# Supplementary material for: Discovery of 1,2,4-Oxadiazole Derivatives Containing Haloalkyl as Potential Acetylcholine Receptor Nematicides
Source: Int J Mol Sci. 2023 Mar 17;24(6):5773. doi: 10.3390/ijms24065773 (PMC10058719; doi:10.3390/ijms24065773)
Supplement: Supplementary file 1 [file ijms-24-05773-s001.zip]

Archive with 4 entries (4 files):
- Supporting Information File S1.pdf
- Supporting Information Table S1.xlsx
- Supporting Information Table S2.xlsx
- Supporting Information Table S3.xlsx
