# Supplementary material for: Discovery of 1,2,4-Oxadiazole Derivatives Containing Haloalkyl as Potential Acetylcholine Receptor Nematicides
Source: Int J Mol Sci. 2023 Mar 17;24(6):5773. doi: 10.3390/ijms24065773 (PMC10058719; doi:10.3390/ijms24065773)
Supplement: Supplementary file 1 [file ijms-24-05773-s001.zip › Supporting Information Table S1.xlsx]

## Sheet: A1_vs_CK.result
A23_vs_CK.result
gene_id	A23_readcount	CK_readcount	log2FoldChange	pvalue	padj	symbol	description
TRINITY_DN1043_c0_g1	5321.46	99.41	5.7394	0	0	XP_026642773.1	ubiquitin carboxyl-terminal hydrolase 17-like protein B [Microtus ochrogaster]
TRINITY_DN10497_c0_g1	433.49	3213.01	-2.8896	0	0	TRINITY_DN10497_c0_g1	-
TRINITY_DN1057_c0_g1	181.07	2267.57	-3.6465	0	0	PAV84695.1	hypothetical protein WR25_02249 [Diploscapter pachys]
TRINITY_DN10703_c0_g1	2906.88	20169.8	-2.7947	0	0	TRINITY_DN10703_c0_g1	-
TRINITY_DN10964_c0_g1	20321.6	78397.4	-1.9478	0	0	KHN82712.1	Myosin regulatory light chain 1 [Toxocara canis]|VDM40795.1 unnamed protein product [Toxocara canis]
TRINITY_DN11556_c0_g1	410.54	4320.58	-3.3952	0	0	XP_024502897.1	Saposin B domain and Saposin-like domain-containing protein [Strongyloides ratti]|CEF63696.1 Saposin B domain and Saposin-like domain-containing protein [Strongyloides ratti]
TRINITY_DN115_c0_g1	15436.2	2389.08	2.6916	0	0	VDM44232.1	unnamed protein product [Toxocara canis]
TRINITY_DN11687_c3_g1	10513.4	41313.3	-1.9744	0	0	ADG63466.1	saposin precursor [Steinernema carpocapsae]|ADZ30826.1 saposin precursor [Steinernema carpocapsae]
TRINITY_DN11903_c0_g1	4715.94	21812.7	-2.2095	0	0	XP_024504507.1	Peptidase S1 domain and Peptidase S1A, chymotrypsin-type family and Trypsin-like cysteine/serine peptidase domain-containing protein [Strongyloides ratti]|CEF65306.1 Peptidase S1 domain and Peptidase S1A, chymotrypsin-type family and Trypsin-like cysteine/serine peptidase domain-containing protein [Strongyloides ratti]
TRINITY_DN12309_c0_g1	170.66	2113.62	-3.6307	0	0	CDJ82113.1	Metallophosphoesterase domain containing protein [Haemonchus contortus]
TRINITY_DN123_c2_g1	10065.2	1575.12	2.6752	0	0	EGT47110.1	hypothetical protein CAEBREN_28565 [Caenorhabditis brenneri]
TRINITY_DN1240_c0_g1	31241.3	11300.6	1.467	0	0	EYC31691.1	hypothetical protein Y032_0003g1184 [Ancylostoma ceylanicum]|RCN52838.1 chaperone protein DnaK [Ancylostoma caninum]
TRINITY_DN1247_c0_g1	289.6	3189.69	-3.4611	0	0	VDL82792.1	unnamed protein product [Nippostrongylus brasiliensis]
TRINITY_DN12993_c0_g1	13240	336.26	5.2977	0	0	VDM48029.1	unnamed protein product [Toxocara canis]
TRINITY_DN1305_c0_g1	76.72	1652.24	-4.4285	0	0	EYC11252.1	hypothetical protein Y032_0051g2099 [Ancylostoma ceylanicum]
TRINITY_DN130_c0_g1	4123.62	310.66	3.7286	0	0	XP_019641709.1	PREDICTED: uncharacterized protein LOC109483150 [Branchiostoma belcheri]
TRINITY_DN1314_c3_g1	6608.18	301.05	4.4571	0	0	WP_103796322.1	pirin family protein [Pantoea sp. PSNIH6]|POW56122.1 pirin family protein [Pantoea sp. PSNIH6]
TRINITY_DN13187_c0_g1	437.13	9670.47	-4.4678	0	0	TRINITY_DN13187_c0_g1	-
TRINITY_DN1331_c0_g1	469.04	4570.35	-3.2842	0	0	TRINITY_DN1331_c0_g1	-
TRINITY_DN1345_c0_g1	1713.78	17658.2	-3.3652	0	0	PDM80854.1	Peptidase [Pristionchus pacificus]
TRINITY_DN13613_c0_g1	637.96	5353.02	-3.0689	0	0	VDD86386.1	unnamed protein product [Enterobius vermicularis]
TRINITY_DN1367_c0_g1	296.86	4107.65	-3.7909	0	0	PAV64286.1	hypothetical protein WR25_25367 [Diploscapter pachys]
TRINITY_DN13781_c1_g1	7666.35	48403	-2.6585	0	0	XP_024499205.1	Amino acid transporter, transmembrane family-containing protein [Strongyloides ratti]|CEF59995.1 Amino acid transporter, transmembrane family-containing protein [Strongyloides ratti]
TRINITY_DN1386_c0_g1	1491.2	12575.7	-3.0762	0	0	KHN85380.1	Carboxypeptidase A1 [Toxocara canis]
TRINITY_DN1395_c0_g1	3112.49	16998.6	-2.4492	0	0	VDK51609.1	unnamed protein product [Anisakis simplex]
TRINITY_DN1417_c0_g1	797.86	5809.53	-2.8641	0	0	VDM44884.1	unnamed protein product [Toxocara canis]
TRINITY_DN1436_c0_g1	250.05	2743.22	-3.4553	0	0	PDM63365.1	thn-2, partial [Pristionchus pacificus]
TRINITY_DN14538_c0_g1	325.87	3433.4	-3.397	0	0	TRINITY_DN14538_c0_g1	-
TRINITY_DN14777_c0_g1	9445.96	51697	-2.4523	0	0	XP_024506250.1	Cathepsin D [Strongyloides ratti]|CEF67050.1 Cathepsin D [Strongyloides ratti]
TRINITY_DN1496_c0_g1	3460.3	24903.7	-2.8475	0	0	CAP24214.2	Protein CBG02276 [Caenorhabditis briggsae]
TRINITY_DN1498_c0_g1	792.53	4513.2	-2.5099	0	0	API61677.1	egl-4 [Acrobeloides sp. NJ]
TRINITY_DN1504_c0_g1	7850.67	255.22	4.9452	0	0	VDK87344.1	unnamed protein product [Litomosoides sigmodontis]
TRINITY_DN15259_c0_g1	3933.65	35491.2	-3.1735	0	0	TRINITY_DN15259_c0_g1	-
TRINITY_DN15268_c0_g1	6862.57	1375.76	2.3185	0	0	OZC09494.1	methionine-R-sulfoxide reductase [Onchocerca flexuosa]|VDO37660.1 unnamed protein product [Onchocerca flexuosa]
TRINITY_DN1536_c0_g1	1371.56	5741.26	-2.0657	0	0	TRINITY_DN1536_c0_g1	-
TRINITY_DN1538_c0_g2	3575.6	12657	-1.8236	0	0	KHN77327.1	Bifunctional 3&apos;-phosphoadenosine 5&apos;-phosphosulfate synthase [Toxocara canis]
TRINITY_DN1554_c0_g1	351.01	2551.04	-2.8616	0	0	KHN79475.1	putative peptidyl-alpha-hydroxyglycine alpha-amidating lyase F21F3.1 [Toxocara canis]
TRINITY_DN15565_c0_g1	302.21	3025.93	-3.3234	0	0	RCN48327.1	lectin C-type domain protein [Ancylostoma caninum]
TRINITY_DN1581_c0_g1	12689.5	1717.73	2.8846	0	0	VDK51581.1	unnamed protein product [Anisakis simplex]
TRINITY_DN1581_c1_g1	805.02	6939.94	-3.1078	0	0	VDM48263.1	unnamed protein product [Toxocara canis]
TRINITY_DN1594_c0_g1	472.1	6111.38	-3.6945	0	0	TRINITY_DN1594_c0_g1	-
TRINITY_DN160_c0_g1	6341	26364.5	-2.0558	0	0	NP_741427.2	Uncharacterized protein CELE_Y73B6BL.37 [Caenorhabditis elegans]|CCD74184.1 Uncharacterized protein CELE_Y73B6BL.37 [Caenorhabditis elegans]
TRINITY_DN160_c0_g2	5020.81	51518.5	-3.3591	0	0	EYC24802.1	hypothetical protein Y032_0013g2115 [Ancylostoma ceylanicum]
TRINITY_DN16145_c0_g1	13426.8	1345.75	3.3195	0	0	XP_024508756.1	Protein kinase-like domain and Uncharacterised oxidoreductase Dhs-27 family and CHK kinase-like domain-containing protein [Strongyloides ratti]|CEF69556.1 Protein kinase-like domain and Uncharacterised oxidoreductase Dhs-27 family and CHK kinase-like domain-containing protein [Strongyloides ratti]
TRINITY_DN1618_c0_g1	849.45	4937.05	-2.5392	0	0	KHN84612.1	Amiloride-sensitive sodium channel subunit beta [Toxocara canis]
TRINITY_DN1641_c2_g1	11453	2166.29	2.402	0	0	VDM44869.1	unnamed protein product [Toxocara canis]
TRINITY_DN16466_c1_g1	261.81	2277.04	-3.1208	0	0	OZF88587.1	hypothetical protein FL82_22628, partial [Caenorhabditis remanei]
TRINITY_DN16772_c0_g1	4751.43	631.93	2.9108	0	0	VDN39830.1	unnamed protein product [Gongylonema pulchrum]
TRINITY_DN1737_c0_g1	7642.18	353.36	4.4342	0	0	XP_003143214.1	oxidoreductase [Loa loa]|EFO20858.1 oxidoreductase [Loa loa]
TRINITY_DN17664_c0_g1	397.83	8674.42	-4.4469	0	0	TRINITY_DN17664_c0_g1	-
TRINITY_DN17786_c0_g1	848.03	5582.35	-2.7186	0	0	RCN46966.1	methyltransferase domain protein [Ancylostoma caninum]
TRINITY_DN1784_c0_g1	371.91	3288.56	-3.1443	0	0	VDD86348.1	unnamed protein product [Enterobius vermicularis]
TRINITY_DN1789_c0_g1	1147.66	6926.45	-2.5936	0	0	TRINITY_DN1789_c0_g1	-
TRINITY_DN1792_c0_g1	388.34	5509.13	-3.8268	0	0	PDM74439.1	asm-2 [Pristionchus pacificus]
TRINITY_DN18122_c0_g1	1183.13	8665.48	-2.8726	0	0	XP_024509381.1	MD-2-related lipid-recognition domain and Immunoglobulin E-set domain-containing protein [Strongyloides ratti]|CEF70182.1 MD-2-related lipid-recognition domain and Immunoglobulin E-set domain-containing protein [Strongyloides ratti]
TRINITY_DN18336_c0_g1	1016.25	5862.52	-2.5281	0	0	VDM41711.1	unnamed protein product [Toxocara canis]
TRINITY_DN18362_c0_g1	2963.73	17265.5	-2.5424	0	0	VDD85501.1	unnamed protein product [Enterobius vermicularis]
TRINITY_DN1893_c0_g1	368.24	2507.37	-2.7673	0	0	TRINITY_DN1893_c0_g1	-
TRINITY_DN1896_c2_g1	153079	46403	1.722	0	0	TRINITY_DN1896_c2_g1	-
TRINITY_DN1899_c0_g1	167.84	2037.79	-3.6017	0	0	TRINITY_DN1899_c0_g1	-
TRINITY_DN1922_c0_g1	1606.11	7529.37	-2.229	0	0	VDD86299.1	unnamed protein product [Enterobius vermicularis]
TRINITY_DN1943_c0_g1	221.59	3150.75	-3.8301	0	0	CTP80958.1	Bm2494 [Brugia malayi]
TRINITY_DN19666_c0_g1	96.04	3801.45	-5.3064	0	0	TRINITY_DN19666_c0_g1	-
TRINITY_DN1972_c0_g1	189.67	4336.43	-4.515	0	0	CDJ88847.1	Lipase domain containing protein [Haemonchus contortus]
TRINITY_DN20440_c0_g1	926.61	8652.28	-3.2229	0	0	EYB99006.1	hypothetical protein Y032_0126g1350 [Ancylostoma ceylanicum]
TRINITY_DN20529_c0_g1	1033.21	8522.74	-3.0441	0	0	QBA31042.1	C-type lectin [Chanos chanos]
TRINITY_DN20535_c0_g1	1252.31	13131.1	-3.3902	0	0	TRINITY_DN20535_c0_g1	-
TRINITY_DN20758_c2_g1	7317.41	40248.8	-2.4595	0	0	RCN28211.1	linear amide C-N hydrolase, choloylglycine hydrolase family protein [Ancylostoma caninum]
TRINITY_DN20905_c1_g1	528.1	3673.24	-2.7983	0	0	EGT45886.1	hypothetical protein CAEBREN_19771 [Caenorhabditis brenneri]
TRINITY_DN2096_c0_g1	718.44	8351.67	-3.5392	0	0	XP_024499187.1	Tryptophan synthase beta subunit-like PLP-dependent enzymes superfamily domain and ACT domain-containing protein [Strongyloides ratti]|CEF59977.1 Tryptophan synthase beta subunit-like PLP-dependent enzymes superfamily domain and ACT domain-containing protein [Strongyloides ratti]
TRINITY_DN21228_c0_g1	114743	37462.1	1.6149	0	0	AEP19214.1	HSP70-1 [Ditylenchus destructor]
TRINITY_DN2156_c2_g1	274.36	2306.81	-3.0719	0	0	TRINITY_DN2156_c2_g1	-
TRINITY_DN21683_c0_g1	287.55	3210.28	-3.4811	0	0	TRINITY_DN21683_c0_g1	-
TRINITY_DN2182_c0_g1	2250.58	239.12	3.2374	0	0	KHN81972.1	Glutathione S-transferase 1 [Toxocara canis]
TRINITY_DN2205_c0_g1	70.25	2618.77	-5.2196	0	0	RCN43035.1	Destabilase [Ancylostoma caninum]
TRINITY_DN22303_c0_g1	7159.44	1462.48	2.2911	0	0	WP_099868286.1	molecular chaperone DnaK [Pararhizobium haloflavum]|ABG74349.1 heat shock protein [Bursaphelenchus xylophilus]
TRINITY_DN22376_c0_g1	7970.67	1016.34	2.9706	0	0	ACY01918.1	heat shock protein 90 [Bursaphelenchus xylophilus]
TRINITY_DN2250_c0_g1	706.54	4130.36	-2.5475	0	0	RCN33355.1	glycosyl hydrolase, family 18 [Ancylostoma caninum]
TRINITY_DN22637_c0_g1	4874.54	239.82	4.3413	0	0	VDM57308.1	unnamed protein product [Angiostrongylus costaricensis]
TRINITY_DN2311_c0_g1	6751.04	1738.15	1.9574	0	0	OZC10374.1	NAD(+)/NADH kinase [Onchocerca flexuosa]
TRINITY_DN2316_c0_g1	493.5	7509.83	-3.9278	0	0	CDJ82113.1	Metallophosphoesterase domain containing protein [Haemonchus contortus]
TRINITY_DN2332_c0_g1	306.03	3716.36	-3.6022	0	0	TRINITY_DN2332_c0_g1	-
TRINITY_DN2335_c0_g1	2000.79	17408	-3.1211	0	0	NP_001041298.1	Serine/threonine-protein kinase sgk-1 [Caenorhabditis elegans]|CAJ55246.1 Serine/threonine-protein kinase sgk-1 [Caenorhabditis elegans]
TRINITY_DN2361_c1_g1	7804.6	1251.63	2.6408	0	0	VDK58647.1	unnamed protein product [Anisakis simplex]
TRINITY_DN237_c0_g1	499.01	3372.26	-2.7568	0	0	RCN52482.1	O-Glycosyl hydrolase family 30, partial [Ancylostoma caninum]
TRINITY_DN23810_c0_g1	2242.31	11658.5	-2.3783	0	0	EYC37889.1	hypothetical protein Y032_0759g2113 [Ancylostoma ceylanicum]
TRINITY_DN2388_c0_g1	176.14	1877.43	-3.4138	0	0	KYR01689.1	hypothetical protein DLAC_01694 [Tieghemostelium lacteum]
TRINITY_DN23_c0_g1	861.47	6632.5	-2.9448	0	0	XP_002631118.1	C. briggsae CBR-VHA-6 protein [Caenorhabditis briggsae]|CAP23708.1 Protein CBR-VHA-6 [Caenorhabditis briggsae]
TRINITY_DN23_c3_g2	1014.86	5108.61	-2.3318	0	0	VDD88055.1	unnamed protein product [Enterobius vermicularis]
TRINITY_DN2513_c0_g1	3250.32	12109	-1.8974	0	0	TRINITY_DN2513_c0_g1	-
TRINITY_DN2610_c0_g1	1327.43	22810.9	-4.103	0	0	CDJ80354.1	Lipase domain containing protein [Haemonchus contortus]
TRINITY_DN26210_c0_g1	3858.42	726.25	2.4091	0	0	VDM38183.1	unnamed protein product [Toxocara canis]
TRINITY_DN2628_c0_g1	6678.33	750.89	3.1529	0	0	VDM81904.1	unnamed protein product [Strongylus vulgaris]
TRINITY_DN2631_c1_g1	807.36	3966.12	-2.2965	0	0	XP_003109431.1	CRE-NHR-49 protein [Caenorhabditis remanei]|EFO90796.1 CRE-NHR-49 protein [Caenorhabditis remanei]
TRINITY_DN26902_c0_g1	400.03	3840.26	-3.2626	0	0	TRINITY_DN26902_c0_g1	-
TRINITY_DN2695_c0_g1	8044.7	27655.8	-1.7815	0	0	XP_024508751.1	Lipase, class 3 family-containing protein [Strongyloides ratti]|CEF69551.1 Lipase, class 3 family-containing protein [Strongyloides ratti]
TRINITY_DN271_c0_g1	153.1	2898.65	-4.2427	0	0	XP_003116029.1	hypothetical protein CRE_09234 [Caenorhabditis remanei]|EFO94925.1 hypothetical protein CRE_09234 [Caenorhabditis remanei]|POM27959.1 hypothetical protein FL81_18239 [Caenorhabditis remanei]
TRINITY_DN2771_c0_g1	7522.54	1558.26	2.2714	0	0	XP_024509613.1	Transaldolase [Strongyloides ratti]|CEF70416.1 Transaldolase [Strongyloides ratti]
TRINITY_DN27806_c0_g1	4974.71	21710.6	-2.1257	0	0	EGT56618.1	CBN-ALH-12 protein [Caenorhabditis brenneri]
TRINITY_DN2843_c0_g1	1964.67	9858.55	-2.3271	0	0	VDO66173.1	unnamed protein product [Haemonchus placei]
TRINITY_DN28565_c3_g1	13082.5	69486.1	-2.4091	0	0	RCN36272.1	hypothetical protein ANCCAN_17847 [Ancylostoma caninum]
TRINITY_DN29515_c0_g1	1537.85	7710.22	-2.3257	0	0	XP_003099221.1	CRE-PAT-10 protein [Caenorhabditis remanei]|EFP11477.1 CRE-PAT-10 protein [Caenorhabditis remanei]|POM41882.1 hypothetical protein FL81_12061 [Caenorhabditis remanei]
TRINITY_DN2986_c0_g1	2357.43	11245.6	-2.2541	0	0	TRINITY_DN2986_c0_g1	-
TRINITY_DN2987_c0_g1	1408.12	6528.25	-2.2128	0	0	CDJ91066.1	Peptidase C1A domain containing protein [Haemonchus contortus]|CDJ89652.1 Peptidase C1A domain containing protein [Haemonchus contortus]
TRINITY_DN29946_c0_g1	1854.99	72.61	4.6679	0	0	VDO53383.1	unnamed protein product [Haemonchus placei]
TRINITY_DN2999_c0_g1	3298.68	59012	-4.161	0	0	KHJ91588.1	transmembrane amino acid transporter protein [Oesophagostomum dentatum]
TRINITY_DN3000_c0_g1	4267.83	790.75	2.4324	0	0	AJH66211.1	sigma class glutathione S-transferase [Baylisascaris schroederi]
TRINITY_DN3023_c0_g1	35586.9	10802.6	1.7199	0	0	XP_013306577.1	DnaJ domain protein [Necator americanus]|ETN84350.1 DnaJ domain protein [Necator americanus]
TRINITY_DN3043_c0_g1	1302.46	5964.63	-2.1952	0	0	KHN83232.1	Xanthine dehydrogenase/oxidase [Toxocara canis]
TRINITY_DN30454_c0_g1	228.61	2247.93	-3.2976	0	0	TRINITY_DN30454_c0_g1	-
TRINITY_DN305_c1_g1	288.43	2697.68	-3.2253	0	0	XP_024505480.1	Innexin family-containing protein [Strongyloides ratti]|CEF66280.1 Innexin family-containing protein [Strongyloides ratti]
TRINITY_DN3098_c0_g1	504.81	5336.29	-3.402	0	0	TRINITY_DN3098_c0_g1	-
TRINITY_DN3229_c0_g1	2071.39	17211.2	-3.0546	0	0	XP_024509385.1	N-acylethanolamine-hydrolyzing acid amidase [Strongyloides ratti]|CEF70186.1 N-acylethanolamine-hydrolyzing acid amidase [Strongyloides ratti]
TRINITY_DN32374_c0_g1	5832.6	25548.5	-2.1311	0	0	NP_509087.1	Peptide transporter family 1 [Caenorhabditis elegans]|Q21219.2 RecName: Full=Peptide transporter family 1; AltName: Full=Di-/tri-peptide transporter CPTB; AltName: Full=Oligopeptide transporter 1|CCD64583.1 Peptide transporter family 1 [Caenorhabditis elegans]
TRINITY_DN3261_c1_g1	2206.18	8744.35	-1.9868	0	0	AGT39213.1	fatty acid desaturase [Ditylenchus destructor]
TRINITY_DN3263_c0_g1	2372	13697.8	-2.5298	0	0	VDO33286.1	unnamed protein product [Haemonchus placei]
TRINITY_DN3304_c0_g1	451.5	3348.9	-2.891	0	0	VDL69277.1	unnamed protein product [Nippostrongylus brasiliensis]
TRINITY_DN3469_c0_g1	159.25	5428.2	-5.0911	0	0	VDO33286.1	unnamed protein product [Haemonchus placei]
TRINITY_DN351_c0_g1	25145.9	80023.1	-1.6701	0	0	KIH47284.1	eukaryotic aspartyl protease [Ancylostoma duodenale]
TRINITY_DN3595_c0_g1	16217.2	20.94	9.5981	0	0	PCG71373.1	hypothetical protein B5V51_1923 [Heliothis virescens]
TRINITY_DN3600_c0_g1	41438.6	2686.85	3.9473	0	0	PDM64371.1	gsr-1 [Pristionchus pacificus]
TRINITY_DN3617_c0_g1	174.03	2044.88	-3.5548	0	0	TRINITY_DN3617_c0_g1	-
TRINITY_DN36303_c0_g1	316.36	4836.76	-3.9341	0	0	XP_024509381.1	MD-2-related lipid-recognition domain and Immunoglobulin E-set domain-containing protein [Strongyloides ratti]|CEF70182.1 MD-2-related lipid-recognition domain and Immunoglobulin E-set domain-containing protein [Strongyloides ratti]
TRINITY_DN3646_c0_g1	611.04	3582.67	-2.5519	0	0	KHN74100.1	BTB/POZ domain-containing protein KCTD3 [Toxocara canis]
TRINITY_DN371_c0_g1	572.71	6929.97	-3.5972	0	0	TRINITY_DN371_c0_g1	-
TRINITY_DN3772_c0_g1	28739.5	2986.82	3.2663	0	0	VDK54768.1	unnamed protein product [Anisakis simplex]
TRINITY_DN3785_c0_g1	385.7	3184.96	-3.0456	0	0	EGT43679.1	hypothetical protein CAEBREN_04647 [Caenorhabditis brenneri]
TRINITY_DN3836_c0_g1	834.64	10207.3	-3.6122	0	0	XP_024510808.1	Fibrinogen, alpha/beta/gamma chain, C-terminal globular domain and Fibrinogen, alpha/beta/gamma chain, C-terminal globular, subdomain 2 and Fibrinogen, alpha/beta/gamma chain, C-terminal globular, subdomain 1-containing protein [Strongyloides ratti]|CEF71612.1 Fibrinogen, alpha/beta/gamma chain, C-terminal globular domain and Fibrinogen, alpha/beta/gamma chain, C-terminal globular, subdomain 2 an…
TRINITY_DN3864_c0_g1	10127	1042.65	3.2793	0	0	XP_013291353.1	Cys/Met metabolism PLP-dependent enzyme [Necator americanus]|ETN69126.1 Cys/Met metabolism PLP-dependent enzyme [Necator americanus]
TRINITY_DN389_c1_g1	269.69	4735.34	-4.1339	0	0	RCN40005.1	unspecific monooxygenase [Ancylostoma caninum]
TRINITY_DN3959_c0_g1	202.53	2665.72	-3.7181	0	0	KHN81900.1	putative GH family 25 lysozyme 4 [Toxocara canis]|VDM41212.1 unnamed protein product [Toxocara canis]
TRINITY_DN4027_c0_g1	1363.76	6754.64	-2.3084	0	0	KHN77877.1	hypothetical protein Tcan_07308 [Toxocara canis]|VDM45746.1 unnamed protein product [Toxocara canis]
TRINITY_DN4082_c0_g1	403.21	3543.02	-3.1355	0	0	EYC32704.1	hypothetical protein Y032_0002g1054 [Ancylostoma ceylanicum]
TRINITY_DN4197_c0_g1	2112.2	73.78	4.8451	0	0	VDM91938.1	unnamed protein product [Onchocerca ochengi]
TRINITY_DN43104_c0_g1	5310.33	33325.3	-2.6497	0	0	ADZ30827.1	pore-forming protein-like protein [Steinernema carpocapsae]|ADZ30830.1 saposin-like protein type B [Steinernema carpocapsae]
TRINITY_DN4314_c0_g1	1119.21	5779.54	-2.3686	0	0	XP_024509622.1	Phospholipase D/Transphosphatidylase domain-containing protein [Strongyloides ratti]|CEF70425.1 Phospholipase D/Transphosphatidylase domain-containing protein [Strongyloides ratti]
TRINITY_DN4423_c0_g1	4196.63	378.23	3.4707	0	0	PAA72650.1	hypothetical protein BOX15_Mlig004036g1 [Macrostomum lignano]
TRINITY_DN445_c0_g1	7082.92	37.04	7.5719	0	0	XP_024502812.1	Sialin [Strongyloides ratti]|CEF63611.1 Sialin [Strongyloides ratti]
TRINITY_DN45053_c0_g1	1727.67	9804.22	-2.5044	0	0	TRINITY_DN45053_c0_g1	-
TRINITY_DN4509_c0_g1	28239.2	5712.52	2.3054	0	0	VDM37081.1	unnamed protein product [Toxocara canis]
TRINITY_DN45196_c0_g1	3140.87	201.28	3.9648	0	0	TRINITY_DN45196_c0_g1	-
TRINITY_DN4540_c2_g1	6509.45	19411.8	-1.5763	0	0	VDL85313.1	unnamed protein product [Nippostrongylus brasiliensis]
TRINITY_DN4551_c0_g1	216.35	2541.03	-3.5542	0	0	TRINITY_DN4551_c0_g1	-
TRINITY_DN46197_c0_g1	220.01	2549.82	-3.5348	0	0	TRINITY_DN46197_c0_g1	-
TRINITY_DN461_c0_g1	218.75	4317.07	-4.3024	0	0	EYC05079.1	hypothetical protein Y032_0084g1767 [Ancylostoma ceylanicum]
TRINITY_DN4628_c0_g1	820.24	6052.95	-2.8836	0	0	XP_024503165.1	Dual specificity phosphatase, catalytic domain and Protein-tyrosine/Dual specificity phosphatase domain and Dual specificity phosphatase, subgroup, catalytic domain-containing protein [Strongyloides ratti]|CEF63964.1 Dual specificity phosphatase, catalytic domain and Protein-tyrosine/Dual specificity phosphatase domain and Dual specificity phosphatase, subgroup, catalytic domain-containing protei…
TRINITY_DN4649_c0_g1	358.74	3051.05	-3.0884	0	0	VDM47697.1	unnamed protein product [Toxocara canis]
TRINITY_DN4655_c0_g1	1074.49	8685.8	-3.0152	0	0	TRINITY_DN4655_c0_g1	-
TRINITY_DN469_c0_g1	3313.25	172.8	4.2656	0	0	EYC40969.1	hypothetical protein Y032_0587g341 [Ancylostoma ceylanicum]
TRINITY_DN4713_c0_g1	2544.6	55.64	5.5143	0	0	KHN80246.1	Dehydrogenase/reductase SDR family member 1 [Toxocara canis]
TRINITY_DN4731_c0_g1	632.61	6487.04	-3.3584	0	0	XP_015775192.1	PREDICTED: sushi domain-containing protein 2-like [Acropora digitifera]
TRINITY_DN47982_c1_g1	483.6	4339.12	-3.1656	0	0	CDJ96088.1	C. briggsae CBR-TNT-4 protein [Haemonchus contortus]
TRINITY_DN4869_c0_g1	33965.1	41.75	9.6648	0	0	KHN70634.1	Alcohol dehydrogenase [NADP(+)] [Toxocara canis]
TRINITY_DN4885_c0_g1	658.6	6069.72	-3.204	0	0	XP_024502911.1	Histidine phosphatase superfamily, clade-2-containing protein [Strongyloides ratti]|CEF63710.1 Histidine phosphatase superfamily, clade-2-containing protein [Strongyloides ratti]
TRINITY_DN488_c0_g1	6341.42	943.96	2.7478	0	0	EYC07122.1	hypothetical protein Y032_0072g696 [Ancylostoma ceylanicum]
TRINITY_DN491_c1_g1	771.54	9309.92	-3.5929	0	0	ACZ13350.1	small HSP21-like protein [Bursaphelenchus xylophilus]
TRINITY_DN4929_c0_g1	2307.5	29444.9	-3.6737	0	0	XP_024509140.1	Poly(U)-specific endoribonuclease [Strongyloides ratti]|CEF69941.1 Poly(U)-specific endoribonuclease [Strongyloides ratti]
TRINITY_DN493_c0_g1	20537.6	3609.52	2.5082	0	0	CDJ83543.1	Clathrin coatomer adaptor and Clathrin adaptor domain containing protein [Haemonchus contortus]
TRINITY_DN49686_c0_g1	7081.72	405.53	4.1258	0	0	XP_966803.1	PREDICTED: AN1-type zinc finger protein 2A [Tribolium castaneum]|EFA02191.1 AN1-type zinc finger protein 2B-like Protein [Tribolium castaneum]
TRINITY_DN5000_c0_g1	27629.6	7748.71	1.8341	0	0	VDM40797.1	unnamed protein product [Toxocara canis]
TRINITY_DN5085_c0_g1	267.65	3294.03	-3.6218	0	0	VDM47608.1	unnamed protein product [Toxocara canis]
TRINITY_DN5146_c0_g1	300.97	2799.05	-3.2168	0	0	WP_038311082.1	peroxiredoxin [bacterium YEK0313]|CEJ11915.1 Putative peroxiredoxin bcp [bacterium YEK0313]
TRINITY_DN5272_c0_g1	951.45	4727.54	-2.3128	0	0	PAV74280.1	hypothetical protein WR25_24820 [Diploscapter pachys]
TRINITY_DN527_c0_g1	5762.68	21275.2	-1.8843	0	0	ACH56226.1	cathepsin L-like cysteine proteinase [Radopholus similis]
TRINITY_DN5280_c0_g1	12470.9	62948.1	-2.3356	0	0	EGT52826.1	CBN-ALDO-2 protein [Caenorhabditis brenneri]
TRINITY_DN52884_c0_g1	360.52	2794.89	-2.9544	0	0	XP_024499457.1	Alpha crystallin/Hsp20 domain and HSP20-like chaperone domain-containing protein [Strongyloides ratti]|CEF60248.1 Alpha crystallin/Hsp20 domain and HSP20-like chaperone domain-containing protein [Strongyloides ratti]
TRINITY_DN5404_c0_g1	140.86	2025.5	-3.8462	0	0	XP_015903845.1	heat shock protein 70 B2 [Parasteatoda tepidariorum]
TRINITY_DN5563_c0_g1	458.67	3885.2	-3.0822	0	0	TRINITY_DN5563_c0_g1	-
TRINITY_DN5586_c0_g2	2776.28	167.05	4.0527	0	0	AJH66211.1	sigma class glutathione S-transferase [Baylisascaris schroederi]
TRINITY_DN56538_c0_g1	927.27	6566.1	-2.8241	0	0	PAV76242.1	hypothetical protein WR25_12161 [Diploscapter pachys]
TRINITY_DN5663_c0_g1	377.44	3808.02	-3.3346	0	0	TRINITY_DN5663_c0_g1	-
TRINITY_DN571_c0_g1	276.55	3000.94	-3.4401	0	0	KHN73595.1	Putative cytochrome P450 CYP13A8 [Toxocara canis]
TRINITY_DN5733_c0_g1	13164.9	2071.16	2.6682	0	0	OZC05311.1	CHCH domain protein [Onchocerca flexuosa]
TRINITY_DN57365_c0_g1	5563.53	22934.8	-2.0434	0	0	VDK56690.1	unnamed protein product [Anisakis simplex]
TRINITY_DN6034_c0_g1	3638.84	528.84	2.7821	0	0	PAV80748.1	hypothetical protein WR25_03335 [Diploscapter pachys]
TRINITY_DN6171_c0_g1	8181.99	1096.74	2.9001	0	0	CDJ86098.1	Hypoxia induced protein domain containing protein [Haemonchus contortus]
TRINITY_DN6253_c0_g1	9420.23	100997	-3.4224	0	0	XP_024506396.1	Transmembrane protein 144 [Strongyloides ratti]|CEF67196.1 Transmembrane protein 144 [Strongyloides ratti]
TRINITY_DN625_c10_g1	678.49	4779.25	-2.8164	0	0	XP_024503705.1	Peptidase S28 family-containing protein [Strongyloides ratti]|CEF64504.1 Peptidase S28 family-containing protein [Strongyloides ratti]
TRINITY_DN625_c5_g1	12254.1	67656.3	-2.465	0	0	XP_024503705.1	Peptidase S28 family-containing protein [Strongyloides ratti]|CEF64504.1 Peptidase S28 family-containing protein [Strongyloides ratti]
TRINITY_DN625_c8_g1	1706.8	9380.74	-2.4583	0	0	VDM46122.1	unnamed protein product [Toxocara canis]
TRINITY_DN6469_c0_g1	1126.04	10302.6	-3.1938	0	0	TRINITY_DN6469_c0_g1	-
TRINITY_DN65480_c0_g1	884.76	4404.43	-2.3156	0	0	KHN83516.1	Leucine-rich repeat neuronal protein 2 [Toxocara canis]
TRINITY_DN65523_c0_g1	313.63	2984.56	-3.2502	0	0	NP_500597.1	Uncharacterized protein CELE_F19C7.1 [Caenorhabditis elegans]|CCD69713.1 Uncharacterized protein CELE_F19C7.1 [Caenorhabditis elegans]
TRINITY_DN6611_c0_g1	11605.2	63628.4	-2.4549	0	0	ADJ94115.1	aspartic protease [Steinernema carpocapsae]|AEL88627.1 aspartic protease [Steinernema carpocapsae]
TRINITY_DN6645_c0_g1	7029.55	51918	-2.8848	0	0	EGT54227.1	hypothetical protein CAEBREN_10549 [Caenorhabditis brenneri]
TRINITY_DN668_c0_g1	2261.99	10812.9	-2.257	0	0	TRINITY_DN668_c0_g1	-
TRINITY_DN6703_c0_g1	3544.82	256.64	3.7852	0	0	TRINITY_DN6703_c0_g1	-
TRINITY_DN67345_c0_g1	360.83	2873.04	-2.9929	0	0	XP_003094313.1	hypothetical protein CRE_12268 [Caenorhabditis remanei]|EFO91911.1 hypothetical protein CRE_12268 [Caenorhabditis remanei]|OZG11720.1 hypothetical protein FL83_13832, partial [Caenorhabditis latens]
TRINITY_DN682_c0_g2	450.35	3656.32	-3.0211	0	0	VDM46590.1	unnamed protein product [Toxocara canis]
TRINITY_DN6880_c0_g1	816.72	4848.55	-2.5694	0	0	RCN53598.1	cysteine dioxygenase type I [Ancylostoma caninum]
TRINITY_DN692_c0_g1	4059.43	384.04	3.4025	0	0	TRINITY_DN692_c0_g1	-
TRINITY_DN6953_c0_g1	296.34	2623.79	-3.1459	0	0	TRINITY_DN6953_c0_g1	-
TRINITY_DN7056_c0_g1	3809.94	576.46	2.7234	0	0	EYB84378.1	hypothetical protein Y032_0317g2313 [Ancylostoma ceylanicum]
TRINITY_DN732_c1_g1	2297.85	8878.56	-1.95	0	0	TRINITY_DN732_c1_g1	-
TRINITY_DN747_c0_g1	667.48	5252.66	-2.9763	0	0	CDQ04448.1	Bm1921, partial [Brugia malayi]
TRINITY_DN7495_c0_g1	1185.4	16338.4	-3.7848	0	0	ARA71334.1	alcohol dehydrogenase [Bursaphelenchus xylophilus]
TRINITY_DN7566_c0_g1	7658.56	1575.06	2.2812	0	0	ACZ13350.1	small HSP21-like protein [Bursaphelenchus xylophilus]
TRINITY_DN7679_c0_g1	546.02	5049.01	-3.209	0	0	TRINITY_DN7679_c0_g1	-
TRINITY_DN7773_c0_g1	3858.59	227.79	4.0827	0	0	KHN80246.1	Dehydrogenase/reductase SDR family member 1 [Toxocara canis]
TRINITY_DN7843_c0_g1	564.02	6539.51	-3.5354	0	0	TRINITY_DN7843_c0_g1	-
TRINITY_DN7845_c0_g1	572.38	4254.68	-2.8943	0	0	KHN73595.1	Putative cytochrome P450 CYP13A8 [Toxocara canis]
TRINITY_DN8073_c0_g1	174.29	2229.75	-3.6777	0	0	XP_003106474.1	hypothetical protein CRE_16092 [Caenorhabditis remanei]|EFO97776.1 hypothetical protein CRE_16092 [Caenorhabditis remanei]
TRINITY_DN8114_c0_g1	7957.56	49572.8	-2.6392	0	0	XP_024508297.1	Phosphate-regulating neutral endopeptidase [Strongyloides ratti]|CEF69097.1 Phosphate-regulating neutral endopeptidase [Strongyloides ratti]
TRINITY_DN8395_c0_g1	11028.3	1528.84	2.8514	0	0	PIC55010.1	hypothetical protein B9Z55_000465 [Caenorhabditis nigoni]
TRINITY_DN8524_c0_g1	3817.76	18725.2	-2.2942	0	0	VDM44291.1	unnamed protein product [Toxocara canis]
TRINITY_DN8668_c1_g1	1735.92	9346.87	-2.4288	0	0	KHN76022.1	Methionine--tRNA ligase, mitochondrial [Toxocara canis]
TRINITY_DN8669_c0_g1	23527.1	4369.43	2.4288	0	0	OZG09169.1	hypothetical protein FL83_16245, partial [Caenorhabditis latens]
TRINITY_DN877_c0_g1	38819.1	8799.42	2.1414	0	0	XP_003139952.1	50S ribosomal protein L16 [Loa loa]|EFO24119.1 50S ribosomal protein L16 [Loa loa]
TRINITY_DN899_c0_g1	242.71	2360.02	-3.2814	0	0	XP_024509806.1	Nuclear hormone receptor, ligand-binding, core domain and Zinc finger, nuclear hormone receptor-type domain and Nuclear hormone receptor, ligand-binding domain and Zinc finger, NHR/GATA-type domain-containing protein [Strongyloides ratti]|CEF70609.1 Nuclear hormone receptor, ligand-binding, core domain and Zinc finger, nuclear hormone receptor-type domain and Nuclear hormone receptor, ligand-bind…
TRINITY_DN8_c1_g1	162.63	2512.94	-3.9496	0	0	TRINITY_DN8_c1_g1	-
TRINITY_DN96_c0_g1	4166.03	650.42	2.6804	0	0	VDM48029.1	unnamed protein product [Toxocara canis]
TRINITY_DN9785_c0_g1	4537.64	265.28	4.0976	0	0	NP_505588.1	Nuclear Hormone Receptor family [Caenorhabditis elegans]|CAA94839.1 Nuclear Hormone Receptor family [Caenorhabditis elegans]
TRINITY_DN9820_c0_g1	1636.84	11558.9	-2.8202	0	0	KIH64240.1	M protein repeat protein [Ancylostoma duodenale]
TRINITY_DN985_c0_g2	3670.18	54.89	6.0696	0	0	EPB74129.1	oxidoreductase, short chain dehydrogenase/reductase family protein [Ancylostoma ceylanicum]
TRINITY_DN9919_c0_g1	724.39	4006.47	-2.4674	0	0	TRINITY_DN9919_c0_g1	-
TRINITY_DN2963_c0_g1	21178.3	5264.5	2.0082	7.8075e-307	2.1056e-304	VDM41821.1	unnamed protein product [Toxocara canis]
TRINITY_DN1076_c0_g1	358.77	2478.3	-2.7883	9.5918e-307	2.5748e-304	TRINITY_DN1076_c0_g1	-
TRINITY_DN3260_c0_g1	3637.03	11343.1	-1.641	7.265e-306	1.9413e-303	EGT59403.1	hypothetical protein CAEBREN_02279 [Caenorhabditis brenneri]
TRINITY_DN13116_c0_g1	172.71	1930.23	-3.4821	1.1358e-305	3.021e-303	TRINITY_DN13116_c0_g1	-
TRINITY_DN286_c0_g1	262.67	2088.87	-2.9914	1.7729e-304	4.6944e-302	NP_494777.1	Peroxidase mlt-7 light chain [Caenorhabditis elegans]|Q23490.1 RecName: Full=Peroxidase mlt-7; AltName: Full=Molting defective protein 7; Short=MoLT-7; Contains: RecName: Full=Peroxidase mlt-7 light chain; Contains: RecName: Full=Peroxidase mlt-7 heavy chain; Flags: Precursor|CCD61675.1 Peroxidase mlt-7 light chain [Caenorhabditis elegans]
TRINITY_DN506_c0_g1	4504.75	13459.1	-1.5791	3.9434e-303	1.0394e-300	CDJ89750.1	Peptidase S28 domain containing protein [Haemonchus contortus]
TRINITY_DN5610_c0_g1	616.75	3229.37	-2.3884	8.1655e-301	2.1426e-298	XP_024501173.1	Amine oxidase domain-containing protein [Strongyloides ratti]|CEF61971.1 Amine oxidase domain-containing protein [Strongyloides ratti]
TRINITY_DN1872_c0_g1	3981.54	790.8	2.3311	9.7472e-301	2.5462e-298	KHN86725.1	Protein F37C4.5 [Toxocara canis]
TRINITY_DN4187_c1_g1	436.06	2680.73	-2.6202	5.176e-300	1.346e-297	VDK53951.1	unnamed protein product [Anisakis simplex]
TRINITY_DN1204_c0_g2	3056.83	10363.3	-1.7613	1.9031e-299	4.9271e-297	CDJ97916.1	CUB domain containing protein [Haemonchus contortus]
TRINITY_DN507_c2_g1	372.49	2529.42	-2.7635	2.7875e-298	7.1848e-296	XP_024510674.1	Troponin I [Strongyloides ratti]|CEF71478.1 Troponin I [Strongyloides ratti]
TRINITY_DN18815_c1_g1	210.86	2000.17	-3.2459	5.7529e-297	1.4763e-294	XP_024502528.1	Aspartic peptidase family and Aspartic peptidase domain-containing protein [Strongyloides ratti]|CEF63326.1 Aspartic peptidase family and Aspartic peptidase domain-containing protein [Strongyloides ratti]
TRINITY_DN3408_c0_g2	422.24	2666.68	-2.6586	8.5657e-297	2.1885e-294	KHN73132.1	TWiK family of potassium channels protein 9 [Toxocara canis]
TRINITY_DN1244_c1_g1	35816.6	9549.4	1.9072	1.172e-296	2.9812e-294	VDM53407.1	unnamed protein product [Angiostrongylus costaricensis]
TRINITY_DN6542_c0_g1	954.56	4380.23	-2.1983	3.3446e-296	8.4709e-294	TRINITY_DN6542_c0_g1	-
TRINITY_DN4048_c0_g1	3618.46	780.44	2.2132	1.8498e-295	4.6648e-293	KHN87278.1	Glutathione synthetase [Toxocara canis]
TRINITY_DN5656_c0_g1	328.68	2235.08	-2.7654	1.2822e-293	3.2196e-291	TRINITY_DN5656_c0_g1	-
TRINITY_DN1074_c0_g1	1028.43	6390.41	-2.6357	9.3769e-293	2.3443e-290	EGT33045.1	CBN-HIF-1 protein [Caenorhabditis brenneri]
TRINITY_DN701_c0_g1	434.58	2651.64	-2.6092	1.5527e-292	3.8652e-290	VDK45526.1	unnamed protein product [Anisakis simplex]
TRINITY_DN36184_c0_g2	1179.88	4673.73	-1.9858	2.7328e-292	6.7741e-290	KHN82629.1	Putative carbonic anhydrase 3 [Toxocara canis]
TRINITY_DN2401_c0_g1	239.64	2034.49	-3.0855	3.0377e-292	7.4979e-290	PAV82508.1	hypothetical protein WR25_16282 [Diploscapter pachys]
TRINITY_DN10247_c1_g1	22382.9	62020.8	-1.4704	3.3929e-292	8.3393e-290	EGT47968.1	hypothetical protein CAEBREN_21779 [Caenorhabditis brenneri]|EGT54152.1 hypothetical protein CAEBREN_12318 [Caenorhabditis brenneri]
TRINITY_DN21369_c0_g1	1165.1	4859.56	-2.0602	3.0981e-290	7.5828e-288	XP_024507114.1	UDP-glucuronosyl/UDP-glucosyltransferase family-containing protein [Strongyloides ratti]|CEF67914.1 UDP-glucuronosyl/UDP-glucosyltransferase family-containing protein [Strongyloides ratti]
TRINITY_DN716_c1_g1	273.5	2273.77	-3.0558	5.7813e-290	1.4091e-287	NP_001256725.1	Serine/threonine-protein kinase dkf-2 [Caenorhabditis elegans]|CCG28247.1 Serine/threonine-protein kinase dkf-2 [Caenorhabditis elegans]
TRINITY_DN4503_c0_g1	407.14	2664.36	-2.7099	2.136e-288	5.1844e-286	KIH52344.1	hypothetical protein ANCDUO_17555 [Ancylostoma duodenale]
TRINITY_DN596_c0_g1	1658.48	62.98	4.7227	1.0969e-287	2.6513e-285	PDM75698.1	itx-1 [Pristionchus pacificus]
TRINITY_DN859_c0_g1	1078.26	4524.19	-2.0688	2.6398e-286	6.3543e-284	VBB34007.1	unnamed protein product [Acanthocheilonema viteae]
TRINITY_DN328_c0_g1	461.82	2593.45	-2.4895	8.2985e-286	1.9893e-283	VDM44457.1	unnamed protein product [Toxocara canis]
TRINITY_DN888_c0_g1	149.47	1636.14	-3.4524	2.9226e-285	6.9774e-283	PAV65292.1	hypothetical protein WR25_13032 [Diploscapter pachys]
TRINITY_DN953_c0_g2	427.73	2600.62	-2.6038	2.8348e-284	6.7401e-282	VDN03560.1	unnamed protein product [Thelazia callipaeda]
TRINITY_DN1084_c0_g1	235.08	1928.05	-3.036	5.5528e-284	1.3149e-281	CDJ82002.1	C-type lectin and CUB domain containing protein [Haemonchus contortus]
TRINITY_DN1337_c1_g1	660.9	4018.72	-2.6043	8.2657e-283	1.9494e-280	KHN73527.1	5&apos;-AMP-activated protein kinase subunit gamma-1 [Toxocara canis]|VDM47343.1 unnamed protein product [Toxocara canis]
TRINITY_DN4275_c0_g1	2363.7	7992.19	-1.7577	1.0718e-282	2.5174e-280	VDO51690.1	unnamed protein product [Haemonchus placei]
TRINITY_DN56098_c1_g1	846.14	5130.54	-2.5998	1.681e-282	3.9327e-280	KJH48878.1	hypothetical protein DICVIV_05004 [Dictyocaulus viviparus]
TRINITY_DN1691_c0_g1	8370.9	2143.4	1.9654	3.7008e-282	8.6232e-280	KHN78864.1	Peptidyl-prolyl cis-trans isomerase 4 [Toxocara canis]
TRINITY_DN910_c0_g1	966.43	4107.25	-2.0877	8.1402e-282	1.8892e-279	VDN54938.1	unnamed protein product [Dracunculus medinensis]
TRINITY_DN63047_c0_g1	371.27	2414.63	-2.7011	3.4756e-280	8.0341e-278	NP_497344.1	Uncharacterized protein CELE_Y119D3B.13 [Caenorhabditis elegans]|CCD73923.1 Uncharacterized protein CELE_Y119D3B.13 [Caenorhabditis elegans]
TRINITY_DN10672_c0_g1	2103.48	8664.82	-2.0423	6.4602e-278	1.4874e-275	VDM39280.1	unnamed protein product [Toxocara canis]
TRINITY_DN5802_c0_g3	2028.48	250.7	3.0186	8.9086e-277	2.0431e-274	KHN84738.1	Pre-mRNA-splicing factor 8 -like protein [Toxocara canis]
TRINITY_DN1926_c0_g1	1201.37	4599.34	-1.9366	9.5774e-277	2.1879e-274	EGT40227.1	hypothetical protein CAEBREN_01193 [Caenorhabditis brenneri]
TRINITY_DN8408_c0_g1	1639.6	65.96	4.6293	2.9348e-276	6.678e-274	KHN76406.1	Tetratricopeptide repeat protein 21B [Toxocara canis]
TRINITY_DN1454_c0_g1	182.85	1848.79	-3.338	3.1952e-276	7.2424e-274	PAV71365.1	hypothetical protein WR25_24339 isoform A [Diploscapter pachys]|PAV71366.1 hypothetical protein WR25_24339 isoform B [Diploscapter pachys]|PAV71367.1 hypothetical protein WR25_24339 isoform C [Diploscapter pachys]
TRINITY_DN4511_c0_g1	1282.46	4763.96	-1.8932	5.6072e-276	1.266e-273	XP_001899587.1	Hypothetical 35.6 kDa protein ZK1073.1 in chromosome X, putative [Brugia malayi]|EJW87670.1 hypothetical protein WUBG_01417 [Wuchereria bancrofti]|VDM10878.1 unnamed protein product [Wuchereria bancrofti]
TRINITY_DN9274_c0_g1	279.54	2107.02	-2.9142	5.0052e-275	1.1257e-272	XP_024502911.1	Histidine phosphatase superfamily, clade-2-containing protein [Strongyloides ratti]|CEF63710.1 Histidine phosphatase superfamily, clade-2-containing protein [Strongyloides ratti]
TRINITY_DN712_c0_g1	3495.14	10218.5	-1.5478	1.8405e-274	4.1236e-272	EYC23922.1	hypothetical protein Y032_0014g2217 [Ancylostoma ceylanicum]
TRINITY_DN2857_c0_g1	429.76	2835.88	-2.7225	2.2818e-274	5.0927e-272	EYC21277.1	hypothetical protein Y032_0020g93 [Ancylostoma ceylanicum]
TRINITY_DN11961_c0_g1	10005.9	32888.2	-1.7167	9.1888e-274	2.043e-271	XP_003099505.1	hypothetical protein CRE_01142 [Caenorhabditis remanei]|EFP10647.1 hypothetical protein CRE_01142 [Caenorhabditis remanei]|OZF80282.1 hypothetical protein FL82_17450, partial [Caenorhabditis remanei]|POM36231.1 hypothetical protein FL81_21897 [Caenorhabditis remanei]
TRINITY_DN9501_c0_g2	2173.6	9531.55	-2.1328	9.2519e-274	2.0492e-271	VDM26236.1	unnamed protein product [Toxocara canis]
TRINITY_DN7160_c0_g1	292.41	2121.68	-2.8587	1.3128e-273	2.8966e-271	NP_508618.2	CRAL/TRIO and GOLD domain suppressor of activated Ras [Caenorhabditis elegans]|CCD65083.1 CRAL/TRIO and GOLD domain suppressor of activated Ras [Caenorhabditis elegans]
TRINITY_DN1713_c0_g1	457.35	2861.39	-2.6456	9.0115e-273	1.9809e-270	KHN76503.1	Ancylostoma secreted protein [Toxocara canis]
TRINITY_DN9875_c0_g1	75.83	1494.24	-4.3012	1.1838e-272	2.5924e-270	KHN88733.1	Collagen alpha-1(XII) chain [Toxocara canis]
TRINITY_DN9670_c0_g1	220.97	1914.37	-3.1154	2.8009e-271	6.1108e-269	XP_018335420.1	carboxypeptidase B [Agrilus planipennis]
TRINITY_DN2201_c0_g1	12734.9	3516.15	1.8569	1.4579e-270	3.1689e-268	VDM07161.1	unnamed protein product [Wuchereria bancrofti]
TRINITY_DN1252_c0_g1	304.76	2046.61	-2.7475	1.53e-270	3.3133e-268	VDL80868.1	unnamed protein product [Nippostrongylus brasiliensis]
TRINITY_DN948_c0_g1	197.67	1733.56	-3.1328	1.8584e-269	4.0094e-267	TRINITY_DN948_c0_g1	-
TRINITY_DN1166_c0_g1	522.12	2905.98	-2.4768	1.9593e-269	4.2115e-267	XP_003144234.1	hypothetical protein LOAG_08656 [Loa loa]|EFO19835.1 hypothetical protein LOAG_08656 [Loa loa]
TRINITY_DN3190_c0_g1	136.26	1557.34	-3.5148	2.4216e-268	5.1862e-266	XP_014767973.1	PREDICTED: actin-3-like [Octopus bimaculoides]|KOG00445.1 hypothetical protein OCBIM_22004266mg [Octopus bimaculoides]
TRINITY_DN8772_c0_g1	1367.23	4920.22	-1.8475	7.5295e-268	1.6066e-265	PAV60356.1	hypothetical protein WR25_07830 [Diploscapter pachys]
TRINITY_DN16310_c0_g1	79.18	1359.8	-4.1021	1.2178e-265	2.5891e-263	EYC05079.1	hypothetical protein Y032_0084g1767 [Ancylostoma ceylanicum]
TRINITY_DN1571_c0_g1	133.78	1514.33	-3.5006	1.252e-265	2.652e-263	EYC37341.1	hypothetical protein Y032_0801g2419 [Ancylostoma ceylanicum]
TRINITY_DN3106_c0_g1	2541.89	9098.18	-1.8398	1.4442e-265	3.048e-263	TRINITY_DN3106_c0_g1	-
TRINITY_DN475_c0_g1	131.63	1568.74	-3.5752	2.2048e-265	4.6367e-263	PAA47081.1	hypothetical protein BOX15_Mlig013028g2, partial [Macrostomum lignano]
TRINITY_DN3386_c0_g1	255.02	1877.33	-2.88	2.7445e-265	5.7507e-263	XP_024507139.1	Isocitrate dehydrogenase [NAD] subunit gamma, mitochondrial [Strongyloides ratti]|CEF67939.1 Isocitrate dehydrogenase [NAD] subunit gamma, mitochondrial [Strongyloides ratti]
TRINITY_DN43488_c0_g1	1523.95	81.43	4.2242	3.8709e-265	8.082e-263	XP_002641482.1	Hypothetical protein CBG09773 [Caenorhabditis briggsae]
TRINITY_DN15481_c3_g1	4893.09	1299.45	1.9126	2.0436e-261	4.2516e-259	EYC27684.1	hypothetical protein Y032_0008g128 [Ancylostoma ceylanicum]
TRINITY_DN398_c0_g1	679.33	4082.68	-2.5877	4.3804e-261	9.0806e-259	VDK47452.1	unnamed protein product [Anisakis simplex]
TRINITY_DN25894_c0_g1	360.52	2212.76	-2.6176	3.6575e-260	7.5552e-258	VDN07765.1	unnamed protein product [Thelazia callipaeda]
TRINITY_DN10237_c0_g1	2013.49	201.12	3.3222	5.025e-260	1.0343e-257	XP_013291816.1	LIM domain protein [Necator americanus]|ETN69589.1 LIM domain protein [Necator americanus]
TRINITY_DN1471_c0_g1	189.91	1823.11	-3.2629	6.0479e-260	1.2405e-257	XP_002742001.2	PREDICTED: uncharacterized protein LOC100372598 [Saccoglossus kowalevskii]
TRINITY_DN15506_c0_g1	407.54	2269.29	-2.4772	1.2362e-259	2.5267e-257	TRINITY_DN15506_c0_g1	-
TRINITY_DN629_c3_g1	14507.5	35863	-1.3057	1.2313e-257	2.5079e-255	TRINITY_DN629_c3_g1	-
TRINITY_DN5808_c0_g1	73.04	1391.87	-4.252	8.3426e-257	1.6933e-254	TRINITY_DN5808_c0_g1	-
TRINITY_DN8532_c0_g1	445.99	2614.06	-2.5516	9.8436e-255	1.991e-252	VDK43399.1	unnamed protein product [Anisakis simplex]
TRINITY_DN1134_c0_g1	469.16	2473.42	-2.3983	2.0688e-253	4.1699e-251	EYC30998.1	hypothetical protein Y032_0004g1895 [Ancylostoma ceylanicum]
TRINITY_DN14688_c0_g1	361.84	2180.66	-2.5916	2.9099e-253	5.845e-251	RCN29050.1	F-box domain protein [Ancylostoma caninum]
TRINITY_DN1641_c1_g1	40574.1	12702.1	1.6754	9.0915e-253	1.8199e-250	VDM44869.1	unnamed protein product [Toxocara canis]
TRINITY_DN1894_c0_g1	1320.77	4918.68	-1.8967	9.7279e-253	1.9407e-250	KHJ98206.1	ADP/ATP translocase 1 domain protein [Oesophagostomum dentatum]
TRINITY_DN6468_c0_g1	378.1	2248.69	-2.5725	5.5981e-252	1.113e-249	XP_001892822.1	zgc:100814 protein [Brugia malayi]
TRINITY_DN2101_c0_g1	2302.2	7119.81	-1.6288	1.7823e-251	3.5314e-249	XP_024508082.1	CTP synthase 2 [Strongyloides ratti]|CEF68882.1 CTP synthase 2 [Strongyloides ratti]
TRINITY_DN962_c0_g1	247.99	1778.2	-2.8423	2.717e-251	5.3651e-249	CDJ88519.1	Major facilitator superfamily MFS-1 domain containing protein [Haemonchus contortus]
TRINITY_DN54500_c1_g1	2057.63	8061.39	-1.97	6.7749e-251	1.3333e-248	TRINITY_DN54500_c1_g1	-
TRINITY_DN43987_c0_g2	495.59	2591.86	-2.387	6.8143e-251	1.3365e-248	NP_509571.1	Uncharacterized protein CELE_T20B5.2 [Caenorhabditis elegans]|CCD68584.1 Uncharacterized protein CELE_T20B5.2 [Caenorhabditis elegans]
TRINITY_DN906_c0_g1	637.84	3110.07	-2.2859	2.119e-250	4.1421e-248	OZC09673.1	hypothetical protein X798_03367 [Onchocerca flexuosa]
TRINITY_DN6431_c0_g1	856.52	3435.79	-2.0041	1.1515e-249	2.2434e-247	XP_015108213.1	PREDICTED: LOW QUALITY PROTEIN: aspartic protease 6-like, partial [Vicugna pacos]
TRINITY_DN18767_c1_g1	6342.47	1786.05	1.8285	3.1214e-249	6.061e-247	VDM39727.1	unnamed protein product [Toxocara canis]
TRINITY_DN960_c0_g1	2869.41	600.09	2.2579	3.739e-249	7.2359e-247	TRINITY_DN960_c0_g1	-
TRINITY_DN2118_c0_g1	5021.78	11.4	8.7894	1.0301e-248	1.987e-246	XP_024504724.1	Estradiol 17-beta-dehydrogenase 12 [Strongyloides ratti]|CEF65524.1 Estradiol 17-beta-dehydrogenase 12 [Strongyloides ratti]
TRINITY_DN1863_c0_g1	1023.88	3948.69	-1.9474	8.7208e-248	1.6766e-245	XP_022420883.1	granulins isoform X1 [Delphinapterus leucas]|XP_022420884.1 granulins isoform X1 [Delphinapterus leucas]
TRINITY_DN143_c0_g2	190	1659.13	-3.1265	2.0998e-247	4.0235e-245	CDJ83149.1	Glycoside hydrolase and Glycosyl hydrolases 38 domain containing protein [Haemonchus contortus]
TRINITY_DN26088_c0_g1	62.3	1263.77	-4.3422	5.021e-247	9.5895e-245	WP_028434183.1	hypothetical protein [Streptomyces sp. TAA486]
TRINITY_DN5617_c0_g1	241.91	1861.8	-2.9443	9.8994e-247	1.8845e-244	VDM62777.1	unnamed protein product [Angiostrongylus costaricensis]
TRINITY_DN2540_c0_g1	9229.68	22807.3	-1.3051	1.8506e-244	3.5115e-242	KHN86680.1	Aldehyde dehydrogenase, mitochondrial [Toxocara canis]
TRINITY_DN1572_c0_g1	564.92	2718.9	-2.267	3.1555e-244	5.9679e-242	EYC43414.1	hypothetical protein Y032_0494g2447 [Ancylostoma ceylanicum]
TRINITY_DN684_c0_g3	532.2	2714.76	-2.3508	3.5995e-244	6.7857e-242	CDJ95017.1	Ferredoxin and [2Fe-2S]-binding and Molybdopterin dehydrogenase and CO dehydrogenase flavoprotein and Aldehyde oxidase xanthine dehydrogenase and Aldehyde oxidase and xanthine dehydrogenase domain containing protein [Haemonchus contortus]
TRINITY_DN952_c0_g1	1104.59	6147.53	-2.4767	3.8963e-244	7.3215e-242	CRZ22555.1	Bm1689 [Brugia malayi]
TRINITY_DN6841_c0_g1	173.66	1551.77	-3.1594	1.0025e-243	1.8778e-241	XP_008469435.1	uncharacterized protein LOC103506806 [Diaphorina citri]
TRINITY_DN2442_c0_g1	201.02	1684.2	-3.0665	1.0254e-243	1.9144e-241	VDM57597.1	unnamed protein product [Angiostrongylus costaricensis]
TRINITY_DN2805_c0_g1	956.41	4516.99	-2.2399	3.7387e-243	6.9581e-241	VDK67283.1	unnamed protein product [Anisakis simplex]
TRINITY_DN165_c0_g1	2429.74	432.23	2.4902	6.6045e-243	1.2252e-240	TRINITY_DN165_c0_g1	-
TRINITY_DN3840_c0_g1	723.44	3417.14	-2.2397	5.4982e-242	1.0168e-239	KHN71970.1	Soma ferritin [Toxocara canis]|VDM46125.1 unnamed protein product [Toxocara canis]
TRINITY_DN8979_c0_g1	1085.07	4073.7	-1.9086	8.3509e-242	1.5394e-239	VDM43359.1	unnamed protein product [Toxocara canis]
TRINITY_DN12801_c0_g1	2048.43	290.12	2.8208	2.726e-241	5.0094e-239	POM33359.1	hypothetical protein FL81_11157 [Caenorhabditis remanei]
TRINITY_DN12474_c0_g2	2348.15	7997.12	-1.7678	5.6402e-241	1.0332e-238	TRINITY_DN12474_c0_g2	-
TRINITY_DN20070_c1_g1	1621.69	148.75	3.4431	8.5065e-241	1.5534e-238	PIO73415.1	putative cystathionine beta-lyase [Teladorsagia circumcincta]
TRINITY_DN3915_c0_g1	219.78	1826.43	-3.0552	9.5863e-241	1.7451e-238	KHN85505.1	Maltase-glucoamylase, intestinal [Toxocara canis]
TRINITY_DN4159_c0_g1	2228.58	388.17	2.523	7.2117e-240	1.3087e-237	XP_014771638.1	PREDICTED: collagen alpha-1(XIV) chain-like, partial [Octopus bimaculoides]
TRINITY_DN11344_c0_g1	322.92	2080.24	-2.688	2.5611e-238	4.6332e-236	XP_024499109.1	Actin, alpha cardiac muscle 1 [Strongyloides ratti]|CEF59898.1 Actin, alpha cardiac muscle 1 [Strongyloides ratti]
TRINITY_DN61781_c0_g1	28.23	1380.28	-5.6114	2.8103e-238	5.0683e-236	RUS18606.1	interferon-inducible GTPase-domain-containing protein [Endogone sp. FLAS-F59071]
TRINITY_DN14311_c1_g1	19885.3	7922.81	1.3276	7.5913e-237	1.3648e-234	XP_024499035.1	3-ketoacyl-CoA thiolase, mitochondrial [Strongyloides ratti]|CEF59824.1 3-ketoacyl-CoA thiolase, mitochondrial [Strongyloides ratti]
TRINITY_DN29734_c1_g1	11230.7	3479.95	1.6901	1.4772e-236	2.6477e-234	WP_110285645.1	translation elongation factor EF-1 subunit alpha [Halomonas sp. LBP4]|PXX94332.1 translation elongation factor EF-1 subunit alpha [Halomonas sp. LBP4]
TRINITY_DN52_c0_g1	464.57	2392.4	-2.3643	9.8827e-236	1.7659e-233	VDO24972.1	unnamed protein product [Haemonchus placei]
TRINITY_DN1362_c1_g1	183.47	1647.66	-3.1664	4.1337e-235	7.3638e-233	TRINITY_DN1362_c1_g1	-
TRINITY_DN66841_c0_g1	19.64	1654.42	-6.3961	5.6311e-235	1.0001e-232	TRINITY_DN66841_c0_g1	-
TRINITY_DN8223_c0_g1	2779.17	9569.05	-1.7839	9.6156e-235	1.7025e-232	VDK29531.1	unnamed protein product [Gongylonema pulchrum]
TRINITY_DN35024_c0_g1	220.89	1758.36	-2.9922	1.5734e-234	2.7775e-232	NP_505133.1	Aspartic protease 6 [Caenorhabditis elegans]|O01530.1 RecName: Full=Aspartic protease 6; Flags: Precursor|CCD64751.1 Aspartic protease 6 [Caenorhabditis elegans]
TRINITY_DN2363_c0_g1	470.81	2700.06	-2.5201	3.87e-234	6.8107e-232	TRINITY_DN2363_c0_g1	-
TRINITY_DN13901_c0_g1	119.66	1369.48	-3.5169	1.5559e-233	2.73e-231	XP_024502796.1	Sphingomyelin phosphodiesterase [Strongyloides ratti]|CEF63595.1 Sphingomyelin phosphodiesterase [Strongyloides ratti]
TRINITY_DN4787_c0_g1	344.32	2013.8	-2.548	5.2031e-233	9.1018e-231	PIC28435.1	hypothetical protein B9Z55_020350 [Caenorhabditis nigoni]
TRINITY_DN12188_c0_g1	4597.25	1002.78	2.1961	1.9774e-232	3.4488e-230	VDM44869.1	unnamed protein product [Toxocara canis]
TRINITY_DN11499_c0_g1	545.85	2605.45	-2.255	5.1939e-232	9.0315e-230	CDJ98048.1	unnamed protein product [Haemonchus contortus]
TRINITY_DN4277_c0_g1	752.77	3194.35	-2.0855	1.243e-231	2.1551e-229	TRINITY_DN4277_c0_g1	-
TRINITY_DN2326_c0_g1	2328.7	7056.94	-1.5994	1.0514e-230	1.8173e-228	XP_006219912.2	PREDICTED: probable peptidylglycine alpha-hydroxylating monooxygenase 1, partial [Vicugna pacos]
TRINITY_DN6215_c0_g1	325.96	2000.9	-2.6182	1.0745e-230	1.8518e-228	EYC07437.1	hypothetical protein Y032_0070g432 [Ancylostoma ceylanicum]
TRINITY_DN912_c0_g1	1491.13	114.85	3.7012	6.8258e-230	1.1729e-227	AJH66211.1	sigma class glutathione S-transferase [Baylisascaris schroederi]
TRINITY_DN4992_c0_g1	244.24	1725.11	-2.8201	7.0508e-230	1.208e-227	KHN81003.1	Lipase -like protein [Toxocara canis]
TRINITY_DN38459_c0_g1	2239.9	388.82	2.5277	3.5362e-229	6.0407e-227	KHN78028.1	NADH oxidase [Toxocara canis]
TRINITY_DN2417_c0_g1	5860.96	14655.6	-1.3222	4.7834e-227	8.1474e-225	NP_495261.1	UreidoPropionase Beta [Caenorhabditis elegans]|CCD66048.1 UreidoPropionase Beta [Caenorhabditis elegans]
TRINITY_DN11143_c0_g1	192.97	1599.15	-3.0507	1.5187e-226	2.5793e-224	XP_020430451.1	hypothetical protein PPL_08977 [Heterostelium album PN500]|EFA78326.1 hypothetical protein PPL_08977 [Heterostelium album PN500]
TRINITY_DN1180_c0_g1	4722.01	1447.55	1.7057	3.7276e-226	6.3122e-224	VDM40505.1	unnamed protein product [Toxocara canis]
TRINITY_DN15261_c0_g1	119.34	1292.79	-3.437	4.6121e-226	7.7874e-224	CDP92297.1	Bm6935, isoform d [Brugia malayi]
TRINITY_DN6310_c0_g1	294.03	1781.58	-2.5992	7.9022e-226	1.3304e-223	KHJ93450.1	3-hydroxyanthranilate 3,4-dioxygenase [Oesophagostomum dentatum]
TRINITY_DN4671_c1_g1	568.86	2702.81	-2.248	1.3922e-225	2.3371e-223	TRINITY_DN4671_c1_g1	-
TRINITY_DN6518_c0_g1	5688.15	1766.01	1.6873	1.9081e-225	3.194e-223	XP_013292166.1	phosphogluconate dehydrogenase [Necator americanus]|ETN69939.1 phosphogluconate dehydrogenase [Necator americanus]
TRINITY_DN762_c3_g1	101.55	1288.47	-3.6647	1.5732e-224	2.6258e-222	VDL71632.1	unnamed protein product [Nippostrongylus brasiliensis]
TRINITY_DN4150_c0_g1	437.99	2317.53	-2.404	1.7849e-223	2.9707e-221	TRINITY_DN4150_c0_g1	-
TRINITY_DN930_c0_g1	591.13	2798.18	-2.2433	6.061e-223	1.0059e-220	XP_020306806.1	guanylate kinase [Loa loa]|EJD75977.1 guanylate kinase [Loa loa]
TRINITY_DN2151_c0_g1	7555.08	2364.21	1.6766	1.0387e-222	1.7189e-220	KHN86194.1	Cysteine synthase [Toxocara canis]
TRINITY_DN22426_c0_g1	25.46	1291.07	-5.6638	1.3947e-222	2.3016e-220	TRINITY_DN22426_c0_g1	-
TRINITY_DN5711_c0_g1	2422.05	7135.01	-1.5586	3.9478e-222	6.4963e-220	XP_024498622.1	RE19105p [Strongyloides ratti]|CEF59411.1 RE19105p [Strongyloides ratti]
TRINITY_DN8080_c0_g1	972.42	3603.08	-1.8897	9.3219e-222	1.5296e-219	KHN83870.1	hypothetical protein Tcan_18537 [Toxocara canis]
TRINITY_DN9038_c0_g1	2040.48	6412.92	-1.652	1.1987e-221	1.9614e-219	WP_110285671.1	50S ribosomal protein L24 [Halomonas sp. LBP4]|PXX94056.1 50S ribosomal protein L24 [Halomonas sp. LBP4]
TRINITY_DN11774_c0_g1	1106.42	4128.32	-1.8995	6.0065e-221	9.8008e-219	TRINITY_DN11774_c0_g1	-
TRINITY_DN58330_c0_g1	147.92	1441.35	-3.2847	2.9177e-220	4.7475e-218	VDL78321.1	unnamed protein product [Nippostrongylus brasiliensis]
TRINITY_DN2803_c0_g1	204.96	1553.83	-2.922	1.1767e-219	1.9094e-217	VDM44450.1	unnamed protein product [Toxocara canis]
TRINITY_DN654_c0_g1	201.65	1566.18	-2.9578	2.7461e-219	4.4435e-217	EYC39763.1	hypothetical protein Y032_0641g1023 [Ancylostoma ceylanicum]
TRINITY_DN1384_c1_g1	900.87	3501.34	-1.9583	3.6949e-219	5.9622e-217	AAL06642.1	serine-threonine protein kinase [Ancylostoma caninum]
TRINITY_DN16747_c0_g1	1331.71	35.64	5.2173	8.5797e-219	1.3806e-216	AJH66211.1	sigma class glutathione S-transferase [Baylisascaris schroederi]
TRINITY_DN268_c0_g1	732.62	2990.78	-2.0295	5.1548e-218	8.272e-216	OZC12609.1	hypothetical protein X798_00240 [Onchocerca flexuosa]
TRINITY_DN3688_c0_g1	141.79	1345.48	-3.2469	5.536e-218	8.8595e-216	XP_022254702.1	carboxypeptidase B-like [Limulus polyphemus]
TRINITY_DN1912_c0_g1	121.82	1311.29	-3.428	2.0575e-217	3.2836e-215	XP_024499990.1	Cht7 [Strongyloides ratti]|CEF60781.1 Cht7 [Strongyloides ratti]
TRINITY_DN7037_c0_g1	653.6	4098.79	-2.649	3.7112e-217	5.9068e-215	XP_024499033.1	Epidermal growth factor-like domain and C-type lectin domain and von Willebrand factor, type A domain and MD domain and C-type lectin-like domain and C-type lectin fold domain-containing protein [Strongyloides ratti]|CEF59822.1 Epidermal growth factor-like domain and C-type lectin domain and von Willebrand factor, type A domain and MD domain and C-type lectin-like domain and C-type lectin fold do…
TRINITY_DN51112_c0_g1	4832.87	20079.2	-2.0547	3.808e-217	6.0443e-215	TRINITY_DN51112_c0_g1	-
TRINITY_DN1430_c0_g1	428.2	2266.31	-2.4044	2.0993e-216	3.3231e-214	XP_018116790.1	PREDICTED: macrophage-stimulating protein receptor-like [Xenopus laevis]|OCT83232.1 hypothetical protein XELAEV_18025769mg [Xenopus laevis]
TRINITY_DN20618_c0_g1	614.44	2716.26	-2.1444	2.5308e-216	3.9952e-214	PAV78453.1	hypothetical protein WR25_12029 [Diploscapter pachys]
TRINITY_DN235_c0_g1	11779.2	4399.04	1.4207	6.9101e-216	1.0879e-213	VDK79345.1	unnamed protein product [Onchocerca ochengi]
TRINITY_DN391_c0_g1	222.49	1523.73	-2.7758	5.1556e-215	8.095e-213	XP_026016781.1	ladderlectin-like isoform X2 [Astatotilapia calliptera]
TRINITY_DN1613_c0_g1	371.67	1951.15	-2.3923	7.7275e-215	1.2101e-212	XP_024503140.1	Transcription factor HNF-4 homolog [Strongyloides ratti]|CEF63939.1 Transcription factor HNF-4 homolog [Strongyloides ratti]
TRINITY_DN1910_c0_g1	474.82	2336.66	-2.2993	3.6317e-214	5.6717e-212	CAA60047.1	cytoplasmic intermediate filament protein [Ascaris lumbricoides]
TRINITY_DN1621_c0_g3	174.67	1461.28	-3.0651	2.6136e-213	4.0708e-211	TRINITY_DN1621_c0_g3	-
TRINITY_DN10211_c0_g1	274.98	1696.35	-2.6254	4.313e-213	6.6997e-211	CDJ91583.1	Inositol-pentakisphosphate 2-kinase domain containing protein [Haemonchus contortus]
TRINITY_DN14708_c0_g1	8528.23	30063	-1.8176	1.1825e-212	1.832e-210	VDK46943.1	unnamed protein product [Cylicostephanus goldi]
TRINITY_DN8017_c0_g1	1153.61	3914.77	-1.7628	5.9416e-212	9.1807e-210	PDM80818.1	spe-26 [Pristionchus pacificus]
TRINITY_DN483_c0_g1	380.19	1954.08	-2.3616	6.1467e-212	9.4724e-210	PAV74416.1	hypothetical protein WR25_02418 [Diploscapter pachys]
TRINITY_DN10088_c0_g1	329.37	1926.82	-2.5488	1.0037e-211	1.5426e-209	XP_024504690.1	Phosphatidic acid phosphatase type 2/haloperoxidase domain and Sphingomyelin synthase-like domain-containing protein [Strongyloides ratti]|CEF65490.1 Phosphatidic acid phosphatase type 2/haloperoxidase domain and Sphingomyelin synthase-like domain-containing protein [Strongyloides ratti]
TRINITY_DN15612_c0_g1	253.78	1586.83	-2.6446	4.2635e-211	6.5358e-209	KHJ92424.1	hypothetical protein OESDEN_07690 [Oesophagostomum dentatum]
TRINITY_DN21710_c0_g1	1147.51	4106.52	-1.8396	1.8846e-210	2.8814e-208	KHJ93481.1	hypothetical protein OESDEN_06608, partial [Oesophagostomum dentatum]
TRINITY_DN765_c1_g1	128.51	1335.11	-3.3766	2.5677e-210	3.9156e-208	NP_499285.1	Transthyretin-like protein 15 [Caenorhabditis elegans]|Q22288.1 RecName: Full=Transthyretin-like protein 15; Flags: Precursor|CAA82574.1 Transthyretin-like protein 15 [Caenorhabditis elegans]
TRINITY_DN345_c0_g1	1015.37	4130.94	-2.0246	6.4401e-210	9.795e-208	PAV86929.1	hypothetical protein WR25_03384 [Diploscapter pachys]
TRINITY_DN2825_c0_g1	13119.3	39533.3	-1.5914	1.6218e-209	2.4603e-207	TRINITY_DN2825_c0_g1	-
TRINITY_DN216_c0_g1	359.71	1866.43	-2.3755	5.6217e-209	8.5059e-207	VDM37367.1	unnamed protein product, partial [Toxocara canis]
TRINITY_DN3_c0_g1	1530.48	5066.02	-1.7271	1.8673e-207	2.8179e-205	ACZ13340.1	OV9m [Bursaphelenchus xylophilus]
TRINITY_DN1061_c0_g1	949.94	3546.88	-1.9005	1.6061e-206	2.4176e-204	TRINITY_DN1061_c0_g1	-
TRINITY_DN185_c0_g1	1831.23	5657.58	-1.6272	5.8969e-206	8.8532e-204	RMX68119.1	hypothetical protein DD238_007947 [Peronospora effusa]|RQM11024.1 hypothetical protein DD237_008460 [Peronospora effusa]
TRINITY_DN777_c0_g1	117.22	1163.28	-3.3108	6.6521e-206	9.9614e-204	TRINITY_DN777_c0_g1	-
TRINITY_DN2781_c0_g1	19915.2	6155.62	1.694	1.164e-204	1.7386e-202	XP_003113973.1	CRE-SNR-4 protein [Caenorhabditis remanei]|EFP05311.1 CRE-SNR-4 protein [Caenorhabditis remanei]|OZF78503.1 hypothetical protein FL82_11305, partial [Caenorhabditis remanei]|POM28839.1 hypothetical protein FL81_24198 [Caenorhabditis remanei]|POM34417.1 hypothetical protein FL81_14686 [Caenorhabditis remanei]
TRINITY_DN3998_c0_g1	478.35	2294.58	-2.2619	1.7407e-204	2.5933e-202	PAA65688.1	hypothetical protein BOX15_Mlig002621g1, partial [Macrostomum lignano]
TRINITY_DN797_c0_g1	330.55	1833.05	-2.4717	2.5835e-204	3.8392e-202	PIC41014.1	hypothetical protein B9Z55_008579 [Caenorhabditis nigoni]
TRINITY_DN3236_c0_g1	679.87	3181.46	-2.226	5.7732e-204	8.5573e-202	VDM64841.1	unnamed protein product [Angiostrongylus costaricensis]
TRINITY_DN2256_c0_g1	144.53	1263.24	-3.1277	8.1669e-204	1.2075e-201	XP_024507755.1	Astacin-like metalloendopeptidase [Strongyloides ratti]|CEF68555.1 Astacin-like metalloendopeptidase [Strongyloides ratti]
TRINITY_DN17902_c0_g1	409.35	2062.75	-2.3333	2.4487e-203	3.6112e-201	CDP97088.2	BMA-FMI-1 [Brugia malayi]
TRINITY_DN4212_c0_g1	128.9	1243.76	-3.2706	5.4258e-203	7.9815e-201	TRINITY_DN4212_c0_g1	-
TRINITY_DN64150_c3_g1	17763	7481.95	1.2474	8.7649e-203	1.2861e-200	XP_024505123.1	Putative phospholipase B-like 2 [Strongyloides ratti]|CEF65923.1 Putative phospholipase B-like 2 [Strongyloides ratti]
TRINITY_DN49603_c0_g1	3317.45	14294.1	-2.1072	1.6881e-202	2.4707e-200	TRINITY_DN49603_c0_g1	-
TRINITY_DN535_c0_g1	95.76	1100.31	-3.5224	1.4564e-201	2.1263e-199	TRINITY_DN535_c0_g1	-
TRINITY_DN5598_c0_g1	2041.82	6119.62	-1.5836	6.3215e-201	9.2061e-199	VDM23993.1	unnamed protein product [Toxocara canis]
TRINITY_DN1062_c0_g1	18615.2	6881.01	1.4359	1.0243e-200	1.488e-198	VDN57390.1	unnamed protein product [Dracunculus medinensis]
TRINITY_DN650_c0_g1	533.65	2259.46	-2.0818	2.7881e-200	4.0401e-198	TRINITY_DN650_c0_g1	-
TRINITY_DN43_c0_g1	1193.98	98.58	3.5946	3.8128e-200	5.5112e-198	PDM64371.1	gsr-1 [Pristionchus pacificus]
TRINITY_DN1686_c0_g1	103.44	1156.46	-3.4833	6.6025e-200	9.5201e-198	TRINITY_DN1686_c0_g1	-
TRINITY_DN5815_c2_g1	820.37	3055.48	-1.8973	9.0489e-200	1.3015e-197	VDP35389.1	unnamed protein product [Heligmosomoides polygyrus]
TRINITY_DN7619_c0_g1	451.22	2227.9	-2.304	9.4739e-200	1.3593e-197	TRINITY_DN7619_c0_g1	-
TRINITY_DN1013_c0_g1	297.19	2443.29	-3.0389	2.8108e-199	4.023e-197	PDM77849.1	ilys-5 [Pristionchus pacificus]
TRINITY_DN2776_c0_g1	463.24	2730.85	-2.56	4.4097e-199	6.296e-197	XP_024507530.1	SH2 domain and PTB/PI domain and Pleckstrin homology-like domain and Tensin phosphotyrosine-binding domain and Tensin phosphatase, C2 domain-containing protein [Strongyloides ratti]|CEF68330.1 SH2 domain and PTB/PI domain and Pleckstrin homology-like domain and Tensin phosphotyrosine-binding domain and Tensin phosphatase, C2 domain-containing protein [Strongyloides ratti]
TRINITY_DN681_c0_g1	1051.51	3696.94	-1.8137	6.5972e-199	9.3961e-197	EGT55694.1	hypothetical protein CAEBREN_28283 [Caenorhabditis brenneri]
TRINITY_DN11416_c0_g1	134.72	1209.23	-3.1661	1.1449e-198	1.6266e-196	XP_002636221.1	Hypothetical protein CBG12142 [Caenorhabditis briggsae]
TRINITY_DN551_c0_g1	321.41	1969.04	-2.6153	1.9921e-198	2.8235e-196	XP_002645498.1	Hypothetical protein CBG22748 [Caenorhabditis briggsae]|CAP39268.1 Protein CBG22748 [Caenorhabditis briggsae]
TRINITY_DN11481_c0_g1	309.11	1802.46	-2.5442	2.1063e-198	2.978e-196	VDN92594.1	unnamed protein product, partial [Brugia pahangi]
TRINITY_DN4312_c0_g1	421.28	2046.03	-2.2798	3.4401e-198	4.8521e-196	VDM58058.1	unnamed protein product [Angiostrongylus costaricensis]
TRINITY_DN1135_c0_g1	101.27	1084.28	-3.4203	1.3402e-197	1.8857e-195	KHJ88216.1	lectin C-type domain protein [Oesophagostomum dentatum]
TRINITY_DN364_c0_g1	6236.26	1598.37	1.964	2.365e-197	3.3197e-195	KHN88859.1	Canalicular multispecific organic anion transporter 1 [Toxocara canis]
TRINITY_DN658_c0_g1	1115.36	65.41	4.0945	2.5641e-197	3.5905e-195	AJH66211.1	sigma class glutathione S-transferase [Baylisascaris schroederi]
TRINITY_DN920_c0_g1	153.16	1293.92	-3.0791	4.0456e-197	5.6514e-195	XP_025693198.1	heat shock cognate 70 kDa protein-like [Arachis hypogaea]|XP_025648450.1 heat shock cognate 70 kDa protein-like [Arachis hypogaea]
TRINITY_DN1621_c0_g2	3219.75	10218.5	-1.6663	3.1697e-196	4.4173e-194	KHN75954.1	Calcium-transporting ATPase sarcoplasmic/endoplasmic reticulum type [Toxocara canis]
TRINITY_DN1299_c1_g1	1599.53	17.99	6.4671	7.4148e-196	1.0309e-193	XP_028178857.1	uncharacterized protein LOC114365728 [Ostrinia furnacalis]
TRINITY_DN733_c0_g1	444.8	2388.72	-2.4254	1.4263e-195	1.9782e-193	XP_024499663.1	Calcium-dependent secretion activator 1 [Strongyloides ratti]|CEF60454.1 Calcium-dependent secretion activator 1 [Strongyloides ratti]
TRINITY_DN4446_c0_g1	50.04	969.97	-4.2776	8.7209e-194	1.2067e-191	KHN81335.1	Gamma-glutamyltranspeptidase 1 [Toxocara canis]
TRINITY_DN426_c0_g1	273.45	1824.15	-2.7381	1.0972e-193	1.5146e-191	CDJ94517.1	Oxoglutarate iron-dependent oxygenase domain containing protein [Haemonchus contortus]
TRINITY_DN50907_c0_g1	287.87	1577.54	-2.4544	2.2007e-193	3.0307e-191	TRINITY_DN50907_c0_g1	-
TRINITY_DN705_c2_g1	15.97	1365.3	-6.4183	4.2535e-193	5.8438e-191	KWW26465.1	hypothetical protein AUK64_2547 [bacterium P201]
TRINITY_DN728_c0_g1	200.43	1410.66	-2.8157	5.6467e-193	7.7396e-191	KHN78152.1	Fibulin-1 [Toxocara canis]
TRINITY_DN22626_c0_g1	705.73	2836.34	-2.007	7.0757e-193	9.6754e-191	VDK84432.1	unnamed protein product [Onchocerca ochengi]
TRINITY_DN3587_c0_g1	2900.27	8643.99	-1.5756	1.3472e-192	1.8378e-190	VDN21687.1	unnamed protein product [Cylicostephanus goldi]
TRINITY_DN15334_c0_g1	981.95	3450.18	-1.8127	2.9494e-192	4.0143e-190	KHJ99876.1	D-family protein [Oesophagostomum dentatum]
TRINITY_DN33786_c0_g1	1136.43	53.57	4.4147	6.03e-192	8.1878e-190	OZG02865.1	hypothetical protein FL82_06472, partial [Caenorhabditis remanei]
TRINITY_DN2421_c0_g1	91.45	1061.13	-3.5363	8.1376e-192	1.1024e-189	PDM74439.1	asm-2 [Pristionchus pacificus]
TRINITY_DN453_c1_g1	411.17	3078.89	-2.905	1.6325e-191	2.2065e-189	XP_024501423.1	Lysosomal protective protein [Strongyloides ratti]|CEF62221.1 Lysosomal protective protein [Strongyloides ratti]
TRINITY_DN17176_c0_g1	368.85	1792.04	-2.2804	3.1038e-191	4.1852e-189	TRINITY_DN17176_c0_g1	-
TRINITY_DN6823_c0_g1	607	2355.27	-1.956	4.2953e-191	5.7785e-189	NP_001024553.1	Venom-Allergen-like Protein [Caenorhabditis elegans]|CCD66912.1 Venom-Allergen-like Protein [Caenorhabditis elegans]
TRINITY_DN7389_c7_g1	2570.27	11827.9	-2.2021	4.3642e-191	5.8577e-189	TRINITY_DN7389_c7_g1	-
TRINITY_DN2229_c0_g1	335.26	2367.19	-2.8204	1.8889e-190	2.5295e-188	VDM25978.1	unnamed protein product [Toxocara canis]
TRINITY_DN513_c0_g1	367.67	1808.72	-2.2987	4.6379e-189	6.1965e-187	EYC23974.1	hypothetical protein Y032_0014g2249 [Ancylostoma ceylanicum]
TRINITY_DN3050_c0_g1	68.72	968.6	-3.8165	6.0333e-189	8.0424e-187	TRINITY_DN3050_c0_g1	-
TRINITY_DN9343_c0_g1	53.39	932.23	-4.1261	2.586e-188	3.4393e-186	VDM24181.1	unnamed protein product [Toxocara canis]
TRINITY_DN2393_c0_g1	877.68	3131.35	-1.8351	1.0404e-187	1.3805e-185	EYC43091.1	hypothetical protein Y032_0503g2634 [Ancylostoma ceylanicum]
TRINITY_DN929_c0_g1	223.05	1439.03	-2.6896	2.1181e-187	2.8042e-185	XP_002631780.1	Hypothetical protein CBG20993 [Caenorhabditis briggsae]|CAP37913.1 Protein CBG20993 [Caenorhabditis briggsae]
TRINITY_DN354_c0_g1	3448.18	1008.48	1.7739	2.2517e-187	2.9743e-185	VDM44869.1	unnamed protein product [Toxocara canis]
TRINITY_DN625_c10_g2	221.23	1418.96	-2.6808	3.7816e-186	4.9838e-184	XP_024503704.1	Peptidase S28 family-containing protein [Strongyloides ratti]|CEF64503.1 Peptidase S28 family-containing protein [Strongyloides ratti]
TRINITY_DN16618_c0_g1	107.07	1106.43	-3.3689	7.8406e-186	1.031e-183	XP_024509133.1	Lipase, class 3 family-containing protein [Strongyloides ratti]|CEF69934.1 Lipase, class 3 family-containing protein [Strongyloides ratti]
TRINITY_DN11037_c0_g1	101.25	1042.01	-3.363	1.4361e-185	1.8842e-183	XP_024501351.1	Hypothetical protein SRAE_1000042300 [Strongyloides ratti]|CEF62149.1 Hypothetical protein SRAE_1000042300 [Strongyloides ratti]
TRINITY_DN592_c0_g1	1528.62	5928.26	-1.9555	2.1387e-185	2.7996e-183	XP_024501837.1	Zinc finger, RING-type domain and Zinc finger, C6HC-type domain and Zinc finger, RING/FYVE/PHD-type domain-containing protein [Strongyloides ratti]|CEF62635.1 Zinc finger, RING-type domain and Zinc finger, C6HC-type domain and Zinc finger, RING/FYVE/PHD-type domain-containing protein [Strongyloides ratti]
TRINITY_DN2177_c0_g1	178.96	1360.48	-2.927	2.9054e-185	3.7947e-183	TRINITY_DN2177_c0_g1	-
TRINITY_DN64158_c0_g1	852.42	3089.52	-1.8575	6.1217e-185	7.9777e-183	TRINITY_DN64158_c0_g1	-
TRINITY_DN16497_c0_g1	1260.46	156.38	3.0086	1.0133e-184	1.3176e-182	OZG10179.1	hypothetical protein FL83_15080, partial [Caenorhabditis latens]
TRINITY_DN729_c0_g1	673.89	3470.41	-2.3648	2.5161e-184	3.2643e-182	KHN81951.1	Rabphilin-1 [Toxocara canis]
TRINITY_DN7270_c0_g1	2519.17	631.14	1.9961	8.047e-184	1.0417e-181	PDM81322.1	hypothetical protein PRIPAC_36325 [Pristionchus pacificus]
TRINITY_DN2960_c0_g1	742.35	3609.92	-2.2821	3.8155e-183	4.9281e-181	VDD88387.1	unnamed protein product [Enterobius vermicularis]
TRINITY_DN1972_c1_g2	357.82	1772.49	-2.3085	5.2669e-183	6.7878e-181	VDO86443.1	unnamed protein product [Heligmosomoides polygyrus]
TRINITY_DN7690_c0_g1	66.88	997.42	-3.898	5.8879e-183	7.5713e-181	PAV62013.1	hypothetical protein WR25_00580 [Diploscapter pachys]
TRINITY_DN27901_c0_g1	322.01	1788.13	-2.4738	9.2812e-183	1.1909e-180	TRINITY_DN27901_c0_g1	-
TRINITY_DN1896_c36_g1	3367.54	953.78	1.8195	3.7739e-182	4.8315e-180	TRINITY_DN1896_c36_g1	-
TRINITY_DN582_c0_g1	373.45	1753.63	-2.2311	4.3414e-182	5.546e-180	EJY82394.1	hypothetical protein OXYTRI_19995 (macronuclear) [Oxytricha trifallax]
TRINITY_DN1481_c0_g1	1077.08	3485.9	-1.6943	6.4992e-182	8.2843e-180	VDK53810.1	unnamed protein product [Anisakis simplex]
TRINITY_DN39455_c0_g1	2065.79	483.91	2.0936	1.1135e-181	1.4162e-179	XP_027029774.1	heat shock cognate 71 kDa protein [Tachysurus fulvidraco]|ACR15181.1 heat shock cognate protein 70 [Tachysurus fulvidraco]|ACR15182.1 heat shock cognate protein 70 [Tachysurus fulvidraco]
TRINITY_DN2840_c1_g1	174.27	1306.46	-2.9059	1.5597e-181	1.9794e-179	TRINITY_DN2840_c1_g1	-
TRINITY_DN4357_c0_g1	212.04	1442.3	-2.766	2.4543e-181	3.1079e-179	XP_024507018.1	Long-chain-fatty-acid--CoA ligase 6 [Strongyloides ratti]|CEF67818.1 Long-chain-fatty-acid--CoA ligase 6 [Strongyloides ratti]
TRINITY_DN10961_c0_g1	1927.42	423.88	2.1857	1.2131e-180	1.5328e-178	VDD93910.1	unnamed protein product [Enterobius vermicularis]
TRINITY_DN5537_c0_g1	30.07	921.1	-4.9373	2.5377e-180	3.1998e-178	CDJ80354.1	Lipase domain containing protein [Haemonchus contortus]
TRINITY_DN5914_c0_g1	278.65	1515.6	-2.4437	8.2688e-180	1.0403e-177	CAH93238.1	hypothetical protein [Pongo abelii]
TRINITY_DN547_c0_g1	255.36	1487.43	-2.5425	1.1876e-179	1.4909e-177	XP_002432959.1	BTB/POZ domain-containing protein, putative [Pediculus humanus corporis]|EEB20221.1 BTB/POZ domain-containing protein, putative [Pediculus humanus corporis]
TRINITY_DN524_c0_g1	162.1	1269.73	-2.9702	2.4677e-179	3.0914e-177	AAG15163.1	nuclear receptor NHR-62, partial [Caenorhabditis elegans]
TRINITY_DN3249_c0_g1	226.83	1392.85	-2.6186	2.792e-179	3.4902e-177	VDM94168.1	unnamed protein product, partial [Onchocerca ochengi]
TRINITY_DN1435_c0_g1	490.65	2104.7	-2.1005	1.5337e-178	1.9131e-176	KHJ90370.1	Transthyretin-like family protein [Oesophagostomum dentatum]
TRINITY_DN22782_c0_g1	1314.59	194.25	2.7598	5.8936e-178	7.3358e-176	VDM07102.1	unnamed protein product [Wuchereria bancrofti]
TRINITY_DN3077_c0_g1	1441.9	4246.06	-1.5581	1.768e-177	2.196e-175	KHN76503.1	Ancylostoma secreted protein [Toxocara canis]
TRINITY_DN13087_c0_g1	10726.1	28109.9	-1.3899	1.0172e-176	1.2608e-174	VDK48087.1	unnamed protein product [Anisakis simplex]
TRINITY_DN18225_c0_g1	1334.85	206.38	2.6932	3.2546e-176	4.0251e-174	EYC25003.1	hypothetical protein Y032_0012g1634 [Ancylostoma ceylanicum]
TRINITY_DN4640_c0_g1	690.26	2693.45	-1.9646	8.8199e-176	1.0885e-173	API61679.1	gcy-28, partial [Acrobeloides sp. NJ]
TRINITY_DN15264_c0_g1	189.67	1231.14	-2.6983	1.0415e-175	1.2827e-173	XP_020303862.1	1-Cys peroxiredoxin [Loa loa]|EFO27158.2 1-Cys peroxiredoxin [Loa loa]
TRINITY_DN53_c0_g1	508.44	2958.49	-2.5411	2.9604e-175	3.6382e-173	XP_020302954.1	apical junction molecule protein 1 [Loa loa]|EFO23469.1 apical junction molecule protein 1 [Loa loa]
TRINITY_DN4734_c0_g1	54.59	953.91	-4.1259	5.3776e-175	6.5949e-173	XP_015048736.1	uncharacterized protein Dyak_GE28163 [Drosophila yakuba]|KRK04308.1 uncharacterized protein Dyak_GE28163 [Drosophila yakuba]
TRINITY_DN7580_c0_g1	1626.12	4690.95	-1.5287	1.2279e-174	1.5027e-172	VDK81841.1	unnamed protein product [Litomosoides sigmodontis]
TRINITY_DN6867_c0_g1	88.36	1015.56	-3.5231	1.777e-174	2.1701e-172	XP_014778656.1	PREDICTED: PI-PLC X domain-containing protein 3-like [Octopus bimaculoides]|KOF79631.1 hypothetical protein OCBIM_22029189mg [Octopus bimaculoides]
TRINITY_DN4034_c0_g1	109.86	1036.75	-3.2382	2.481e-174	3.0235e-172	CDJ88847.1	Lipase domain containing protein [Haemonchus contortus]
TRINITY_DN1639_c0_g1	1041.87	53.26	4.2913	4.8056e-174	5.8442e-172	TRINITY_DN1639_c0_g1	-
TRINITY_DN168_c0_g1	1360.13	132.7	3.3512	8.6304e-174	1.0474e-171	EPB72514.1	AAA family ATPase, CDC48 subfamily [Ancylostoma ceylanicum]
TRINITY_DN6350_c0_g2	458.46	1911.61	-2.0597	8.7441e-174	1.059e-171	EPB79578.1	hypothetical protein ANCCEY_01274 [Ancylostoma ceylanicum]
TRINITY_DN11199_c0_g1	147.83	1368.96	-3.2102	1.0149e-173	1.2266e-171	TRINITY_DN11199_c0_g1	-
TRINITY_DN55653_c0_g1	204.63	1357.53	-2.7293	1.348e-173	1.6258e-171	TRINITY_DN55653_c0_g1	-
TRINITY_DN26282_c0_g1	703.43	2656.02	-1.9172	4.8963e-173	5.8929e-171	VDD93996.1	unnamed protein product [Enterobius vermicularis]
TRINITY_DN1579_c0_g1	134.7	1071.84	-2.9921	7.9008e-173	9.4894e-171	NP_495911.3	Uncharacterized protein CELE_C18E9.5 [Caenorhabditis elegans]|CAA93851.3 Uncharacterized protein CELE_C18E9.5 [Caenorhabditis elegans]
TRINITY_DN985_c0_g1	1553.24	285.61	2.4435	1.6962e-172	2.0331e-170	XP_024508868.1	Short-chain dehydrogenase/reductase SDR family and Glucose/ribitol dehydrogenase family and NAD(P)-binding domain-containing protein [Strongyloides ratti]|CEF69669.1 Short-chain dehydrogenase/reductase SDR family and Glucose/ribitol dehydrogenase family and NAD(P)-binding domain-containing protein [Strongyloides ratti]
TRINITY_DN2312_c0_g1	221.85	1305.72	-2.5574	4.6685e-172	5.5842e-170	VDK17394.1	unnamed protein product [Anisakis simplex]
TRINITY_DN4792_c0_g1	97.31	1026.08	-3.3993	8.4654e-172	1.0105e-169	XP_024506307.1	Megalin [Strongyloides ratti]|CEF67107.1 Megalin [Strongyloides ratti]
TRINITY_DN2156_c0_g1	632.09	2386.86	-1.9171	2.4538e-170	2.9231e-168	OBW66653.1	Dihydrodipicolinate synthase [Aureobasidium pullulans]
TRINITY_DN4791_c0_g1	222.12	1372.06	-2.6267	6.6281e-170	7.8796e-168	TRINITY_DN4791_c0_g1	-
TRINITY_DN1811_c0_g1	259.38	1510.32	-2.5423	6.9717e-170	8.2712e-168	KHN84692.1	Multidrug resistance protein pgp-3 [Toxocara canis]
TRINITY_DN20714_c0_g1	443.75	1928.36	-2.1199	8.105e-170	9.5962e-168	KHN75494.1	hypothetical protein Tcan_16611 [Toxocara canis]|VDM42054.1 unnamed protein product [Toxocara canis]
TRINITY_DN1218_c0_g1	679.34	2503.63	-1.8817	9.9046e-170	1.1703e-167	KHN80975.1	Iron/zinc purple acid phosphatase-like protein [Toxocara canis]
TRINITY_DN27751_c0_g1	300.46	1509	-2.3287	5.8082e-169	6.849e-167	VDK44228.1	unnamed protein product [Anisakis simplex]
TRINITY_DN1189_c0_g1	5004.82	11306.7	-1.1758	2.0752e-168	2.4421e-166	TRINITY_DN1189_c0_g1	-
TRINITY_DN662_c0_g1	174.63	1186.94	-2.7652	2.0988e-168	2.4649e-166	CDJ84900.1	C-type lectin domain containing protein [Haemonchus contortus]
TRINITY_DN4898_c0_g1	262.04	1396.19	-2.4136	2.6241e-168	3.0756e-166	PAV80795.1	hypothetical protein WR25_03352 [Diploscapter pachys]
TRINITY_DN625_c4_g1	2322.9	6705.99	-1.5297	5.0224e-168	5.8748e-166	KHN76166.1	Protein cab-1 [Toxocara canis]
TRINITY_DN882_c0_g1	171.82	1166.85	-2.7633	7.4384e-168	8.6834e-166	XP_024499751.1	Hypothetical protein SRAE_X000227900 [Strongyloides ratti]|CEF60542.1 Hypothetical protein SRAE_X000227900 [Strongyloides ratti]
TRINITY_DN21992_c0_g1	305.04	1554.34	-2.3493	8.8867e-168	1.0353e-165	XP_020306565.1	fibronectin type III domain-containing protein [Loa loa]|EJD75721.1 fibronectin type III domain-containing protein [Loa loa]
TRINITY_DN2593_c0_g1	748.77	3363.5	-2.1676	1.1004e-167	1.2795e-165	TRINITY_DN2593_c0_g1	-
TRINITY_DN52613_c1_g1	16976.6	35269.8	-1.0549	5.9931e-167	6.9543e-165	EGT45697.1	hypothetical protein CAEBREN_01953 [Caenorhabditis brenneri]
TRINITY_DN10299_c0_g1	177.98	1155.4	-2.6985	8.0036e-167	9.2689e-165	WP_110883465.1	molecular chaperone DnaK [Gammaproteobacteria bacterium 2W06]|XP_027225206.1 heat shock cognate 70 kDa protein [Penaeus vannamei]|AAT46566.1 heat shock protein 70 [Penaeus vannamei]|ABR67686.1 heat shock cognate 70 [Penaeus monodon]|ADN78256.1 heat shock protein 70 [Palaemon carinicauda]|AFU72557.1 heat shock cognate 70 [Penaeus vannamei]|PYZ99371.1 molecular chaperone DnaK [Gammaproteobacteria b…
TRINITY_DN3939_c0_g1	205.03	1318.68	-2.685	2.7105e-166	3.1328e-164	XP_024507772.1	Amino acid transporter, transmembrane family-containing protein [Strongyloides ratti]|CEF68572.1 Amino acid transporter, transmembrane family-containing protein [Strongyloides ratti]
TRINITY_DN4085_c0_g1	379.09	1823.93	-2.2669	5.927e-166	6.8369e-164	EYC14019.1	hypothetical protein Y032_0042g664 [Ancylostoma ceylanicum]
TRINITY_DN453_c0_g1	49834.5	17881.5	1.4786	7.1983e-166	8.2868e-164	PAV90897.1	hypothetical protein WR25_24202 [Diploscapter pachys]
TRINITY_DN6060_c0_g1	213.3	1246.35	-2.547	1.0667e-165	1.2256e-163	TRINITY_DN6060_c0_g1	-
TRINITY_DN3201_c0_g1	92.99	917.29	-3.3019	1.148e-165	1.3164e-163	XP_024504216.1	Acyl-CoA N-acyltransferase domain-containing protein [Strongyloides ratti]|CEF65015.1 Acyl-CoA N-acyltransferase domain-containing protein [Strongyloides ratti]
TRINITY_DN33581_c0_g1	10311.5	3690.18	1.4823	1.1575e-165	1.3247e-163	PIC43110.1	hypothetical protein B9Z55_009982 [Caenorhabditis nigoni]
TRINITY_DN4572_c0_g1	143.64	1132.32	-2.9792	1.1749e-165	1.3419e-163	XP_024510348.1	Na+ channel, amiloride-sensitive family-containing protein [Strongyloides ratti]|CEF71152.1 Na+ channel, amiloride-sensitive family-containing protein [Strongyloides ratti]
TRINITY_DN996_c1_g1	308.49	1696.46	-2.4596	1.9856e-165	2.2635e-163	NP_001355481.1	Mechanosensory protein 2 [Caenorhabditis elegans]|VAY52617.1 Mechanosensory protein 2 [Caenorhabditis elegans]
TRINITY_DN412_c0_g1	764.4	3268.86	-2.0966	1.9932e-165	2.2677e-163	VDD91310.1	unnamed protein product [Enterobius vermicularis]
TRINITY_DN393_c0_g1	1161.79	139.31	3.0573	2.7905e-165	3.1686e-163	EYB93146.1	hypothetical protein Y032_0185g1018 [Ancylostoma ceylanicum]
TRINITY_DN1928_c0_g1	136.5	1124.34	-3.0417	2.911e-165	3.2991e-163	XP_024509943.1	Calmodulin-like protein 3 [Strongyloides ratti]|CEF70747.1 Calmodulin-like protein 3 [Strongyloides ratti]
TRINITY_DN5689_c0_g1	513.63	2089.55	-2.0243	3.5701e-165	4.0382e-163	OZG06350.1	hypothetical protein FL82_02253, partial [Caenorhabditis remanei]|POM52622.1 hypothetical protein FL81_03253 [Caenorhabditis remanei]
TRINITY_DN5550_c0_g1	569.3	2278.76	-2.001	3.6124e-165	4.0781e-163	XP_013404302.1	von Willebrand factor A domain-containing protein 2 [Lingula anatina]
TRINITY_DN8892_c0_g1	368.61	1698.01	-2.2042	4.8692e-165	5.4863e-163	XP_024507125.1	RasGAP protein, C-terminal domain and Calponin homology domain and Ras GTPase-activating protein domain and Rho GTPase activation protein domain-containing protein [Strongyloides ratti]|CEF67925.1 RasGAP protein, C-terminal domain and Calponin homology domain and Ras GTPase-activating protein domain and Rho GTPase activation protein domain-containing protein [Strongyloides ratti]
TRINITY_DN3549_c0_g1	176.12	1179.67	-2.7439	7.688e-165	8.6456e-163	KHN76445.1	Oxysterol-binding protein 1 [Toxocara canis]
TRINITY_DN23906_c0_g1	1066.37	21.23	5.626	1.0467e-164	1.1748e-162	EYC20060.1	hypothetical protein Y032_0023g847 [Ancylostoma ceylanicum]
TRINITY_DN5924_c0_g1	3590.35	9290.74	-1.3718	3.7273e-164	4.1754e-162	XP_013308094.1	kinase domain protein [Necator americanus]|ETN85867.1 kinase domain protein [Necator americanus]
TRINITY_DN2420_c0_g1	1432.34	255.71	2.4836	4.5089e-164	5.0413e-162	TRINITY_DN2420_c0_g1	-
TRINITY_DN1978_c0_g1	208.33	1310.08	-2.6527	5.8053e-164	6.4784e-162	RCN48896.1	putative dGTPase [Ancylostoma caninum]
TRINITY_DN874_c0_g1	526.1	2140.35	-2.0246	8.7034e-164	9.6939e-162	KHN79838.1	Inositol 1,4,5-trisphosphate receptor type 1 [Toxocara canis]
TRINITY_DN3455_c0_g1	193.03	1250.46	-2.6959	1.074e-163	1.1939e-161	KHJ75585.1	unspecific monooxygenase [Oesophagostomum dentatum]
TRINITY_DN64966_c0_g1	1694.97	262.15	2.6902	1.5768e-163	1.7496e-161	CDJ83602.1	UBA THIF-type NAD FAD binding fold and Ubiquitin-activating enzyme and Ubiquitin-activating enzyme repeat and Ubiquitin-activating enzyme e1 domain containing protein [Haemonchus contortus]
TRINITY_DN5613_c0_g1	126.12	1026.99	-3.0253	1.6373e-163	1.8132e-161	TRINITY_DN5613_c0_g1	-
TRINITY_DN3392_c0_g1	160.5	1115.76	-2.7971	2.1075e-163	2.3296e-161	TRINITY_DN3392_c0_g1	-
TRINITY_DN9087_c0_g1	71.8	859.43	-3.5812	2.6947e-163	2.9729e-161	VDL71632.1	unnamed protein product [Nippostrongylus brasiliensis]
TRINITY_DN3131_c0_g1	1367.23	211.44	2.6958	8.3008e-163	9.1406e-161	OZG15812.1	hypothetical protein FL83_09804, partial [Caenorhabditis latens]
TRINITY_DN492_c0_g1	965.62	84.46	3.5115	1.5537e-162	1.7077e-160	TRINITY_DN492_c0_g1	-
TRINITY_DN833_c0_g1	665.6	3400.99	-2.3536	1.6215e-162	1.7788e-160	PAV57284.1	hypothetical protein WR25_25661 [Diploscapter pachys]
TRINITY_DN4095_c0_g1	6123.24	13540.8	-1.145	1.7097e-162	1.872e-160	XP_003138924.1	hypothetical protein LOAG_03339 [Loa loa]|EFO25144.1 hypothetical protein LOAG_03339 [Loa loa]
TRINITY_DN3810_c1_g1	5053.67	12392.4	-1.294	2.1119e-162	2.3082e-160	RCN51052.1	putative ADP/ATP translocase 2 [Ancylostoma caninum]
TRINITY_DN1515_c0_g1	302.03	1602.09	-2.4078	2.2417e-162	2.4453e-160	PAV70690.1	hypothetical protein WR25_06755 [Diploscapter pachys]
TRINITY_DN2623_c0_g1	5933.93	15978.2	-1.429	7.5413e-161	8.2112e-159	TRINITY_DN2623_c0_g1	-
TRINITY_DN1896_c7_g3	12692.9	5032.65	1.3345	8.4003e-161	9.1293e-159	TRINITY_DN1896_c7_g3	-
TRINITY_DN2181_c0_g1	207.43	1212.28	-2.5468	8.421e-161	9.1348e-159	KHN70942.1	Nuclear hormone receptor family member nhr-28 [Toxocara canis]
TRINITY_DN2879_c0_g1	236.96	1316.56	-2.4744	2.0987e-160	2.2723e-158	KHN82489.1	Dipeptidyl peptidase family member 1 [Toxocara canis]
TRINITY_DN3395_c1_g1	498.64	1987.14	-1.9949	2.5484e-160	2.7542e-158	TRINITY_DN3395_c1_g1	-
TRINITY_DN18131_c0_g1	230.18	1330.94	-2.5311	2.9264e-160	3.1569e-158	CAP35023.2	Protein CBG17339 [Caenorhabditis briggsae]
TRINITY_DN1452_c0_g2	8032.4	3459.92	1.2151	4.1099e-160	4.4253e-158	VDK53803.1	unnamed protein product [Anisakis simplex]
TRINITY_DN3438_c0_g1	474.88	2085.23	-2.1351	6.746e-160	7.2503e-158	KHN75750.1	Aspartyl/asparaginyl beta-hydroxylase [Toxocara canis]
TRINITY_DN525_c0_g1	1951.94	5383.16	-1.4638	6.5237e-159	6.9985e-157	VDK45133.1	unnamed protein product [Anisakis simplex]
TRINITY_DN55301_c0_g1	250.4	1302.33	-2.3785	1.4859e-158	1.5911e-156	TRINITY_DN55301_c0_g1	-
TRINITY_DN4667_c0_g1	199.85	1314.63	-2.7182	2.4991e-158	2.6712e-156	KHN79490.1	Copine family protein 2 [Toxocara canis]
TRINITY_DN2037_c0_g1	233.55	1322.46	-2.5017	3.1326e-158	3.3421e-156	XP_013309168.1	POT family protein [Necator americanus]|ETN86941.1 POT family protein [Necator americanus]
TRINITY_DN22367_c0_g1	220.64	1218.19	-2.4649	3.8645e-158	4.1155e-156	TRINITY_DN22367_c0_g1	-
TRINITY_DN4839_c0_g1	34.38	765.45	-4.4771	5.7799e-158	6.144e-156	WP_089913267.1	glycosyl hydrolase family 43 [Chitinophaga rupis]|SEM12988.1 Beta-xylosidase, GH43 family [Chitinophaga rupis]
TRINITY_DN5049_c0_g1	189.05	1145.22	-2.5987	1.3119e-157	1.392e-155	PDM69312.1	HLH domain-containing protein [Pristionchus pacificus]
TRINITY_DN633_c1_g1	2630.96	6320.76	-1.2645	2.0983e-157	2.2223e-155	TRINITY_DN633_c1_g1	-
TRINITY_DN18108_c0_g1	110.75	981.91	-3.1477	2.8627e-157	3.0264e-155	TRINITY_DN18108_c0_g1	-
TRINITY_DN66498_c0_g1	233.48	1418.04	-2.6018	3.5089e-157	3.7029e-155	TRINITY_DN66498_c0_g1	-
TRINITY_DN10206_c0_g1	1683.66	4764.25	-1.5004	7.525e-157	7.9266e-155	TRINITY_DN10206_c0_g1	-
TRINITY_DN11413_c0_g1	262.41	1347.91	-2.3612	1.402e-156	1.4742e-154	XP_024498686.1	Tubulin-specific chaperone cofactor E-like protein [Strongyloides ratti]|CEF59475.1 Tubulin-specific chaperone cofactor E-like protein [Strongyloides ratti]
TRINITY_DN7703_c0_g1	493.4	1950.33	-1.9828	1.6253e-156	1.7059e-154	VBB31582.1	unnamed protein product [Acanthocheilonema viteae]
TRINITY_DN355_c0_g1	2261.45	638.06	1.8262	2.468e-156	2.5858e-154	CDJ87006.1	Ubiquitin domain containing protein [Haemonchus contortus]
TRINITY_DN58744_c0_g1	125.19	973.7	-2.959	6.1179e-156	6.3982e-154	XP_021957724.1	uncharacterized protein LOC110853719 [Folsomia candida]
TRINITY_DN5401_c0_g1	110.81	993.31	-3.1637	1.7053e-155	1.7803e-153	TRINITY_DN5401_c0_g1	-
TRINITY_DN5158_c0_g1	521.37	1922.5	-1.8827	2.045e-155	2.131e-153	PAA81800.1	hypothetical protein BOX15_Mlig007642g2 [Macrostomum lignano]
TRINITY_DN11758_c0_g1	1361.17	5194.13	-1.9322	4.0826e-155	4.2468e-153	VDK47113.1	unnamed protein product [Anisakis simplex]
TRINITY_DN7870_c0_g1	3105.77	7381.42	-1.249	9.5137e-155	9.8786e-153	EYC37454.1	hypothetical protein Y032_0789g2363 [Ancylostoma ceylanicum]
TRINITY_DN1891_c0_g1	7465.16	3241.56	1.2034	1.4782e-154	1.5322e-152	EYC05507.1	hypothetical protein Y032_0081g1412 [Ancylostoma ceylanicum]
TRINITY_DN54873_c0_g1	1322.96	211.62	2.6451	1.6064e-154	1.6621e-152	VDO63802.1	unnamed protein product [Heligmosomoides polygyrus]
TRINITY_DN3075_c0_g1	602.59	2379.62	-1.9817	7.3141e-154	7.5543e-152	CDJ86177.1	PDZ domain containing protein [Haemonchus contortus]
TRINITY_DN3660_c0_g1	177.96	1145.93	-2.6869	1.3504e-153	1.3923e-151	XP_024503567.1	Regulator of G protein signalling domain and Regulator of G protein signalling superfamily domain and Regulator of G-protein signalling, domain 1-containing protein [Strongyloides ratti]|CEF64366.1 Regulator of G protein signalling domain and Regulator of G protein signalling superfamily domain and Regulator of G-protein signalling, domain 1-containing protein [Strongyloides ratti]
TRINITY_DN1889_c0_g1	178.35	1233.51	-2.7907	2.0501e-153	2.1099e-151	XP_026813324.1	box A-binding factor-like isoform X2 [Rhopalosiphum maidis]|XP_026813325.1 box A-binding factor-like isoform X2 [Rhopalosiphum maidis]
TRINITY_DN27789_c0_g1	389.54	1758.95	-2.1751	2.2113e-153	2.2718e-151	XP_024499771.1	Stretchin-Mlck [Strongyloides ratti]|CEF60562.1 Stretchin-Mlck [Strongyloides ratti]
TRINITY_DN1734_c0_g1	1584.55	6951.79	-2.1335	2.5955e-153	2.6619e-151	CAD56895.1	R166.5-like protein [Meloidogyne artiellia]
TRINITY_DN8421_c0_g1	151.59	1019.65	-2.7496	3.879e-153	3.9711e-151	EYC44942.1	hypothetical protein Y032_0445g1589 [Ancylostoma ceylanicum]
TRINITY_DN2443_c0_g1	2776.33	6927.76	-1.3194	5.3431e-153	5.4604e-151	KHN83443.1	hypothetical protein Tcan_05117 [Toxocara canis]
TRINITY_DN2615_c0_g1	453.44	2163.1	-2.2545	8.4863e-153	8.6575e-151	TRINITY_DN2615_c0_g1	-
TRINITY_DN5229_c0_g1	2380.26	6474.36	-1.4437	9.3751e-153	9.5476e-151	RCN52117.1	kinase domain protein [Ancylostoma caninum]
TRINITY_DN4247_c0_g1	408.98	1830.19	-2.1617	1.4441e-152	1.4681e-150	KJH51387.1	hypothetical protein DICVIV_02401 [Dictyocaulus viviparus]
TRINITY_DN1241_c0_g1	1073.08	3427.94	-1.6757	1.6244e-152	1.6486e-150	XP_003103150.1	CRE-PCP-1 protein [Caenorhabditis remanei]|EFP04208.1 CRE-PCP-1 protein [Caenorhabditis remanei]
TRINITY_DN891_c0_g1	431.9	1932.52	-2.1621	1.9959e-152	2.022e-150	OZF90011.1	hypothetical protein FL82_13369, partial [Caenorhabditis remanei]
TRINITY_DN8_c0_g1	769.54	2575.23	-1.7428	2.12e-152	2.144e-150	TRINITY_DN8_c0_g1	-
TRINITY_DN2636_c0_g1	174.6	1084.11	-2.6344	2.8741e-152	2.9016e-150	EGT42293.1	hypothetical protein CAEBREN_03356 [Caenorhabditis brenneri]
TRINITY_DN1790_c0_g2	1054.81	148.22	2.831	3.3539e-152	3.3802e-150	TRINITY_DN1790_c0_g2	-
TRINITY_DN1621_c0_g1	367.89	1635.72	-2.1525	5.3529e-152	5.3854e-150	CDJ88738.1	ATPase and Haloacid dehalogenase hydrolase domain containing protein [Haemonchus contortus]
TRINITY_DN339_c0_g1	1365.85	4325.36	-1.6633	8.7449e-152	8.7828e-150	KHN70834.1	G protein-coupled receptor kinase 1 [Toxocara canis]
TRINITY_DN12497_c0_g1	197.93	1137.29	-2.5227	1.2286e-151	1.2319e-149	XP_024499953.1	C2 domain and von Willebrand factor, type A domain and Copine domain-containing protein [Strongyloides ratti]|CEF60744.1 C2 domain and von Willebrand factor, type A domain and Copine domain-containing protein [Strongyloides ratti]
TRINITY_DN6220_c1_g1	93.92	864.39	-3.2024	1.9886e-151	1.9904e-149	PIC38512.1	hypothetical protein B9Z55_010505 [Caenorhabditis nigoni]
TRINITY_DN39007_c0_g1	3375.9	969.55	1.7997	3.4069e-151	3.4041e-149	TRINITY_DN39007_c0_g1	-
TRINITY_DN4421_c0_g1	321.36	1525.68	-2.2475	3.9538e-151	3.9438e-149	KHN87470.1	Lysosomal alpha-mannosidase [Toxocara canis]
TRINITY_DN2747_c0_g1	176.56	1270.34	-2.8477	4.0312e-151	4.0141e-149	KHN71977.1	BAI1-associated protein 3 [Toxocara canis]
TRINITY_DN6938_c0_g1	1152.46	4445.68	-1.9479	4.3421e-151	4.3163e-149	XP_024498837.1	Phosphate-regulating neutral endopeptidase [Strongyloides ratti]|CEF59626.1 Phosphate-regulating neutral endopeptidase [Strongyloides ratti]
TRINITY_DN9778_c0_g1	150.06	1003.04	-2.7405	5.8716e-151	5.8267e-149	RHZ62066.1	hypothetical protein Glove_344g51 [Diversispora epigaea]
TRINITY_DN3337_c0_g1	259.27	1308.33	-2.3352	7.7016e-151	7.6298e-149	TRINITY_DN3337_c0_g1	-
TRINITY_DN11843_c0_g1	23.32	761.95	-5.0296	9.0715e-151	8.9717e-149	OQR72073.1	3-oxoacyl-[acyl-carrier-protein] reductase FabG-like [Tropilaelaps mercedesae]
TRINITY_DN2370_c0_g1	4603.23	1622.19	1.5046	1.1734e-150	1.1585e-148	TRINITY_DN2370_c0_g1	-
TRINITY_DN1598_c0_g1	200.7	1264.01	-2.6554	2.5134e-150	2.4773e-148	TRINITY_DN1598_c0_g1	-
TRINITY_DN9328_c0_g1	233.19	1235.19	-2.405	3.032e-150	2.9834e-148	PDM63182.1	kvs-4, partial [Pristionchus pacificus]
TRINITY_DN21055_c0_g1	16714.8	38223	-1.1933	4.0224e-150	3.9513e-148	KHN79045.1	Receptor-type tyrosine-protein phosphatase N2, partial [Toxocara canis]
TRINITY_DN2336_c0_g1	196.63	1212.26	-2.6239	1.3254e-149	1.2998e-147	PDM75883.1	hypothetical protein PRIPAC_38514 [Pristionchus pacificus]
TRINITY_DN2416_c0_g1	46.32	810.91	-4.13	1.3402e-149	1.3121e-147	TRINITY_DN2416_c0_g1	-
TRINITY_DN2423_c0_g1	111.99	901.61	-3.009	7.2393e-149	7.0755e-147	XP_024509747.1	Hypothetical protein SRAE_2000517900 [Strongyloides ratti]|CEF70550.1 Hypothetical protein SRAE_2000517900 [Strongyloides ratti]
TRINITY_DN66964_c0_g1	201.59	1150.98	-2.5129	8.8577e-149	8.6429e-147	EYB82985.1	hypothetical protein Y032_0345g3104 [Ancylostoma ceylanicum]
TRINITY_DN6045_c0_g1	221.55	1271.08	-2.5206	1.2514e-148	1.219e-146	KHN83606.1	BTB and MATH domain-containing protein 39 [Toxocara canis]
TRINITY_DN123_c0_g1	2398.71	693.81	1.7886	1.444e-148	1.4043e-146	XP_024500054.1	Cystinosin [Strongyloides ratti]|CEF60845.1 Cystinosin [Strongyloides ratti]
TRINITY_DN62156_c0_g1	1091.07	140.85	2.9495	2.2097e-148	2.1453e-146	PDM84502.1	tatn-1 [Pristionchus pacificus]
TRINITY_DN1752_c0_g1	1825.68	6490.95	-1.8302	2.512e-148	2.4347e-146	KHN71877.1	Transient receptor potential channel [Toxocara canis]
TRINITY_DN8601_c0_g1	23.31	744.76	-4.9969	3.0003e-148	2.9032e-146	TRINITY_DN8601_c0_g1	-
TRINITY_DN1004_c0_g1	1256.07	3484.64	-1.4722	3.5639e-148	3.4429e-146	XP_024502938.1	Hypothetical protein SRAE_1000199500 [Strongyloides ratti]|CEF63737.1 Hypothetical protein SRAE_1000199500 [Strongyloides ratti]
TRINITY_DN3755_c0_g1	469.44	2357.01	-2.3284	5.8692e-148	5.6605e-146	TRINITY_DN3755_c0_g1	-
TRINITY_DN95_c0_g1	486	2261.09	-2.2182	8.173e-148	7.8694e-146	KXJ24799.1	Myoblast growth factor receptor egl-15 [Exaiptasia pallida]
TRINITY_DN8531_c0_g1	972.97	118.37	3.0412	1.1018e-147	1.0592e-145	KHN85537.1	hypothetical protein Tcan_13281 [Toxocara canis]
TRINITY_DN6702_c0_g1	1105.63	178.25	2.6322	1.2833e-147	1.2315e-145	EGT47110.1	hypothetical protein CAEBREN_28565 [Caenorhabditis brenneri]
TRINITY_DN968_c1_g1	46.62	750	-4.0071	2.1786e-147	2.0873e-145	TRINITY_DN968_c1_g1	-
TRINITY_DN10436_c0_g1	165.41	1019.4	-2.6235	5.2564e-147	5.0278e-145	VDK42199.1	unnamed protein product [Anisakis simplex]
TRINITY_DN11742_c0_g1	113.21	925.51	-3.0308	5.5963e-147	5.3442e-145	XP_024498611.1	Kyphoscoliosis peptidase [Strongyloides ratti]|CEF59400.1 Kyphoscoliosis peptidase [Strongyloides ratti]
TRINITY_DN20995_c0_g1	93	895.79	-3.2686	8.8126e-147	8.4018e-145	KHJ86797.1	glycosyl hydrolase, family 31, partial [Oesophagostomum dentatum]
TRINITY_DN2444_c0_g1	263.57	1304.16	-2.3069	1.4884e-146	1.4167e-144	CDJ97498.1	Na+ channel domain containing protein [Haemonchus contortus]
TRINITY_DN853_c0_g1	245.16	1283.89	-2.3887	1.5042e-146	1.4294e-144	RCN49306.1	Carboxylesterase [Ancylostoma caninum]
TRINITY_DN5166_c0_g1	279.36	1562.7	-2.4847	2.8739e-146	2.7266e-144	VDM23556.1	unnamed protein product [Toxocara canis]
TRINITY_DN5491_c0_g1	58.63	760.62	-3.6981	3.0983e-146	2.9347e-144	EYB87117.1	hypothetical protein Y032_0268g798 [Ancylostoma ceylanicum]
TRINITY_DN10053_c1_g1	916.07	3605.75	-1.9771	5.7731e-146	5.4594e-144	PAV84534.1	hypothetical protein WR25_22043 [Diploscapter pachys]
TRINITY_DN4011_c0_g1	576.3	2004.63	-1.7985	7.0198e-146	6.6275e-144	XP_024498790.1	Putative tyrosine-protein kinase Wsck [Strongyloides ratti]|CEF59579.1 Putative tyrosine-protein kinase Wsck [Strongyloides ratti]
TRINITY_DN2259_c0_g1	2928.49	1001.82	1.5479	1.0008e-145	9.4338e-144	PAV64992.1	hypothetical protein WR25_19626 [Diploscapter pachys]
TRINITY_DN11815_c0_g1	137.85	1055.62	-2.9375	1.1838e-145	1.114e-143	PAV78444.1	hypothetical protein WR25_13244 [Diploscapter pachys]
TRINITY_DN2411_c0_g1	1105.61	144.4	2.9329	2.085e-145	1.9589e-143	PAV71850.1	hypothetical protein WR25_12474 [Diploscapter pachys]
TRINITY_DN12275_c0_g1	4357.15	1428.13	1.6091	2.8992e-145	2.7195e-143	XP_024504451.1	4-hydroxyphenylpyruvate dioxygenase [Strongyloides ratti]|CEF65250.1 4-hydroxyphenylpyruvate dioxygenase [Strongyloides ratti]
TRINITY_DN4295_c0_g1	3320.65	10730.1	-1.6922	5.1966e-145	4.8668e-143	XP_002645498.1	Hypothetical protein CBG22748 [Caenorhabditis briggsae]|CAP39268.1 Protein CBG22748 [Caenorhabditis briggsae]
TRINITY_DN828_c0_g1	873.53	22.24	5.2898	8.0571e-145	7.5335e-143	OQR72073.1	3-oxoacyl-[acyl-carrier-protein] reductase FabG-like [Tropilaelaps mercedesae]
TRINITY_DN2238_c0_g1	281.76	1349.43	-2.2597	1.0043e-144	9.3757e-143	CRZ24169.1	Bm2324 [Brugia malayi]
TRINITY_DN1611_c0_g1	1323.26	228.86	2.532	1.9638e-144	1.8303e-142	EGT46568.1	hypothetical protein CAEBREN_25896 [Caenorhabditis brenneri]
TRINITY_DN76_c0_g1	1019.89	3183.92	-1.6428	2.0002e-144	1.8613e-142	VDN03818.1	unnamed protein product [Thelazia callipaeda]
TRINITY_DN1281_c0_g1	127.05	919.54	-2.856	2.1002e-144	1.9512e-142	XP_024509693.1	Phospholipase C, phosphatidylinositol-specific, X domain and Phosphoinositide phospholipase C family and Phospholipase C, phosphatidylinositol-specific, Y domain and EF-hand domain pair and Pleckstrin homology-like domain and Phospholipase C, phosphoinositol-specific, EF-hand-like domain and PLC-like phosphodiesterase, TIM beta/alpha-barrel domain-containing protein [Strongyloides ratti]|CEF70496…
TRINITY_DN11964_c0_g1	571.61	2082.21	-1.8649	3.1768e-144	2.9468e-142	VBB31582.1	unnamed protein product [Acanthocheilonema viteae]
TRINITY_DN25787_c0_g1	72.13	766.46	-3.4097	6.1053e-144	5.6542e-142	TRINITY_DN25787_c0_g1	-
TRINITY_DN17062_c0_g1	128.88	981.7	-2.9295	1.2289e-143	1.1363e-141	TRINITY_DN17062_c0_g1	-
TRINITY_DN4010_c0_g1	529.87	2031.2	-1.9388	1.2847e-143	1.186e-141	NP_001294572.1	Zrt (ZRT), Irt-(IRT-) like Protein Transporter [Caenorhabditis elegans]|CDH93375.1 Zrt (ZRT), Irt-(IRT-) like Protein Transporter [Caenorhabditis elegans]
TRINITY_DN8392_c0_g1	2535.75	6310.83	-1.3155	1.4768e-143	1.3612e-141	PDM60134.1	asp-4 [Pristionchus pacificus]
TRINITY_DN5651_c0_g1	1064.65	147.49	2.8515	2.4917e-143	2.293e-141	TRINITY_DN5651_c0_g1	-
TRINITY_DN5840_c0_g1	708.55	2282.05	-1.6876	3.4e-143	3.1239e-141	KHN76503.1	Ancylostoma secreted protein [Toxocara canis]
TRINITY_DN5447_c0_g1	100.95	850.85	-3.0755	6.4604e-143	5.9265e-141	KJH42778.1	deoxyribonuclease-2 domain protein [Dictyocaulus viviparus]
TRINITY_DN3814_c0_g1	502.84	1949.36	-1.9547	9.4712e-143	8.6748e-141	VDM37326.1	unnamed protein product [Toxocara canis]
TRINITY_DN1811_c0_g2	325.02	1450.55	-2.158	1.4371e-142	1.3142e-140	KHN80157.1	Multidrug resistance protein 1A [Toxocara canis]
TRINITY_DN26677_c0_g1	185.58	1173.24	-2.6599	2.1598e-142	1.972e-140	TRINITY_DN26677_c0_g1	-
TRINITY_DN2838_c0_g1	2484.12	644.4	1.9453	2.3976e-142	2.1857e-140	VDM44869.1	unnamed protein product [Toxocara canis]
TRINITY_DN14316_c0_g1	999.47	138.53	2.8524	5.0747e-142	4.6189e-140	XP_024507730.1	Short-chain dehydrogenase/reductase SDR family and Glucose/ribitol dehydrogenase family and NAD(P)-binding domain-containing protein [Strongyloides ratti]|CEF68530.1 Short-chain dehydrogenase/reductase SDR family and Glucose/ribitol dehydrogenase family and NAD(P)-binding domain-containing protein [Strongyloides ratti]
TRINITY_DN4952_c0_g1	340.68	1455.84	-2.0955	5.1535e-142	4.6834e-140	XP_024510279.1	Sodium bicarbonate transporter-like protein 11 [Strongyloides ratti]|CEF71083.1 Sodium bicarbonate transporter-like protein 11 [Strongyloides ratti]
TRINITY_DN3061_c0_g1	232.86	1261.57	-2.437	1.0202e-141	9.2569e-140	TRINITY_DN3061_c0_g1	-
TRINITY_DN56149_c0_g1	870.64	96.92	3.1646	1.042e-141	9.4403e-140	KHN81633.1	26S proteasome non-ATPase regulatory subunit 6 [Toxocara canis]
TRINITY_DN8098_c0_g1	213.94	1164	-2.4441	1.9048e-141	1.723e-139	VDM41595.1	unnamed protein product [Toxocara canis]
TRINITY_DN1896_c34_g1	5107.74	2012.24	1.3436	2.5443e-141	2.2979e-139	TRINITY_DN1896_c34_g1	-
TRINITY_DN18826_c0_g1	1147.36	209.54	2.4542	2.7743e-141	2.5017e-139	PAV63096.1	hypothetical protein WR25_17335 [Diploscapter pachys]
TRINITY_DN2979_c0_g1	143.69	1006.11	-2.8082	8.7743e-141	7.8999e-139	KHN82747.1	KN motif and ankyrin repeat domain-containing protein 1 [Toxocara canis]
TRINITY_DN4579_c0_g1	21699.9	43717.9	-1.0105	1.0415e-140	9.3625e-139	ADN00780.1	class 3 lipase protein [Teladorsagia circumcincta]
TRINITY_DN7417_c0_g1	430.98	1983.33	-2.2026	1.1438e-140	1.0267e-138	XP_024499498.1	Hypothetical protein SRAE_X000202700 [Strongyloides ratti]|CEF60289.1 Hypothetical protein SRAE_X000202700 [Strongyloides ratti]
TRINITY_DN8248_c0_g1	1477.12	4030.51	-1.4484	2.556e-140	2.2907e-138	VDM44747.1	unnamed protein product [Toxocara canis]
TRINITY_DN2058_c0_g1	213.3	1162.08	-2.4464	5.4344e-140	4.8628e-138	TRINITY_DN2058_c0_g1	-
TRINITY_DN5757_c1_g1	204.8	1332.8	-2.7027	7.8796e-140	7.0399e-138	KHN74573.1	Nuclear hormone receptor family member nhr-48 [Toxocara canis]
TRINITY_DN3914_c0_g1	4901.08	11273.2	-1.2018	1.0436e-139	9.3097e-138	EPB73976.1	tyrosine transaminase [Ancylostoma ceylanicum]|EYC06730.1 hypothetical protein Y032_0074g863 [Ancylostoma ceylanicum]
TRINITY_DN985_c1_g1	775.61	42.37	4.1987	1.3082e-139	1.1652e-137	EYC15560.1	hypothetical protein Y032_0036g3212 [Ancylostoma ceylanicum]
TRINITY_DN2938_c0_g1	8340.14	17426.2	-1.0631	2.2822e-139	2.0297e-137	KHN82741.1	Zinc finger protein [Toxocara canis]
TRINITY_DN25483_c0_g1	1082.51	3201.77	-1.5645	5.6257e-139	4.9955e-137	PAV89139.1	hypothetical protein WR25_14152 [Diploscapter pachys]
TRINITY_DN1267_c0_g1	144.56	934.29	-2.6925	9.0746e-139	8.0459e-137	OZC04923.1	hypothetical protein X798_08115 [Onchocerca flexuosa]
TRINITY_DN2896_c0_g1	78.85	776.6	-3.2993	9.3523e-139	8.2795e-137	VDP20835.1	unnamed protein product [Heligmosomoides polygyrus]
TRINITY_DN4335_c0_g1	6827.24	1679.96	2.0224	1.5414e-138	1.3625e-136	KIH68428.1	Beta-ketoacyl synthase protein [Ancylostoma duodenale]
TRINITY_DN127_c0_g1	213.69	1267.62	-2.5692	2.7225e-138	2.4029e-136	KHN70976.1	hypothetical protein Tcan_17654 [Toxocara canis]
TRINITY_DN4152_c0_g1	119.99	864.98	-2.8497	3.6557e-138	3.2216e-136	TRINITY_DN4152_c0_g1	-
TRINITY_DN9538_c0_g1	1864.73	395.52	2.2352	4.6354e-138	4.0789e-136	AAN84543.1	heat shock protein 70 A2, partial [Panagrellus redivivus]
TRINITY_DN3411_c0_g1	330.73	1457.34	-2.1394	1.4604e-137	1.2831e-135	EYB97442.1	hypothetical protein Y032_0141g2274 [Ancylostoma ceylanicum]
TRINITY_DN2565_c0_g1	39.86	709.66	-4.1529	4.2277e-137	3.7089e-135	TRINITY_DN2565_c0_g1	-
TRINITY_DN2052_c1_g1	1036.2	148.65	2.7976	1.3332e-136	1.1678e-134	EJW88499.1	26S protease regulatory subunit 6b [Wuchereria bancrofti]
TRINITY_DN4900_c0_g1	250.88	1616.5	-2.6884	1.3951e-136	1.2202e-134	XP_003116776.1	CRE-PTP-3 protein [Caenorhabditis remanei]|EFO85642.1 CRE-PTP-3 protein [Caenorhabditis remanei]
TRINITY_DN36293_c0_g1	4564.08	1719.77	1.4087	1.5844e-136	1.3837e-134	KHN81423.1	60S ribosomal export protein NMD3 [Toxocara canis]
TRINITY_DN5601_c0_g1	85	777.4	-3.1927	2.2271e-136	1.9421e-134	XP_024502911.1	Histidine phosphatase superfamily, clade-2-containing protein [Strongyloides ratti]|CEF63710.1 Histidine phosphatase superfamily, clade-2-containing protein [Strongyloides ratti]
TRINITY_DN16923_c0_g1	58.95	707.49	-3.5856	3.4886e-136	3.0376e-134	RCN40005.1	unspecific monooxygenase [Ancylostoma caninum]
TRINITY_DN6316_c0_g1	4082.47	1531.73	1.4138	4.0264e-136	3.5007e-134	VDM39370.1	unnamed protein product [Toxocara canis]
TRINITY_DN3721_c0_g1	172.47	988.39	-2.5186	5.6464e-136	4.9019e-134	VDD88564.1	unnamed protein product [Enterobius vermicularis]
TRINITY_DN1007_c0_g1	359.67	1457.09	-2.0186	7.8966e-136	6.8452e-134	KHN83720.1	TBC1 domain family member 16 [Toxocara canis]
TRINITY_DN1973_c1_g1	103.43	811.79	-2.9725	8.4695e-136	7.3308e-134	VDL71187.1	unnamed protein product [Nippostrongylus brasiliensis]
TRINITY_DN2467_c0_g1	118.77	873.72	-2.8796	9.413e-136	8.1354e-134	KFH69475.1	hypothetical protein MVEG_04287 [Mortierella verticillata NRRL 6337]
TRINITY_DN1879_c0_g1	2216.34	5664.41	-1.3535	1.6645e-135	1.4365e-133	XP_003113630.1	CRE-MAOC-1 protein [Caenorhabditis remanei]|EFP07542.1 CRE-MAOC-1 protein [Caenorhabditis remanei]|POM30674.1 hypothetical protein FL81_16820 [Caenorhabditis remanei]
TRINITY_DN4137_c0_g1	236.87	1179.66	-2.3158	2.2006e-135	1.8963e-133	TRINITY_DN4137_c0_g1	-
TRINITY_DN2451_c0_g1	156.19	978.67	-2.6478	2.934e-135	2.5246e-133	XP_024509696.1	Carboxylesterase, type B domain-containing protein [Strongyloides ratti]|CEF70499.1 Carboxylesterase, type B domain-containing protein [Strongyloides ratti]
TRINITY_DN7389_c0_g1	966.72	3541.84	-1.8729	5.4909e-135	4.7176e-133	TRINITY_DN7389_c0_g1	-
TRINITY_DN9241_c0_g1	94.77	859.12	-3.1795	1.2529e-134	1.0749e-132	TRINITY_DN9241_c0_g1	-
TRINITY_DN6536_c0_g1	74.58	726.12	-3.2835	1.8441e-134	1.5797e-132	TRINITY_DN6536_c0_g1	-
TRINITY_DN9330_c0_g1	226.14	1257.32	-2.4745	2.0133e-134	1.7221e-132	POM40541.1	hypothetical protein FL81_13335 [Caenorhabditis remanei]
TRINITY_DN60096_c0_g1	790.17	60.27	3.7183	3.522e-134	3.0082e-132	PAV78453.1	hypothetical protein WR25_12029 [Diploscapter pachys]
TRINITY_DN9572_c0_g1	72.74	748.86	-3.3633	3.6783e-134	3.1371e-132	TRINITY_DN9572_c0_g1	-
TRINITY_DN1684_c0_g1	425.82	1886.6	-2.1479	3.9405e-134	3.3559e-132	KHN84563.1	Histone deacetylase 4 [Toxocara canis]
TRINITY_DN3126_c0_g1	5092.27	17206.4	-1.7566	4.1189e-134	3.5027e-132	NP_503306.1	Malate synthase [Caenorhabditis elegans]|Q10663.2 RecName: Full=Bifunctional glyoxylate cycle protein; AltName: Full=Gex-3-interacting protein 7; Includes: RecName: Full=Isocitrate lyase; Short=ICL; Short=Isocitrase; Short=Isocitratase; Includes: RecName: Full=Malate synthase|CCD63238.1 Malate synthase [Caenorhabditis elegans]
TRINITY_DN2308_c0_g1	13.51	791.77	-5.8739	7.3923e-134	6.2772e-132	KHJ80481.1	lectin C-type domain protein [Oesophagostomum dentatum]
TRINITY_DN10969_c0_g1	170.58	1033.95	-2.5992	1.2759e-133	1.0818e-131	XP_024499448.1	Ectonucleotide pyrophosphatase/phosphodiesterase family member 6 [Strongyloides ratti]|CEF60239.2 Ectonucleotide pyrophosphatase/phosphodiesterase family member 6 [Strongyloides ratti]
TRINITY_DN26337_c0_g1	2675.9	788.51	1.7628	1.804e-133	1.5274e-131	WP_099868284.1	hypothetical protein [Pararhizobium haloflavum]
TRINITY_DN2009_c0_g1	858.67	2493.13	-1.5379	2.0338e-133	1.7195e-131	VDK53521.1	unnamed protein product [Anisakis simplex]
TRINITY_DN502_c0_g1	2441.32	690.84	1.8215	2.1116e-133	1.7827e-131	VDD94800.1	unnamed protein product [Enterobius vermicularis]
TRINITY_DN20389_c0_g1	2795.16	6339.17	-1.1813	2.955e-133	2.4911e-131	XP_024501306.1	Hypothetical protein SRAE_1000037800 [Strongyloides ratti]|CEF62104.1 Hypothetical protein SRAE_1000037800 [Strongyloides ratti]
TRINITY_DN6905_c1_g1	3339.31	742.18	2.1687	4.1749e-133	3.5144e-131	PDM69779.1	eef-2 [Pristionchus pacificus]
TRINITY_DN4969_c0_g1	47.58	658.69	-3.7913	4.5838e-133	3.853e-131	AEC50045.1	theromacin [Hyriopsis cumingii]
TRINITY_DN5415_c0_g1	55.27	705.4	-3.6751	9.8056e-133	8.2305e-131	GAA31514.2	protein translocase subunit secA, partial [Clonorchis sinensis]
TRINITY_DN4224_c0_g1	1201.84	202.6	2.5702	1.3477e-132	1.1296e-130	APQ40645.1	major sperm protein [Bursaphelenchus xylophilus]|APQ40646.1 major sperm protein [Bursaphelenchus xylophilus]
TRINITY_DN501_c0_g1	315.43	1338.92	-2.0857	1.8826e-132	1.5757e-130	TRINITY_DN501_c0_g1	-
TRINITY_DN5693_c0_g1	151.94	1064.95	-2.81	2.7837e-132	2.3265e-130	PDM70970.1	trpa-1 [Pristionchus pacificus]
TRINITY_DN2225_c0_g1	1193.92	238.05	2.3278	8.3801e-132	6.9937e-130	AEB66269.1	heat shock protein 20 [Bursaphelenchus xylophilus]
TRINITY_DN4313_c0_g1	125.51	856.89	-2.7715	1.0493e-131	8.7445e-130	VDD89969.1	unnamed protein product [Enterobius vermicularis]
TRINITY_DN1161_c0_g1	298.6	1272.66	-2.0915	1.9965e-131	1.6614e-129	TRINITY_DN1161_c0_g1	-
TRINITY_DN2103_c0_g1	6409.89	2772.61	1.2087	2.4088e-131	2.0017e-129	KHN73515.1	Protein unc-45 -like protein B [Toxocara canis]
TRINITY_DN958_c0_g1	996.42	2824.63	-1.5034	3.9428e-131	3.2717e-129	XP_001901462.1	LP11564p [Brugia malayi]|CDQ02830.2 Bm4315 [Brugia malayi]
TRINITY_DN4976_c0_g1	305.35	1301.57	-2.0921	4.6656e-131	3.866e-129	CDJ81904.1	C2 calcium-dependent membrane targeting and Protein kinase C and Serine threonine protein kinase-related and Protein kinase domain containing protein [Haemonchus contortus]
TRINITY_DN6102_c0_g1	147.34	950.23	-2.6898	5.3113e-131	4.3948e-129	PDM60941.1	G protein-coupled receptor [Pristionchus pacificus]
TRINITY_DN62605_c0_g1	34.67	625.47	-4.1727	5.8269e-131	4.8146e-129	TRINITY_DN62605_c0_g1	-
TRINITY_DN12119_c0_g1	5439.79	11911.5	-1.1306	1.2151e-130	1.0026e-128	VDK55798.1	unnamed protein product, partial [Cylicostephanus goldi]
TRINITY_DN12188_c0_g2	5233.17	2026.06	1.3685	1.808e-130	1.4897e-128	AAN84543.1	heat shock protein 70 A2, partial [Panagrellus redivivus]
TRINITY_DN5102_c0_g1	258.16	1246.35	-2.2719	2.6673e-130	2.1946e-128	PAV59065.1	hypothetical protein WR25_10769 [Diploscapter pachys]
TRINITY_DN1196_c0_g1	368.91	1492.01	-2.0162	9.8766e-130	8.1147e-128	EYC18395.1	hypothetical protein Y032_0027g1497 [Ancylostoma ceylanicum]
TRINITY_DN61303_c0_g1	581.69	2126.46	-1.87	1.1888e-129	9.7533e-128	TRINITY_DN61303_c0_g1	-
TRINITY_DN2709_c0_g1	85	752.58	-3.1465	1.8133e-129	1.4857e-127	PAV55927.1	hypothetical protein WR25_02766 [Diploscapter pachys]
TRINITY_DN7104_c0_g1	698.9	2267.31	-1.6979	2.4393e-129	1.9957e-127	VDK41915.1	unnamed protein product [Anisakis simplex]
TRINITY_DN1103_c0_g1	485	1940.89	-2.0012	3.0518e-129	2.4933e-127	AAA17420.1	AvL3-1 [Acanthocheilonema viteae]
TRINITY_DN1915_c0_g1	728.58	2203.53	-1.5968	4.8604e-129	3.9654e-127	KIH57143.1	integrase core domain protein [Ancylostoma duodenale]
TRINITY_DN2704_c0_g1	499.93	1704.49	-1.7696	5.4922e-129	4.4746e-127	OZG11580.1	hypothetical protein FL83_13941, partial [Caenorhabditis latens]
TRINITY_DN2402_c0_g1	92.06	804.96	-3.1277	5.9319e-129	4.8261e-127	TRINITY_DN2402_c0_g1	-
TRINITY_DN3482_c0_g1	254.74	1225.14	-2.2663	1.1432e-128	9.2877e-127	EPB79693.1	diacylglycerol kinase accessory domain protein [Ancylostoma ceylanicum]
TRINITY_DN463_c0_g1	1543.97	4143.28	-1.4244	1.1854e-128	9.6174e-127	XP_011186370.1	PREDICTED: UPF0483 protein GA18864 [Zeugodacus cucurbitae]
TRINITY_DN7506_c0_g1	372.22	1478.73	-1.9906	1.3446e-128	1.0894e-126	XP_024501021.1	CD36 antigen family-containing protein [Strongyloides ratti]|CEF61819.1 CD36 antigen family-containing protein [Strongyloides ratti]
TRINITY_DN24148_c0_g1	2907.24	820.2	1.8264	1.4856e-128	1.2019e-126	TRINITY_DN24148_c0_g1	-
TRINITY_DN12817_c0_g2	116.92	811.36	-2.795	2.3846e-128	1.9266e-126	EYC37341.1	hypothetical protein Y032_0801g2419 [Ancylostoma ceylanicum]
TRINITY_DN35089_c0_g1	164.52	946.47	-2.5242	3.2709e-128	2.639e-126	XP_003110723.1	CRE-ALDO-2 protein [Caenorhabditis remanei]|EFO86555.1 CRE-ALDO-2 protein [Caenorhabditis remanei]
TRINITY_DN50192_c0_g1	1973.13	509.46	1.9544	4.097e-128	3.3009e-126	TRINITY_DN50192_c0_g1	-
TRINITY_DN1551_c1_g1	130.43	845.91	-2.6974	4.3038e-128	3.4628e-126	TRINITY_DN1551_c1_g1	-
TRINITY_DN4899_c0_g1	109.55	811.57	-2.8886	4.3715e-128	3.5124e-126	NP_504554.1	3 beta-hydroxysteroid dehydrogenase dhs-16 [Caenorhabditis elegans]|O16881.1 RecName: Full=3 beta-hydroxysteroid dehydrogenase dhs-16|CCD64121.1 3 beta-hydroxysteroid dehydrogenase dhs-16 [Caenorhabditis elegans]
TRINITY_DN11583_c0_g1	739.48	47.72	3.9504	7.1352e-128	5.725e-126	ABW81468.1	2-cysteine peroxiredoxin [Bursaphelenchus xylophilus]
TRINITY_DN2656_c0_g1	112.61	849.81	-2.915	7.6824e-128	6.1557e-126	TRINITY_DN2656_c0_g1	-
TRINITY_DN167_c0_g1	1337.52	3445.05	-1.3651	1.1623e-127	9.3005e-126	CRZ23902.1	BMA-PQN-55 [Brugia malayi]
TRINITY_DN7828_c0_g1	30.98	623.12	-4.329	1.4485e-127	1.1575e-125	KHN81900.1	putative GH family 25 lysozyme 4 [Toxocara canis]|VDM41212.1 unnamed protein product [Toxocara canis]
TRINITY_DN4415_c0_g1	313.64	1323.83	-2.0771	1.7152e-127	1.3687e-125	XP_013302645.1	metal cation transporter, ZIP family [Necator americanus]|ETN80418.1 metal cation transporter, ZIP family [Necator americanus]
TRINITY_DN555_c0_g1	111.11	850.46	-2.9372	2.3507e-127	1.8733e-125	XP_024507333.1	Nuclear hormone receptor, ligand-binding, core domain and Zinc finger, nuclear hormone receptor-type domain and Nuclear hormone receptor, ligand-binding domain and Zinc finger, NHR/GATA-type domain-containing protein [Strongyloides ratti]|CEF68133.1 Nuclear hormone receptor, ligand-binding, core domain and Zinc finger, nuclear hormone receptor-type domain and Nuclear hormone receptor, ligand-bind…
TRINITY_DN5511_c0_g1	818.2	109.59	2.9003	3.558e-127	2.8314e-125	KIH65109.1	leucine Rich repeat-containing domain protein [Ancylostoma duodenale]
TRINITY_DN3929_c0_g1	1065.87	2910.35	-1.4494	9.5345e-127	7.5772e-125	PAV62465.1	hypothetical protein WR25_08585 isoform C [Diploscapter pachys]
TRINITY_DN909_c1_g1	24260.9	12738.1	0.9295	1.7603e-126	1.397e-124	KHN79136.1	putative 6-phosphofructo-2-kinase/fructose-2,6-bisphosphatase [Toxocara canis]
TRINITY_DN7541_c0_g1	73.66	716.76	-3.2834	2.0346e-126	1.6125e-124	EYC12753.1	hypothetical protein Y032_0046g1402 [Ancylostoma ceylanicum]
TRINITY_DN7121_c0_g1	247.63	1153.85	-2.2201	2.1056e-126	1.6665e-124	XP_021198492.1	uncharacterized protein LOC110382264 [Helicoverpa armigera]
TRINITY_DN51920_c0_g1	1391.96	4940.83	-1.8278	3.6782e-126	2.9072e-124	CAA60045.1	cytoplasmic intermediate filament protein [Ascaris lumbricoides]
TRINITY_DN5045_c0_g1	230.43	1148.45	-2.3168	5.5446e-126	4.3765e-124	VDM27002.1	unnamed protein product [Toxocara canis]
TRINITY_DN590_c1_g1	635.65	2228.29	-1.8101	7.3627e-126	5.8037e-124	VDM38754.1	unnamed protein product [Toxocara canis]
TRINITY_DN926_c0_g1	122.14	813.98	-2.7362	1.1512e-125	9.0623e-124	TRINITY_DN926_c0_g1	-
TRINITY_DN5185_c0_g1	7421.08	3109.44	1.2549	1.4175e-125	1.1143e-123	XP_024505157.1	Anamorsin [Strongyloides ratti]|CEF65957.1 Anamorsin [Strongyloides ratti]
TRINITY_DN4637_c0_g1	1507.37	7.73	7.5944	1.5614e-125	1.2258e-123	TRINITY_DN4637_c0_g1	-
TRINITY_DN2562_c0_g1	768.41	2327.95	-1.5992	2.3341e-125	1.8282e-123	KHN72523.1	hypothetical protein Tcan_14731 [Toxocara canis]
TRINITY_DN8124_c0_g1	639.19	2018.77	-1.6589	2.335e-125	1.8282e-123	TRINITY_DN8124_c0_g1	-
TRINITY_DN4922_c0_g1	281.8	1309.29	-2.2167	2.5863e-125	2.0223e-123	KHN78139.1	Putative UDP-glucuronosyltransferase ugt-47 [Toxocara canis]
TRINITY_DN5933_c0_g1	133.19	857.17	-2.6865	4.2029e-125	3.2819e-123	PAV81030.1	hypothetical protein WR25_01983 isoform A [Diploscapter pachys]
TRINITY_DN1914_c0_g1	290.27	1244.96	-2.1003	6.0968e-125	4.7543e-123	TRINITY_DN1914_c0_g1	-
TRINITY_DN11969_c0_g1	21.79	610.28	-4.8074	1.2578e-124	9.7956e-123	XP_003098677.1	hypothetical protein CRE_04172 [Caenorhabditis remanei]|EFP12230.1 hypothetical protein CRE_04172 [Caenorhabditis remanei]
TRINITY_DN28979_c0_g1	199.76	1038.38	-2.3782	1.5982e-124	1.243e-122	VDK51223.1	unnamed protein product [Anisakis simplex]
TRINITY_DN119_c0_g2	192.09	1025.6	-2.4166	1.7549e-124	1.363e-122	RCN47689.1	thioredoxin [Ancylostoma caninum]
TRINITY_DN1261_c0_g1	178.37	1040.35	-2.5445	1.8522e-124	1.4366e-122	XP_003093674.1	hypothetical protein CRE_29187 [Caenorhabditis remanei]|EFO93490.1 hypothetical protein CRE_29187 [Caenorhabditis remanei]
TRINITY_DN2025_c2_g1	5757.38	11980.6	-1.0573	2.8908e-124	2.2393e-122	VDM47174.1	unnamed protein product [Toxocara canis]
TRINITY_DN16256_c0_g1	163.29	944.46	-2.5327	3.0014e-124	2.3219e-122	PDM82559.1	snt-6 [Pristionchus pacificus]
TRINITY_DN11_c0_g1	230.25	1244.74	-2.4353	3.2288e-124	2.4945e-122	VDM74450.1	unnamed protein product [Strongylus vulgaris]
TRINITY_DN3909_c0_g1	262.39	1164.27	-2.15	5.8542e-124	4.5168e-122	KHN79197.1	Epoxide hydrolase 1 [Toxocara canis]
TRINITY_DN2871_c0_g1	295.62	1331.47	-2.1714	1.5515e-123	1.1955e-121	XP_024501466.1	Aspartic peptidase family and Aspartic peptidase domain-containing protein [Strongyloides ratti]|CEF62264.1 Aspartic peptidase family and Aspartic peptidase domain-containing protein [Strongyloides ratti]
TRINITY_DN2447_c0_g1	57.98	662.67	-3.5139	2.1223e-123	1.6332e-121	TRINITY_DN2447_c0_g1	-
TRINITY_DN65439_c0_g1	3231.63	6889.59	-1.0922	2.7895e-123	2.1437e-121	CDJ93913.1	Peptidase M24B and Peptidase M24 domain containing protein [Haemonchus contortus]
TRINITY_DN54489_c0_g1	1101.84	219.04	2.3289	4.1684e-123	3.1992e-121	PAV70067.1	hypothetical protein WR25_21648 isoform A [Diploscapter pachys]|PAV70068.1 hypothetical protein WR25_21648 isoform B [Diploscapter pachys]
TRINITY_DN2371_c0_g1	484.47	1720.5	-1.8281	4.1774e-123	3.2019e-121	EYC39285.1	hypothetical protein Y032_0664g1312 [Ancylostoma ceylanicum]
TRINITY_DN7139_c0_g1	807.08	2363.89	-1.5506	4.9924e-123	3.8215e-121	VDM43982.1	unnamed protein product [Toxocara canis]
TRINITY_DN6303_c0_g1	776.15	2240.38	-1.5295	5.7512e-123	4.3966e-121	TRINITY_DN6303_c0_g1	-
TRINITY_DN17727_c0_g1	78.84	742.63	-3.2353	6.1178e-123	4.6707e-121	VDD86348.1	unnamed protein product [Enterobius vermicularis]
TRINITY_DN17242_c0_g1	5048.78	3.94	10.3377	9.4686e-123	7.2194e-121	OZJ04313.1	hypothetical protein BZG36_03169 [Bifiguratus adelaidae]
TRINITY_DN4243_c0_g1	133.83	872.58	-2.7056	1.9659e-122	1.497e-120	XP_013308558.1	regulator of G protein signaling domain protein [Necator americanus]|ETN86331.1 regulator of G protein signaling domain protein [Necator americanus]
TRINITY_DN6272_c0_g1	2045.71	4640.54	-1.1817	2.1755e-122	1.6544e-120	CDJ84114.1	Hypothetical protein CBG06663 [Haemonchus contortus]
TRINITY_DN5476_c0_g1	68.12	653.89	-3.2628	2.7404e-122	2.0812e-120	XP_024510431.1	Protein kinase domain and Protein kinase-like domain-containing protein [Strongyloides ratti]|CEF71235.1 Protein kinase domain and Protein kinase-like domain-containing protein [Strongyloides ratti]
TRINITY_DN3711_c0_g1	528.57	1847.47	-1.8057	5.4294e-122	4.1181e-120	KRY84068.1	Sparc-related modular calcium-binding protein 1 [Trichinella pseudospiralis]
TRINITY_DN4949_c0_g1	155.28	877.86	-2.4991	6.4908e-122	4.9168e-120	XP_024499573.1	Type I inositol 1,4,5-trisphosphate 5-phosphatase [Strongyloides ratti]|CEF60364.1 Type I inositol 1,4,5-trisphosphate 5-phosphatase [Strongyloides ratti]
TRINITY_DN9562_c0_g2	50.04	622.23	-3.6369	7.605e-122	5.7533e-120	XP_012561960.1	PREDICTED: tyrosine-protein kinase receptor Tie-1-like [Hydra vulgaris]
TRINITY_DN5952_c0_g1	50.34	620.39	-3.624	1.0385e-121	7.8464e-120	TRINITY_DN5952_c0_g1	-
TRINITY_DN21278_c0_g1	1499.44	360.23	2.0566	1.6996e-121	1.2824e-119	VDL62597.1	unnamed protein product [Nippostrongylus brasiliensis]
TRINITY_DN67391_c0_g1	809.52	103.94	2.9615	1.9192e-121	1.4463e-119	XP_001895018.1	proteasome subunit alpha type 1 [Brugia malayi]|CDQ04647.1 BMA-PAS-6, isoform b [Brugia malayi]
TRINITY_DN5938_c0_g1	8697.77	3919.35	1.1501	2.2213e-121	1.6718e-119	VDK42647.1	unnamed protein product [Anisakis simplex]
TRINITY_DN9560_c0_g1	814.46	118.57	2.7782	2.3125e-121	1.7382e-119	EYB89206.1	hypothetical protein Y032_0234g3128 [Ancylostoma ceylanicum]
TRINITY_DN634_c0_g1	1646.28	446.14	1.8821	3.0875e-121	2.3177e-119	TRINITY_DN634_c0_g1	-
TRINITY_DN4626_c0_g1	1647.22	465.8	1.821	3.7223e-121	2.7906e-119	AJH66211.1	sigma class glutathione S-transferase [Baylisascaris schroederi]
TRINITY_DN5823_c0_g1	1832.47	553.62	1.7269	5.5355e-121	4.1446e-119	VDN90905.1	unnamed protein product [Brugia pahangi]
TRINITY_DN19756_c0_g1	1121.84	3380.5	-1.5917	5.6718e-121	4.2413e-119	TRINITY_DN19756_c0_g1	-
TRINITY_DN10700_c0_g1	807.85	2456.56	-1.6048	8.1234e-121	6.0667e-119	VDM42380.1	unnamed protein product [Toxocara canis]
TRINITY_DN2093_c0_g1	292.68	1278.86	-2.127	1.7241e-120	1.2859e-118	XP_024509133.1	Lipase, class 3 family-containing protein [Strongyloides ratti]|CEF69934.1 Lipase, class 3 family-containing protein [Strongyloides ratti]
TRINITY_DN6935_c0_g1	103.73	781.81	-2.9144	1.8479e-120	1.3765e-118	VDD93467.1	unnamed protein product [Enterobius vermicularis]
TRINITY_DN3199_c0_g1	313.73	1353.62	-2.1097	1.9192e-120	1.4278e-118	XP_024502628.1	Kazal domain and Organic anion transporter polypeptide OATP family and Major facilitator superfamily domain, general substrate transporter-containing protein [Strongyloides ratti]|CEF63426.1 Kazal domain and Organic anion transporter polypeptide OATP family and Major facilitator superfamily domain, general substrate transporter-containing protein [Strongyloides ratti]
TRINITY_DN3000_c2_g1	1468.46	359.07	2.0323	2.5171e-120	1.8702e-118	PAV80071.1	hypothetical protein WR25_25892 [Diploscapter pachys]
TRINITY_DN17177_c0_g1	25158.4	11432.3	1.138	2.9433e-120	2.1841e-118	VDK59751.1	unnamed protein product [Anisakis simplex]
TRINITY_DN670_c0_g1	7780.98	3725.15	1.0628	3.1236e-120	2.315e-118	VDK78361.1	unnamed protein product [Onchocerca ochengi]
TRINITY_DN7288_c1_g1	666.42	23.33	4.8321	3.2072e-120	2.3739e-118	XP_022178602.1	uncharacterized protein LOC111039396 [Myzus persicae]
TRINITY_DN13661_c0_g1	148.55	864.82	-2.5417	3.8337e-120	2.834e-118	VDK87496.1	unnamed protein product, partial [Onchocerca ochengi]
TRINITY_DN64585_c0_g1	717.86	82.06	3.1306	6.0164e-120	4.4419e-118	CDJ91318.1	AT hook and UBX domain containing protein [Haemonchus contortus]
TRINITY_DN3700_c0_g1	77.64	675.76	-3.1219	7.3669e-120	5.4321e-118	XP_024501568.1	FI21212p1 [Strongyloides ratti]|CEF62366.1 FI21212p1 [Strongyloides ratti]
TRINITY_DN10870_c0_g1	362.18	1528.88	-2.0785	1.51e-119	1.112e-117	XP_024498792.1	Phosphatidylinositol 3,4,5-trisphosphate 3-phosphatase and dual-specificity protein phosphatase PTEN [Strongyloides ratti]|CEF59581.1 Phosphatidylinositol 3,4,5-trisphosphate 3-phosphatase and dual-specificity protein phosphatase PTEN [Strongyloides ratti]
TRINITY_DN384_c0_g1	1448.46	3492.3	-1.2697	1.6679e-119	1.2267e-117	XP_024504899.1	Acetyl-coenzyme A synthetase 2-like, mitochondrial [Strongyloides ratti]|CEF65699.1 Acetyl-coenzyme A synthetase 2-like, mitochondrial [Strongyloides ratti]
TRINITY_DN43033_c0_g1	18166.1	7565.01	1.2639	2.4428e-119	1.7944e-117	VDK59751.1	unnamed protein product [Anisakis simplex]
TRINITY_DN7487_c0_g1	986.15	177.44	2.475	2.4779e-119	1.8179e-117	VDK69006.1	unnamed protein product [Litomosoides sigmodontis]
TRINITY_DN8852_c0_g1	68.12	648.66	-3.2508	3.9921e-119	2.9251e-117	POM31301.1	hypothetical protein FL81_16357 [Caenorhabditis remanei]
TRINITY_DN2581_c0_g1	279.59	1273.27	-2.1878	5.5199e-119	4.0395e-117	KIH63028.1	PDZ/DHR/GLGF domain protein [Ancylostoma duodenale]
TRINITY_DN17598_c0_g1	1155.56	3132.47	-1.4387	7.3915e-119	5.4024e-117	TRINITY_DN17598_c0_g1	-
TRINITY_DN945_c0_g1	197.96	1009.12	-2.3503	1.1776e-118	8.5963e-117	VDM36595.1	unnamed protein product [Toxocara canis]
TRINITY_DN3905_c1_g1	54.93	599.94	-3.4492	4.6709e-118	3.4054e-116	TRINITY_DN3905_c1_g1	-
TRINITY_DN16846_c0_g1	44.5	575.07	-3.6918	5.7094e-118	4.1573e-116	RCN41529.1	Sodium/calcium exchanger protein [Ancylostoma caninum]
TRINITY_DN5610_c1_g1	49.09	591.25	-3.59	5.8066e-118	4.2228e-116	XP_024501173.1	Amine oxidase domain-containing protein [Strongyloides ratti]|CEF61971.1 Amine oxidase domain-containing protein [Strongyloides ratti]
TRINITY_DN543_c0_g2	650.81	50.48	3.6835	6.1247e-118	4.4486e-116	TRINITY_DN543_c0_g2	-
TRINITY_DN7735_c0_g1	26347	11193.5	1.235	9.5292e-118	6.9128e-116	CDJ87952.1	Heat shock protein Hsp20 domain containing protein [Haemonchus contortus]
TRINITY_DN597_c0_g1	639.2	22.8	4.8148	1.0471e-117	7.5866e-116	TRINITY_DN597_c0_g1	-
TRINITY_DN11440_c0_g1	150.33	897.71	-2.5782	1.94e-117	1.4038e-115	EPB75085.1	triacylglycerol lipase [Ancylostoma ceylanicum]|EYC39102.1 hypothetical protein Y032_0675g1419 [Ancylostoma ceylanicum]
TRINITY_DN1932_c0_g1	91.44	704.25	-2.9451	2.2481e-117	1.6248e-115	XP_002645498.1	Hypothetical protein CBG22748 [Caenorhabditis briggsae]|CAP39268.1 Protein CBG22748 [Caenorhabditis briggsae]
TRINITY_DN599_c0_g1	87.48	704.25	-3.0095	3.7724e-117	2.723e-115	VDL79295.1	unnamed protein product [Nippostrongylus brasiliensis]
TRINITY_DN4143_c0_g1	182.28	940.58	-2.3676	5.023e-117	3.6213e-115	TRINITY_DN4143_c0_g1	-
TRINITY_DN8187_c0_g1	55.55	597.99	-3.4282	1.4906e-116	1.0733e-114	VDN51827.1	unnamed protein product [Dracunculus medinensis]
TRINITY_DN4186_c0_g1	352.89	1309.52	-1.8917	1.6908e-116	1.216e-114	KHN73071.1	hypothetical protein Tcan_04223 [Toxocara canis]
TRINITY_DN996_c0_g1	208.04	1030.89	-2.309	1.7239e-116	1.2382e-114	TRINITY_DN996_c0_g1	-
TRINITY_DN66897_c0_g1	808.84	2308.26	-1.5129	2.2348e-116	1.6032e-114	VDM48029.1	unnamed protein product [Toxocara canis]
TRINITY_DN12101_c0_g1	1768.86	465.59	1.9248	2.2543e-116	1.6152e-114	AYV64573.1	cathepsin L-like cysteine proteinase [Bursaphelenchus xylophilus]
TRINITY_DN6411_c0_g1	591.96	1894.13	-1.6783	2.8997e-116	2.0751e-114	VDK66027.1	unnamed protein product [Onchocerca ochengi]
TRINITY_DN12775_c0_g1	851.97	133.95	2.6707	2.4791e-115	1.7719e-113	KHN76475.1	26S proteasome non-ATPase regulatory subunit 3 [Toxocara canis]
TRINITY_DN6096_c0_g1	89.65	728.26	-3.0221	2.7154e-115	1.9385e-113	RMX46343.1	hypothetical protein pdam_00000609 [Pocillopora damicornis]
TRINITY_DN6212_c0_g1	552.44	1773.02	-1.6823	2.7723e-115	1.9767e-113	KHN80934.1	Platelet-activating factor acetylhydrolase -like protein 2 [Toxocara canis]
TRINITY_DN4128_c0_g1	355.3	1999.04	-2.4928	2.9586e-115	2.1069e-113	KHN76515.1	Thyrotropin-releasing hormone-degrading ectoenzyme [Toxocara canis]
TRINITY_DN18621_c1_g1	471.06	1559.9	-1.7277	3.7066e-115	2.6363e-113	EYC40177.1	hypothetical protein Y032_0625g792 [Ancylostoma ceylanicum]
TRINITY_DN6085_c0_g1	539.78	1712.9	-1.6661	8.2539e-115	5.8635e-113	XP_024503328.1	Carboxylesterase, type B domain-containing protein [Strongyloides ratti]|CEF64127.1 Carboxylesterase, type B domain-containing protein [Strongyloides ratti]
TRINITY_DN1362_c0_g1	311.6	1500.24	-2.2682	1.4573e-114	1.034e-112	VDM43333.1	unnamed protein product [Toxocara canis]
TRINITY_DN8903_c0_g1	108.95	734.66	-2.7538	3.6218e-114	2.5667e-112	KHN76127.1	Sushi, von Willebrand factor type A, EGF and pentraxin domain-containing protein 1 [Toxocara canis]
TRINITY_DN151_c2_g1	1309.65	205.65	2.6738	3.8835e-114	2.7487e-112	XP_024509902.1	Nematode cuticle collagen, N-terminal domain and Collagen triple helix repeat-containing protein [Strongyloides ratti]|CEF70706.1 Nematode cuticle collagen, N-terminal domain and Collagen triple helix repeat-containing protein [Strongyloides ratti]
TRINITY_DN620_c0_g1	156.11	989.03	-2.6631	4.1954e-114	2.9659e-112	KHN88295.1	Ras-like GTP-binding protein rhoA [Toxocara canis]
TRINITY_DN2436_c0_g1	906.44	2757.89	-1.6056	4.6563e-114	3.2877e-112	VDK44166.1	unnamed protein product [Anisakis simplex]
TRINITY_DN54829_c0_g1	679.01	2062.8	-1.6028	6.8428e-114	4.8257e-112	TRINITY_DN54829_c0_g1	-
TRINITY_DN6876_c0_g1	621.74	21.9	4.8425	8.3969e-114	5.9146e-112	EYC15560.1	hypothetical protein Y032_0036g3212 [Ancylostoma ceylanicum]
TRINITY_DN6693_c0_g1	138.42	875.63	-2.6616	1.5772e-113	1.1096e-111	XP_024502261.1	Sodium/calcium exchanger 2 [Strongyloides ratti]|CEF63059.1 Sodium/calcium exchanger 2 [Strongyloides ratti]
TRINITY_DN542_c0_g1	462.15	1540.99	-1.7374	1.6961e-113	1.1918e-111	TRINITY_DN542_c0_g1	-
TRINITY_DN2687_c0_g1	1577.64	3701.13	-1.2303	1.8062e-113	1.2676e-111	VDD88030.1	unnamed protein product [Enterobius vermicularis]
TRINITY_DN5282_c0_g1	104.03	712.85	-2.7764	2.1261e-113	1.4903e-111	TRINITY_DN5282_c0_g1	-
TRINITY_DN12667_c0_g1	63.83	627.79	-3.2985	3.5368e-113	2.4763e-111	PAV77661.1	hypothetical protein WR25_15646 [Diploscapter pachys]
TRINITY_DN1569_c0_g1	194.88	934.53	-2.2616	5.046e-113	3.5287e-111	TRINITY_DN1569_c0_g1	-
TRINITY_DN4695_c0_g1	169.65	921.49	-2.4411	6.2042e-113	4.3334e-111	TRINITY_DN4695_c0_g1	-
TRINITY_DN16775_c0_g1	263.52	1171.64	-2.1523	6.7812e-113	4.7308e-111	TRINITY_DN16775_c0_g1	-
TRINITY_DN8118_c0_g1	1282.82	321.94	1.9928	7.6547e-113	5.3338e-111	XP_024509136.1	Carotenoid isomerooxygenase [Strongyloides ratti]|CEF69937.1 Carotenoid isomerooxygenase [Strongyloides ratti]
TRINITY_DN13679_c0_g1	239.19	1244.15	-2.3795	9.1326e-113	6.3559e-111	XP_024502556.1	SH2 domain-containing protein [Strongyloides ratti]|CEF63354.1 SH2 domain-containing protein [Strongyloides ratti]
TRINITY_DN14330_c0_g1	333.12	1458.43	-2.1299	1.0383e-112	7.2175e-111	KHN73957.1	hypothetical protein Tcan_10813 [Toxocara canis]
TRINITY_DN909_c0_g1	640.6	39.49	4.0232	1.2337e-112	8.5658e-111	VDK44314.1	unnamed protein product [Anisakis simplex]
TRINITY_DN4790_c0_g1	252.95	1143.17	-2.1768	1.3072e-112	9.0652e-111	KHN87470.1	Lysosomal alpha-mannosidase [Toxocara canis]
TRINITY_DN10115_c2_g1	19912	9277.45	1.1017	1.3566e-112	9.3964e-111	AAN15207.1	heat shock protein 70-C [Panagrellus redivivus]
TRINITY_DN29253_c0_g1	1552.85	3741.31	-1.2688	3.1205e-112	2.1589e-110	VDD96501.1	unnamed protein product [Enterobius vermicularis]
TRINITY_DN1132_c0_g1	1483.73	3491.71	-1.2346	3.4105e-112	2.3567e-110	VDM41548.1	unnamed protein product [Toxocara canis]
TRINITY_DN19010_c0_g1	1028.29	196.61	2.3859	5.3231e-112	3.674e-110	XP_024500007.1	Large neutral amino acids transporter small subunit 1 [Strongyloides ratti]|CEF60798.1 Large neutral amino acids transporter small subunit 1 [Strongyloides ratti]
TRINITY_DN1086_c0_g1	139.29	846.48	-2.6028	5.8873e-112	4.0586e-110	TRINITY_DN1086_c0_g1	-
TRINITY_DN2375_c0_g1	178	913.85	-2.3607	6.0405e-112	4.1592e-110	KIH65109.1	leucine Rich repeat-containing domain protein [Ancylostoma duodenale]
TRINITY_DN6259_c0_g1	112.31	734.87	-2.7096	6.3822e-112	4.3893e-110	VDM41562.1	unnamed protein product [Toxocara canis]
TRINITY_DN17071_c0_g1	23.63	529.28	-4.4856	7.4478e-112	5.1161e-110	XP_013294673.1	hypothetical protein NECAME_13867 [Necator americanus]|ETN72446.1 hypothetical protein NECAME_13867 [Necator americanus]
TRINITY_DN5586_c0_g1	35.29	547.22	-3.9552	8.2298e-112	5.6467e-110	TRINITY_DN5586_c0_g1	-
TRINITY_DN4692_c0_g1	188.47	956.39	-2.3437	8.9537e-112	6.1361e-110	XP_024504976.1	Major facilitator superfamily and Major facilitator superfamily domain, general substrate transporter and Major facilitator superfamily domain-containing protein [Strongyloides ratti]|CEF65776.1 Major facilitator superfamily and Major facilitator superfamily domain, general substrate transporter and Major facilitator superfamily domain-containing protein [Strongyloides ratti]
TRINITY_DN1627_c0_g1	134.42	785.12	-2.5462	1.0739e-111	7.3512e-110	WP_118179649.1	mannitol dehydrogenase family protein [Paraburkholderia phosphatilytica]
TRINITY_DN455_c0_g1	1145.66	274.68	2.0608	1.3801e-111	9.4358e-110	VDK74373.1	unnamed protein product [Litomosoides sigmodontis]
TRINITY_DN23236_c0_g1	1070.57	2922.8	-1.4488	1.7965e-111	1.2269e-109	VDK60571.1	unnamed protein product [Anisakis simplex]
TRINITY_DN791_c0_g1	142.02	851.99	-2.5844	2.0623e-111	1.4067e-109	XP_003103397.1	CRE-SGK-1 protein [Caenorhabditis remanei]|EFP04140.1 CRE-SGK-1 protein [Caenorhabditis remanei]
TRINITY_DN4041_c0_g1	104.31	753.37	-2.8519	2.947e-111	2.0078e-109	TRINITY_DN4041_c0_g1	-
TRINITY_DN10448_c0_g1	3697.96	8779.14	-1.2474	5.578e-111	3.7959e-109	TRINITY_DN10448_c0_g1	-
TRINITY_DN4208_c0_g1	1067.87	2742.53	-1.3608	5.9495e-111	4.044e-109	KHN74585.1	hypothetical protein Tcan_08773 [Toxocara canis]
TRINITY_DN843_c0_g1	2815.73	1024.17	1.4584	1.9519e-110	1.3252e-108	VBB30280.1	unnamed protein product [Acanthocheilonema viteae]
TRINITY_DN2391_c0_g1	287.55	1147.28	-1.9961	2.7336e-110	1.8538e-108	NP_001023993.1	Zinc metalloproteinase nas-31 [Caenorhabditis elegans]|CAA98497.2 Zinc metalloproteinase nas-31 [Caenorhabditis elegans]
TRINITY_DN694_c0_g1	2031.88	531.95	1.9324	3.0703e-110	2.0797e-108	NP_510174.3	Uncharacterized protein CELE_R03G8.3 [Caenorhabditis elegans]|CAA93678.3 Uncharacterized protein CELE_R03G8.3 [Caenorhabditis elegans]
TRINITY_DN13423_c0_g2	309.97	1197.25	-1.9495	4.3209e-110	2.9234e-108	XP_024510612.1	Puckered [Strongyloides ratti]|CEF71416.1 Puckered [Strongyloides ratti]
TRINITY_DN5436_c1_g1	476.57	1529.27	-1.6821	5.0371e-110	3.4039e-108	XP_024507245.1	Serine/threonine-protein phosphatase rdgC [Strongyloides ratti]|CEF68045.1 Serine/threonine-protein phosphatase rdgC [Strongyloides ratti]
TRINITY_DN4108_c0_g1	179.24	929.74	-2.3743	5.2603e-110	3.5507e-108	OZF75535.1	hypothetical protein FL82_20291, partial [Caenorhabditis remanei]
TRINITY_DN5862_c0_g1	83.8	663.09	-2.9849	7.3908e-110	4.983e-108	NP_001023245.1	Nuclear hormone receptor family member nhr-34 [Caenorhabditis elegans]|Q21006.3 RecName: Full=Nuclear hormone receptor family member nhr-34|CAE46673.1 Nuclear hormone receptor family member nhr-34 [Caenorhabditis elegans]
TRINITY_DN65036_c0_g1	702.74	13.02	5.7438	1.1311e-109	7.6174e-108	KHN85811.1	putative peroxisomal acyl-coenzyme A oxidase [Toxocara canis]
TRINITY_DN4606_c0_g1	452.36	1472.6	-1.7028	1.5028e-109	1.0109e-107	VDK18725.1	unnamed protein product [Anisakis simplex]
TRINITY_DN4302_c0_g1	294.61	1158.91	-1.9758	1.5389e-109	1.0339e-107	TRINITY_DN4302_c0_g1	-
TRINITY_DN1181_c0_g1	237.23	1015.88	-2.0981	1.5635e-109	1.0493e-107	KHN86537.1	Ancylostoma secreted protein, partial [Toxocara canis]
TRINITY_DN1551_c0_g3	115.12	780.35	-2.7616	1.86e-109	1.2468e-107	CDP92637.2	BMA-TAG-168, isoform b, partial [Brugia malayi]
TRINITY_DN4487_c0_g1	195.83	960.15	-2.2942	2.1075e-109	1.4111e-107	PDM71213.1	ptb-1 [Pristionchus pacificus]
TRINITY_DN1503_c0_g1	601.81	1915.44	-1.6706	3.924e-109	2.6243e-107	XP_020302325.1	transcription factor SMAD2 [Loa loa]|EFO21011.2 transcription factor SMAD2 [Loa loa]
TRINITY_DN1384_c0_g1	7293.68	14181.7	-0.9593	4.5176e-109	3.0178e-107	PAV60665.1	hypothetical protein WR25_14423 [Diploscapter pachys]
TRINITY_DN4260_c1_g1	186.31	916.67	-2.2987	4.8396e-109	3.2293e-107	VDN00941.1	unnamed protein product [Thelazia callipaeda]
TRINITY_DN66872_c0_g1	2905.86	1185.91	1.2931	5.3161e-109	3.5432e-107	XP_024502009.1	LD39266p [Strongyloides ratti]|CEF62807.1 LD39266p [Strongyloides ratti]
TRINITY_DN24874_c0_g1	127.96	762.99	-2.576	6.3353e-109	4.2176e-107	WP_110409987.1	hypothetical protein [Wolbachia endosymbiont of Folsomia candida]|APR98542.1 hypothetical protein ASM33_04770 [Wolbachia endosymbiont of Folsomia candida]
TRINITY_DN25989_c0_g1	1164.56	283.73	2.0372	6.9536e-109	4.624e-107	KHN79556.1	Phosphoglucomutase-1 [Toxocara canis]
TRINITY_DN5764_c0_g1	2163.99	4886.11	-1.175	7.6402e-109	5.0748e-107	VDK43707.1	unnamed protein product [Anisakis simplex]
TRINITY_DN8969_c0_g1	110.84	743.35	-2.7459	9.2801e-109	6.157e-107	XP_018574288.1	heat shock 70 kDa protein [Anoplophora glabripennis]|XP_018574289.1 heat shock 70 kDa protein [Anoplophora glabripennis]
TRINITY_DN2080_c0_g1	75.81	624.74	-3.0431	9.9128e-109	6.5693e-107	VDM41985.1	unnamed protein product [Toxocara canis]
TRINITY_DN57923_c1_g1	1311.4	321.99	2.0252	1.1244e-108	7.4428e-107	VDM36917.1	unnamed protein product, partial [Toxocara canis]
TRINITY_DN1662_c0_g1	323.48	1208.5	-1.9013	1.1283e-108	7.4604e-107	TRINITY_DN1662_c0_g1	-
TRINITY_DN14649_c0_g1	117.83	726.27	-2.6237	1.2367e-108	8.1681e-107	PAA51197.1	hypothetical protein BOX15_Mlig009210g1 [Macrostomum lignano]
TRINITY_DN9856_c0_g1	99.74	688.39	-2.7872	1.2981e-108	8.5635e-107	OZF88564.1	hypothetical protein FL82_22639, partial [Caenorhabditis remanei]
TRINITY_DN62977_c0_g1	865.07	116.49	2.8911	1.858e-108	1.2243e-106	KIH69233.1	Proteasome/cyclosome repeat protein [Ancylostoma duodenale]
TRINITY_DN2072_c0_g1	1573.18	463	1.7653	2.2487e-108	1.4801e-106	ACZ13333.1	60S ribosomal protein L8 [Bursaphelenchus xylophilus]
TRINITY_DN7896_c0_g1	275.88	1098.75	-1.9936	2.6864e-108	1.7662e-106	EYC03552.1	hypothetical protein Y032_0093g2656 [Ancylostoma ceylanicum]
TRINITY_DN3525_c0_g1	256.73	1435.11	-2.4833	3.4539e-108	2.2665e-106	VBB27427.1	unnamed protein product [Acanthocheilonema viteae]
TRINITY_DN564_c0_g1	8146.19	3693.38	1.1414	3.455e-108	2.2665e-106	XP_015683120.1	PREDICTED: 2-acylglycerol O-acyltransferase 2-A-like [Protobothrops mucrosquamatus]
TRINITY_DN50466_c0_g1	766.97	2176.81	-1.5047	4.0408e-108	2.6477e-106	P49725.1	RecName: Full=Ornithine decarboxylase; Short=ODC|CAA57683.1 ornithine decarboxylase [Panagrellus redivivus]|CAA65024.1 ornithine decarboxylase [Panagrellus redivivus]
TRINITY_DN3888_c0_g1	128.62	795	-2.6287	4.3569e-108	2.8517e-106	KHN75462.1	putative WD repeat-containing protein [Toxocara canis]
TRINITY_DN31_c0_g1	285.46	1139.49	-1.9972	7.1335e-108	4.6637e-106	EJW86765.1	hypothetical protein WUBG_02325 [Wuchereria bancrofti]
TRINITY_DN390_c1_g2	86.84	674.99	-2.9576	1.1836e-107	7.7298e-106	KHJ88216.1	lectin C-type domain protein [Oesophagostomum dentatum]
TRINITY_DN3252_c0_g1	378.78	1505.3	-1.9914	1.2017e-107	7.8387e-106	CDP99424.1	BMA-DAPK-1, isoform d [Brugia malayi]
TRINITY_DN61292_c1_g1	326.85	1256.77	-1.9437	1.5112e-107	9.8466e-106	TRINITY_DN61292_c1_g1	-
TRINITY_DN4677_c0_g1	268.88	1093.35	-2.0239	1.8877e-107	1.2286e-105	XP_003144717.2	RhoGAP domain-containing protein [Loa loa]|EFO19352.2 RhoGAP domain-containing protein [Loa loa]
TRINITY_DN13377_c0_g1	561.31	29.36	4.2538	2.0364e-107	1.3239e-105	KHN80203.1	Alcohol dehydrogenase [NADP(+)] [Toxocara canis]
TRINITY_DN808_c0_g1	13786.4	7188.65	0.9394	3.5019e-107	2.2741e-105	XP_024509485.1	Peptidase S28 family-containing protein [Strongyloides ratti]|CEF70286.1 Peptidase S28 family-containing protein [Strongyloides ratti]
TRINITY_DN2732_c0_g1	286.98	1146.49	-1.9983	5.0874e-107	3.3001e-105	EYC46032.1	hypothetical protein Y032_0410g941 [Ancylostoma ceylanicum]
TRINITY_DN1782_c0_g2	342.9	1335.62	-1.9621	5.5406e-107	3.5901e-105	KHN73385.1	Transcription enhancer factor-like protein egl-44 [Toxocara canis]
TRINITY_DN3132_c0_g1	129.21	766.91	-2.5691	7.0723e-107	4.5775e-105	XP_024508589.1	Rh30-like protein [Strongyloides ratti]|CEF69389.1 Rh30-like protein [Strongyloides ratti]
TRINITY_DN57028_c0_g1	2448.31	901.69	1.4416	9.7503e-107	6.3038e-105	PXX94315.1	hypothetical protein CR157_21965 [Halomonas sp. LBP4]
TRINITY_DN5793_c0_g1	124.94	772.65	-2.6294	1.2608e-106	8.1425e-105	EYC13817.1	hypothetical protein Y032_0042g549 [Ancylostoma ceylanicum]
TRINITY_DN6611_c0_g3	43.27	539.74	-3.6406	1.2671e-106	8.174e-105	XP_024510461.1	Protein phosphatase 1 regulatory subunit 3 [Strongyloides ratti]|CEF71265.1 Protein phosphatase 1 regulatory subunit 3 [Strongyloides ratti]
TRINITY_DN3423_c0_g1	337.12	1524.01	-2.177	2.622e-106	1.6895e-104	XP_024503095.1	Histone-lysine N-methyltransferase ASH1L [Strongyloides ratti]|CEF63894.1 Histone-lysine N-methyltransferase ASH1L [Strongyloides ratti]
TRINITY_DN2478_c0_g1	36.23	514.15	-3.8276	3.4738e-106	2.236e-104	VBB29264.1	unnamed protein product, partial [Acanthocheilonema viteae]
TRINITY_DN787_c0_g1	349.84	1249.96	-1.8373	4.6694e-106	3.0022e-104	XP_003099124.1	hypothetical protein CRE_28854 [Caenorhabditis remanei]|EFP11550.1 hypothetical protein CRE_28854 [Caenorhabditis remanei]
TRINITY_DN1702_c0_g1	142.67	797.21	-2.4821	5.8887e-106	3.782e-104	TRINITY_DN1702_c0_g1	-
TRINITY_DN5087_c0_g1	179.27	914.25	-2.3507	7.2244e-106	4.6348e-104	EYC41803.1	hypothetical protein Y032_0556g3385 [Ancylostoma ceylanicum]
TRINITY_DN8427_c0_g1	1484.94	437.25	1.7628	9.5986e-106	6.1511e-104	ACZ13351.1	14-3-3 protein [Bursaphelenchus xylophilus]|AFG30027.1 14-3-3 protein [Bursaphelenchus xylophilus]|AFG30028.1 14-3-3A protein [Bursaphelenchus mucronatus]|AFG30030.1 14-3-3A protein [Bursaphelenchus xylophilus]|AHC94951.1 FTT-2 protein [Bursaphelenchus xylophilus]|AHJ11139.1 14-3-3 zeta [Bursaphelenchus xylophilus]
TRINITY_DN2069_c0_g1	157.42	815.03	-2.3723	1.4579e-105	9.3325e-104	RUS75201.1	hypothetical protein EGW08_017038 [Elysia chlorotica]
TRINITY_DN3440_c0_g1	446.67	1677.48	-1.9094	1.6261e-105	1.0398e-103	XP_002630467.1	C. briggsae CBR-UNC-104 protein [Caenorhabditis briggsae]
TRINITY_DN19497_c0_g1	129.78	777.93	-2.5828	1.8438e-105	1.1777e-103	XP_003118104.1	hypothetical protein CRE_00745 [Caenorhabditis remanei]|EFO82702.1 hypothetical protein CRE_00745 [Caenorhabditis remanei]
TRINITY_DN384_c0_g2	540.79	1670.66	-1.627	1.8608e-105	1.1872e-103	XP_024504899.1	Acetyl-coenzyme A synthetase 2-like, mitochondrial [Strongyloides ratti]|CEF65699.1 Acetyl-coenzyme A synthetase 2-like, mitochondrial [Strongyloides ratti]
TRINITY_DN1765_c0_g1	688.54	1978.4	-1.5227	1.9326e-105	1.2317e-103	TRINITY_DN1765_c0_g1	-
TRINITY_DN1653_c0_g1	88.38	645.79	-2.8688	2.9793e-105	1.8967e-103	XP_024507730.1	Short-chain dehydrogenase/reductase SDR family and Glucose/ribitol dehydrogenase family and NAD(P)-binding domain-containing protein [Strongyloides ratti]|CEF68530.1 Short-chain dehydrogenase/reductase SDR family and Glucose/ribitol dehydrogenase family and NAD(P)-binding domain-containing protein [Strongyloides ratti]
TRINITY_DN13_c0_g1	69.04	609.58	-3.1418	3.7788e-105	2.4031e-103	XP_002645498.1	Hypothetical protein CBG22748 [Caenorhabditis briggsae]|CAP39268.1 Protein CBG22748 [Caenorhabditis briggsae]
TRINITY_DN6660_c0_g1	346.87	1352.3	-1.9632	4.8959e-105	3.1101e-103	KHN78894.1	Zinc finger and SCAN domain-containing protein 22 [Toxocara canis]
TRINITY_DN919_c0_g1	205	934.94	-2.1896	5.1217e-105	3.25e-103	TRINITY_DN919_c0_g1	-
TRINITY_DN60965_c0_g1	1362.46	358.04	1.9277	6.0731e-105	3.8495e-103	KHJ98883.1	ribosomal protein L10 [Oesophagostomum dentatum]
TRINITY_DN2672_c0_g1	1506.89	3548.77	-1.2357	7.0379e-105	4.4562e-103	KHN77208.1	hypothetical protein Tcan_15469 [Toxocara canis]
TRINITY_DN8768_c0_g1	81.95	639.63	-2.9646	7.2167e-105	4.5645e-103	VDK50742.1	unnamed protein product [Anisakis simplex]
TRINITY_DN5513_c0_g1	593.44	46.87	3.6636	1.7394e-104	1.099e-102	TRINITY_DN5513_c0_g1	-
TRINITY_DN1209_c0_g1	1232.96	6.33	7.5938	1.7759e-104	1.1208e-102	KHN83392.1	UDP-glucuronosyltransferase 2C1 [Toxocara canis]
TRINITY_DN10643_c0_g1	398.54	1468.57	-1.8812	2.1193e-104	1.3361e-102	TRINITY_DN10643_c0_g1	-
TRINITY_DN5865_c0_g1	55.84	554.79	-3.3127	2.4122e-104	1.5191e-102	TRINITY_DN5865_c0_g1	-
TRINITY_DN431_c1_g2	312.4	1190.6	-1.9308	2.9257e-104	1.8405e-102	XP_001632995.1	predicted protein [Nematostella vectensis]|EDO40932.1 predicted protein [Nematostella vectensis]
TRINITY_DN2946_c0_g1	517.64	1946.02	-1.9109	3.6239e-104	2.2772e-102	CDJ92175.1	Calponin actin-binding and Spectrin repeat and Src homology-3 and Pleckstrin homology domain containing protein [Haemonchus contortus]
TRINITY_DN61384_c0_g1	1713.45	546.91	1.6479	6.1868e-104	3.8836e-102	WP_110285660.1	50S ribosomal protein L5 [Halomonas sp. LBP4]|PXX94227.1 50S ribosomal protein L5 [Halomonas sp. LBP4]
TRINITY_DN204_c0_g2	267.08	1184.81	-2.15	7.1016e-104	4.453e-102	XP_020304115.1	hypothetical protein LOAG_00393 [Loa loa]|EFO28081.2 hypothetical protein LOAG_00393 [Loa loa]
TRINITY_DN4820_c0_g1	741.48	2174.99	-1.5527	7.2338e-104	4.531e-102	KHN79598.1	Protein WBSCR14 -like protein [Toxocara canis]
TRINITY_DN3918_c0_g1	109.54	722.66	-2.7222	8.1265e-104	5.0847e-102	NP_001256462.1	GLoBin related [Caenorhabditis elegans]|CAD31696.1 GLoBin related [Caenorhabditis elegans]
TRINITY_DN1963_c0_g1	161.1	809.95	-2.3301	1.0082e-103	6.3016e-102	VDN05526.1	unnamed protein product [Thelazia callipaeda]
TRINITY_DN774_c0_g1	1436.46	3783.73	-1.3975	1.1114e-103	6.9393e-102	VDN50040.1	unnamed protein product [Dracunculus medinensis]
TRINITY_DN19000_c0_g1	92.29	778.99	-3.0765	1.6402e-103	1.023e-101	CAM84510.1	transthyretin-like protein 1 precursor [Radopholus similis]
TRINITY_DN8617_c0_g1	217.11	1299.36	-2.5819	1.7064e-103	1.0631e-101	XP_024498766.1	Hypothetical protein SRAE_X000130200 [Strongyloides ratti]|CEF59555.1 Hypothetical protein SRAE_X000130200 [Strongyloides ratti]
TRINITY_DN4719_c0_g1	193.06	933.31	-2.2737	1.9476e-103	1.2121e-101	VDM37208.1	unnamed protein product [Toxocara canis]
TRINITY_DN1882_c0_g1	7070.73	3411.61	1.0515	3.0219e-103	1.8787e-101	CDJ87538.1	unnamed protein product [Haemonchus contortus]
TRINITY_DN1389_c0_g1	128.57	757.09	-2.5571	3.7129e-103	2.3058e-101	TRINITY_DN1389_c0_g1	-
TRINITY_DN3493_c0_g1	3428.57	1288.43	1.4111	5.1702e-103	3.2074e-101	XP_002676806.1	predicted protein [Naegleria gruberi]|EFC44062.1 predicted protein [Naegleria gruberi]
TRINITY_DN9043_c0_g1	2242.75	5178.57	-1.2071	5.7916e-103	3.5891e-101	VDM20876.1	unnamed protein product [Wuchereria bancrofti]
TRINITY_DN10638_c0_g1	197.9	920.9	-2.2179	8.5743e-103	5.3079e-101	VDM59080.1	unnamed protein product [Angiostrongylus costaricensis]
TRINITY_DN4776_c0_g1	286.33	1129.61	-1.9806	8.6235e-103	5.3327e-101	VDN04402.1	unnamed protein product [Thelazia callipaeda]
TRINITY_DN2559_c0_g1	148.27	825.29	-2.477	1.0591e-102	6.5421e-101	TRINITY_DN2559_c0_g1	-
TRINITY_DN2338_c0_g1	111.42	722.36	-2.6972	1.2089e-102	7.4598e-101	VDK45707.1	unnamed protein product [Anisakis simplex]
TRINITY_DN14512_c1_g1	729.79	2010.97	-1.4626	2.7158e-102	1.6741e-100	XP_024504728.1	Guanine nucleotide-binding protein subunit alpha-11 [Strongyloides ratti]|CEF65528.1 Guanine nucleotide-binding protein subunit alpha-11 [Strongyloides ratti]
TRINITY_DN34695_c0_g1	20.58	511.35	-4.6356	4.0107e-102	2.4697e-100	TRINITY_DN34695_c0_g1	-
TRINITY_DN2725_c0_g1	2442	5094.54	-1.0609	5.0371e-102	3.0984e-100	EYC21133.1	hypothetical protein Y032_0020g235 [Ancylostoma ceylanicum]
TRINITY_DN7516_c0_g1	221.9	964.58	-2.1206	6.5237e-102	4.0087e-100	XP_024500013.1	Calmodulin-like protein 3 [Strongyloides ratti]|CEF60804.1 Calmodulin-like protein 3 [Strongyloides ratti]
TRINITY_DN41_c0_g1	1659.13	3970.83	-1.2592	1.0147e-101	6.2285e-100	CDJ93212.1	unnamed protein product, partial [Haemonchus contortus]
TRINITY_DN4338_c0_g1	392.28	1522.89	-1.9576	1.0944e-101	6.7105e-100	XP_013298864.1	hypothetical protein NECAME_11523 [Necator americanus]|ETN76637.1 hypothetical protein NECAME_11523 [Necator americanus]
TRINITY_DN9676_c0_g1	3217.82	6420.2	-0.9965	1.4095e-101	8.6337e-100	XP_024502454.1	Sphingosine-1-phosphate lyase 1 [Strongyloides ratti]|CEF63252.1 Sphingosine-1-phosphate lyase 1 [Strongyloides ratti]
TRINITY_DN8019_c1_g1	9381.54	17473.6	-0.8973	1.66e-101	1.0157e-99	VDO27132.1	unnamed protein product [Haemonchus placei]
TRINITY_DN5385_c0_g1	694.66	1967.44	-1.5019	2.2423e-101	1.3706e-99	VDD86956.1	unnamed protein product [Enterobius vermicularis]
TRINITY_DN110_c2_g1	103.08	671.14	-2.7025	2.5218e-101	1.5399e-99	AAC46513.1	cAMP-dependent protein kinase catalytic subunit [Ancylostoma caninum]
TRINITY_DN6356_c0_g1	451.21	1741.81	-1.9493	2.7792e-101	1.6952e-99	KHN87797.1	Fibrillin-3 [Toxocara canis]
TRINITY_DN30829_c0_g1	945.01	2815.43	-1.5745	2.9253e-101	1.7824e-99	VDM45671.1	unnamed protein product [Toxocara canis]
TRINITY_DN3583_c0_g1	1309.14	3089.54	-1.2389	3.5237e-101	2.1449e-99	TRINITY_DN3583_c0_g1	-
TRINITY_DN6783_c0_g1	80.35	669.75	-3.058	4.2e-101	2.5538e-99	PIC15055.1	hypothetical protein B9Z55_022177 [Caenorhabditis nigoni]
TRINITY_DN45539_c0_g1	1418.82	398.64	1.8321	4.3222e-101	2.6254e-99	TRINITY_DN45539_c0_g1	-
TRINITY_DN11924_c1_g1	135.67	752.66	-2.4724	4.9234e-101	2.9875e-99	TRINITY_DN11924_c1_g1	-
TRINITY_DN5979_c0_g1	118.16	714.78	-2.5975	8.4142e-101	5.1004e-99	KHN80169.1	Follicle-stimulating hormone receptor [Toxocara canis]
TRINITY_DN2679_c0_g1	72.73	578.06	-2.9908	9.113e-101	5.5182e-99	TRINITY_DN2679_c0_g1	-
TRINITY_DN801_c0_g1	280.51	1115.03	-1.9915	1.5163e-100	9.172e-99	CDW60728.1	Suppressor of cytokine signaling 5 [Trichuris trichiura]
TRINITY_DN22663_c0_g1	108.33	669.81	-2.6285	3.1015e-100	1.8742e-98	VDM50512.1	unnamed protein product [Toxocara canis]
TRINITY_DN14731_c0_g1	247.38	1008.32	-2.027	3.1495e-100	1.9012e-98	CDP90656.1	BMA-KIN-20, isoform d [Brugia malayi]
TRINITY_DN9130_c0_g1	139.72	888.78	-2.6702	3.2118e-100	1.9368e-98	KHN77570.1	Protein unc-80 [Toxocara canis]
TRINITY_DN6898_c0_g1	295.52	1099.49	-1.8958	3.832e-100	2.3084e-98	KHN79098.1	Putative ribosomal protein S6 kinase alpha-2 [Toxocara canis]
TRINITY_DN55784_c0_g1	1315.2	357.77	1.8799	4.3087e-100	2.5929e-98	ACZ13323.1	40S ribosomal protein S3a [Bursaphelenchus xylophilus]
TRINITY_DN3025_c0_g1	277.41	1058.46	-1.9322	4.5125e-100	2.7127e-98	CDJ81516.1	PAS fold and Ion transport and Cyclic nucleotide-binding domain containing protein [Haemonchus contortus]
TRINITY_DN19789_c1_g1	1567.99	3565.12	-1.185	5.0684e-100	3.0437e-98	TRINITY_DN19789_c1_g1	-
TRINITY_DN2172_c0_g1	215.74	928.56	-2.1063	1.0782e-99	6.4685e-98	XP_024507616.1	Small GTPase superfamily and Small GTPase superfamily, Rab type and Small GTPase superfamily, Ras type and P-loop containing nucleoside triphosphate hydrolase domain-containing protein [Strongyloides ratti]|CEF68416.1 Small GTPase superfamily and Small GTPase superfamily, Rab type and Small GTPase superfamily, Ras type and P-loop containing nucleoside triphosphate hydrolase domain-containing prot…
TRINITY_DN4170_c1_g2	3470.38	7233.97	-1.0596	1.7691e-99	1.0603e-97	XP_018429195.1	PREDICTED: lipopolysaccharide-induced tumor necrosis factor-alpha factor homolog [Nanorana parkeri]
TRINITY_DN2807_c0_g1	131.99	734.61	-2.4771	2.291e-99	1.3716e-97	KHN76534.1	Dopamine D2-like receptor [Toxocara canis]
TRINITY_DN5063_c0_g1	3187.91	1357.58	1.2315	2.5023e-99	1.4966e-97	XP_024499181.1	Glutamate--cysteine ligase regulatory subunit [Strongyloides ratti]|CEF59971.1 Glutamate--cysteine ligase regulatory subunit [Strongyloides ratti]
TRINITY_DN4368_c0_g1	347.13	1233.05	-1.8288	2.5403e-99	1.5177e-97	XP_024509141.1	Potassium channel, voltage dependent, KCNQ family and Ion transport domain and Potassium channel, voltage dependent, KCNQ, C-terminal domain-containing protein [Strongyloides ratti]|CEF69942.1 Potassium channel, voltage dependent, KCNQ family and Ion transport domain and Potassium channel, voltage dependent, KCNQ, C-terminal domain-containing protein [Strongyloides ratti]
TRINITY_DN17695_c0_g1	141.77	744.99	-2.3939	2.6065e-99	1.5557e-97	KHN85013.1	hypothetical protein Tcan_11596 [Toxocara canis]
TRINITY_DN2124_c0_g1	233.85	961.04	-2.0394	3.0302e-99	1.8067e-97	KHN85410.1	Nuclear hormone receptor family member nhr-49 [Toxocara canis]
TRINITY_DN10_c0_g2	40.49	502.24	-3.6323	3.3888e-99	2.0185e-97	TRINITY_DN10_c0_g2	-
TRINITY_DN8786_c0_g1	33.44	473.63	-3.8239	4.2043e-99	2.5016e-97	VDN03982.1	unnamed protein product [Thelazia callipaeda]
TRINITY_DN7832_c0_g1	1089.69	2766.19	-1.3438	4.4099e-99	2.6213e-97	XP_024502051.1	Thrombospondin, type 1 repeat and Apple-like domain-containing protein [Strongyloides ratti]|CEF62849.1 Thrombospondin, type 1 repeat and Apple-like domain-containing protein [Strongyloides ratti]
TRINITY_DN14692_c0_g1	155.67	875.56	-2.4924	5.0868e-99	3.0206e-97	VBB29002.1	unnamed protein product [Acanthocheilonema viteae]
TRINITY_DN1847_c0_g1	2987.01	1018.91	1.5509	5.7418e-99	3.406e-97	VDL70401.1	unnamed protein product [Nippostrongylus brasiliensis]
TRINITY_DN9821_c0_g1	109.23	698.94	-2.6774	5.9643e-99	3.5344e-97	TRINITY_DN9821_c0_g1	-
TRINITY_DN938_c0_g1	138.12	749.56	-2.4407	6.0529e-99	3.5833e-97	KHN84072.1	cAMP-dependent protein kinase catalytic subunit [Toxocara canis]
TRINITY_DN12007_c0_g1	5172.71	10344.5	-0.9999	7.2029e-99	4.2597e-97	XP_024502563.1	Cystathionine beta-synthase [Strongyloides ratti]|CEF63361.1 Cystathionine beta-synthase [Strongyloides ratti]
TRINITY_DN128_c0_g1	139.34	748.81	-2.426	8.4527e-99	4.9938e-97	XP_024501608.1	Unc-76 [Strongyloides ratti]|CEF62406.1 Unc-76 [Strongyloides ratti]
TRINITY_DN4684_c0_g1	386.08	1298.52	-1.7498	1.152e-98	6.7993e-97	XP_002646723.1	C. briggsae CBR-CLH-3 protein [Caenorhabditis briggsae]
TRINITY_DN23506_c0_g1	95.44	659.9	-2.7895	1.3297e-98	7.8398e-97	TRINITY_DN23506_c0_g1	-
TRINITY_DN2285_c0_g1	150.09	763.94	-2.3479	2.0295e-98	1.1954e-96	KHN83652.1	hypothetical protein Tcan_14411 [Toxocara canis]
TRINITY_DN4971_c0_g1	62.3	536.67	-3.1065	2.1198e-98	1.2473e-96	TRINITY_DN4971_c0_g1	-
TRINITY_DN3012_c0_g1	282.08	1083.99	-1.9426	2.6243e-98	1.5426e-96	VDM37009.1	unnamed protein product [Toxocara canis]
TRINITY_DN54843_c0_g1	3230.78	7677.06	-1.2485	2.6897e-98	1.5794e-96	XP_003141863.1	50S ribosomal protein L35Ae [Loa loa]|EFO22207.1 50S ribosomal protein L35Ae [Loa loa]
TRINITY_DN151_c1_g1	282.02	1083.16	-1.9408	2.7378e-98	1.606e-96	XP_002645498.1	Hypothetical protein CBG22748 [Caenorhabditis briggsae]|CAP39268.1 Protein CBG22748 [Caenorhabditis briggsae]
TRINITY_DN128_c0_g2	328.33	1169.08	-1.8324	2.868e-98	1.6808e-96	VDO42703.1	unnamed protein product [Haemonchus placei]
TRINITY_DN14343_c0_g1	182.38	970.74	-2.4128	3.3432e-98	1.9573e-96	KHN82982.1	Protein SOGA2 [Toxocara canis]
TRINITY_DN857_c0_g1	602.75	79.03	2.9304	5.6071e-98	3.2794e-96	KHN81018.1	DDB1- and CUL4-associated factor 11 -like protein, partial [Toxocara canis]
TRINITY_DN13615_c0_g1	697.82	86.21	3.0101	8.3219e-98	4.8623e-96	VDM39727.1	unnamed protein product [Toxocara canis]
TRINITY_DN16959_c0_g1	616.12	1761.3	-1.5152	1.6091e-97	9.3923e-96	TRINITY_DN16959_c0_g1	-
TRINITY_DN61791_c0_g1	606.2	71.89	3.0792	2.415e-97	1.4082e-95	NP_001255810.1	Dihydrolipoyl dehydrogenase, mitochondrial [Caenorhabditis elegans]|O17953.2 RecName: Full=Dihydrolipoyl dehydrogenase, mitochondrial; AltName: Full=Dihydrolipoamide dehydrogenase; Flags: Precursor|CAB05249.2 Dihydrolipoyl dehydrogenase, mitochondrial [Caenorhabditis elegans]
TRINITY_DN9082_c0_g1	112.91	668.65	-2.5658	3.0347e-97	1.7677e-95	VDK59688.1	unnamed protein product [Anisakis simplex]
TRINITY_DN1807_c0_g1	191.21	958.63	-2.3266	3.6385e-97	2.1174e-95	XP_024503284.1	Transcription factor, fork head domain and Winged helix-turn-helix DNA-binding domain-containing protein [Strongyloides ratti]|CEF64083.1 Transcription factor, fork head domain and Winged helix-turn-helix DNA-binding domain-containing protein [Strongyloides ratti]
TRINITY_DN2398_c0_g1	21.8	460.02	-4.3997	3.9506e-97	2.2967e-95	TRINITY_DN2398_c0_g1	-
TRINITY_DN2748_c0_g1	174.61	876.81	-2.3282	4.0501e-97	2.3522e-95	PIC49911.1	hypothetical protein B9Z55_000102 [Caenorhabditis nigoni]
TRINITY_DN59236_c1_g1	3356.48	1266.16	1.4056	4.1597e-97	2.4135e-95	VDK46943.1	unnamed protein product [Cylicostephanus goldi]
TRINITY_DN431_c0_g1	1341.45	3803.14	-1.5036	4.2572e-97	2.4676e-95	TRINITY_DN431_c0_g1	-
TRINITY_DN624_c0_g1	489.73	1485.07	-1.6006	4.7503e-97	2.7506e-95	XP_003143082.1	hypothetical protein LOAG_07501 [Loa loa]|EFO20987.1 hypothetical protein LOAG_07501 [Loa loa]
TRINITY_DN7273_c0_g2	294.36	1095.12	-1.8957	6.8597e-97	3.9681e-95	TRINITY_DN7273_c0_g2	-
TRINITY_DN5422_c0_g1	59.84	552.73	-3.2076	1.4959e-96	8.6449e-95	KHN87973.1	hypothetical protein Tcan_13221 [Toxocara canis]|VDM37693.1 unnamed protein product [Toxocara canis]
TRINITY_DN2762_c0_g1	841.09	2152.35	-1.3556	1.5074e-96	8.7025e-95	KJH43710.1	hypoxia induced protein region [Dictyocaulus viviparus]
TRINITY_DN10336_c0_g1	595.24	47.61	3.6458	1.7595e-96	1.0148e-94	PDM74332.1	nhr-33 [Pristionchus pacificus]
TRINITY_DN4307_c0_g1	102.22	646.49	-2.6612	1.9362e-96	1.1156e-94	EJW88370.1	hypothetical protein WUBG_00719 [Wuchereria bancrofti]
TRINITY_DN65447_c1_g1	1375.61	404.49	1.7657	2.1332e-96	1.2279e-94	WP_110285655.1	hypothetical protein [Halomonas sp. LBP4]
TRINITY_DN62628_c0_g1	500.56	21.99	4.5087	2.5307e-96	1.4552e-94	VDM91938.1	unnamed protein product [Onchocerca ochengi]
TRINITY_DN244_c0_g1	1805	3871.02	-1.1008	2.7144e-96	1.5594e-94	VDM38982.1	unnamed protein product [Toxocara canis]
TRINITY_DN2440_c1_g1	116.89	697.72	-2.5776	3.1607e-96	1.814e-94	XP_024506260.1	Nose resistant-to-fluoxetine protein, N-terminal domain-containing protein [Strongyloides ratti]|CEF67060.1 Nose resistant-to-fluoxetine protein, N-terminal domain-containing protein [Strongyloides ratti]
TRINITY_DN325_c0_g1	1132.16	283.36	1.9984	3.3747e-96	1.9349e-94	VBB29062.1	unnamed protein product [Acanthocheilonema viteae]
TRINITY_DN4462_c0_g1	581.19	60.07	3.2706	4.0131e-96	2.2986e-94	VDM49413.1	unnamed protein product [Toxocara canis]
TRINITY_DN5115_c0_g1	4252.37	1913.67	1.1515	4.1211e-96	2.3582e-94	RCN36679.1	b member 6, ATP-binding cassette sub family, partial [Ancylostoma caninum]
TRINITY_DN3000_c1_g1	596.75	63.49	3.2273	4.2557e-96	2.4328e-94	AJH66211.1	sigma class glutathione S-transferase [Baylisascaris schroederi]
TRINITY_DN8017_c1_g1	1198.49	2901.01	-1.2753	4.6991e-96	2.6836e-94	XP_014358026.1	PREDICTED: UPF0553 protein C9orf64 homolog [Papilio machaon]|KPJ15371.1 UPF0553 protein C9orf64-like [Papilio machaon]
TRINITY_DN1288_c0_g1	927.3	2589.1	-1.4816	4.8962e-96	2.7935e-94	AFQ55439.1	acid phosphatase [Heterodera avenae]|AVA09656.1 putative effector protein [Heterodera avenae]
TRINITY_DN1794_c1_g1	464.15	1538.88	-1.7295	5.5692e-96	3.1743e-94	XP_024507650.1	PDZ domain and PTB/PI domain and Pleckstrin homology-like domain-containing protein [Strongyloides ratti]|CEF68450.1 PDZ domain and PTB/PI domain and Pleckstrin homology-like domain-containing protein [Strongyloides ratti]
TRINITY_DN3709_c0_g1	289.19	1178.77	-2.0278	5.9907e-96	3.4113e-94	KHN70872.1	Voltage-dependent T-type calcium channel subunit alpha-1H [Toxocara canis]
TRINITY_DN17675_c0_g1	605.8	1707.5	-1.4952	6.0941e-96	3.4667e-94	VDP31215.1	unnamed protein product [Heligmosomoides polygyrus]
TRINITY_DN2410_c0_g1	2310.13	5046.03	-1.1271	7.3091e-96	4.1539e-94	EJW79199.1	hypothetical protein WUBG_09893 [Wuchereria bancrofti]
TRINITY_DN17655_c0_g1	178.74	1072.71	-2.586	1.0707e-95	6.0792e-94	PAV89464.1	hypothetical protein WR25_24405 [Diploscapter pachys]
TRINITY_DN66455_c0_g1	629.6	74.1	3.091	1.1031e-95	6.2567e-94	KHN75648.1	26S proteasome non-ATPase regulatory subunit 12 [Toxocara canis]
TRINITY_DN25807_c0_g1	166.37	824.72	-2.3099	1.2528e-95	7.0991e-94	XP_002637101.1	Hypothetical protein CBG09600 [Caenorhabditis briggsae]
TRINITY_DN58352_c0_g1	904.16	187.43	2.2681	1.5921e-95	9.0132e-94	VDM44841.1	unnamed protein product [Toxocara canis]
TRINITY_DN4861_c0_g1	1807.35	632.36	1.5148	1.7861e-95	1.0101e-93	TRINITY_DN4861_c0_g1	-
TRINITY_DN5881_c0_g1	663.34	1873.02	-1.4976	2.4551e-95	1.3872e-93	VDO24904.1	unnamed protein product [Onchocerca flexuosa]
TRINITY_DN419_c0_g1	1088.78	286.78	1.9252	2.6041e-95	1.4699e-93	KHN70942.1	Nuclear hormone receptor family member nhr-28 [Toxocara canis]
TRINITY_DN47_c5_g1	179.53	818.79	-2.1896	3.7684e-95	2.125e-93	XP_024507409.1	C-1-tetrahydrofolate synthase, cytoplasmic [Strongyloides ratti]|CEF68209.1 C-1-tetrahydrofolate synthase, cytoplasmic [Strongyloides ratti]
TRINITY_DN5720_c0_g1	676.62	1856.57	-1.4565	4.0884e-95	2.3032e-93	VDK63435.1	unnamed protein product [Onchocerca ochengi]
TRINITY_DN2157_c0_g1	818.12	2660.6	-1.7017	6.8348e-95	3.8468e-93	VDM39173.1	unnamed protein product [Toxocara canis]
TRINITY_DN2607_c0_g1	165.74	815.01	-2.2981	7.5657e-95	4.254e-93	TRINITY_DN2607_c0_g1	-
TRINITY_DN4411_c0_g1	147.03	749	-2.349	8.1915e-95	4.6015e-93	EYC16888.1	hypothetical protein Y032_0032g2549 [Ancylostoma ceylanicum]
TRINITY_DN5855_c0_g1	22.41	441.04	-4.2994	9.6808e-95	5.4328e-93	PAV62013.1	hypothetical protein WR25_00580 [Diploscapter pachys]
TRINITY_DN248_c5_g2	852.83	188.26	2.1793	9.9401e-95	5.573e-93	XP_013298836.1	protein disulfide-isomerase domain protein [Necator americanus]|ETN76609.1 protein disulfide-isomerase domain protein [Necator americanus]
TRINITY_DN916_c0_g1	2014.36	718.06	1.4884	1.0969e-94	6.144e-93	VDM19127.1	unnamed protein product [Wuchereria bancrofti]
TRINITY_DN204_c0_g1	146.08	771.32	-2.4005	1.5127e-94	8.4649e-93	KHN80053.1	Synaptotagmin-1 [Toxocara canis]
TRINITY_DN603_c0_g1	71.83	558.06	-2.9583	1.6137e-94	9.0214e-93	TRINITY_DN603_c0_g1	-
TRINITY_DN6833_c0_g1	5489.24	2713.08	1.0167	2.0387e-94	1.1386e-92	KHN83239.1	putative glutamate--tRNA ligase, mitochondrial [Toxocara canis]
TRINITY_DN8366_c0_g1	1001.15	2486.12	-1.312	2.7471e-94	1.5328e-92	XP_024508147.1	Alpha amylase family and Glycosyl hydrolase, family 13, catalytic domain and Alpha-amylase, C-terminal all beta domain and Glycosyl hydrolase, family 13, subfamily, catalytic domain and Glycosyl hydrolase, family 13, all-beta domain and Glycoside hydrolase, catalytic domain and Glycoside hydrolase, superfamily domain-containing protein [Strongyloides ratti]|CEF68947.1 Alpha amylase family and Gly…
TRINITY_DN4180_c0_g1	666.51	2268.09	-1.7672	2.7508e-94	1.5334e-92	PAV63476.1	hypothetical protein WR25_01430 [Diploscapter pachys]
TRINITY_DN6063_c0_g1	144.87	767.04	-2.4046	2.8278e-94	1.5748e-92	XP_024504098.1	FERM domain and WW domain and PDZ domain and FERM, N-terminal domain and FERM central domain and Band 4.1 domain-containing protein [Strongyloides ratti]|CEF64897.1 FERM domain and WW domain and PDZ domain and FERM, N-terminal domain and FERM central domain and Band 4.1 domain-containing protein [Strongyloides ratti]
TRINITY_DN3742_c0_g1	271.66	1046.19	-1.9453	2.8499e-94	1.5856e-92	PDM66899.1	haf-4 [Pristionchus pacificus]
TRINITY_DN31041_c0_g1	61.96	542.98	-3.1316	3.1992e-94	1.7783e-92	TRINITY_DN31041_c0_g1	-
TRINITY_DN8108_c0_g1	3277.35	1452.91	1.1734	4.6325e-94	2.5725e-92	XP_020302907.1	degenerin unc-8 [Loa loa]|EFO23246.2 degenerin unc-8 [Loa loa]
TRINITY_DN1845_c0_g1	1550.4	530.53	1.5467	5.2652e-94	2.9211e-92	KHN73595.1	Putative cytochrome P450 CYP13A8 [Toxocara canis]
TRINITY_DN1788_c0_g1	61.99	532.48	-3.1029	6.0513e-94	3.354e-92	XP_012563115.1	PREDICTED: uncharacterized protein LOC105847851 [Hydra vulgaris]
TRINITY_DN5561_c0_g1	86.58	630.17	-2.8647	7.863e-94	4.354e-92	VDN07627.1	unnamed protein product [Thelazia callipaeda]
TRINITY_DN3951_c0_g1	855.64	2142.87	-1.3247	8.008e-94	4.43e-92	XP_024510840.1	Transmembrane protein 104 [Strongyloides ratti]|CEF71644.1 Transmembrane protein 104 [Strongyloides ratti]
TRINITY_DN1972_c1_g1	27.93	439.99	-3.9776	8.3401e-94	4.6094e-92	EPB75085.1	triacylglycerol lipase [Ancylostoma ceylanicum]|EYC39102.1 hypothetical protein Y032_0675g1419 [Ancylostoma ceylanicum]
TRINITY_DN14739_c0_g1	637.32	94.08	2.7611	8.4621e-94	4.6724e-92	CDP94316.1	BMA-RPN-2, isoform a [Brugia malayi]
TRINITY_DN1917_c0_g1	841.35	2315.52	-1.4605	8.8832e-94	4.9002e-92	VDM38409.1	unnamed protein product [Toxocara canis]
TRINITY_DN1329_c0_g2	295.3	1113.33	-1.9147	8.942e-94	4.928e-92	EGT32383.1	CBN-ACOX-1 protein [Caenorhabditis brenneri]
TRINITY_DN7_c0_g1	828.86	2094.19	-1.3371	9.3411e-94	5.1431e-92	KHN85963.1	Serine/threonine-protein kinase ULK2 [Toxocara canis]
TRINITY_DN1101_c0_g1	1652.3	564.12	1.5495	1.0308e-93	5.67e-92	XP_001897013.1	nucleosome assembly protein 1 [Brugia malayi]|CRZ25806.1 BMA-NAP-1 [Brugia malayi]|VDO31332.1 unnamed protein product [Brugia timori]
TRINITY_DN3010_c0_g1	120.92	671.15	-2.4728	1.0713e-93	5.8872e-92	XP_024506043.1	SMAD domain, Dwarfin-type and MAD homology 1, Dwarfin-type domain and SMAD/FHA domain and MAD homology, MH1 domain and SMAD domain-like-containing protein [Strongyloides ratti]|CEF66843.1 SMAD domain, Dwarfin-type and MAD homology 1, Dwarfin-type domain and SMAD/FHA domain and MAD homology, MH1 domain and SMAD domain-like-containing protein [Strongyloides ratti]
TRINITY_DN11095_c0_g1	14276.5	39882	-1.4821	1.3139e-93	7.2137e-92	KHN72728.1	hypothetical protein Tcan_07537 [Toxocara canis]
TRINITY_DN1896_c5_g2	1796.75	610.55	1.5564	1.6784e-93	9.206e-92	TRINITY_DN1896_c5_g2	-
TRINITY_DN5261_c0_g1	453.91	1509.42	-1.734	1.7136e-93	9.3907e-92	KHN80011.1	Mitogen-activated protein kinase kinase kinase 4 [Toxocara canis]
TRINITY_DN59619_c0_g1	620.82	87.34	2.8342	1.9246e-93	1.0537e-91	XP_003113346.1	CRE-PBS-6 protein [Caenorhabditis remanei]|EFP09600.1 CRE-PBS-6 protein [Caenorhabditis remanei]
TRINITY_DN2310_c0_g1	83.14	593.18	-2.8345	2.6589e-93	1.4543e-91	VDK58140.1	unnamed protein product [Anisakis simplex]
TRINITY_DN4449_c0_g1	93.9	611.02	-2.7025	2.7508e-93	1.5032e-91	TRINITY_DN4449_c0_g1	-
TRINITY_DN11236_c0_g1	64.17	542.35	-3.0798	2.8113e-93	1.5348e-91	ABQ58115.1	acetylcholinesterase 3 [Ditylenchus destructor]
TRINITY_DN4491_c0_g1	213.99	1003.29	-2.2296	3.1053e-93	1.6937e-91	KHN74778.1	Hemicentin-1 [Toxocara canis]
TRINITY_DN934_c0_g1	276.43	1078.44	-1.9632	3.6521e-93	1.9901e-91	XP_013107958.1	PREDICTED: uncharacterized protein LOC106087452 [Stomoxys calcitrans]
TRINITY_DN3084_c0_g1	836.59	2108.7	-1.3338	3.8322e-93	2.0863e-91	EYC15065.1	hypothetical protein Y032_0038g3612 [Ancylostoma ceylanicum]
TRINITY_DN3458_c0_g1	290.12	1171.88	-2.0144	4.3958e-93	2.3909e-91	OZC11904.1	hypothetical protein X798_01085 [Onchocerca flexuosa]
TRINITY_DN19835_c0_g1	189.62	847.64	-2.1599	4.487e-93	2.4382e-91	XP_002641537.1	Hypothetical protein CBG09836 [Caenorhabditis briggsae]|XP_003113343.1 hypothetical protein CRE_25194 [Caenorhabditis remanei]|CAP29383.1 Protein CBR-PBO-1 [Caenorhabditis briggsae]|EFP09597.1 hypothetical protein CRE_25194 [Caenorhabditis remanei]|OZF86282.1 hypothetical protein FL82_15234, partial [Caenorhabditis remanei]|OZG15249.1 hypothetical protein FL83_10338, partial [Caenorhabditis laten…
TRINITY_DN8645_c0_g1	77.97	577.59	-2.8895	5.1181e-93	2.7786e-91	XP_013297793.1	acetyltransferase, GNAT family [Necator americanus]|ETN75566.1 acetyltransferase, GNAT family [Necator americanus]
TRINITY_DN2396_c0_g1	379.78	1573.42	-2.0512	6.4996e-93	3.5253e-91	CRZ24607.1	BMA-MAGI-1 [Brugia malayi]
TRINITY_DN1669_c0_g1	303.94	1316.92	-2.116	6.5635e-93	3.5566e-91	XP_024499376.1	Death domain and ZU5 domain and Ankyrin repeat and Death-like domain and Ankyrin repeat-containing domain-containing protein [Strongyloides ratti]|CEF60166.1 Death domain and ZU5 domain and Ankyrin repeat and Death-like domain and Ankyrin repeat-containing domain-containing protein [Strongyloides ratti]
TRINITY_DN6779_c0_g1	177.7	795.93	-2.1635	7.8981e-93	4.2758e-91	XP_002645498.1	Hypothetical protein CBG22748 [Caenorhabditis briggsae]|CAP39268.1 Protein CBG22748 [Caenorhabditis briggsae]
TRINITY_DN64969_c0_g1	1159.54	332.01	1.8036	1.2479e-92	6.7494e-91	VDO73748.1	unnamed protein product [Heligmosomoides polygyrus]
TRINITY_DN4025_c0_g1	93.93	620.79	-2.7254	1.26e-92	6.8089e-91	KHN73801.1	putative hydroxyacid-oxoacid transhydrogenase, mitochondrial [Toxocara canis]
TRINITY_DN6342_c0_g1	283.91	1032.2	-1.8625	3.4242e-92	1.8486e-90	EYC10165.1	hypothetical protein Y032_0057g2801 [Ancylostoma ceylanicum]
TRINITY_DN6826_c0_g1	238.48	942.04	-1.9818	9.0651e-92	4.8895e-90	KHN84810.1	Rap guanine nucleotide exchange factor 1 [Toxocara canis]
TRINITY_DN10871_c0_g1	1120.57	2687.59	-1.2619	9.4525e-92	5.0937e-90	KHN86725.1	Protein F37C4.5 [Toxocara canis]
TRINITY_DN36833_c0_g1	286.48	1456.73	-2.3471	1.0194e-91	5.4882e-90	KHN81483.1	putative phospholipid-transporting ATPase ID, partial [Toxocara canis]
TRINITY_DN3404_c0_g1	93.29	594.67	-2.6718	1.2614e-91	6.7848e-90	TRINITY_DN3404_c0_g1	-
TRINITY_DN4834_c0_g1	86.85	583.65	-2.749	1.7805e-91	9.5679e-90	TRINITY_DN4834_c0_g1	-
TRINITY_DN11198_c0_g1	93.58	598.11	-2.6759	1.9913e-91	1.0691e-89	TRINITY_DN11198_c0_g1	-
TRINITY_DN6775_c0_g1	30.99	438.15	-3.8212	2.055e-91	1.1023e-89	KHN87538.1	Steroidogenic acute regulatory-like protein 1 [Toxocara canis]
TRINITY_DN5055_c0_g1	224.36	909.03	-2.0191	2.5495e-91	1.3662e-89	VDM45966.1	unnamed protein product [Toxocara canis]
TRINITY_DN12113_c0_g1	162.93	797.75	-2.2914	2.8724e-91	1.5379e-89	VDM43782.1	unnamed protein product [Toxocara canis]
TRINITY_DN6961_c0_g1	189.36	818.21	-2.1117	2.9763e-91	1.5921e-89	VDN52549.1	unnamed protein product [Dracunculus medinensis]
TRINITY_DN1311_c0_g1	75.17	544.38	-2.8564	3.0768e-91	1.6428e-89	VDM37206.1	unnamed protein product [Toxocara canis]
TRINITY_DN3663_c0_g1	788.32	2067.44	-1.3906	3.0765e-91	1.6428e-89	TRINITY_DN3663_c0_g1	-
TRINITY_DN5339_c0_g1	108.07	681.58	-2.6577	3.2494e-91	1.7334e-89	KHN81567.1	ADAMTS-like protein 1 [Toxocara canis]
TRINITY_DN6413_c0_g1	1006.27	220.48	2.1921	4.6419e-91	2.4739e-89	VDK53154.1	unnamed protein product [Anisakis simplex]
TRINITY_DN5699_c0_g1	237.59	975.14	-2.0376	6.0294e-91	3.2105e-89	CDQ00762.1	BMA-NHR-3, isoform a [Brugia malayi]
TRINITY_DN2657_c0_g1	248.23	980.62	-1.9824	8.3791e-91	4.4575e-89	TRINITY_DN2657_c0_g1	-
TRINITY_DN1124_c0_g1	669.35	1831.66	-1.4528	8.6672e-91	4.6066e-89	KHN72862.1	Rap guanine nucleotide exchange factor 1 [Toxocara canis]
TRINITY_DN56285_c1_g1	238.4	955.31	-2.002	8.9759e-91	4.7663e-89	KRX98327.1	Myosin-2 essential light chain [Trichinella pseudospiralis]|KRY78847.1 Myosin-2 essential light chain [Trichinella pseudospiralis]|KRY92366.1 Myosin-2 essential light chain [Trichinella pseudospiralis]|KRZ16097.1 Myosin-2 essential light chain [Trichinella zimbabwensis]|KRZ34725.1 Myosin-2 essential light chain [Trichinella pseudospiralis]|KRZ46278.1 Myosin-2 essential light chain [Trichinella ps…
TRINITY_DN6444_c0_g1	43.25	490.38	-3.5031	1.0481e-90	5.5603e-89	WP_103727852.1	protein-L-isoaspartate(D-aspartate) O-methyltransferase [Novosphingobium sp. HII-3]
TRINITY_DN2898_c0_g1	1009.76	2560.29	-1.342	1.1316e-90	5.9981e-89	PAV82492.1	hypothetical protein WR25_16279 isoform E [Diploscapter pachys]
TRINITY_DN12797_c0_g1	247.72	1023.59	-2.0476	1.2106e-90	6.4108e-89	TRINITY_DN12797_c0_g1	-
TRINITY_DN1587_c0_g1	601.26	1693.73	-1.4945	1.2587e-90	6.6594e-89	CDJ93313.1	Amino acid permease-associated region domain containing protein [Haemonchus contortus]
TRINITY_DN4571_c0_g1	147.62	711.17	-2.2685	1.2772e-90	6.7511e-89	RCN28915.1	triacylglycerol lipase [Ancylostoma caninum]
TRINITY_DN3265_c0_g1	280.29	1094.91	-1.9663	1.5193e-90	8.0237e-89	VDM43636.1	unnamed protein product [Toxocara canis]
TRINITY_DN2993_c0_g1	249.46	962.6	-1.9483	2.813e-90	1.4843e-88	WP_016196748.1	tryptophan-rich sensory protein [Arcticibacter svalbardensis]|EOR93309.1 benzodiazepine receptor TspO [Arcticibacter svalbardensis MN12-7]
TRINITY_DN779_c0_g1	427.78	1333.55	-1.6399	3.0044e-90	1.5838e-88	NP_495083.1	LYSozyme [Caenorhabditis elegans]|CCD64956.1 LYSozyme [Caenorhabditis elegans]
TRINITY_DN15945_c0_g1	472.34	23.49	4.3161	3.0226e-90	1.592e-88	ABB83610.1	UNC-97-like protein [Heterodera glycines]
TRINITY_DN3710_c0_g1	342.28	1225.57	-1.8407	3.0649e-90	1.6128e-88	KHN78402.1	FERM and PDZ domain-containing protein 2 [Toxocara canis]
TRINITY_DN988_c0_g1	156.83	739.91	-2.2383	4.1858e-90	2.2006e-88	TRINITY_DN988_c0_g1	-
TRINITY_DN7818_c0_g1	301.28	1141.61	-1.9219	4.2017e-90	2.207e-88	TRINITY_DN7818_c0_g1	-
TRINITY_DN1391_c0_g1	800.45	2211.71	-1.4659	4.6794e-90	2.4557e-88	TRINITY_DN1391_c0_g1	-
TRINITY_DN336_c1_g1	124.62	719.13	-2.5294	5.2402e-90	2.7475e-88	KHN82133.1	Rho guanine nucleotide exchange factor 12 [Toxocara canis]
TRINITY_DN12215_c1_g1	166.41	885.46	-2.4124	7.4072e-90	3.8802e-88	TRINITY_DN12215_c1_g1	-
TRINITY_DN4934_c0_g1	9895.41	19290.9	-0.9631	7.9188e-90	4.1445e-88	KJH52931.1	ubiquitin--protein ligase [Dictyocaulus viviparus]
TRINITY_DN24493_c0_g1	1566.53	4433.3	-1.5011	8.0661e-90	4.2178e-88	VDM44320.1	unnamed protein product [Toxocara canis]
TRINITY_DN3589_c0_g1	397.05	1714	-2.1103	8.9089e-90	4.6544e-88	CDQ04148.2	BMA-TLN-1, isoform b [Brugia malayi]
TRINITY_DN1024_c1_g1	11070.2	5344	1.0505	1.1381e-89	5.9406e-88	KHN81018.1	DDB1- and CUL4-associated factor 11 -like protein, partial [Toxocara canis]
TRINITY_DN8212_c0_g1	33.14	430.27	-3.6982	1.2236e-89	6.3814e-88	NP_506590.2	C-type LECtin [Caenorhabditis elegans]|CAB01145.2 C-type LECtin [Caenorhabditis elegans]
TRINITY_DN5_c1_g1	650.98	2545.75	-1.9677	1.3771e-89	7.175e-88	VDM47317.1	unnamed protein product [Toxocara canis]
TRINITY_DN4478_c3_g1	185.97	816.1	-2.1334	2.3055e-89	1.2002e-87	NP_001296624.1	heat shock 70 kDa protein [Hydra vulgaris]|ABC25030.1 heat shock protein 70 [Hydra vulgaris]|ABC25031.1 heat shock protein 70 [Hydra vulgaris]
TRINITY_DN2518_c0_g1	98.48	613.46	-2.6382	3.1477e-89	1.6371e-87	TRINITY_DN2518_c0_g1	-
TRINITY_DN1308_c0_g1	264.81	1032.36	-1.9635	3.5537e-89	1.8466e-87	TRINITY_DN1308_c0_g1	-
TRINITY_DN2520_c0_g1	455.09	1352.19	-1.5712	3.5896e-89	1.8637e-87	KHN83445.1	Uncharacterized protein Tcan_05120 [Toxocara canis]
TRINITY_DN201_c0_g1	395.55	1259.81	-1.671	3.5969e-89	1.8658e-87	TRINITY_DN201_c0_g1	-
TRINITY_DN5259_c0_g1	115.68	660.14	-2.5119	4.4804e-89	2.322e-87	EYC26896.1	hypothetical protein Y032_0009g413 [Ancylostoma ceylanicum]
TRINITY_DN682_c0_g1	247.25	1057.42	-2.0959	4.9593e-89	2.5679e-87	KHN72728.1	hypothetical protein Tcan_07537 [Toxocara canis]
TRINITY_DN7176_c0_g1	16269	28378.9	-0.8027	5.2469e-89	2.7144e-87	EPB79689.1	arginine kinase [Ancylostoma ceylanicum]|EYC23757.1 hypothetical protein Y032_0015g2816 [Ancylostoma ceylanicum]
TRINITY_DN22303_c0_g2	834.6	179.14	2.2201	5.7483e-89	2.9712e-87	AAN15207.1	heat shock protein 70-C [Panagrellus redivivus]
TRINITY_DN466_c0_g1	11819.1	6618.93	0.8364	5.9693e-89	3.0827e-87	PDM68793.1	rpt-1 [Pristionchus pacificus]
TRINITY_DN908_c0_g2	140.25	714.27	-2.3487	6.7928e-89	3.5048e-87	KHN82409.1	Calcitonin receptor-like protein 1 [Toxocara canis]
TRINITY_DN625_c2_g1	775.44	2365.8	-1.6095	8.9339e-89	4.6055e-87	VDN60089.1	unnamed protein product [Dracunculus medinensis]
TRINITY_DN7033_c0_g1	214.83	932.98	-2.1193	1.0476e-88	5.3955e-87	CDQ02357.1	BMA-GSA-1, isoform b [Brugia malayi]
TRINITY_DN3107_c1_g1	270.48	1095.37	-2.0182	1.3659e-88	7.0289e-87	EYC13218.1	hypothetical protein Y032_0044g1042 [Ancylostoma ceylanicum]
TRINITY_DN17833_c1_g1	1567.83	502.03	1.6432	1.4364e-88	7.3853e-87	TRINITY_DN17833_c1_g1	-
TRINITY_DN797_c2_g1	84.68	564.37	-2.7366	1.5181e-88	7.7985e-87	B0VXV2.1	RecName: Full=Snaclec 3; AltName: Full=C-type lectin isoform 3; Flags: Precursor|ABG26987.1 C-type lectin isoform 3 [Sistrurus catenatus edwardsi]
TRINITY_DN10182_c0_g1	7540.42	15831.4	-1.07	1.6407e-88	8.4205e-87	CDP96549.2	BMA-EIF-3.K [Brugia malayi]
TRINITY_DN8591_c0_g1	865.53	2227.97	-1.3641	1.8696e-88	9.587e-87	KHN74568.1	putative urocanate hydratase [Toxocara canis]
TRINITY_DN2356_c0_g1	456.27	1751.64	-1.9413	1.8911e-88	9.6888e-87	CRZ24753.1	BMA-FLN-2, isoform a [Brugia malayi]
TRINITY_DN5402_c0_g1	24670.8	42816.2	-0.7954	3.7958e-88	1.943e-86	PDM83419.1	alh-8 [Pristionchus pacificus]
TRINITY_DN6797_c0_g1	524.42	1487.91	-1.5042	4.4379e-88	2.2697e-86	XP_003146472.1	hypothetical protein LOAG_10901 [Loa loa]|EFO17596.1 hypothetical protein LOAG_10901 [Loa loa]
TRINITY_DN4161_c0_g1	223.75	879.67	-1.9754	4.7254e-88	2.4146e-86	XP_013871486.1	PREDICTED: nuclear receptor subfamily 2 group C member 2 isoform X1 [Austrofundulus limnaeus]
TRINITY_DN20696_c0_g1	2701.56	937.91	1.5253	4.9072e-88	2.5053e-86	VDM38183.1	unnamed protein product [Toxocara canis]
TRINITY_DN12237_c0_g1	262.64	1002.61	-1.9328	4.9899e-88	2.5453e-86	TRINITY_DN12237_c0_g1	-
TRINITY_DN39105_c0_g1	614.63	100.15	2.6156	7.1112e-88	3.6242e-86	AMO02372.1	heat shock protein 70, partial [Echinolittorina malaccana]
TRINITY_DN1880_c0_g1	60.44	492.75	-3.0274	1.2787e-87	6.511e-86	VDM44278.1	unnamed protein product [Toxocara canis]
TRINITY_DN3666_c0_g1	137.75	698.72	-2.3424	1.322e-87	6.7258e-86	TRINITY_DN3666_c0_g1	-
TRINITY_DN5723_c0_g1	62.58	523.44	-3.0641	1.3585e-87	6.9053e-86	XP_013062500.1	PREDICTED: macrophage mannose receptor 1-like [Biomphalaria glabrata]
TRINITY_DN19437_c0_g1	46.95	476.65	-3.3435	1.7785e-87	9.0326e-86	TRINITY_DN19437_c0_g1	-
TRINITY_DN7381_c0_g1	31.32	427.25	-3.7701	1.7997e-87	9.1322e-86	TRINITY_DN7381_c0_g1	-
TRINITY_DN17066_c0_g1	7401.68	3488.63	1.0851	1.8314e-87	9.2847e-86	KHJ93704.1	helicase protein [Oesophagostomum dentatum]
TRINITY_DN3274_c0_g2	773.8	2121.99	-1.4557	2.6252e-87	1.3298e-85	AEF32758.1	WAGO-2 [Ascaris suum]
TRINITY_DN24919_c0_g2	634.22	1931.51	-1.6072	3.0228e-87	1.5298e-85	XP_020305894.1	rugose [Loa loa]|EJD75004.1 rugose [Loa loa]
TRINITY_DN3648_c1_g1	29.78	444.29	-3.8994	3.0624e-87	1.5485e-85	PAV57160.1	hypothetical protein WR25_26173 [Diploscapter pachys]
TRINITY_DN2358_c3_g1	2424.32	5631.99	-1.2162	3.2542e-87	1.6441e-85	VDM39206.1	unnamed protein product [Toxocara canis]
TRINITY_DN107_c0_g1	892.71	2206.44	-1.3053	3.6056e-87	1.8201e-85	EYC37341.1	hypothetical protein Y032_0801g2419 [Ancylostoma ceylanicum]
TRINITY_DN22114_c0_g1	78.22	569.42	-2.8642	3.8658e-87	1.9497e-85	TRINITY_DN22114_c0_g1	-
TRINITY_DN13807_c0_g1	1959.79	4510.18	-1.2027	4.1538e-87	2.0931e-85	XP_024510784.1	4-aminobutyrate aminotransferase, mitochondrial [Strongyloides ratti]|CEF71588.1 4-aminobutyrate aminotransferase, mitochondrial [Strongyloides ratti]
TRINITY_DN1242_c0_g1	29.47	418.76	-3.8297	4.2484e-87	2.139e-85	KHN74950.1	BTB/POZ domain-containing protein KCTD8 [Toxocara canis]|VDM23845.1 unnamed protein product [Toxocara canis]
TRINITY_DN6515_c0_g1	146.09	701.13	-2.2628	4.9663e-87	2.4982e-85	VDK43789.1	unnamed protein product [Anisakis simplex]
TRINITY_DN544_c0_g1	323.55	1166.99	-1.8509	5.4915e-87	2.76e-85	XP_001894616.1	Filamin/ABP280 repeat family protein [Brugia malayi]
TRINITY_DN746_c0_g1	28.86	420.31	-3.8653	6.1541e-87	3.0904e-85	PDM78070.1	hypothetical protein PRIPAC_30455 [Pristionchus pacificus]
TRINITY_DN4191_c0_g1	70.87	514.98	-2.8608	6.2713e-87	3.1466e-85	KHN80702.1	LanC-like protein 3 -like protein [Toxocara canis]
TRINITY_DN2580_c0_g1	206.28	902.57	-2.1301	6.8812e-87	3.4496e-85	XP_024507580.1	GRAF ortholog [Strongyloides ratti]|CEF68380.1 GRAF ortholog [Strongyloides ratti]
TRINITY_DN1497_c0_g1	374.45	1299.17	-1.7953	7.0365e-87	3.5244e-85	VDN03394.1	unnamed protein product [Thelazia callipaeda]
TRINITY_DN4978_c0_g1	254.49	1038.34	-2.0293	7.3563e-87	3.6814e-85	XP_003137310.1	TK/FAK protein kinase [Loa loa]|EFO26761.1 TK/FAK protein kinase [Loa loa]
TRINITY_DN41640_c0_g1	42.65	461.77	-3.4364	7.4748e-87	3.7375e-85	TRINITY_DN41640_c0_g1	-
TRINITY_DN3333_c0_g1	322.25	1161.07	-1.8494	7.5647e-87	3.7792e-85	VDN54893.1	unnamed protein product [Dracunculus medinensis]
TRINITY_DN23163_c0_g1	558.07	1827.55	-1.7119	7.6443e-87	3.8157e-85	VDM51056.1	unnamed protein product [Toxocara canis]
TRINITY_DN3391_c0_g1	435.64	1607.23	-1.8838	9.1007e-87	4.5388e-85	VDK17639.1	unnamed protein product [Anisakis simplex]
TRINITY_DN1754_c0_g1	485.72	1444.52	-1.5724	9.4074e-87	4.6878e-85	VDN50399.1	unnamed protein product [Dracunculus medinensis]
TRINITY_DN29136_c0_g1	787.95	2101.94	-1.4157	1.4006e-86	6.9725e-85	VDK17321.1	unnamed protein product [Anisakis simplex]
TRINITY_DN32457_c0_g1	70.59	512.25	-2.8596	1.4016e-86	6.9725e-85	XP_024509026.1	Saposin B domain and Saposin-like domain-containing protein [Strongyloides ratti]|CEF69827.1 Saposin B domain and Saposin-like domain-containing protein [Strongyloides ratti]
TRINITY_DN2341_c0_g1	162.96	734.38	-2.1719	1.5895e-86	7.9001e-85	VDO55829.1	unnamed protein product [Haemonchus placei]
TRINITY_DN5718_c0_g1	1136.95	2629.48	-1.2096	2.2727e-86	1.1287e-84	VDK44464.1	unnamed protein product [Anisakis simplex]
TRINITY_DN450_c0_g1	1506.58	529.97	1.507	3.2728e-86	1.6239e-84	TRINITY_DN450_c0_g1	-
TRINITY_DN3759_c0_g1	221.87	991.05	-2.1591	3.386e-86	1.6786e-84	PAV86223.1	hypothetical protein WR25_13776 [Diploscapter pachys]
TRINITY_DN4202_c0_g1	1446.17	494.57	1.5478	4.1516e-86	2.0565e-84	PDM62201.1	hypothetical protein PRIPAC_51643 [Pristionchus pacificus]
TRINITY_DN28707_c1_g1	61.35	514.03	-3.0666	4.6487e-86	2.3007e-84	CDJ94553.1	Myosin and Myosin head and IQ calmodulin-binding region and Myosin tail domain containing protein [Haemonchus contortus]
TRINITY_DN786_c0_g1	10040.2	5092.43	0.9793	6.5425e-86	3.2353e-84	PDM66516.1	aars-2 [Pristionchus pacificus]
TRINITY_DN9533_c0_g1	2755.65	5884.24	-1.0946	6.8076e-86	3.3635e-84	VDK17335.1	unnamed protein product [Anisakis simplex]
TRINITY_DN2350_c0_g1	491.69	13.31	5.1912	7.89e-86	3.895e-84	CCO32781.1	NADH-dependent flavin oxidoreductase [Rhizoctonia solani AG-1 IB]
TRINITY_DN2253_c0_g1	400.76	1230.52	-1.6187	9.8322e-86	4.8497e-84	TRINITY_DN2253_c0_g1	-
TRINITY_DN9447_c0_g1	90.81	572.33	-2.6556	1.0538e-85	5.1936e-84	WP_006050630.1	glycoside hydrolase family 32 protein [Paraburkholderia graminis]|EDT09012.1 Levanase [Paraburkholderia graminis C4D1M]
TRINITY_DN5352_c0_g1	208.69	827.11	-1.987	1.0802e-85	5.319e-84	KHN85129.1	Dimethylaniline monooxygenase [N-oxide-forming] 5 [Toxocara canis]
TRINITY_DN4604_c0_g1	239.1	900.61	-1.9136	1.2463e-85	6.1316e-84	TRINITY_DN4604_c0_g1	-
TRINITY_DN6788_c0_g1	200.04	821.09	-2.0371	1.3522e-85	6.647e-84	NP_502201.2	PeRoXisome assembly factor [Caenorhabditis elegans]|CAA92640.2 PeRoXisome assembly factor [Caenorhabditis elegans]
TRINITY_DN57015_c0_g1	777.46	164.19	2.2433	1.5666e-85	7.6948e-84	PDM69562.1	rpl-4 [Pristionchus pacificus]
TRINITY_DN19003_c0_g1	211.4	843.93	-1.9971	1.6517e-85	8.1055e-84	TRINITY_DN19003_c0_g1	-
TRINITY_DN54845_c0_g1	1087.15	303.78	1.8391	2.1893e-85	1.0735e-83	ACZ13337.1	elongation factor 1 gamma [Bursaphelenchus xylophilus]
TRINITY_DN57509_c0_g1	1110.99	315.39	1.8146	2.5355e-85	1.2422e-83	PAV91798.1	hypothetical protein WR25_18958 [Diploscapter pachys]
TRINITY_DN166_c1_g1	3316.97	7467.2	-1.1705	2.568e-85	1.2571e-83	TRINITY_DN166_c1_g1	-
TRINITY_DN2343_c0_g1	51.21	494.69	-3.2713	2.8431e-85	1.3905e-83	PAV58060.1	hypothetical protein WR25_24619 [Diploscapter pachys]
TRINITY_DN4323_c0_g1	68.4	549.08	-3.004	3.0354e-85	1.4834e-83	TRINITY_DN4323_c0_g1	-
TRINITY_DN1143_c0_g1	67.21	500.09	-2.8959	3.3713e-85	1.6461e-83	VDP15338.1	unnamed protein product [Heligmosomoides polygyrus]
TRINITY_DN3949_c0_g1	50.34	467.87	-3.2164	3.3804e-85	1.6492e-83	PAV87048.1	hypothetical protein WR25_12703 [Diploscapter pachys]
TRINITY_DN3616_c0_g1	247.48	1073.45	-2.1175	3.908e-85	1.905e-83	KHN86063.1	Protein melted -like protein [Toxocara canis]
TRINITY_DN566_c0_g1	843.64	2145.09	-1.3463	3.928e-85	1.9132e-83	VDK44537.1	unnamed protein product [Anisakis simplex]
TRINITY_DN3068_c0_g1	382.74	1293.67	-1.7572	4.0219e-85	1.9573e-83	PDM83714.1	hex-1 [Pristionchus pacificus]
TRINITY_DN3749_c0_g1	44.49	474.85	-3.415	4.7328e-85	2.3013e-83	TRINITY_DN3749_c0_g1	-
TRINITY_DN15103_c0_g1	90.84	556.29	-2.6143	5.2982e-85	2.5741e-83	TRINITY_DN15103_c0_g1	-
TRINITY_DN4492_c0_g1	160.17	720.09	-2.1685	5.679e-85	2.7568e-83	VDM41464.1	unnamed protein product [Toxocara canis]
TRINITY_DN4681_c0_g2	135.93	697.89	-2.3598	7.0536e-85	3.4212e-83	TRINITY_DN4681_c0_g2	-
TRINITY_DN5567_c0_g1	178.94	874.99	-2.2908	7.5878e-85	3.6773e-83	XP_020304096.1	hypothetical protein LOAG_00471 [Loa loa]|EFO27995.2 hypothetical protein LOAG_00471 [Loa loa]
TRINITY_DN4783_c0_g1	71.17	549.83	-2.9502	8.2029e-85	3.972e-83	KHN75976.1	Proton-coupled folate transporter [Toxocara canis]
TRINITY_DN10588_c0_g1	511.74	1591.43	-1.6363	8.2424e-85	3.9878e-83	VDK45614.1	unnamed protein product [Anisakis simplex]
TRINITY_DN1146_c1_g1	182.01	769.76	-2.0804	1.3661e-84	6.6041e-83	RCN35312.1	hypothetical protein ANCCAN_18830 [Ancylostoma caninum]
TRINITY_DN1195_c0_g1	189.59	831.46	-2.133	1.9162e-84	9.2554e-83	PDM61313.1	hypothetical protein PRIPAC_50755 [Pristionchus pacificus]
TRINITY_DN1832_c0_g1	444.45	23.45	4.2465	1.9704e-84	9.5095e-83	TRINITY_DN1832_c0_g1	-
TRINITY_DN359_c0_g1	3686.3	6898.58	-0.9041	2.1943e-84	1.0581e-82	VDK57553.1	unnamed protein product [Anisakis simplex]
TRINITY_DN18389_c0_g1	1377.97	459.64	1.5831	2.3064e-84	1.1113e-82	TRINITY_DN18389_c0_g1	-
TRINITY_DN36124_c0_g1	50.33	451.86	-3.1664	2.9097e-84	1.4008e-82	AHC53987.1	alcohol dehydrogenase 3 [Kluyveromyces marxianus]
TRINITY_DN8489_c0_g1	284.49	974.36	-1.776	3.1769e-84	1.5282e-82	EYC30156.1	hypothetical protein Y032_0005g2485 [Ancylostoma ceylanicum]
TRINITY_DN12342_c0_g1	246.98	936.63	-1.9233	4.6114e-84	2.2164e-82	EYB95330.1	hypothetical protein Y032_0161g3371 [Ancylostoma ceylanicum]
TRINITY_DN643_c12_g1	261.21	1018.62	-1.964	5.545e-84	2.6629e-82	EGT48702.1	CBN-CCCH-1 protein [Caenorhabditis brenneri]
TRINITY_DN26228_c0_g1	456.22	33.9	3.7572	5.687e-84	2.7288e-82	VDK47673.1	unnamed protein product [Anisakis simplex]
TRINITY_DN1664_c0_g1	71.19	510.17	-2.8419	5.9132e-84	2.835e-82	WP_057912228.1	N-acetylmuramic acid 6-phosphate etherase [Bacillus muralis]
TRINITY_DN5196_c0_g1	180.14	790.14	-2.133	5.9536e-84	2.852e-82	XP_024502218.1	FCH domain and SH3 domain-containing protein [Strongyloides ratti]|CEF63016.1 FCH domain and SH3 domain-containing protein [Strongyloides ratti]
TRINITY_DN6290_c0_g1	207.56	939.87	-2.1796	7.171e-84	3.4324e-82	EYB85419.1	hypothetical protein Y032_0298g1745 [Ancylostoma ceylanicum]
TRINITY_DN66507_c0_g1	781.41	174.11	2.1659	7.2197e-84	3.4529e-82	PDM65987.1	cct-5 [Pristionchus pacificus]
TRINITY_DN16829_c0_g1	2350.94	4602.81	-0.9693	8.3454e-84	3.988e-82	XP_006219841.1	PREDICTED: guanine nucleotide-binding protein subunit beta-1 [Vicugna pacos]|EYC12357.1 hypothetical protein Y032_0047g1438 [Ancylostoma ceylanicum]
TRINITY_DN65_c0_g1	21915.4	37504.9	-0.7751	8.993e-84	4.2939e-82	XP_023348584.1	casein kinase I [Eurytemora affinis]
TRINITY_DN2985_c0_g1	1004.55	2346.04	-1.2237	1.2083e-83	5.7646e-82	KHN83317.1	SPRY domain-containing SOCS box protein 4 [Toxocara canis]
TRINITY_DN7891_c0_g1	259.42	1037.59	-2.0007	1.2664e-83	6.0367e-82	VDK48618.1	unnamed protein product [Anisakis simplex]
TRINITY_DN1809_c0_g1	129.47	683.01	-2.399	1.6099e-83	7.6679e-82	VDM92178.1	unnamed protein product, partial [Onchocerca ochengi]
TRINITY_DN39116_c0_g1	488.61	48.3	3.3326	1.6597e-83	7.8987e-82	ADD82420.1	calreticulin [Bursaphelenchus xylophilus]
TRINITY_DN73_c0_g1	342.6	1210.13	-1.821	1.782e-83	8.4739e-82	XP_024510540.1	ATP-binding cassette sub-family C member 8 [Strongyloides ratti]|CEF71344.1 ATP-binding cassette sub-family C member 8 [Strongyloides ratti]
TRINITY_DN10113_c0_g1	4312.91	8463.45	-0.9725	1.9802e-83	9.4086e-82	TRINITY_DN10113_c0_g1	-
TRINITY_DN1108_c0_g1	566.19	8.88	5.9966	2.2619e-83	1.0738e-81	KHN70942.1	Nuclear hormone receptor family member nhr-28 [Toxocara canis]
TRINITY_DN4185_c0_g1	87.14	562.9	-2.6904	2.4597e-83	1.1668e-81	VDN60458.1	unnamed protein product [Dracunculus medinensis]
TRINITY_DN44189_c0_g1	3271.72	1406.02	1.2188	2.7824e-83	1.3188e-81	VDM53407.1	unnamed protein product [Angiostrongylus costaricensis]
TRINITY_DN54832_c0_g1	560.66	85.25	2.715	2.8033e-83	1.3276e-81	VDM12936.1	unnamed protein product [Wuchereria bancrofti]
TRINITY_DN21766_c0_g1	17.79	398.9	-4.4865	3.2214e-83	1.5244e-81	TRINITY_DN21766_c0_g1	-
TRINITY_DN75_c1_g1	735.54	6.36	6.8485	3.8348e-83	1.8132e-81	OZG04801.1	hypothetical protein FL83_17137, partial [Caenorhabditis latens]
TRINITY_DN2015_c0_g1	150.09	704.76	-2.2309	3.918e-83	1.851e-81	VDM47163.1	unnamed protein product [Toxocara canis]
TRINITY_DN2197_c0_g1	140.24	667.36	-2.2507	4.0175e-83	1.8965e-81	TRINITY_DN2197_c0_g1	-
TRINITY_DN6843_c0_g1	734.99	1831.31	-1.3173	4.3914e-83	2.0713e-81	TRINITY_DN6843_c0_g1	-
TRINITY_DN6157_c0_g1	125.89	711.26	-2.499	5.1869e-83	2.4446e-81	KHN80038.1	Nuclear hormone receptor family member nhr-14 [Toxocara canis]
TRINITY_DN16558_c0_g2	463.91	1362.41	-1.5541	5.2105e-83	2.4537e-81	EYC00522.1	hypothetical protein Y032_0115g516 [Ancylostoma ceylanicum]
TRINITY_DN8631_c0_g1	569.94	87.93	2.6961	5.588e-83	2.6294e-81	VDM56490.1	unnamed protein product [Angiostrongylus costaricensis]
TRINITY_DN4738_c0_g1	155.93	722.38	-2.2125	6.1664e-83	2.8991e-81	PDM81399.1	clh-1 [Pristionchus pacificus]
TRINITY_DN5216_c0_g1	1123.11	2532.47	-1.173	6.7432e-83	3.1678e-81	PDM64386.1	acl-12 [Pristionchus pacificus]
TRINITY_DN6283_c0_g1	87.8	571.07	-2.7025	8.7913e-83	4.1266e-81	NP_001256671.1	Ligand-Gated ion Channel [Caenorhabditis elegans]|CBZ01790.1 Ligand-Gated ion Channel [Caenorhabditis elegans]
TRINITY_DN3958_c0_g1	197.07	811.08	-2.0417	1.0434e-82	4.8937e-81	VDK59688.1	unnamed protein product [Anisakis simplex]
TRINITY_DN7620_c0_g1	713.06	146.55	2.2831	1.0734e-82	5.0303e-81	AHW46227.1	DJ-1 protein [Panagrolaimus superbus]
TRINITY_DN4181_c0_g1	609.47	1588.6	-1.3824	1.3402e-82	6.2758e-81	VDN01248.1	unnamed protein product [Thelazia callipaeda]
TRINITY_DN3846_c0_g1	29.44	402.49	-3.7721	1.4903e-82	6.9727e-81	PDM64594.1	hypothetical protein PRIPAC_52850 [Pristionchus pacificus]
TRINITY_DN3200_c0_g1	357.9	1210.56	-1.7584	1.7771e-82	8.3082e-81	XP_020307460.1	hypothetical protein LOAG_16435 [Loa loa]|EJD76675.1 hypothetical protein LOAG_16435 [Loa loa]
TRINITY_DN85_c0_g1	1787.59	605.02	1.5615	2.627e-82	1.2272e-80	VDK47591.1	unnamed protein product [Anisakis simplex]
TRINITY_DN2811_c0_g1	95.13	552.89	-2.5386	2.8261e-82	1.3191e-80	TRINITY_DN2811_c0_g1	-
TRINITY_DN2007_c0_g1	54.33	464.72	-3.0971	2.9594e-82	1.3802e-80	KHN79030.1	Parathyroid hormone/parathyroid hormone-related peptide receptor [Toxocara canis]
TRINITY_DN2661_c0_g1	263.63	962.16	-1.8684	2.9881e-82	1.3925e-80	PDM75272.1	soc-2 [Pristionchus pacificus]
TRINITY_DN57369_c0_g1	1343.95	448.15	1.5848	3.1836e-82	1.4824e-80	WP_110285662.1	translation initiation factor IF-5A [Halomonas sp. LBP4]|PXX94224.1 translation initiation factor IF-5A [Halomonas sp. LBP4]
TRINITY_DN7360_c0_g1	248	983.5	-1.9883	3.2835e-82	1.5277e-80	EGT44656.1	hypothetical protein CAEBREN_22029 [Caenorhabditis brenneri]
TRINITY_DN12519_c0_g1	77.02	525.12	-2.7693	3.3142e-82	1.5408e-80	VDM10661.1	unnamed protein product [Wuchereria bancrofti]
TRINITY_DN802_c0_g1	4920.5	12318.3	-1.324	3.3191e-82	1.5418e-80	VDP09245.1	unnamed protein product [Heligmosomoides polygyrus]
TRINITY_DN1121_c0_g1	611.76	1806.94	-1.5629	3.5569e-82	1.651e-80	VDK49809.1	unnamed protein product [Anisakis simplex]
TRINITY_DN60944_c0_g1	12.88	403.17	-4.9671	3.7548e-82	1.7414e-80	TRINITY_DN60944_c0_g1	-
TRINITY_DN79_c0_g1	2779.4	5515.14	-0.9887	4.0151e-82	1.8607e-80	NP_507869.1	Serine/threonine-protein kinase unc-51 [Caenorhabditis elegans]|Q23023.1 RecName: Full=Serine/threonine-protein kinase unc-51; AltName: Full=Uncoordinated protein 51|CAA86114.1 serine/threonine kinase [Caenorhabditis elegans]|CAB60406.1 Serine/threonine-protein kinase unc-51 [Caenorhabditis elegans]|prf||2021343A Ser/Thr kinase
TRINITY_DN3393_c0_g1	648.67	1983.91	-1.6133	4.3271e-82	2.0037e-80	NP_001076749.1	Nuclear migration protein unc-83 [Caenorhabditis elegans]|Q23064.2 RecName: Full=Nuclear migration protein unc-83; AltName: Full=Uncoordinated protein 83|AAL15621.1 UNC-83 [Caenorhabditis elegans]|CCD74262.1 Nuclear migration protein unc-83 [Caenorhabditis elegans]
TRINITY_DN2407_c0_g1	181.99	751.91	-2.047	4.3625e-82	2.0185e-80	RCN36491.1	zinc finger, C2H2 type, partial [Ancylostoma caninum]
TRINITY_DN3680_c0_g1	1368.21	458.07	1.5789	4.5781e-82	2.1165e-80	ABY87353.1	ferritin [Haliotis diversicolor]
TRINITY_DN1952_c0_g1	944.1	2254	-1.2555	5.2792e-82	2.4387e-80	AHM26075.1	trehalase [Anisakis simplex]
TRINITY_DN2550_c0_g1	321.71	1123.21	-1.8044	5.8771e-82	2.7128e-80	ADW77528.1	beta-1,4-endoglucanase [Ditylenchus destructor]
TRINITY_DN1674_c0_g1	76.7	535.77	-2.8034	5.9613e-82	2.7495e-80	TRINITY_DN1674_c0_g1	-
TRINITY_DN7148_c0_g1	279.91	999.01	-1.836	6.1081e-82	2.8149e-80	PAV59972.1	hypothetical protein WR25_18047 isoform A [Diploscapter pachys]
TRINITY_DN778_c0_g1	783.16	181.85	2.1076	6.1206e-82	2.8185e-80	TRINITY_DN778_c0_g1	-
TRINITY_DN6558_c0_g1	174.91	732.16	-2.0653	6.9785e-82	3.211e-80	TRINITY_DN6558_c0_g1	-
TRINITY_DN7273_c0_g1	287.36	1074.68	-1.9034	7.146e-82	3.2855e-80	VDK46453.1	unnamed protein product [Anisakis simplex]
TRINITY_DN6236_c0_g1	230.19	912.6	-1.988	8.2085e-82	3.771e-80	CDJ81567.1	Tyrosine protein kinase domain containing protein [Haemonchus contortus]
TRINITY_DN2925_c0_g1	189.61	797.09	-2.0716	8.723e-82	4.0042e-80	KJH51387.1	hypothetical protein DICVIV_02401 [Dictyocaulus viviparus]
TRINITY_DN15373_c0_g1	573.87	1610.4	-1.4888	8.8782e-82	4.0722e-80	TRINITY_DN15373_c0_g1	-
TRINITY_DN1301_c0_g1	142.43	677.14	-2.2492	9.7155e-82	4.4528e-80	KXJ19949.1	BTB/POZ domain-containing protein 2 [Exaiptasia pallida]
TRINITY_DN8839_c0_g1	923.06	2588.26	-1.4873	1.0208e-81	4.675e-80	CAM84511.1	transthyretin-like protein 2 precursor [Radopholus similis]
TRINITY_DN62150_c0_g1	1261.54	421.25	1.5828	1.0269e-81	4.6989e-80	ABR87636.1	small subunit ribosomal protein 25, partial [Koerneria sp. RS1982]
TRINITY_DN18974_c0_g1	159.56	735.2	-2.2031	1.2306e-81	5.6269e-80	PAV64162.1	hypothetical protein WR25_01499, partial [Diploscapter pachys]
TRINITY_DN6076_c0_g1	37964.3	73301	-0.9492	1.3476e-81	6.1567e-80	TRINITY_DN6076_c0_g1	-
TRINITY_DN3336_c0_g1	424.14	1252.51	-1.5625	1.5227e-81	6.9516e-80	PAV75481.1	hypothetical protein WR25_16234 isoform A [Diploscapter pachys]
TRINITY_DN5606_c0_g1	37.13	410.46	-3.4667	1.6342e-81	7.4546e-80	KHN73595.1	Putative cytochrome P450 CYP13A8 [Toxocara canis]
TRINITY_DN4328_c0_g1	56.44	470.32	-3.0584	1.6994e-81	7.7461e-80	PIO69184.1	hypothetical protein TELCIR_09004 [Teladorsagia circumcincta]
TRINITY_DN6682_c0_g1	102.83	579.62	-2.4948	1.7436e-81	7.9413e-80	NP_497336.3	2-amino-3-carboxymuconate-6-semialdehyde decarboxylase [Caenorhabditis elegans]|CCD72052.1 2-amino-3-carboxymuconate-6-semialdehyde decarboxylase [Caenorhabditis elegans]
TRINITY_DN5407_c0_g1	2034.53	4042.81	-0.9907	1.7886e-81	8.1397e-80	KHN88184.1	5&apos;-AMP-activated protein kinase subunit gamma-2 [Toxocara canis]
TRINITY_DN2409_c0_g1	26319.5	15596.2	0.7549	1.9722e-81	8.9681e-80	ACT35690.1	cathepsin L-like cysteine proteinase [Ditylenchus destructor]
TRINITY_DN971_c0_g1	6593.12	3462.87	0.9292	2.2174e-81	1.0075e-79	XP_013302607.1	cysteine--tRNA ligase [Necator americanus]|ETN80380.1 cysteine--tRNA ligase [Necator americanus]
TRINITY_DN5075_c0_g1	164.16	719.99	-2.133	2.6181e-81	1.1887e-79	VBB25673.1	unnamed protein product [Acanthocheilonema viteae]
TRINITY_DN64569_c0_g1	882.01	227.62	1.9551	3.0975e-81	1.4053e-79	ACZ13335.1	60S ribosomal protein L5 [Bursaphelenchus xylophilus]
TRINITY_DN11190_c1_g1	647.47	103.33	2.6513	3.6152e-81	1.6389e-79	VDM48835.1	unnamed protein product [Toxocara canis]
TRINITY_DN6622_c0_g1	109.94	724.14	-2.7203	4.5906e-81	2.0794e-79	VDO20545.1	unnamed protein product [Brugia timori]
TRINITY_DN11008_c0_g1	56.14	473.55	-3.0769	6.3078e-81	2.855e-79	KHN79708.1	Globin-like protein 9 [Toxocara canis]
TRINITY_DN63400_c0_g1	858.06	212.95	2.0075	6.4474e-81	2.9159e-79	CDQ00194.1	BMA-RPS-0, isoform c [Brugia malayi]
TRINITY_DN3444_c1_g1	1656.46	483.48	1.775	6.7902e-81	3.0686e-79	PIC22378.1	hypothetical protein B9Z55_016459 [Caenorhabditis nigoni]
TRINITY_DN6490_c0_g1	148.58	742.1	-2.3209	6.8014e-81	3.0713e-79	VDK81164.1	unnamed protein product [Onchocerca ochengi]
TRINITY_DN8054_c0_g1	98.21	569.8	-2.5372	6.9973e-81	3.1573e-79	XP_024509946.1	High-affinity choline transporter 1 [Strongyloides ratti]|CEF70750.1 High-affinity choline transporter 1 [Strongyloides ratti]
TRINITY_DN16954_c2_g1	221.9	835.97	-1.9136	7.7364e-81	3.4881e-79	KHN73102.1	Receptor-type tyrosine-protein phosphatase gamma [Toxocara canis]
TRINITY_DN59188_c0_g1	725.6	139.05	2.3837	1.024e-80	4.6132e-79	OZC07825.1	hypothetical protein X798_05135 [Onchocerca flexuosa]
TRINITY_DN10010_c0_g1	85.62	536.33	-2.6478	1.0532e-80	4.7413e-79	VDM39629.1	unnamed protein product [Toxocara canis]
TRINITY_DN300_c0_g1	952.87	233.8	2.0302	1.1045e-80	4.9683e-79	EYB92916.1	hypothetical protein Y032_0188g1135 [Ancylostoma ceylanicum]
TRINITY_DN56593_c0_g1	1043.42	303.75	1.78	1.1955e-80	5.3734e-79	XP_001898252.1	60S ribosomal protein L19 [Brugia malayi]|CRZ24282.1 BMA-RPL-19 [Brugia malayi]
TRINITY_DN11314_c0_g1	187.89	856.04	-2.1888	1.3546e-80	6.0841e-79	VDK45152.1	unnamed protein product [Anisakis simplex]
TRINITY_DN6831_c0_g1	724.4	131.96	2.4527	1.373e-80	6.1618e-79	KHN86680.1	Aldehyde dehydrogenase, mitochondrial [Toxocara canis]
TRINITY_DN5365_c1_g1	120.33	624.56	-2.3766	1.4928e-80	6.6944e-79	EEP97510.1	hypothetical protein yruck0001_33920 [Yersinia ruckeri ATCC 29473]|KGA49502.1 hypothetical protein DJ39_5 [Yersinia ruckeri ATCC 29473]
TRINITY_DN1454_c1_g1	1960.93	4821.81	-1.2982	1.65e-80	7.3934e-79	RCN50576.1	sodium/potassium-transporting ATPase subunit alpha-1 [Ancylostoma caninum]
TRINITY_DN2658_c0_g1	90.18	555	-2.6212	1.6605e-80	7.4347e-79	KHN70657.1	Steroidogenic acute regulatory-like protein 1 [Toxocara canis]
TRINITY_DN3439_c0_g1	89	536.15	-2.5915	1.9142e-80	8.5642e-79	VDO48543.1	unnamed protein product [Haemonchus placei]
TRINITY_DN1913_c0_g1	304.37	5519.88	-4.1808	2.0034e-80	8.9566e-79	XP_024502003.1	Epidermal growth factor-like domain-containing protein [Strongyloides ratti]|CEF62801.1 Epidermal growth factor-like domain-containing protein [Strongyloides ratti]
TRINITY_DN57924_c0_g1	436.78	15.51	4.8082	2.1122e-80	9.4358e-79	TRINITY_DN57924_c0_g1	-
TRINITY_DN1941_c0_g1	304.43	1005.8	-1.7244	2.8463e-80	1.2705e-78	VDK42494.1	unnamed protein product [Anisakis simplex]
TRINITY_DN2506_c0_g1	519.91	1455.67	-1.4858	3.0996e-80	1.3825e-78	KHN73372.1	TBC1 domain family member 9B [Toxocara canis]
TRINITY_DN13885_c0_g1	59.2	489.77	-3.0487	3.1083e-80	1.3853e-78	TRINITY_DN13885_c0_g1	-
TRINITY_DN2600_c0_g1	781.35	1872.26	-1.2608	3.3349e-80	1.4852e-78	XP_024509954.1	Protein phosphatase 2C (PP2C)-like domain-containing protein [Strongyloides ratti]|CEF70758.1 Protein phosphatase 2C (PP2C)-like domain-containing protein [Strongyloides ratti]
TRINITY_DN73_c25_g3	12658.8	24147.6	-0.9317	3.7128e-80	1.6522e-78	EPB79725.1	hypothetical protein ANCCEY_01269 [Ancylostoma ceylanicum]|EYC23619.1 hypothetical protein Y032_0015g2749 [Ancylostoma ceylanicum]
TRINITY_DN3605_c0_g2	367.95	1114.67	-1.5989	3.8072e-80	1.693e-78	KHN74485.1	hypothetical protein Tcan_09662 [Toxocara canis]|VDM49023.1 unnamed protein product [Toxocara canis]
TRINITY_DN58769_c0_g1	671.02	123.83	2.4361	4.0218e-80	1.787e-78	VDM91528.1	unnamed protein product, partial [Onchocerca ochengi]
TRINITY_DN8644_c0_g1	118.73	604.78	-2.3486	4.1051e-80	1.8226e-78	XP_024506497.1	Cyclin, N-terminal domain and Cyclin-like domain-containing protein [Strongyloides ratti]|CEF67297.1 Cyclin, N-terminal domain and Cyclin-like domain-containing protein [Strongyloides ratti]
TRINITY_DN18076_c0_g1	7722	4063.15	0.9261	4.7175e-80	2.0929e-78	OQU76855.1	hypothetical protein SORBI_3010G223600 [Sorghum bicolor]
TRINITY_DN37056_c0_g1	987.13	283.06	1.8023	5.5529e-80	2.4617e-78	TRINITY_DN37056_c0_g1	-
TRINITY_DN27088_c0_g1	294.13	1130.85	-1.9434	6.8754e-80	3.0457e-78	KHN82128.1	Serine/threonine-protein phosphatase 4 regulatory subunit 4 [Toxocara canis]
TRINITY_DN4205_c0_g1	936.63	2213.9	-1.2415	1.1026e-79	4.8808e-78	KHN70942.1	Nuclear hormone receptor family member nhr-28 [Toxocara canis]
TRINITY_DN2091_c0_g1	1198.85	3352.99	-1.4841	1.1516e-79	5.0935e-78	Q02171.1	RecName: Full=Paramyosin|AAA29431.1 paramyosin [Onchocerca volvulus]
TRINITY_DN8412_c0_g1	42.02	415.03	-3.3034	1.1959e-79	5.2855e-78	XP_019049285.1	hsp71-like protein [Kwoniella bestiolae CBS 10118]|OCF28215.1 hsp71-like protein [Kwoniella bestiolae CBS 10118]
TRINITY_DN8453_c0_g1	359.5	1293.76	-1.848	1.3166e-79	5.8146e-78	KHN78184.1	Protein mothers against dpp [Toxocara canis]
TRINITY_DN1888_c0_g1	545.24	1502.5	-1.4627	1.8047e-79	7.9642e-78	TRINITY_DN1888_c0_g1	-
TRINITY_DN2533_c0_g1	116.3	589.1	-2.341	3.5449e-79	1.5632e-77	TRINITY_DN2533_c0_g1	-
TRINITY_DN13126_c0_g1	102.54	576.34	-2.4907	3.9353e-79	1.7341e-77	VDD97067.1	unnamed protein product [Enterobius vermicularis]
TRINITY_DN49657_c0_g1	405.41	23.82	4.092	4.2749e-79	1.8823e-77	VDD89933.1	unnamed protein product [Enterobius vermicularis]
TRINITY_DN57857_c0_g1	4436.33	8622.39	-0.9586	5.6614e-79	2.4908e-77	ASU87369.1	cytochrome oxidase subunit 1, partial (mitochondrion) [Nematoda sp. RS-2017]
TRINITY_DN1663_c0_g1	334.8	1051.97	-1.652	7.8615e-79	3.4562e-77	XP_024503686.1	Methylthioribose-1-phosphate isomerase [Strongyloides ratti]|CEF64485.1 Methylthioribose-1-phosphate isomerase [Strongyloides ratti]
TRINITY_DN20531_c0_g1	64.42	476.86	-2.8873	8.1236e-79	3.5687e-77	TRINITY_DN20531_c0_g1	-
TRINITY_DN17842_c0_g1	1168.12	375.49	1.6372	1.2014e-78	5.274e-77	VDM41509.1	unnamed protein product [Toxocara canis]
TRINITY_DN4484_c0_g1	112.93	584.81	-2.3724	1.2545e-78	5.503e-77	VDK86533.1	unnamed protein product [Litomosoides sigmodontis]
TRINITY_DN1109_c0_g1	125.24	661.37	-2.4019	1.3089e-78	5.7373e-77	KHN78437.1	Copine family protein 5 [Toxocara canis]
TRINITY_DN2171_c0_g5	97.3	548.08	-2.4943	1.6396e-78	7.181e-77	TRINITY_DN2171_c0_g5	-
TRINITY_DN3682_c0_g1	48.8	424.27	-3.12	1.6838e-78	7.3692e-77	TRINITY_DN3682_c0_g1	-
TRINITY_DN15035_c0_g1	40372.8	20294.7	0.9923	1.8026e-78	7.8833e-77	AHW80362.1	ribosomal protein [Levipalatum texanum]
TRINITY_DN10621_c0_g1	130.13	623.18	-2.2594	1.9792e-78	8.649e-77	KHN70752.1	Acetylcholine receptor subunit alpha-type unc-63 [Toxocara canis]
TRINITY_DN3636_c0_g1	467.95	21.67	4.4164	2.0795e-78	9.0808e-77	WP_111055198.1	hypothetical protein [Curtobacterium sp. MCLR17_054]|PZE76922.1 hypothetical protein DEJ08_14530 [Curtobacterium sp. MCLR17_054]
TRINITY_DN6146_c0_g1	130.74	663.67	-2.3446	2.4796e-78	1.082e-76	KHN80986.1	hypothetical protein Tcan_15618 [Toxocara canis]
TRINITY_DN16213_c0_g1	695.21	1847.23	-1.4096	3.506e-78	1.5287e-76	TRINITY_DN16213_c0_g1	-
TRINITY_DN6078_c0_g1	621.58	1755.68	-1.4984	3.9222e-78	1.7089e-76	XP_020306460.1	CAMK/CASK protein kinase [Loa loa]|EJD75607.1 CAMK/CASK protein kinase [Loa loa]
TRINITY_DN8034_c0_g1	683.65	1978.52	-1.5336	4.2723e-78	1.86e-76	XP_024499509.1	Hypothetical protein SRAE_X000203800 [Strongyloides ratti]|CEF60300.1 Hypothetical protein SRAE_X000203800 [Strongyloides ratti]
TRINITY_DN58375_c0_g1	940.86	259.42	1.8572	4.766e-78	2.0734e-76	XP_003144033.2	50S ribosomal protein L13e [Loa loa]|EFO20037.2 50S ribosomal protein L13e [Loa loa]
TRINITY_DN5652_c0_g1	1416.94	3170.06	-1.1615	5.0949e-78	2.2148e-76	XP_001893684.1	SAND family protein [Brugia malayi]
TRINITY_DN902_c0_g1	5806.12	3004.54	0.9504	5.8856e-78	2.5567e-76	XP_024502160.1	Epoxide hydrolase 1 [Strongyloides ratti]|CEF62958.1 Epoxide hydrolase 1 [Strongyloides ratti]
TRINITY_DN2215_c0_g1	196.48	896.91	-2.1915	6.0026e-78	2.6055e-76	KHN79404.1	Uncoordinated protein 79, partial [Toxocara canis]
TRINITY_DN1828_c0_g1	704.91	1740.54	-1.3039	6.9015e-78	2.9935e-76	VDM42654.1	unnamed protein product [Toxocara canis]
TRINITY_DN4153_c0_g1	51.23	431.38	-3.0737	7.2018e-78	3.1214e-76	VDN51196.1	unnamed protein product [Dracunculus medinensis]
TRINITY_DN16336_c0_g1	429.82	1324.06	-1.6228	7.5442e-78	3.2674e-76	VDD86742.1	unnamed protein product [Enterobius vermicularis]
TRINITY_DN1056_c0_g1	163.21	718.67	-2.1386	8.0899e-78	3.5011e-76	PDM83215.1	G protein-coupled receptor [Pristionchus pacificus]
TRINITY_DN7017_c0_g1	102.16	559.06	-2.4518	1.0672e-77	4.6154e-76	RCN40602.1	unspecific monooxygenase [Ancylostoma caninum]
TRINITY_DN23227_c0_g1	76.72	484.42	-2.6586	1.1141e-77	4.8144e-76	VDM41174.1	unnamed protein product [Toxocara canis]
TRINITY_DN3650_c0_g1	13541	7692.81	0.8159	1.7501e-77	7.557e-76	VDD95781.1	unnamed protein product [Enterobius vermicularis]
TRINITY_DN23788_c0_g1	532.02	81.84	2.6997	1.8365e-77	7.9244e-76	NP_505750.1	Proteasome subunit alpha type-2 [Caenorhabditis elegans]|Q27488.1 RecName: Full=Proteasome subunit alpha type-2; Short=Proteasome subunit alpha 2|CAA98441.1 Proteasome subunit alpha type-2 [Caenorhabditis elegans]
TRINITY_DN16107_c0_g1	652.96	1680.28	-1.3635	2.1927e-77	9.4544e-76	TRINITY_DN16107_c0_g1	-
TRINITY_DN7179_c0_g1	141.11	675.62	-2.2587	2.2522e-77	9.7036e-76	KHN83935.1	Putative UDP-glucuronosyltransferase ugt-50 [Toxocara canis]
TRINITY_DN8116_c0_g1	2246.64	931.45	1.2698	2.7032e-77	1.1638e-75	AFJ15101.1	glutathione peroxidases [Ditylenchus destructor]
TRINITY_DN943_c0_g1	1244.86	424.19	1.5532	2.7151e-77	1.1681e-75	CDJ98483.1	Hypothetical protein CBG10869 [Haemonchus contortus]
TRINITY_DN38937_c0_g1	158.65	675.24	-2.0895	2.7618e-77	1.1873e-75	KHN73595.1	Putative cytochrome P450 CYP13A8 [Toxocara canis]
TRINITY_DN11386_c0_g1	30.38	395.07	-3.7012	2.9069e-77	1.2488e-75	PDM68883.1	ion channel [Pristionchus pacificus]
TRINITY_DN1909_c0_g1	174.85	780.99	-2.1583	2.9599e-77	1.2706e-75	TRINITY_DN1909_c0_g1	-
TRINITY_DN24_c3_g1	139.91	646.87	-2.2087	3.187e-77	1.3671e-75	XP_024499197.1	Protein ultraspiracle [Strongyloides ratti]|CEF59987.1 Protein ultraspiracle [Strongyloides ratti]
TRINITY_DN24247_c0_g1	1354.25	3292.19	-1.2812	4.4182e-77	1.8938e-75	TRINITY_DN24247_c0_g1	-
TRINITY_DN60419_c0_g1	1472.51	495.97	1.5698	4.7001e-77	2.0132e-75	WP_110285656.1	30S ribosomal protein S7 [Halomonas sp. LBP4]|PXX94302.1 30S ribosomal protein S7 [Halomonas sp. LBP4]
TRINITY_DN33300_c0_g1	401.14	23.26	4.1009	4.7875e-77	2.0491e-75	PAV80071.1	hypothetical protein WR25_25892 [Diploscapter pachys]
TRINITY_DN4046_c0_g1	741.29	1837.87	-1.3098	4.8689e-77	2.0824e-75	VDD89469.1	unnamed protein product [Enterobius vermicularis]
TRINITY_DN64164_c0_g1	609.88	116.89	2.3848	5.1595e-77	2.2051e-75	VDK55794.1	unnamed protein product [Anisakis simplex]|VDK53164.1 unnamed protein product [Anisakis simplex]
TRINITY_DN748_c0_g1	348.62	1088.01	-1.6419	5.5479e-77	2.3693e-75	CDJ86287.1	Histone deacetylase superfamily domain containing protein [Haemonchus contortus]
TRINITY_DN6116_c0_g1	3837.05	7199.09	-0.9078	6.608e-77	2.82e-75	XP_003141257.1	BTB/POZ domain-containing protein [Loa loa]|EFO22814.1 BTB/POZ domain-containing protein [Loa loa]
TRINITY_DN518_c0_g1	478.66	1343.94	-1.4892	7.6617e-77	3.2673e-75	TRINITY_DN518_c0_g1	-
TRINITY_DN7390_c0_g1	176.22	776.24	-2.1396	8.382e-77	3.5718e-75	VDM08029.1	unnamed protein product [Wuchereria bancrofti]
TRINITY_DN7670_c0_g1	131.11	755.24	-2.5269	1.4374e-76	6.1206e-75	VDK42367.1	unnamed protein product [Anisakis simplex]
TRINITY_DN40310_c0_g1	34.37	381.72	-3.474	1.694e-76	7.2083e-75	VDM98384.1	unnamed protein product [Thelazia callipaeda]
TRINITY_DN3011_c0_g1	98.18	544.13	-2.4704	1.8633e-76	7.9229e-75	XP_024509903.1	Peptidase M23 domain-containing protein [Strongyloides ratti]|CEF70707.1 Peptidase M23 domain-containing protein [Strongyloides ratti]
TRINITY_DN57042_c0_g1	676.76	146.27	2.2108	2.0956e-76	8.9041e-75	PAV91135.1	hypothetical protein WR25_10954 [Diploscapter pachys]
TRINITY_DN5627_c0_g1	31.31	422.06	-3.7532	2.5238e-76	1.0715e-74	TRINITY_DN5627_c0_g1	-
TRINITY_DN8605_c0_g1	123.07	635.53	-2.3692	2.822e-76	1.1973e-74	NP_500926.3	Uncharacterized protein CELE_C11D2.6 [Caenorhabditis elegans]|CCD64243.2 Uncharacterized protein CELE_C11D2.6 [Caenorhabditis elegans]
TRINITY_DN54446_c0_g1	902.82	215.68	2.0635	3.6801e-76	1.5602e-74	VDM44126.1	unnamed protein product [Toxocara canis]
TRINITY_DN46_c3_g1	775.09	2082.47	-1.4264	4.5072e-76	1.9081e-74	KHN87904.1	hypothetical protein Tcan_18809 [Toxocara canis]
TRINITY_DN59687_c0_g1	798.15	212.81	1.9072	4.5062e-76	1.9081e-74	ACZ13328.1	40S ribosomal protein S2 [Bursaphelenchus xylophilus]
TRINITY_DN15568_c0_g1	17.18	352.66	-4.3589	4.5628e-76	1.9302e-74	VDM47608.1	unnamed protein product [Toxocara canis]
TRINITY_DN2412_c0_g1	7581.38	14089.2	-0.8941	6.5209e-76	2.7566e-74	XP_024510351.1	LD31742p [Strongyloides ratti]|CEF71155.1 LD31742p [Strongyloides ratti]
TRINITY_DN2553_c0_g1	810.57	1951.9	-1.2683	6.5382e-76	2.7619e-74	XP_024506934.1	Inositol 1,4,5-triphosphate kinase 1 [Strongyloides ratti]|CEF67734.1 Inositol 1,4,5-triphosphate kinase 1 [Strongyloides ratti]
TRINITY_DN6494_c0_g1	281.1	945.38	-1.7496	8.726e-76	3.6834e-74	TRINITY_DN6494_c0_g1	-
TRINITY_DN56551_c0_g1	514.41	71.08	2.8483	8.8191e-76	3.72e-74	VDO06628.1	unnamed protein product [Brugia timori]
TRINITY_DN604_c0_g1	129.52	639.14	-2.3023	1.1519e-75	4.8552e-74	VDL73485.1	unnamed protein product [Nippostrongylus brasiliensis]
TRINITY_DN5851_c0_g1	468.89	1299.7	-1.4705	1.7181e-75	7.2368e-74	TRINITY_DN5851_c0_g1	-
TRINITY_DN57449_c0_g1	917.1	256.29	1.8389	1.8351e-75	7.7238e-74	ACZ13327.1	60S ribosomal protein L7 [Bursaphelenchus xylophilus]
TRINITY_DN12164_c0_g1	527.46	85.05	2.6357	2.3196e-75	9.7562e-74	KHN81219.1	putative 26S proteasome regulatory subunit rpn-6.1 [Toxocara canis]
TRINITY_DN7445_c0_g1	171.6	720.55	-2.07	2.7596e-75	1.1598e-73	XP_024499381.1	Probable phospholipid-transporting ATPase VA [Strongyloides ratti]|CEF60171.1 Probable phospholipid-transporting ATPase VA [Strongyloides ratti]
TRINITY_DN1980_c2_g1	81.61	495.71	-2.6023	2.8168e-75	1.183e-73	VDD85270.1	unnamed protein product, partial [Enterobius vermicularis]
TRINITY_DN32861_c0_g1	1495.75	579.33	1.3679	2.9225e-75	1.2265e-73	PAV72017.1	hypothetical protein WR25_22456 [Diploscapter pachys]
TRINITY_DN2018_c1_g1	2227.78	807.4	1.4649	3.1059e-75	1.3026e-73	XP_002629673.1	Hypothetical protein CBG00891 [Caenorhabditis briggsae]|CAP22346.1 Protein CBG00891 [Caenorhabditis briggsae]|PIC43411.1 hypothetical protein B9Z55_004166 [Caenorhabditis nigoni]
TRINITY_DN17605_c0_g1	561.07	1564.6	-1.48	4.7493e-75	1.9903e-73	RCN27128.1	thrombospondin type 1 domain protein, partial [Ancylostoma caninum]
TRINITY_DN9175_c0_g1	36.83	389.41	-3.4032	4.9118e-75	2.0569e-73	EYC25004.1	hypothetical protein Y032_0012g1635 [Ancylostoma ceylanicum]
TRINITY_DN872_c0_g1	248.48	924.98	-1.8957	5.5907e-75	2.3396e-73	XP_024498549.1	Transthyretin-like family-containing protein [Strongyloides ratti]|CEF59338.1 Transthyretin-like family-containing protein [Strongyloides ratti]
TRINITY_DN34900_c0_g1	9124.59	5086.66	0.8428	5.9159e-75	2.4739e-73	VDO32405.1	unnamed protein product [Onchocerca flexuosa]
TRINITY_DN1096_c0_g1	85.03	508.48	-2.5802	1.1733e-74	4.9031e-73	VDK18039.1	unnamed protein product [Anisakis simplex]
TRINITY_DN18694_c1_g1	3319.91	6057.67	-0.8676	1.2489e-74	5.2152e-73	VDK76679.1	unnamed protein product [Litomosoides sigmodontis]
TRINITY_DN15106_c0_g1	1354.18	433.66	1.6431	1.2957e-74	5.4067e-73	ACZ13338.1	60S ribosomal protein L7a [Bursaphelenchus xylophilus]
TRINITY_DN1763_c0_g1	436.99	48.58	3.1617	1.351e-74	5.6333e-73	XP_013301226.1	hydrolase, alpha/beta domain protein [Necator americanus]|ETN78999.1 hydrolase, alpha/beta domain protein [Necator americanus]
TRINITY_DN228_c0_g1	528.35	80.38	2.7192	1.3628e-74	5.6784e-73	AAP94889.1	MFP2b [Ascaris suum]
TRINITY_DN539_c1_g1	12878	7629.58	0.7552	1.4264e-74	5.9392e-73	VDK87662.1	unnamed protein product [Litomosoides sigmodontis]
TRINITY_DN4488_c0_g1	1253.77	2728.81	-1.1222	1.4501e-74	6.0338e-73	TRINITY_DN4488_c0_g1	-
TRINITY_DN7806_c0_g1	143.35	693.18	-2.2738	1.8328e-74	7.6208e-73	XP_024506386.1	Adenylyl cyclase V [Strongyloides ratti]|CEF67186.1 Adenylyl cyclase V [Strongyloides ratti]
TRINITY_DN5393_c0_g1	97.86	537.76	-2.4574	1.9687e-74	8.1797e-73	VDM45259.1	unnamed protein product [Toxocara canis]
TRINITY_DN5813_c0_g1	77.65	499.09	-2.6847	1.9809e-74	8.2246e-73	KHN72428.1	DNA damage-regulated autophagy modulator protein 1 [Toxocara canis]
TRINITY_DN4337_c0_g1	1060.38	2368.95	-1.16	1.9947e-74	8.2762e-73	CDQ00543.1	BMA-JNK-1, isoform h [Brugia malayi]
TRINITY_DN5773_c0_g1	8112.43	4570.05	0.828	2.0905e-74	8.6674e-73	EYB91289.1	hypothetical protein Y032_0207g2010 [Ancylostoma ceylanicum]
TRINITY_DN6534_c0_g1	103.72	542.68	-2.3877	2.2961e-74	9.5131e-73	XP_024504768.1	Dual specificity phosphatase, catalytic domain and Protein-tyrosine/Dual specificity phosphatase domain and Dual specificity phosphatase, subgroup, catalytic domain-containing protein [Strongyloides ratti]|CEF65568.1 Dual specificity phosphatase, catalytic domain and Protein-tyrosine/Dual specificity phosphatase domain and Dual specificity phosphatase, subgroup, catalytic domain-containing protei…
TRINITY_DN166_c0_g1	4530.46	8634.38	-0.9306	2.5988e-74	1.0759e-72	VDN60465.1	unnamed protein product [Dracunculus medinensis]
TRINITY_DN6555_c0_g1	134.43	656.33	-2.2887	3.0184e-74	1.2488e-72	VDM37165.1	unnamed protein product [Toxocara canis]
TRINITY_DN20779_c0_g1	54.32	417.6	-2.9422	3.0409e-74	1.2572e-72	TRINITY_DN20779_c0_g1	-
TRINITY_DN23332_c0_g1	416.65	11.66	5.1544	3.3074e-74	1.3664e-72	XP_020648328.1	trans-1,2-dihydrobenzene-1,2-diol dehydrogenase-like [Pogona vitticeps]
TRINITY_DN19957_c0_g1	242.76	861.52	-1.827	4.7391e-74	1.9565e-72	KHN78918.1	Extended synaptotagmin-2 [Toxocara canis]
TRINITY_DN1694_c0_g1	146.07	668.45	-2.1951	5.1202e-74	2.1123e-72	KHN86011.1	hypothetical protein Tcan_09501 [Toxocara canis]|VDM44343.1 unnamed protein product [Toxocara canis]
TRINITY_DN14068_c0_g1	108.08	605.9	-2.4879	5.3722e-74	2.2147e-72	VDM48217.1	unnamed protein product [Toxocara canis]
TRINITY_DN22542_c0_g1	380.16	19.14	4.3113	5.5875e-74	2.3019e-72	XP_010731495.3	peroxisomal multifunctional enzyme type 2 [Larimichthys crocea]
TRINITY_DN3651_c0_g1	351.38	1076.75	-1.6156	6.2427e-74	2.57e-72	TRINITY_DN3651_c0_g1	-
TRINITY_DN358_c0_g1	68.74	449.32	-2.7085	7.1176e-74	2.9281e-72	TRINITY_DN358_c0_g1	-
TRINITY_DN19500_c0_g1	39.29	394.15	-3.3266	7.454e-74	3.0643e-72	TRINITY_DN19500_c0_g1	-
TRINITY_DN13177_c0_g1	6.75	447.19	-6.0496	7.8872e-74	3.2401e-72	XP_006816218.1	PREDICTED: uncharacterized protein LOC102809517 [Saccoglossus kowalevskii]
TRINITY_DN12805_c0_g1	41.12	407.86	-3.311	8.0774e-74	3.3159e-72	PAV71365.1	hypothetical protein WR25_24339 isoform A [Diploscapter pachys]|PAV71366.1 hypothetical protein WR25_24339 isoform B [Diploscapter pachys]|PAV71367.1 hypothetical protein WR25_24339 isoform C [Diploscapter pachys]
TRINITY_DN1887_c0_g1	21.78	348.76	-4.0012	8.1333e-74	3.3365e-72	XP_001579237.1	heat shock cognate protein [Trichomonas vaginalis G3]|EAY18251.1 heat shock cognate protein, putative [Trichomonas vaginalis G3]
TRINITY_DN6218_c0_g1	217.04	900.36	-2.0536	8.4155e-74	3.4498e-72	XP_020306618.1	SAP domain-containing protein [Loa loa]|EJD75778.1 SAP domain-containing protein [Loa loa]
TRINITY_DN369_c2_g1	360.99	1150.14	-1.6722	1.0997e-73	4.505e-72	TRINITY_DN369_c2_g1	-
TRINITY_DN13434_c0_g1	81.27	537.25	-2.7243	1.2621e-73	5.1665e-72	ARA71334.1	alcohol dehydrogenase [Bursaphelenchus xylophilus]
TRINITY_DN60868_c0_g1	128.92	609.33	-2.2409	1.2827e-73	5.2473e-72	VDK54816.1	unnamed protein product [Anisakis simplex]
TRINITY_DN2181_c0_g2	155.55	672.68	-2.1122	1.3808e-73	5.6444e-72	KHN70942.1	Nuclear hormone receptor family member nhr-28 [Toxocara canis]
TRINITY_DN31779_c0_g1	326.78	1008.12	-1.625	1.521e-73	6.2131e-72	TRINITY_DN31779_c0_g1	-
TRINITY_DN680_c1_g1	52.18	424.06	-3.022	1.5246e-73	6.2237e-72	KHN86314.1	Lipase -like protein [Toxocara canis]
TRINITY_DN548_c0_g1	1436.52	2965.21	-1.0457	1.6937e-73	6.9091e-72	KHN82689.1	Ethanolamine-phosphate cytidylyltransferase [Toxocara canis]
TRINITY_DN11257_c0_g1	95.73	532.95	-2.4769	1.8356e-73	7.4826e-72	RHN73571.1	putative Heat shock protein 70 family [Medicago truncatula]
TRINITY_DN7724_c0_g1	527.12	85.8	2.6225	2.2502e-73	9.1664e-72	PIS78235.1	CS domain protein [Fasciola hepatica]
TRINITY_DN14896_c0_g1	64.48	487.44	-2.9197	2.6427e-73	1.0758e-71	EGT49223.1	hypothetical protein CAEBREN_12626 [Caenorhabditis brenneri]
TRINITY_DN37809_c0_g1	143.28	654.76	-2.1916	3.394e-73	1.3806e-71	EYC28989.1	hypothetical protein Y032_0007g3534 [Ancylostoma ceylanicum]
TRINITY_DN60450_c0_g1	24.52	370.67	-3.9167	3.7348e-73	1.5182e-71	TRINITY_DN60450_c0_g1	-
TRINITY_DN7789_c0_g1	193.63	730.19	-1.9148	3.7721e-73	1.5323e-71	CDJ84053.1	Glycoside hydrolase and Peptidoglycan binding and Peptidase M10A M12B and Hemopexin matrixin domain containing protein [Haemonchus contortus]
TRINITY_DN6491_c0_g2	148.49	664.22	-2.1612	4.0866e-73	1.6589e-71	VDM50109.1	unnamed protein product [Toxocara canis]
TRINITY_DN96_c1_g1	540.01	80.08	2.7602	4.2786e-73	1.7357e-71	KHN81972.1	Glutathione S-transferase 1 [Toxocara canis]
TRINITY_DN799_c0_g2	688.47	154.16	2.1584	4.6023e-73	1.8656e-71	VDN52405.1	unnamed protein product [Dracunculus medinensis]
TRINITY_DN1525_c1_g1	350.56	1154.86	-1.7206	4.6667e-73	1.8904e-71	VDK43810.1	unnamed protein product [Anisakis simplex]
TRINITY_DN1080_c0_g1	644.8	141.9	2.1842	4.7567e-73	1.9256e-71	TRINITY_DN1080_c0_g1	-
TRINITY_DN39688_c0_g1	97.61	525.83	-2.4296	4.822e-73	1.9507e-71	VDM41683.1	unnamed protein product [Toxocara canis]
TRINITY_DN4478_c0_g2	30.98	361.64	-3.5448	5.3673e-73	2.1697e-71	ODM86869.1	Heat shock 70 kDa protein, partial [Orchesella cincta]
TRINITY_DN119_c0_g1	336.89	1050.92	-1.6416	5.5065e-73	2.2245e-71	XP_003100743.1	hypothetical protein CRE_15502 [Caenorhabditis remanei]|EFP08508.1 hypothetical protein CRE_15502 [Caenorhabditis remanei]
TRINITY_DN2763_c0_g1	76.69	486.35	-2.6638	6.4023e-73	2.5845e-71	KIH65635.1	lectin C-type domain protein [Ancylostoma duodenale]
TRINITY_DN4044_c0_g1	612.9	1534.95	-1.3248	7.4967e-73	3.0242e-71	PAV55837.1	hypothetical protein WR25_24935 [Diploscapter pachys]
TRINITY_DN7091_c0_g1	68.12	475.3	-2.8021	8.0477e-73	3.2443e-71	XP_018014196.1	PREDICTED: uncharacterized protein LOC108671210 [Hyalella azteca]
TRINITY_DN1276_c0_g1	95.75	527.13	-2.4616	8.1043e-73	3.2648e-71	TRINITY_DN1276_c0_g1	-
TRINITY_DN6734_c0_g1	185.38	718.84	-1.9554	8.9701e-73	3.6111e-71	XP_024506421.1	High mobility group protein DSP1 [Strongyloides ratti]|CEF67221.1 High mobility group protein DSP1 [Strongyloides ratti]
TRINITY_DN62139_c0_g1	28.53	351.36	-3.6218	1.0695e-72	4.3026e-71	QBA31042.1	C-type lectin [Chanos chanos]
TRINITY_DN4465_c0_g1	122.46	649.44	-2.4069	1.2517e-72	5.0321e-71	TRINITY_DN4465_c0_g1	-
TRINITY_DN11466_c0_g1	185.63	720.96	-1.9573	1.3709e-72	5.5073e-71	TRINITY_DN11466_c0_g1	-
TRINITY_DN13077_c0_g1	193.08	817.7	-2.0832	1.3788e-72	5.5352e-71	CDJ81573.1	Peptidase M13 domain containing protein [Haemonchus contortus]
TRINITY_DN1079_c0_g1	65.64	459.01	-2.8054	1.4699e-72	5.8968e-71	TRINITY_DN1079_c0_g1	-
TRINITY_DN643_c0_g1	64960.5	39806.8	0.7065	1.566e-72	6.2781e-71	ADC79631.1	heat shock protein 90 [Bursaphelenchus doui]
TRINITY_DN10867_c1_g1	63.57	513.6	-3.0155	1.6031e-72	6.4225e-71	VDO27238.1	unnamed protein product [Haemonchus placei]
TRINITY_DN1452_c1_g1	52.79	416.06	-2.978	1.8436e-72	7.381e-71	AFO67939.1	unc-49B protein [Toxocara canis]
TRINITY_DN18340_c0_g1	143.05	643.25	-2.1696	2.2427e-72	8.9726e-71	CRZ22353.1	Bm5300 [Brugia malayi]
TRINITY_DN6329_c0_g1	208.05	758.4	-1.8661	3.3449e-72	1.3373e-70	VDD94937.1	unnamed protein product [Enterobius vermicularis]
TRINITY_DN4126_c0_g1	315.45	997.12	-1.6599	3.4879e-72	1.3935e-70	VDM39696.1	unnamed protein product [Toxocara canis]
TRINITY_DN6578_c0_g1	165.73	715.82	-2.1108	3.6873e-72	1.4722e-70	KHN87470.1	Lysosomal alpha-mannosidase [Toxocara canis]
TRINITY_DN2649_c0_g1	134.73	654.54	-2.2816	3.7141e-72	1.4819e-70	VDD92896.1	unnamed protein product [Enterobius vermicularis]
TRINITY_DN9135_c0_g1	634	1889.35	-1.5756	5.0003e-72	1.9937e-70	CTP81137.1	BMA-MIG-15, isoform a [Brugia malayi]
TRINITY_DN5611_c0_g1	1254.24	418.47	1.5841	6.5879e-72	2.6249e-70	WP_110285659.1	30S ribosomal protein S4, partial [Halomonas sp. LBP4]|PXX94229.1 30S ribosomal protein S4, partial [Halomonas sp. LBP4]
TRINITY_DN1619_c1_g1	488.17	1307.19	-1.4211	7.5368e-72	3.0009e-70	TRINITY_DN1619_c1_g1	-
TRINITY_DN64984_c0_g1	768.06	147.14	2.3791	8.0036e-72	3.1846e-70	VDM60121.1	unnamed protein product [Angiostrongylus costaricensis]
TRINITY_DN1128_c0_g1	2132.17	4849.75	-1.1858	8.4958e-72	3.3781e-70	VDN54128.1	unnamed protein product [Dracunculus medinensis]
TRINITY_DN36049_c0_g1	4915.76	9109.85	-0.89	8.6132e-72	3.4225e-70	PIO74308.1	hypothetical protein TELCIR_03690 [Teladorsagia circumcincta]
TRINITY_DN23565_c0_g1	34.06	362.09	-3.4107	8.8121e-72	3.4991e-70	KHN86553.1	Dihydroxyacetone phosphate acyltransferase [Toxocara canis]
TRINITY_DN6286_c0_g1	5448.7	9500.95	-0.8022	8.9709e-72	3.5598e-70	VDM45413.1	unnamed protein product [Toxocara canis]
TRINITY_DN3191_c0_g1	129.52	624.87	-2.2705	9.9123e-72	3.9307e-70	KHJ90253.1	hydrolase, alpha/beta domain protein [Oesophagostomum dentatum]
TRINITY_DN1533_c0_g1	960.49	3033.62	-1.6594	1.3177e-71	5.2216e-70	KHN81833.1	Transcription factor HIVEP3 [Toxocara canis]
TRINITY_DN62134_c0_g1	1094.27	337.8	1.6941	1.5842e-71	6.2733e-70	VDN02541.1	unnamed protein product [Thelazia callipaeda]
TRINITY_DN12345_c0_g1	39.88	384.52	-3.2694	1.6302e-71	6.4513e-70	TRINITY_DN12345_c0_g1	-
TRINITY_DN1714_c0_g1	1306.44	2726.98	-1.062	1.7318e-71	6.8487e-70	CDJ83755.1	Protein kinase C and Diacylglycerol kinase and Diacylglycerol kinase accessory region domain containing protein [Haemonchus contortus]
TRINITY_DN7098_c0_g1	58.34	434.93	-2.8987	1.7431e-71	6.8888e-70	TRINITY_DN7098_c0_g1	-
TRINITY_DN2282_c0_g1	12584.7	7518.44	0.7432	1.9245e-71	7.6003e-70	VDL76331.1	unnamed protein product [Nippostrongylus brasiliensis]
TRINITY_DN14244_c0_g1	863.42	2055.41	-1.2512	2.0264e-71	7.9973e-70	XP_024507086.1	Glycine cleavage system H protein, mitochondrial [Strongyloides ratti]|CEF67886.1 Glycine cleavage system H protein, mitochondrial [Strongyloides ratti]
TRINITY_DN389_c0_g1	444.05	58.14	2.9386	2.1136e-71	8.336e-70	VDL79032.1	unnamed protein product [Nippostrongylus brasiliensis]
TRINITY_DN3897_c0_g1	111.06	583.37	-2.3937	2.3168e-71	9.1312e-70	EYC21027.1	hypothetical protein Y032_0020g19 [Ancylostoma ceylanicum]
TRINITY_DN7416_c0_g1	274.78	1002.06	-1.8668	2.4072e-71	9.4812e-70	XP_024508569.1	Arrestin-like, N-terminal domain and Arrestin C-terminal-like domain and Arrestin, C-terminal domain and Immunoglobulin E-set domain-containing protein [Strongyloides ratti]|CEF69369.1 Arrestin-like, N-terminal domain and Arrestin C-terminal-like domain and Arrestin, C-terminal domain and Immunoglobulin E-set domain-containing protein [Strongyloides ratti]
TRINITY_DN3963_c0_g1	1189.68	386.13	1.6232	2.5543e-71	1.0054e-69	ACZ13324.1	ATP synthase beta chain [Bursaphelenchus xylophilus]
TRINITY_DN7167_c0_g1	406.63	41.51	3.2925	2.5652e-71	1.009e-69	PDM67157.1	rpt-5 [Pristionchus pacificus]
TRINITY_DN4607_c0_g2	55.24	413.76	-2.9051	2.8384e-71	1.1157e-69	PAV61412.1	hypothetical protein WR25_01754 [Diploscapter pachys]
TRINITY_DN14729_c0_g1	37.44	369.02	-3.3012	3.5059e-71	1.3771e-69	TRINITY_DN14729_c0_g1	-
TRINITY_DN93_c0_g1	623.71	119.94	2.3789	4.5575e-71	1.789e-69	KHN71213.1	Vigilin [Toxocara canis]
TRINITY_DN14359_c0_g1	2025.11	853.87	1.2462	4.9279e-71	1.9331e-69	TRINITY_DN14359_c0_g1	-
TRINITY_DN438_c0_g1	437.36	1236.56	-1.4999	5.3189e-71	2.085e-69	KHN74421.1	hypothetical protein Tcan_15828 [Toxocara canis]
TRINITY_DN16949_c0_g1	71.5	452.32	-2.6619	5.4316e-71	2.1278e-69	CDJ84894.1	Protein STA-1, isoform c [Haemonchus contortus]|VDO51933.1 unnamed protein product [Haemonchus placei]
TRINITY_DN61293_c0_g1	870.49	253.53	1.7796	5.7705e-71	2.259e-69	VDN58142.1	unnamed protein product [Dracunculus medinensis]
TRINITY_DN3774_c1_g1	209.08	842.05	-2.0105	6.6433e-71	2.599e-69	VDM23572.1	unnamed protein product [Toxocara canis]
TRINITY_DN1036_c0_g2	1715.04	722.19	1.2481	7.3696e-71	2.8812e-69	TRINITY_DN1036_c0_g2	-
TRINITY_DN4798_c0_g1	8.9	361.1	-5.3425	7.3872e-71	2.8861e-69	XP_015209604.1	PREDICTED: lactose-binding lectin l-2-like [Lepisosteus oculatus]
TRINITY_DN8829_c2_g1	13973.3	8276.35	0.7556	7.9582e-71	3.1071e-69	XP_004354276.1	ubiquitin [Cavenderia fasciculata]|EGG15534.1 ubiquitin [Cavenderia fasciculata]
TRINITY_DN11295_c0_g1	707.3	178.89	1.9824	8.0342e-71	3.1347e-69	VDM61598.1	unnamed protein product [Angiostrongylus costaricensis]
TRINITY_DN8872_c0_g1	151.27	664.11	-2.1332	8.8662e-71	3.457e-69	VDM97168.1	unnamed protein product [Thelazia callipaeda]
TRINITY_DN2974_c0_g1	130.78	609.57	-2.2208	9.4092e-71	3.6662e-69	KHN88067.1	Solute carrier family 23 member 2 [Toxocara canis]
TRINITY_DN10775_c0_g1	1579.04	522.75	1.5936	1.128e-70	4.3922e-69	XP_024510275.1	Lysosomal protective protein [Strongyloides ratti]|CEF71079.1 Lysosomal protective protein [Strongyloides ratti]
TRINITY_DN2115_c0_g1	788.08	2185.76	-1.4721	1.1804e-70	4.5933e-69	KHN88578.1	Syntaxin-binding protein 5 [Toxocara canis]
TRINITY_DN11958_c0_g1	3870.14	1977.43	0.9692	1.2492e-70	4.8575e-69	VDO22716.1	unnamed protein product [Haemonchus placei]
TRINITY_DN3662_c0_g1	6390.5	11040.1	-0.7888	1.5674e-70	6.0911e-69	KHN85501.1	Esterase CM06B1 [Toxocara canis]
TRINITY_DN54903_c0_g1	670.64	153.33	2.1277	1.7288e-70	6.7138e-69	KJH50035.1	ribosomal L18ae protein [Dictyocaulus viviparus]
TRINITY_DN1148_c3_g1	125.54	613.25	-2.2892	1.837e-70	7.1293e-69	VDM41654.1	unnamed protein product [Toxocara canis]
TRINITY_DN368_c0_g1	684.16	1676.08	-1.2929	1.8518e-70	7.1819e-69	XP_024499203.1	No extended memory [Strongyloides ratti]|CEF59993.1 No extended memory [Strongyloides ratti]
TRINITY_DN5848_c0_g1	127	646.5	-2.3472	1.9711e-70	7.6396e-69	VDL62424.1	unnamed protein product [Nippostrongylus brasiliensis]
TRINITY_DN5069_c0_g1	83.42	519.37	-2.6372	2.3567e-70	9.1278e-69	TRINITY_DN5069_c0_g1	-
TRINITY_DN933_c0_g1	160.48	668.27	-2.0586	2.4349e-70	9.4245e-69	XP_003089853.1	hypothetical protein CRE_04422 [Caenorhabditis remanei]|EFP12021.1 hypothetical protein CRE_04422, partial [Caenorhabditis remanei]
TRINITY_DN43139_c0_g1	374.62	14.27	4.7217	2.4544e-70	9.4937e-69	EGT40878.1	hypothetical protein CAEBREN_08009 [Caenorhabditis brenneri]
TRINITY_DN2456_c0_g1	87.14	490.97	-2.4936	2.46e-70	9.509e-69	KHN74259.1	Protein orai [Toxocara canis]
TRINITY_DN62176_c0_g1	946.9	281.17	1.7516	2.4957e-70	9.6407e-69	WP_110285668.1	30S ribosomal protein S19 [Halomonas sp. LBP4]|PXX94076.1 30S ribosomal protein S19 [Halomonas sp. LBP4]
TRINITY_DN12168_c0_g1	108.03	530.26	-2.2951	2.7949e-70	1.0789e-68	XP_024498519.1	Excitatory amino acid transporter 2 [Strongyloides ratti]|CEF59308.1 Excitatory amino acid transporter 2 [Strongyloides ratti]
TRINITY_DN5464_c0_g1	129.87	626.14	-2.27	2.9159e-70	1.1249e-68	VDM36968.1	unnamed protein product [Toxocara canis]
TRINITY_DN4160_c0_g1	5509.99	10033.5	-0.8648	3.1184e-70	1.2022e-68	TRINITY_DN4160_c0_g1	-
TRINITY_DN43998_c1_g1	534.2	94.57	2.4937	3.2259e-70	1.2428e-68	TRINITY_DN43998_c1_g1	-
TRINITY_DN8624_c0_g1	299.48	942.19	-1.6539	3.3415e-70	1.2865e-68	VDK59688.1	unnamed protein product [Anisakis simplex]
TRINITY_DN11654_c0_g1	981.83	291.41	1.7514	3.7918e-70	1.4589e-68	VDM44869.1	unnamed protein product [Toxocara canis]
TRINITY_DN22052_c0_g1	1404.14	525.47	1.4167	4.1752e-70	1.6054e-68	CDP93190.1	BMA-ABCF-2, isoform b [Brugia malayi]
TRINITY_DN1442_c0_g1	2096.74	4095.1	-0.9656	4.2106e-70	1.6179e-68	PAV56915.1	hypothetical protein WR25_15758 [Diploscapter pachys]
TRINITY_DN5864_c0_g1	105.91	573.3	-2.4374	4.8687e-70	1.8696e-68	PAV55932.1	hypothetical protein WR25_06048 isoform B [Diploscapter pachys]
TRINITY_DN5831_c0_g1	102.78	524.46	-2.3511	5.0367e-70	1.9328e-68	PAA81800.1	hypothetical protein BOX15_Mlig007642g2 [Macrostomum lignano]
TRINITY_DN12517_c0_g1	107.09	545.05	-2.3483	5.0588e-70	1.94e-68	RYY99637.1	Fe-S protein assembly chaperone HscA [Chitinophagaceae bacterium]
TRINITY_DN3517_c0_g1	30.39	353.31	-3.5401	5.0656e-70	1.9413e-68	PDM64557.1	nuclear receptor [Pristionchus pacificus]
TRINITY_DN1747_c0_g1	79.75	502.21	-2.6549	5.5343e-70	2.1196e-68	TAE56096.1	hypothetical protein EAZ87_19030 [Nostocales cyanobacterium]
TRINITY_DN1642_c0_g1	57.69	414.36	-2.8439	5.8509e-70	2.2393e-68	TRINITY_DN1642_c0_g1	-
TRINITY_DN15105_c0_g1	1080.76	342.85	1.6555	5.8866e-70	2.2515e-68	PAV90897.1	hypothetical protein WR25_24202 [Diploscapter pachys]
TRINITY_DN2077_c1_g1	109.6	567.91	-2.3737	7.2303e-70	2.7637e-68	KHN87628.1	Putative stoned B-like protein [Toxocara canis]
TRINITY_DN4945_c0_g1	77.03	465.11	-2.5947	8.5393e-70	3.2618e-68	XP_024509909.1	Small GTPase superfamily and Small GTPase superfamily, Rab type and Small GTPase superfamily, Ras type and P-loop containing nucleoside triphosphate hydrolase domain-containing protein [Strongyloides ratti]|CEF70713.1 Small GTPase superfamily and Small GTPase superfamily, Rab type and Small GTPase superfamily, Ras type and P-loop containing nucleoside triphosphate hydrolase domain-containing prot…
TRINITY_DN2495_c0_g1	6108.09	10934.3	-0.84	8.9808e-70	3.4283e-68	KHN78467.1	RNA-binding protein pno1 [Toxocara canis]
TRINITY_DN8983_c0_g1	210.83	803.47	-1.9305	1.06e-69	4.0436e-68	PDM64939.1	pat-9 [Pristionchus pacificus]
TRINITY_DN66448_c0_g1	413.67	52.28	2.9802	1.1077e-69	4.223e-68	RCN48785.1	peptidase, T1 family [Ancylostoma caninum]
TRINITY_DN63026_c1_g1	6381.09	14413.9	-1.1755	1.1427e-69	4.3533e-68	TRINITY_DN63026_c1_g1	-
TRINITY_DN60080_c0_g1	764.06	203.18	1.912	1.2068e-69	4.5948e-68	EJW86194.1	60S ribosomal protein L21 [Wuchereria bancrofti]|VDM21303.1 unnamed protein product [Wuchereria bancrofti]
TRINITY_DN13285_c0_g1	812.3	229.85	1.8225	1.2924e-69	4.9176e-68	PIC36170.1	hypothetical protein B9Z55_015264 [Caenorhabditis nigoni]
TRINITY_DN15346_c0_g1	4900.81	10379.2	-1.0825	1.2987e-69	4.938e-68	TRINITY_DN15346_c0_g1	-
TRINITY_DN1477_c0_g1	1058.14	8422.29	-2.9927	1.3262e-69	5.0393e-68	XP_024509025.1	Cytochrome P450 4V2 [Strongyloides ratti]|CEF69826.1 Cytochrome P450 4V2 [Strongyloides ratti]
TRINITY_DN2276_c0_g1	17.17	329.8	-4.2617	1.3949e-69	5.2972e-68	EPB75085.1	triacylglycerol lipase [Ancylostoma ceylanicum]|EYC39102.1 hypothetical protein Y032_0675g1419 [Ancylostoma ceylanicum]
TRINITY_DN11942_c0_g1	1016.98	289.97	1.8114	1.5147e-69	5.7481e-68	VDN59216.1	unnamed protein product [Dracunculus medinensis]
TRINITY_DN2083_c0_g1	592.29	1518.44	-1.358	1.6289e-69	6.1775e-68	NP_001022281.1	Zinc metalloproteinase nas-23 [Caenorhabditis elegans]|Q7Z0M7.3 RecName: Full=Zinc metalloproteinase nas-23; AltName: Full=Nematode astacin 23; Flags: Precursor|CCD65953.1 Zinc metalloproteinase nas-23 [Caenorhabditis elegans]
TRINITY_DN63837_c0_g1	659.79	163.28	2.0153	1.7222e-69	6.527e-68	EYB91289.1	hypothetical protein Y032_0207g2010 [Ancylostoma ceylanicum]
TRINITY_DN671_c0_g2	484	1311.31	-1.4381	1.8542e-69	7.0227e-68	XP_001900959.1	hypothetical protein [Brugia malayi]
TRINITY_DN10255_c0_g1	158.4	663.1	-2.0661	2.008e-69	7.6004e-68	EYC04980.1	hypothetical protein Y032_0084g1707 [Ancylostoma ceylanicum]
TRINITY_DN61793_c0_g1	551.48	95.83	2.5283	2.1419e-69	8.1019e-68	WP_110285653.1	hypothetical protein [Halomonas sp. LBP4]|PXX94321.1 hypothetical protein CR157_21945 [Halomonas sp. LBP4]
TRINITY_DN2594_c0_g1	1685.68	714.72	1.238	2.8284e-69	1.0692e-67	EJW85221.1	hypothetical protein WUBG_03867 [Wuchereria bancrofti]
TRINITY_DN2989_c0_g1	1361.31	2738.26	-1.0083	3.2125e-69	1.2136e-67	KJH49794.1	hypothetical protein DICVIV_04047 [Dictyocaulus viviparus]
TRINITY_DN12799_c0_g1	503.11	1419.68	-1.4971	3.2498e-69	1.2269e-67	VDK45051.1	unnamed protein product [Anisakis simplex]
TRINITY_DN540_c0_g1	785.82	4.35	7.5278	3.2917e-69	1.2419e-67	VDM60310.1	unnamed protein product [Angiostrongylus costaricensis]
TRINITY_DN7544_c0_g1	518.6	1740.74	-1.7475	3.3191e-69	1.2514e-67	PAV63593.1	hypothetical protein WR25_20854 isoform C [Diploscapter pachys]|PAV63596.1 hypothetical protein WR25_20854 isoform F [Diploscapter pachys]|PAV63598.1 hypothetical protein WR25_20854 isoform H [Diploscapter pachys]|PAV63599.1 hypothetical protein WR25_20854 isoform I [Diploscapter pachys]|PAV63600.1 hypothetical protein WR25_20854 isoform J [Diploscapter pachys]
TRINITY_DN58281_c0_g1	963.93	292.87	1.7162	3.3243e-69	1.2526e-67	WP_110285667.1	50S ribosomal protein L15 [Halomonas sp. LBP4]|PXX94080.1 50S ribosomal protein L15 [Halomonas sp. LBP4]
TRINITY_DN3318_c1_g1	88.35	496.17	-2.4892	3.4295e-69	1.2914e-67	KHN73418.1	Alpha-mannosidase 2 [Toxocara canis]
TRINITY_DN3601_c0_g1	408.97	1389.97	-1.7655	3.6151e-69	1.3604e-67	PDM83771.1	gap-2 [Pristionchus pacificus]
TRINITY_DN1399_c0_g1	26.07	335.3	-3.684	4.453e-69	1.6746e-67	TRINITY_DN1399_c0_g1	-
TRINITY_DN11318_c0_g1	102.53	522.05	-2.3488	4.535e-69	1.7043e-67	PIC20416.1	hypothetical protein B9Z55_025624 [Caenorhabditis nigoni]
TRINITY_DN7031_c0_g1	131.42	635.48	-2.2742	4.8622e-69	1.8261e-67	KHN85683.1	Collagen alpha-1(XX) chain [Toxocara canis]
TRINITY_DN12264_c0_g1	6211.33	3473.7	0.8384	5.7222e-69	2.1477e-67	ALM09355.1	catalase [Penaeus monodon]
TRINITY_DN10519_c0_g1	184.42	718.36	-1.9617	6.4395e-69	2.4154e-67	VDK46172.1	unnamed protein product, partial [Anisakis simplex]
TRINITY_DN3895_c0_g1	255.32	836.29	-1.7118	6.7158e-69	2.5174e-67	VDM43128.1	unnamed protein product [Toxocara canis]
TRINITY_DN17827_c0_g1	3647.54	1765.95	1.0461	7.1747e-69	2.6877e-67	ACO55135.1	heat shock protein 90 [Toxocara cati]
TRINITY_DN55637_c0_g1	1103.41	382.44	1.5295	7.2437e-69	2.7118e-67	WP_110285661.1	50S ribosomal protein L22 [Halomonas sp. LBP4]|PXX94225.1 50S ribosomal protein L22 [Halomonas sp. LBP4]
TRINITY_DN5593_c0_g1	83.14	472.49	-2.5061	8.2934e-69	3.1028e-67	PAV62563.1	hypothetical protein WR25_00179 isoform C [Diploscapter pachys]|PAV62565.1 hypothetical protein WR25_00179 isoform E [Diploscapter pachys]|PAV62566.1 hypothetical protein WR25_00179 isoform F [Diploscapter pachys]|PAV62573.1 hypothetical protein WR25_00179 isoform M [Diploscapter pachys]
TRINITY_DN6423_c0_g1	1478.56	3082.62	-1.0603	9.6307e-69	3.6008e-67	KJH42114.1	unspecific monooxygenase [Dictyocaulus viviparus]
TRINITY_DN8256_c0_g1	193.92	745.29	-1.9419	9.8629e-69	3.6853e-67	TRINITY_DN8256_c0_g1	-
TRINITY_DN10361_c0_g1	26.4	331.7	-3.6522	1.0068e-68	3.7597e-67	PIC35902.1	hypothetical protein B9Z55_015104 [Caenorhabditis nigoni]
TRINITY_DN56977_c0_g1	907.36	286.84	1.6613	1.1054e-68	4.125e-67	VDN50372.1	unnamed protein product [Dracunculus medinensis]
TRINITY_DN5139_c0_g1	216.61	806.32	-1.8967	1.1651e-68	4.3449e-67	PDM80749.1	phosphotransferase [Pristionchus pacificus]
TRINITY_DN46738_c0_g1	83.46	465.49	-2.4796	1.4612e-68	5.4459e-67	CDJ92380.1	Major facilitator superfamily MFS-1 domain containing protein, partial [Haemonchus contortus]
TRINITY_DN4832_c0_g1	140.2	620.9	-2.1462	1.5776e-68	5.876e-67	TRINITY_DN4832_c0_g1	-
TRINITY_DN458_c0_g1	69.93	457.24	-2.7084	1.8317e-68	6.8178e-67	XP_024505280.1	G protein-coupled receptor, rhodopsin-like family and GPCR, rhodopsin-like, 7TM domain and 7TM GPCR, serpentine receptor class w (Srw) family-containing protein [Strongyloides ratti]|CEF66080.1 G protein-coupled receptor, rhodopsin-like family and GPCR, rhodopsin-like, 7TM domain and 7TM GPCR, serpentine receptor class w (Srw) family-containing protein [Strongyloides ratti]
TRINITY_DN366_c5_g1	216.91	779.66	-1.8451	2.2675e-68	8.4348e-67	VDP18806.1	unnamed protein product [Heligmosomoides polygyrus]
TRINITY_DN59597_c0_g1	1506.91	606.5	1.3127	2.4479e-68	9.1e-67	VDK45123.1	unnamed protein product [Anisakis simplex]
TRINITY_DN107_c0_g2	428.96	1176.75	-1.4558	2.5066e-68	9.312e-67	KHJ88216.1	lectin C-type domain protein [Oesophagostomum dentatum]
TRINITY_DN16163_c1_g1	6853.52	13059.4	-0.9301	2.5464e-68	9.4539e-67	NP_505829.1	ATP synthase subunit [Caenorhabditis elegans]|CAA99772.1 ATP synthase subunit [Caenorhabditis elegans]
TRINITY_DN8379_c0_g1	101.54	521.88	-2.3617	2.8293e-68	1.0497e-66	EYB99615.1	hypothetical protein Y032_0121g961 [Ancylostoma ceylanicum]
TRINITY_DN5806_c0_g1	118.75	557.29	-2.2304	2.8452e-68	1.055e-66	VDL79454.1	unnamed protein product [Nippostrongylus brasiliensis]
TRINITY_DN18467_c0_g1	7780.89	4226.19	0.8807	3.0782e-68	1.1407e-66	XP_001895893.1	La domain containing protein [Brugia malayi]|CTP80685.1 Bm2762, isoform a [Brugia malayi]
TRINITY_DN7785_c0_g1	270.01	900.38	-1.7372	3.2981e-68	1.2214e-66	KHN88864.1	Transthyretin-like protein 5 [Toxocara canis]
TRINITY_DN4965_c0_g1	251.74	956	-1.9256	3.3789e-68	1.2505e-66	VDM37031.1	unnamed protein product [Toxocara canis]
TRINITY_DN6441_c0_g1	6809.57	3731.01	0.8682	3.6224e-68	1.3397e-66	EPB77294.1	ribonucleoside-diphosphate reductase, beta subunit [Ancylostoma ceylanicum]
TRINITY_DN8020_c0_g1	760.04	185.34	2.034	3.6738e-68	1.3579e-66	ACZ13329.1	40S ribosomal protein S3 [Bursaphelenchus xylophilus]
TRINITY_DN2992_c0_g1	77.66	477.14	-2.6197	3.7367e-68	1.3803e-66	VDN59300.1	unnamed protein product [Dracunculus medinensis]
TRINITY_DN5298_c1_g1	48.78	387.64	-2.9906	3.8549e-68	1.423e-66	XP_024501669.1	Hypothetical protein SRAE_1000074000 [Strongyloides ratti]|CEF62467.1 Hypothetical protein SRAE_1000074000 [Strongyloides ratti]
TRINITY_DN867_c0_g1	434.98	1246.36	-1.5188	4.2143e-68	1.5547e-66	TRINITY_DN867_c0_g1	-
TRINITY_DN680_c0_g1	13803.1	22142.4	-0.6818	4.3678e-68	1.6103e-66	VDL72495.1	unnamed protein product [Nippostrongylus brasiliensis]
TRINITY_DN3373_c0_g3	178.37	712.7	-1.9989	4.7576e-68	1.7529e-66	PIC20285.1	hypothetical protein B9Z55_025537 [Caenorhabditis nigoni]
TRINITY_DN5838_c0_g1	235.79	919.37	-1.9638	5.7931e-68	2.1331e-66	EYB90613.1	hypothetical protein Y032_0217g2391 [Ancylostoma ceylanicum]
TRINITY_DN1440_c0_g1	2049.49	5059.71	-1.304	6.5481e-68	2.4096e-66	XP_024503851.1	FERM domain and Band 4.1, C-terminal domain and Pleckstrin homology-like domain and FERM/acyl-CoA-binding protein, 3-helical bundle domain and FERM, N-terminal domain and FERM, C-terminal PH-like domain and FERM central domain and Band 4.1 domain and Band 4.1 family-containing protein [Strongyloides ratti]|CEF64650.1 FERM domain and Band 4.1, C-terminal domain and Pleckstrin homology-like domain …
TRINITY_DN6758_c0_g1	99.11	504.72	-2.3478	6.8289e-68	2.5113e-66	VDD89969.1	unnamed protein product [Enterobius vermicularis]
TRINITY_DN28420_c0_g1	758.95	217.68	1.8015	8.146e-68	2.9938e-66	XP_024500235.1	Small GTPase superfamily and Ran GTPase family and Small GTPase superfamily, Rho type and Small GTPase superfamily, Rab type and Small GTP-binding protein domain and Small GTPase superfamily, Ras type and Small GTPase superfamily, ARF type and P-loop containing nucleoside triphosphate hydrolase domain-containing protein [Strongyloides ratti]|CEF61026.1 Small GTPase superfamily and Ran GTPase fami…
TRINITY_DN14746_c0_g1	9017.16	5105.54	0.8208	8.2749e-68	3.0393e-66	VDK55473.1	unnamed protein product [Anisakis simplex]
TRINITY_DN688_c0_g1	408.18	1126.74	-1.4652	8.8513e-68	3.2489e-66	KHN86435.1	Lysine histidine transporter-like 4 [Toxocara canis]
TRINITY_DN6737_c0_g1	740.1	1759.47	-1.2496	9.262e-68	3.3975e-66	TRINITY_DN6737_c0_g1	-
TRINITY_DN59604_c0_g1	437.92	57.32	2.9372	9.4076e-68	3.4488e-66	RCN37855.1	hypothetical protein ANCCAN_16230 [Ancylostoma caninum]
TRINITY_DN41980_c0_g2	50.01	382.91	-2.9366	1.0339e-67	3.7878e-66	KHN79853.1	hypothetical protein Tcan_07595 [Toxocara canis]
TRINITY_DN4345_c0_g1	57.06	446.13	-2.9662	1.1307e-67	4.1399e-66	VDM37993.1	unnamed protein product [Toxocara canis]
TRINITY_DN4880_c0_g1	4550.98	2394.33	0.9263	1.4414e-67	5.2741e-66	XP_024507218.1	Probable arginine--tRNA ligase, cytoplasmic [Strongyloides ratti]|CEF68018.1 Probable arginine--tRNA ligase, cytoplasmic [Strongyloides ratti]
TRINITY_DN2689_c0_g1	1156.01	2401.66	-1.0549	1.5071e-67	5.511e-66	KHN82939.1	hypothetical protein Tcan_14218 [Toxocara canis]
TRINITY_DN1010_c0_g1	1237.07	7995.95	-2.6924	1.648e-67	6.0226e-66	ABC40754.1	myosin heavy chain, partial [Haemonchus contortus]
TRINITY_DN7924_c0_g1	29.74	351.31	-3.5609	1.6676e-67	6.0904e-66	TRINITY_DN7924_c0_g1	-
TRINITY_DN2317_c0_g3	72.43	432.8	-2.5793	1.7339e-67	6.3285e-66	KHJ96108.1	lectin C-type domain protein [Oesophagostomum dentatum]
TRINITY_DN64647_c0_g1	214.78	759.45	-1.8222	1.7593e-67	6.4172e-66	TRINITY_DN64647_c0_g1	-
TRINITY_DN4478_c0_g3	59.82	423.71	-2.8234	1.9652e-67	7.1638e-66	XP_003104084.1	hypothetical protein CRE_01029 [Caenorhabditis remanei]|EFP02345.1 hypothetical protein CRE_01029 [Caenorhabditis remanei]
TRINITY_DN2921_c0_g1	42.35	360.19	-3.0884	2.4308e-67	8.8556e-66	TRINITY_DN2921_c0_g1	-
TRINITY_DN8889_c0_g1	3003.25	5451.12	-0.8599	2.4616e-67	8.9621e-66	VDK41790.1	unnamed protein product [Anisakis simplex]
TRINITY_DN2788_c0_g1	73.97	449.68	-2.604	3.3596e-67	1.2224e-65	VDK57553.1	unnamed protein product [Anisakis simplex]
TRINITY_DN1156_c0_g1	180786	308458	-0.7708	3.8144e-67	1.387e-65	BAV78636.1	cytochrome c oxidase subunit I (mitochondrion) [Panagrellus redivivus]
TRINITY_DN20203_c1_g3	1045.73	257.49	2.0204	4.5092e-67	1.6386e-65	TRINITY_DN20203_c1_g3	-
TRINITY_DN16576_c0_g1	364.34	34.28	3.406	4.6109e-67	1.6745e-65	TRINITY_DN16576_c0_g1	-
TRINITY_DN53539_c0_g1	21.17	313.2	-3.886	4.7153e-67	1.7114e-65	TRINITY_DN53539_c0_g1	-
TRINITY_DN3479_c0_g3	5.82	416.34	-6.1581	5.0456e-67	1.8301e-65	TRINITY_DN3479_c0_g3	-
TRINITY_DN484_c0_g1	262.72	843.14	-1.6819	6.8948e-67	2.4993e-65	KJH44880.1	hypothetical protein DICVIV_09072 [Dictyocaulus viviparus]
TRINITY_DN803_c0_g1	102.51	520.99	-2.3452	7.2997e-67	2.6444e-65	KHN79351.1	Uridine nucleosidase 1 [Toxocara canis]
TRINITY_DN60925_c0_g1	1026.9	305.44	1.7502	8.08e-67	2.9253e-65	PXX94075.1	hypothetical protein CR157_22040, partial [Halomonas sp. LBP4]
TRINITY_DN8714_c0_g2	160.76	644.61	-2.0034	8.6426e-67	3.127e-65	TRINITY_DN8714_c0_g2	-
TRINITY_DN2536_c0_g1	225.51	813.53	-1.8503	9.3796e-67	3.3916e-65	TRINITY_DN2536_c0_g1	-
TRINITY_DN766_c0_g1	342.38	1064.11	-1.6358	9.4355e-67	3.4097e-65	TRINITY_DN766_c0_g1	-
TRINITY_DN471_c0_g1	765.95	1757.11	-1.1978	1.184e-66	4.2758e-65	EYC20010.1	hypothetical protein Y032_0023g824 [Ancylostoma ceylanicum]
TRINITY_DN66941_c0_g1	1311.78	494.1	1.4088	1.3671e-66	4.934e-65	WP_110285664.1	30S ribosomal protein S17 [Halomonas sp. LBP4]|PXX94084.1 30S ribosomal protein S17 [Halomonas sp. LBP4]
TRINITY_DN14116_c0_g1	345.55	13.56	4.6791	1.4145e-66	5.102e-65	VDL72349.1	unnamed protein product [Nippostrongylus brasiliensis]
TRINITY_DN59639_c0_g1	1065.02	352.52	1.5939	1.5707e-66	5.662e-65	CDP92518.1	BMA-RPL-14 [Brugia malayi]|VDN83351.1 unnamed protein product [Brugia pahangi]
TRINITY_DN6829_c0_g1	41.76	368.11	-3.1405	1.6032e-66	5.7756e-65	XP_024499906.1	Hypothetical protein SRAE_X000243000 [Strongyloides ratti]|CEF60697.1 Hypothetical protein SRAE_X000243000 [Strongyloides ratti]
TRINITY_DN1593_c0_g2	120.87	563.06	-2.2193	1.8306e-66	6.5905e-65	KHN85171.1	Beta-glucosidase 6 [Toxocara canis]
TRINITY_DN1231_c0_g1	389.1	1111.37	-1.5147	2.072e-66	7.455e-65	KHN82796.1	cGMP-dependent protein kinase 1 [Toxocara canis]
TRINITY_DN2975_c0_g1	346.94	1182.28	-1.7695	2.2408e-66	8.0574e-65	XP_024503488.1	Voltage-dependent calcium channel type A subunit alpha-1 [Strongyloides ratti]|CEF64287.1 Voltage-dependent calcium channel type A subunit alpha-1 [Strongyloides ratti]
TRINITY_DN621_c0_g1	432.63	1606.68	-1.8936	2.306e-66	8.2867e-65	VDN07246.1	unnamed protein product [Thelazia callipaeda]
TRINITY_DN7328_c0_g1	39.28	345.71	-3.1377	2.3423e-66	8.4119e-65	TRINITY_DN7328_c0_g1	-
TRINITY_DN4203_c0_g1	91.75	479.48	-2.3859	2.406e-66	8.6355e-65	KHN82209.1	Fatty acid hydroxylase domain-containing protein 2 [Toxocara canis]
TRINITY_DN34776_c0_g1	26.1	318.76	-3.6111	2.9008e-66	1.0405e-64	VDL86379.1	unnamed protein product [Nippostrongylus brasiliensis]
TRINITY_DN3740_c0_g1	19.95	303.66	-3.9281	3.1365e-66	1.1244e-64	TRINITY_DN3740_c0_g1	-
TRINITY_DN13223_c0_g1	532.04	1365.11	-1.3592	3.502e-66	1.2546e-64	TRINITY_DN13223_c0_g1	-
TRINITY_DN14286_c0_g1	709.27	184.65	1.9396	3.8446e-66	1.3765e-64	KHN87449.1	ATP-dependent Clp protease proteolytic subunit 1, mitochondrial [Toxocara canis]
TRINITY_DN6580_c0_g1	202.78	779.45	-1.9417	4.8568e-66	1.7378e-64	TRINITY_DN6580_c0_g1	-
TRINITY_DN2813_c0_g1	131.68	564.33	-2.0996	6.3128e-66	2.2574e-64	TRINITY_DN2813_c0_g1	-
TRINITY_DN7461_c0_g1	318.42	1056.62	-1.7298	7.3195e-66	2.6158e-64	XP_020444599.1	testisin-like [Monopterus albus]
TRINITY_DN26977_c0_g3	975.77	322.94	1.5943	7.4624e-66	2.6652e-64	XP_024508489.1	Cullin-5 [Strongyloides ratti]|CEF69289.1 Cullin-5 [Strongyloides ratti]
TRINITY_DN866_c0_g1	1660.14	676.45	1.2948	8.2549e-66	2.9465e-64	VDK42234.1	unnamed protein product [Anisakis simplex]
TRINITY_DN1699_c0_g1	1801.53	3458.39	-0.9409	8.6752e-66	3.0946e-64	VDL75362.1	unnamed protein product [Nippostrongylus brasiliensis]
TRINITY_DN15462_c0_g1	25.47	315.9	-3.632	9.5763e-66	3.4139e-64	XP_008469435.1	uncharacterized protein LOC103506806 [Diaphorina citri]
TRINITY_DN11133_c0_g1	22.42	317.37	-3.8249	1.1183e-65	3.9841e-64	PDM74439.1	asm-2 [Pristionchus pacificus]
TRINITY_DN58729_c0_g1	691.46	185	1.903	1.1283e-65	4.0176e-64	RCN36698.1	GTP-binding domain protein [Ancylostoma caninum]
TRINITY_DN19166_c0_g1	638.41	1582.58	-1.3103	1.1333e-65	4.0329e-64	TRINITY_DN19166_c0_g1	-
TRINITY_DN3984_c0_g1	1365	2689.39	-0.9784	1.3985e-65	4.9734e-64	VDK87867.1	unnamed protein product [Litomosoides sigmodontis]
TRINITY_DN32702_c0_g1	1081.58	362.27	1.576	1.4194e-65	5.0448e-64	EGT42184.1	hypothetical protein CAEBREN_30553 [Caenorhabditis brenneri]
TRINITY_DN4269_c0_g1	397.17	1111.31	-1.4849	1.4876e-65	5.2837e-64	PAV91555.1	hypothetical protein WR25_10873 [Diploscapter pachys]
TRINITY_DN10534_c0_g1	631.38	1671.88	-1.4053	1.747e-65	6.2013e-64	XP_024503821.1	Cytoplasmic aconitate hydratase [Strongyloides ratti]|CEF64620.1 Cytoplasmic aconitate hydratase [Strongyloides ratti]
TRINITY_DN58734_c0_g1	427.92	1406.1	-1.7169	1.9252e-65	6.83e-64	VDN82359.1	unnamed protein product [Brugia pahangi]
TRINITY_DN2324_c0_g1	2428.37	1182.86	1.0374	2.1588e-65	7.6539e-64	AAN08587.1	putative esophageal gland cell secretory protein 21 [Meloidogyne incognita]
TRINITY_DN9665_c0_g1	115.71	539.56	-2.2219	2.3874e-65	8.4594e-64	-	hypothetical protein C55C2.5 - Caenorhabditis elegans
TRINITY_DN1500_c0_g1	1162.12	2569.42	-1.1449	2.9551e-65	1.0465e-63	VDN01751.1	unnamed protein product [Thelazia callipaeda]
TRINITY_DN5064_c0_g1	2167.73	4339.83	-1.0012	3.1189e-65	1.1038e-63	TRINITY_DN5064_c0_g1	-
TRINITY_DN2968_c0_g1	580.6	131.06	2.1464	3.1926e-65	1.1292e-63	OZG20090.1	hypothetical protein FL83_05312, partial [Caenorhabditis latens]
TRINITY_DN485_c0_g1	20618.3	10219.2	1.0126	3.7254e-65	1.3168e-63	KHN74386.1	Sequestosome-1 [Toxocara canis]
TRINITY_DN11429_c0_g1	12.28	303.51	-4.6272	4.0457e-65	1.4292e-63	TRINITY_DN11429_c0_g1	-
TRINITY_DN1319_c0_g1	278.6	911.93	-1.7109	4.1223e-65	1.4553e-63	XP_024510337.1	Nuclear fallout [Strongyloides ratti]|CEF71141.1 Nuclear fallout [Strongyloides ratti]
TRINITY_DN3184_c0_g1	218.85	809.41	-1.8879	4.8e-65	1.6936e-63	VDM45514.1	unnamed protein product [Toxocara canis]
TRINITY_DN11232_c0_g1	28.84	323.71	-3.4874	5.0927e-65	1.7958e-63	TRINITY_DN11232_c0_g1	-
TRINITY_DN13115_c0_g1	587.76	135.65	2.1142	5.3925e-65	1.9003e-63	XP_024507271.1	Hypoxia up-regulated protein 1 [Strongyloides ratti]|CEF68071.1 Hypoxia up-regulated protein 1 [Strongyloides ratti]
TRINITY_DN2331_c0_g1	1531.44	3061.98	-0.9999	6.0908e-65	2.1451e-63	VBB25285.1	unnamed protein product [Acanthocheilonema viteae]
TRINITY_DN5078_c0_g1	4644.64	2549.82	0.8654	6.7811e-65	2.3868e-63	KHN78607.1	Sterol regulatory element-binding protein cleavage-activating protein [Toxocara canis]
TRINITY_DN1029_c0_g1	1366.49	3543.1	-1.3748	7.6636e-65	2.6958e-63	VDK46632.1	unnamed protein product [Anisakis simplex]
TRINITY_DN6394_c0_g1	473.78	1264.59	-1.4158	7.9158e-65	2.7828e-63	CDJ91349.1	hypothetical protein HCOI_01585400 [Haemonchus contortus]
TRINITY_DN9246_c0_g1	26.09	312.44	-3.582	8.1441e-65	2.8613e-63	EYC39788.1	hypothetical protein Y032_0640g1004 [Ancylostoma ceylanicum]
TRINITY_DN2022_c0_g1	124.29	541.73	-2.1242	8.2146e-65	2.8844e-63	TRINITY_DN2022_c0_g1	-
TRINITY_DN2635_c0_g1	320.99	942.31	-1.5541	8.3572e-65	2.9327e-63	VDK45734.1	unnamed protein product [Anisakis simplex]
TRINITY_DN13967_c0_g1	394.91	50.35	2.978	1.0087e-64	3.5374e-63	VDD95463.1	unnamed protein product [Enterobius vermicularis]
TRINITY_DN5568_c0_g1	136.54	582.24	-2.0923	1.0478e-64	3.6726e-63	TRINITY_DN5568_c0_g1	-
TRINITY_DN39412_c0_g1	46.96	360.03	-2.939	1.0743e-64	3.7631e-63	VDM41630.1	unnamed protein product [Toxocara canis]
TRINITY_DN65497_c0_g1	731.38	207.68	1.8169	1.1205e-64	3.9227e-63	XP_020304948.1	T-complex protein 1 [Loa loa]|XP_020304949.1 T-complex protein 1, variant [Loa loa]|EJD74006.1 T-complex protein 1 [Loa loa]|EJD74007.1 T-complex protein 1, variant [Loa loa]
TRINITY_DN1184_c0_g1	263.31	822.96	-1.6443	1.2228e-64	4.2782e-63	VDM96864.1	unnamed protein product [Thelazia callipaeda]
TRINITY_DN1660_c0_g1	821.31	2275.48	-1.4704	1.3266e-64	4.6384e-63	CTP81865.1	BMA-UNC-14 [Brugia malayi]
TRINITY_DN7196_c0_g1	33.13	329.32	-3.3126	1.4892e-64	5.2039e-63	RNA24044.1	heat shock 70 [Brachionus plicatilis]
TRINITY_DN653_c0_g1	79.51	449.56	-2.4992	1.4917e-64	5.2095e-63	XP_023712445.1	uncharacterized protein LOC111867134 [Cryptotermes secundus]|PNF28733.1 hypothetical protein B7P43_G07772 [Cryptotermes secundus]
TRINITY_DN4485_c0_g1	720.5	172.72	2.0591	1.6571e-64	5.7837e-63	TRINITY_DN4485_c0_g1	-
TRINITY_DN28280_c0_g1	133.13	624.36	-2.2285	2.5374e-64	8.851e-63	RCN36272.1	hypothetical protein ANCCAN_17847 [Ancylostoma caninum]
TRINITY_DN5509_c0_g1	241.83	786.56	-1.702	2.5727e-64	8.9685e-63	XP_028408705.1	uncharacterized protein LOC114531265 [Dendronephthya gigantea]
TRINITY_DN57440_c3_g1	2665.38	4836.67	-0.8595	2.7192e-64	9.4735e-63	VDM38035.1	unnamed protein product [Toxocara canis]
TRINITY_DN29353_c0_g1	46.04	361.71	-2.9741	2.8847e-64	1.0044e-62	XP_024503313.1	Clc protein-like family-containing protein [Strongyloides ratti]|CEF64112.1 Clc protein-like family-containing protein [Strongyloides ratti]
TRINITY_DN388_c0_g1	3113.53	1479.26	1.0738	2.9013e-64	1.0096e-62	TRINITY_DN388_c0_g1	-
TRINITY_DN5779_c0_g1	296.85	955.99	-1.6876	3e-64	1.0433e-62	VDK43174.1	unnamed protein product [Anisakis simplex]
TRINITY_DN5356_c0_g1	62.92	426.52	-2.7621	3.1544e-64	1.0963e-62	EGT43679.1	hypothetical protein CAEBREN_04647 [Caenorhabditis brenneri]
TRINITY_DN6032_c0_g1	540.77	1413.33	-1.3864	3.3069e-64	1.1487e-62	XP_002634297.1	Hypothetical protein CBG17635 [Caenorhabditis briggsae]
TRINITY_DN9970_c0_g1	220.4	775.22	-1.8152	3.3596e-64	1.1663e-62	VDM48597.1	unnamed protein product [Toxocara canis]
TRINITY_DN5920_c0_g1	170.65	646.77	-1.922	4.0109e-64	1.3916e-62	TRINITY_DN5920_c0_g1	-
TRINITY_DN4554_c0_g1	119.67	539	-2.1708	4.1009e-64	1.4219e-62	XP_024507499.1	EG:80H7.4 protein [Strongyloides ratti]|CEF68299.1 EG:80H7.4 protein [Strongyloides ratti]
TRINITY_DN3881_c0_g1	25896.5	41095.5	-0.6662	4.3176e-64	1.4962e-62	KHN77214.1	60S ribosomal protein L4 [Toxocara canis]
TRINITY_DN73_c5_g1	1519.4	3017.85	-0.9901	4.4491e-64	1.5408e-62	TRINITY_DN73_c5_g1	-
TRINITY_DN4925_c0_g1	53.68	398.61	-2.8926	4.5247e-64	1.5661e-62	KHN86634.1	putative G-protein coupled receptor K01A12.3 [Toxocara canis]
TRINITY_DN5810_c0_g1	131.03	564.65	-2.1076	4.6003e-64	1.5913e-62	EPY74135.1	ubiquitin-conjugating enzyme E2 D2 [Camelus ferus]
TRINITY_DN7477_c0_g1	1519.98	3153.07	-1.0526	5.2147e-64	1.8028e-62	EYB83831.1	hypothetical protein Y032_0328g2635 [Ancylostoma ceylanicum]
TRINITY_DN1884_c0_g1	216.93	731.79	-1.754	6.2523e-64	2.1602e-62	VDN44784.1	unnamed protein product [Gongylonema pulchrum]
TRINITY_DN3625_c0_g1	698.48	1995.77	-1.515	6.4169e-64	2.2158e-62	CDJ88901.1	Serine threonine protein kinase-related domain containing protein [Haemonchus contortus]
TRINITY_DN1356_c0_g1	87.15	453.88	-2.3805	6.5145e-64	2.2481e-62	TRINITY_DN1356_c0_g1	-
TRINITY_DN736_c0_g1	133.51	556.69	-2.0603	6.9417e-64	2.3941e-62	XP_024506064.1	Synaptic vesicle 2-related protein [Strongyloides ratti]|CEF66864.1 Synaptic vesicle 2-related protein [Strongyloides ratti]
TRINITY_DN29713_c0_g1	34.67	329.99	-3.2507	7.4535e-64	2.5691e-62	XP_024504507.1	Peptidase S1 domain and Peptidase S1A, chymotrypsin-type family and Trypsin-like cysteine/serine peptidase domain-containing protein [Strongyloides ratti]|CEF65306.1 Peptidase S1 domain and Peptidase S1A, chymotrypsin-type family and Trypsin-like cysteine/serine peptidase domain-containing protein [Strongyloides ratti]
TRINITY_DN2881_c0_g1	144.58	592.8	-2.0359	7.9176e-64	2.7275e-62	KHN83815.1	Potassium voltage-gated channel subfamily KQT member 1 [Toxocara canis]
TRINITY_DN26347_c0_g1	539.99	1809.32	-1.745	9.1348e-64	3.1449e-62	KHN79859.1	Homeodomain-interacting protein kinase 2 [Toxocara canis]
TRINITY_DN2620_c0_g1	1679.26	3459.3	-1.0428	1.0196e-63	3.5082e-62	VDM23512.1	unnamed protein product [Toxocara canis]
TRINITY_DN2063_c0_g1	437.06	1168.73	-1.4193	1.0289e-63	3.538e-62	NP_509509.1	fatty Acid CoA Synthetase family [Caenorhabditis elegans]|CCD64411.1 fatty Acid CoA Synthetase family [Caenorhabditis elegans]
TRINITY_DN953_c1_g1	368.59	1038.15	-1.4943	1.0607e-63	3.6453e-62	VDM43457.1	unnamed protein product [Toxocara canis]
TRINITY_DN538_c0_g1	445.74	1329.61	-1.5771	1.1309e-63	3.8843e-62	VBB25237.1	unnamed protein product [Acanthocheilonema viteae]
TRINITY_DN7917_c0_g1	101.83	512.78	-2.332	1.1805e-63	4.0522e-62	TRINITY_DN7917_c0_g1	-
TRINITY_DN744_c0_g1	1252.21	2717.35	-1.1181	1.2725e-63	4.3653e-62	OZC11499.1	hypothetical protein X798_01357 [Onchocerca flexuosa]
TRINITY_DN2932_c0_g1	499.01	1253.59	-1.329	1.2808e-63	4.3913e-62	XP_024510609.1	Small GTPase superfamily and Small GTPase superfamily, Rho type and Small GTPase superfamily, Rab type and Small GTP-binding protein domain and Small GTPase superfamily, Ras type and P-loop containing nucleoside triphosphate hydrolase domain-containing protein [Strongyloides ratti]|CEF71413.1 Small GTPase superfamily and Small GTPase superfamily, Rho type and Small GTPase superfamily, Rab type an…
TRINITY_DN17808_c0_g1	2940.18	1463.44	1.0066	1.346e-63	4.6121e-62	XP_013293465.1	initiation factor, subunit 2 family protein [Necator americanus]|ETN71238.1 initiation factor, subunit 2 family protein [Necator americanus]
TRINITY_DN13214_c0_g1	54.32	380.9	-2.8108	1.4087e-63	4.8243e-62	XP_024504496.1	Carbonic anhydrase 1 [Strongyloides ratti]|CEF65295.1 Carbonic anhydrase 1 [Strongyloides ratti]
TRINITY_DN79_c0_g2	3155.59	5507.06	-0.8034	1.4275e-63	4.8857e-62	KHN85536.1	Dynactin subunit 1 [Toxocara canis]
TRINITY_DN6608_c0_g1	60.46	408.61	-2.7572	1.6091e-63	5.5041e-62	EYC01278.1	hypothetical protein Y032_0108g19 [Ancylostoma ceylanicum]
TRINITY_DN2786_c0_g1	335.73	968.72	-1.5292	1.7821e-63	6.0923e-62	XP_024501469.1	Protease-associated domain, PA and Transferrin receptor-like, dimerisation domain and Peptidase M28 domain-containing protein [Strongyloides ratti]|CEF62267.1 Protease-associated domain, PA and Transferrin receptor-like, dimerisation domain and Peptidase M28 domain-containing protein [Strongyloides ratti]
TRINITY_DN21893_c0_g1	47.28	366.32	-2.9537	1.9469e-63	6.6516e-62	TRINITY_DN21893_c0_g1	-
TRINITY_DN58385_c0_g1	614.38	155.04	1.9885	2.4005e-63	8.1965e-62	VDK42878.1	unnamed protein product [Anisakis simplex]
TRINITY_DN24595_c0_g1	486.2	1309.62	-1.43	2.4567e-63	8.3835e-62	XP_024510173.1	Neuroglian [Strongyloides ratti]|CEF70977.1 Neuroglian [Strongyloides ratti]
TRINITY_DN784_c0_g1	940.23	2048.27	-1.1237	2.5173e-63	8.5854e-62	VDL71677.1	unnamed protein product [Nippostrongylus brasiliensis]
TRINITY_DN1338_c0_g1	321.63	15.37	4.3966	3.0962e-63	1.0554e-61	VDM47608.1	unnamed protein product [Toxocara canis]
TRINITY_DN5562_c0_g1	526.6	1307.15	-1.312	3.1491e-63	1.0728e-61	XP_001635116.1	predicted protein [Nematostella vectensis]|EDO43053.1 predicted protein [Nematostella vectensis]
TRINITY_DN9941_c0_g1	106.45	508.96	-2.2575	3.2308e-63	1.0999e-61	KHN80611.1	Arrestin domain-containing protein 2 [Toxocara canis]
TRINITY_DN2692_c0_g1	366.72	1002.05	-1.45	3.6968e-63	1.2579e-61	NP_494721.1	Probable glycerol kinase [Caenorhabditis elegans]|Q21944.1 RecName: Full=Probable glycerol kinase; Short=GK; Short=Glycerokinase; AltName: Full=ATP:glycerol 3-phosphotransferase|CCD73301.1 Probable glycerol kinase [Caenorhabditis elegans]
TRINITY_DN5083_c0_g1	165.09	618.28	-1.9053	3.9681e-63	1.3494e-61	KHN84829.1	Lysosomal acid phosphatase [Toxocara canis]
TRINITY_DN5394_c0_g1	322.17	15.46	4.3701	4.3781e-63	1.4879e-61	NP_505704.1	Uncharacterized protein CELE_F25D1.5 [Caenorhabditis elegans]|CAA98264.1 Uncharacterized protein CELE_F25D1.5 [Caenorhabditis elegans]
TRINITY_DN4036_c0_g1	147.9	593.41	-2.0045	4.6005e-63	1.5626e-61	KHN75414.1	Solute carrier family 12 member 8 [Toxocara canis]
TRINITY_DN40530_c1_g1	30.38	328.81	-3.4372	5.2264e-63	1.7742e-61	TRINITY_DN40530_c1_g1	-
TRINITY_DN767_c0_g1	1482.3	2847.98	-0.9421	5.6349e-63	1.9117e-61	PIC18662.1	hypothetical protein B9Z55_024477 [Caenorhabditis nigoni]
TRINITY_DN4099_c0_g1	116.02	531.19	-2.1944	5.7378e-63	1.9455e-61	KHN85970.1	Tau-tubulin kinase 1 [Toxocara canis]
TRINITY_DN2051_c0_g1	431.32	1240.6	-1.5238	6.2525e-63	2.1188e-61	ADZ30827.1	pore-forming protein-like protein [Steinernema carpocapsae]|ADZ30830.1 saposin-like protein type B [Steinernema carpocapsae]
TRINITY_DN667_c1_g1	100.6	519.52	-2.3682	6.3883e-63	2.1636e-61	EYC37341.1	hypothetical protein Y032_0801g2419 [Ancylostoma ceylanicum]
TRINITY_DN18800_c0_g1	105.89	511.14	-2.271	6.6496e-63	2.2508e-61	OZC10604.1	EGF-like domain protein [Onchocerca flexuosa]
TRINITY_DN12892_c1_g1	5631.81	10636.3	-0.9172	7.2421e-63	2.4499e-61	AAW24912.1	unknown [Schistosoma japonicum]
TRINITY_DN2499_c0_g1	142.67	607.78	-2.09	7.3723e-63	2.4925e-61	TRINITY_DN2499_c0_g1	-
TRINITY_DN8175_c0_g1	587.74	4139.28	-2.8162	8.0162e-63	2.7086e-61	XP_024501150.1	Epidermal growth factor-like domain and C-type lectin domain and von Willebrand factor, type A domain and MD domain and C-type lectin-like domain and C-type lectin fold domain-containing protein [Strongyloides ratti]|CEF61948.1 Epidermal growth factor-like domain and C-type lectin domain and von Willebrand factor, type A domain and MD domain and C-type lectin-like domain and C-type lectin fold do…
TRINITY_DN12616_c0_g1	67.22	403.12	-2.5845	8.9777e-63	3.0317e-61	XP_024504575.1	Ankyrin repeat and Ankyrin repeat-containing domain-containing protein [Strongyloides ratti]|CEF65375.1 Ankyrin repeat and Ankyrin repeat-containing domain-containing protein [Strongyloides ratti]
TRINITY_DN5082_c0_g1	42.62	369.78	-3.1156	9.6304e-63	3.2502e-61	TRINITY_DN5082_c0_g1	-
TRINITY_DN10989_c0_g1	137.53	605.86	-2.1404	9.9539e-63	3.3575e-61	VDK78140.1	unnamed protein product [Litomosoides sigmodontis]
TRINITY_DN6606_c0_g1	148.9	619.42	-2.0566	1.0986e-62	3.7034e-61	TRINITY_DN6606_c0_g1	-
TRINITY_DN4566_c0_g1	10186.8	21523	-1.0792	1.159e-62	3.9047e-61	TRINITY_DN4566_c0_g1	-
TRINITY_DN2171_c0_g1	55.27	385.21	-2.8016	1.5576e-62	5.2417e-61	TRINITY_DN2171_c0_g1	-
TRINITY_DN7337_c0_g1	77.03	425.7	-2.466	1.5572e-62	5.2417e-61	VDM38162.1	unnamed protein product [Toxocara canis]
TRINITY_DN11108_c0_g1	82.22	447.19	-2.4436	1.5779e-62	5.3068e-61	VDN33688.1	unnamed protein product [Gongylonema pulchrum]
TRINITY_DN12753_c0_g1	1105.48	395.46	1.482	1.7484e-62	5.8768e-61	ABY51680.2	ubiquitin conjugating-3 enzyme [Bursaphelenchus xylophilus]
TRINITY_DN4067_c0_g1	62	394.04	-2.6687	1.8439e-62	6.1944e-61	XP_020078153.1	alcohol dehydrogenase 1 [Hyphopichia burtonii NRRL Y-1933]|ODV69086.1 alcohol dehydrogenase 1 [Hyphopichia burtonii NRRL Y-1933]
TRINITY_DN1233_c0_g1	2831.38	5086.73	-0.8452	1.8656e-62	6.2637e-61	VDM23722.1	unnamed protein product [Toxocara canis]
TRINITY_DN6362_c0_g1	105.59	506.84	-2.2638	2.4731e-62	8.2986e-61	VDN55475.1	unnamed protein product [Dracunculus medinensis]
TRINITY_DN11458_c0_g1	306.2	944.41	-1.6246	2.6081e-62	8.7466e-61	TRINITY_DN11458_c0_g1	-
TRINITY_DN6479_c0_g1	74.9	436.45	-2.5433	2.7352e-62	9.1675e-61	KHN77688.1	Octopamine receptor [Toxocara canis]
TRINITY_DN494_c0_g1	788.69	1721.3	-1.1262	2.7772e-62	9.3029e-61	EYC15693.1	hypothetical protein Y032_0036g3301 [Ancylostoma ceylanicum]
TRINITY_DN3796_c0_g1	405.55	1257.2	-1.6329	3.041e-62	1.0181e-60	NP_001024052.1	Spectrin beta chain [Caenorhabditis elegans]|AAD49859.1 beta-G spectrin [Caenorhabditis elegans]|AAF72996.1 beta-spectrin [Caenorhabditis elegans]|CCD72900.1 Spectrin beta chain [Caenorhabditis elegans]
TRINITY_DN5067_c0_g1	96.67	469.15	-2.2787	3.1031e-62	1.0383e-60	TRINITY_DN5067_c0_g1	-
TRINITY_DN447_c0_g1	2838.17	290.18	3.2898	3.553e-62	1.1881e-60	TDG61721.1	hypothetical protein C5L18_000880 [Lactobacillus amylolyticus]|TDG62888.1 hypothetical protein C5L18_001680 [Lactobacillus amylolyticus]|TDG63368.1 hypothetical protein C5L18_001658 [Lactobacillus amylolyticus]|TDG63395.1 hypothetical protein C5L18_000514 [Lactobacillus amylolyticus]
TRINITY_DN16617_c0_g1	184.73	651.37	-1.8181	3.7582e-62	1.256e-60	TRINITY_DN16617_c0_g1	-
TRINITY_DN7615_c0_g1	1686.25	3712.2	-1.1386	4.8424e-62	1.6174e-60	KHN71756.1	Tubby-related protein 4 [Toxocara canis]
TRINITY_DN12449_c0_g1	30.99	309.54	-3.3202	5.1509e-62	1.7195e-60	NP_497335.3	Uncharacterized protein CELE_F58B6.1 [Caenorhabditis elegans]|CCD72046.1 Uncharacterized protein CELE_F58B6.1 [Caenorhabditis elegans]
TRINITY_DN66855_c0_g1	320.62	13.5	4.572	5.3689e-62	1.7912e-60	EGT55566.1	hypothetical protein CAEBREN_21836 [Caenorhabditis brenneri]
TRINITY_DN5769_c0_g1	197.89	727.85	-1.8791	5.3818e-62	1.7945e-60	TRINITY_DN5769_c0_g1	-
TRINITY_DN2140_c0_g1	11593	21447.7	-0.8875	5.9216e-62	1.9734e-60	VDK87970.1	unnamed protein product [Litomosoides sigmodontis]
TRINITY_DN804_c0_g1	30.37	330.86	-3.4446	6.8466e-62	2.2803e-60	TRINITY_DN804_c0_g1	-
TRINITY_DN3230_c0_g1	685.23	1807.13	-1.3991	7.0903e-62	2.3602e-60	XP_020307521.1	spectrin protein 1 [Loa loa]|EJD76743.1 spectrin protein 1 [Loa loa]
TRINITY_DN5390_c1_g1	43.29	347.67	-3.0066	7.3157e-62	2.4338e-60	PDM80520.1	act-5 [Pristionchus pacificus]
TRINITY_DN21016_c0_g1	463.31	85.7	2.4369	9.3992e-62	3.1251e-60	VDM10778.1	unnamed protein product [Wuchereria bancrofti]
TRINITY_DN1262_c0_g1	53.37	388.91	-2.8647	1.4592e-61	4.849e-60	VDD89210.1	unnamed protein product [Enterobius vermicularis]
TRINITY_DN3941_c0_g1	193.93	697.1	-1.8455	1.9088e-61	6.3392e-60	KHN83348.1	Uncharacterized protein F42A8.1 [Toxocara canis]|VDM43362.1 unnamed protein product [Toxocara canis]
TRINITY_DN7059_c0_g1	311.81	894.06	-1.5198	1.933e-61	6.4162e-60	XP_024507763.1	Cyclic AMP response element-binding protein B [Strongyloides ratti]|CEF68563.1 Cyclic AMP response element-binding protein B [Strongyloides ratti]
TRINITY_DN248_c0_g1	25407.3	15921.1	0.6743	2.1492e-61	7.1294e-60	ANA05342.1	thioredoxin [Heterodera schachtii]
TRINITY_DN5406_c0_g1	108.96	537.49	-2.3037	2.3204e-61	7.6931e-60	OZG08043.1	hypothetical protein FL82_00054, partial [Caenorhabditis remanei]
TRINITY_DN17713_c0_g3	54.93	374.73	-2.7702	2.581e-61	8.5523e-60	KIH65635.1	lectin C-type domain protein [Ancylostoma duodenale]
TRINITY_DN2910_c0_g1	872.21	273.7	1.6694	2.6026e-61	8.619e-60	XP_024499307.1	Lysosomal protective protein [Strongyloides ratti]|CEF60097.1 Lysosomal protective protein [Strongyloides ratti]
TRINITY_DN91_c1_g1	109.29	521.25	-2.2538	2.6902e-61	8.9039e-60	VDL75744.1	unnamed protein product [Nippostrongylus brasiliensis]
TRINITY_DN2579_c0_g1	1375.76	2705.58	-0.9757	2.8417e-61	9.4e-60	VBB27940.1	unnamed protein product, partial [Acanthocheilonema viteae]
TRINITY_DN1453_c1_g1	45.13	359.81	-2.9956	3.2766e-61	1.0833e-59	KHN87396.1	Zinc finger protein [Toxocara canis]|VDM37524.1 unnamed protein product [Toxocara canis]
TRINITY_DN8895_c0_g1	427.19	35.93	3.5654	3.6213e-61	1.1965e-59	OPS08973.1	hypothetical protein BSV62_23680, partial [Salmonella enterica subsp. enterica serovar Enteritidis]
TRINITY_DN13559_c0_g1	192.44	688.48	-1.8389	3.6429e-61	1.203e-59	CDJ86358.1	Protein K10C3.4, isoform a [Haemonchus contortus]
TRINITY_DN2046_c0_g1	70.56	444.64	-2.6543	3.7705e-61	1.2444e-59	XP_024505479.1	Innexin family-containing protein [Strongyloides ratti]|CEF66279.1 Innexin family-containing protein [Strongyloides ratti]
TRINITY_DN3737_c0_g1	60.15	389.02	-2.6924	3.8618e-61	1.2738e-59	TRINITY_DN3737_c0_g1	-
TRINITY_DN1795_c0_g1	2419.13	4501.61	-0.8958	3.8771e-61	1.2782e-59	PIC20285.1	hypothetical protein B9Z55_025537 [Caenorhabditis nigoni]
TRINITY_DN21401_c1_g1	6902.95	11954.3	-0.7923	4.0391e-61	1.3308e-59	VDO84922.1	unnamed protein product [Heligmosomoides polygyrus]
TRINITY_DN9918_c0_g1	318.65	1038.25	-1.7048	4.2163e-61	1.3884e-59	XP_024499702.1	Voltage-dependent calcium channel type D subunit alpha-1 [Strongyloides ratti]|CEF60493.1 Voltage-dependent calcium channel type D subunit alpha-1 [Strongyloides ratti]
TRINITY_DN1056_c1_g1	555.41	1347.7	-1.2788	4.4431e-61	1.4623e-59	CDJ86690.1	Fumarate reductase succinate dehydrogenase flavoprotein and Zinc finger domain containing protein [Haemonchus contortus]
TRINITY_DN2522_c0_g1	226.44	758.73	-1.7451	4.5675e-61	1.5023e-59	VDK42596.1	unnamed protein product [Anisakis simplex]
TRINITY_DN6062_c0_g1	514.57	1560.13	-1.6007	5.3355e-61	1.754e-59	KHN78444.1	Protein sidekick -like protein [Toxocara canis]
TRINITY_DN3799_c0_g1	39.9	332.45	-3.058	5.6426e-61	1.8539e-59	TRINITY_DN3799_c0_g1	-
TRINITY_DN18724_c0_g1	683.37	190.45	1.8433	7.208e-61	2.3669e-59	TRINITY_DN18724_c0_g1	-
TRINITY_DN7346_c0_g1	88.12	476.06	-2.4335	8.0086e-61	2.6282e-59	CBA31926.1	hypothetical protein Csp_D29560 [Curvibacter putative symbiont of Hydra magnipapillata]
TRINITY_DN6750_c0_g1	641.76	127.5	2.3305	8.0224e-61	2.6313e-59	XP_020305900.1	thyroid hormone receptor interactor 12 [Loa loa]|EJD75010.1 thyroid hormone receptor interactor 12 [Loa loa]
TRINITY_DN8340_c0_g1	388.52	1025.9	-1.4011	9.1431e-61	2.9972e-59	TRINITY_DN8340_c0_g1	-
TRINITY_DN54270_c0_g1	55.9	394.18	-2.8186	9.255e-61	3.0322e-59	XP_004997991.1	hypothetical protein PTSG_02003 [Salpingoeca rosetta]|EGD79035.1 hypothetical protein PTSG_02003 [Salpingoeca rosetta]
TRINITY_DN1560_c0_g1	262.38	794.96	-1.5993	9.3414e-61	3.0588e-59	NP_501925.2	Uncharacterized protein CELE_F13B12.2 [Caenorhabditis elegans]|CAA94591.2 Uncharacterized protein CELE_F13B12.2 [Caenorhabditis elegans]
TRINITY_DN610_c0_g1	1624.17	3472.7	-1.0965	1.0164e-60	3.3263e-59	KIH57143.1	integrase core domain protein [Ancylostoma duodenale]
TRINITY_DN2349_c0_g1	36.51	328.72	-3.1697	1.0392e-60	3.399e-59	VBB32920.1	unnamed protein product [Acanthocheilonema viteae]
TRINITY_DN6818_c0_g1	132.95	600.49	-2.1753	1.0482e-60	3.4266e-59	EYC25621.1	hypothetical protein Y032_0011g1302 [Ancylostoma ceylanicum]
TRINITY_DN11866_c0_g1	396.73	1076.58	-1.4406	1.1659e-60	3.809e-59	TRINITY_DN11866_c0_g1	-
TRINITY_DN9981_c0_g1	36.22	324.04	-3.1607	1.2786e-60	4.175e-59	TRINITY_DN9981_c0_g1	-
TRINITY_DN5461_c0_g1	231.33	780.96	-1.7551	1.3779e-60	4.4966e-59	TRINITY_DN5461_c0_g1	-
TRINITY_DN1385_c0_g1	5293.42	3074.31	0.7838	1.5135e-60	4.9365e-59	KHN72807.1	Transmembrane GTPase fzo-1 [Toxocara canis]
TRINITY_DN231_c0_g1	380.27	1024.89	-1.4304	1.5231e-60	4.9651e-59	XP_024504177.1	Cytosolic non-specific dipeptidase [Strongyloides ratti]|CEF64976.1 Cytosolic non-specific dipeptidase [Strongyloides ratti]
TRINITY_DN9569_c0_g1	128.62	542.6	-2.0774	2.153e-60	7.0142e-59	TRINITY_DN9569_c0_g1	-
TRINITY_DN55705_c0_g1	447	67.79	2.7262	2.2136e-60	7.2078e-59	VDK55473.1	unnamed protein product [Anisakis simplex]
TRINITY_DN6495_c0_g1	398.35	6.36	5.9638	2.3026e-60	7.4935e-59	VDM48715.1	unnamed protein product [Toxocara canis]
TRINITY_DN56965_c0_g1	309.33	22.25	3.7925	2.8598e-60	9.3014e-59	ACZ13342.1	hydroxyacyl dehydrogenase, partial [Bursaphelenchus xylophilus]
TRINITY_DN11604_c0_g1	483.38	101.63	2.2515	2.9113e-60	9.4637e-59	VDK43500.1	unnamed protein product [Anisakis simplex]
TRINITY_DN1578_c0_g1	570.17	1702.11	-1.5782	2.9702e-60	9.6497e-59	EYC40893.1	hypothetical protein Y032_0591g396 [Ancylostoma ceylanicum]
TRINITY_DN22853_c0_g1	361.63	35.11	3.3545	3.279e-60	1.0647e-58	EGT49215.1	hypothetical protein CAEBREN_16379 [Caenorhabditis brenneri]
TRINITY_DN5284_c0_g1	758.71	170.54	2.1531	3.5878e-60	1.1643e-58	KHN85121.1	DIS3-like exonuclease 2 [Toxocara canis]
TRINITY_DN61832_c0_g1	354.48	45.53	2.9637	4.3821e-60	1.4213e-58	XP_024510842.1	Dgp-1 [Strongyloides ratti]|CEF71646.1 Dgp-1 [Strongyloides ratti]
TRINITY_DN61308_c1_g1	1080.62	2299.77	-1.0896	4.4213e-60	1.4332e-58	TRINITY_DN61308_c1_g1	-
TRINITY_DN18620_c0_g1	392.74	52.1	2.9199	4.4927e-60	1.4556e-58	VDM39217.1	unnamed protein product [Toxocara canis]
TRINITY_DN11186_c0_g2	469.07	84.33	2.4748	4.7116e-60	1.5256e-58	ACZ13345.1	aldolase [Bursaphelenchus xylophilus]
TRINITY_DN25901_c1_g1	4867.61	9911.15	-1.0259	4.8143e-60	1.558e-58	VDM24396.1	unnamed protein product [Toxocara canis]
TRINITY_DN17117_c0_g2	87.16	444.44	-2.3507	6.0384e-60	1.9531e-58	KHN73027.1	Corticotropin-releasing factor receptor 2 [Toxocara canis]
TRINITY_DN6680_c0_g1	982.69	2293.6	-1.2225	7.652e-60	2.4736e-58	TRINITY_DN6680_c0_g1	-
TRINITY_DN7421_c0_g1	447.47	80.02	2.4781	7.7584e-60	2.5066e-58	EYC45343.1	hypothetical protein Y032_0431g1319 [Ancylostoma ceylanicum]
TRINITY_DN1955_c0_g1	277.08	840.26	-1.6003	8.7948e-60	2.8399e-58	TRINITY_DN1955_c0_g1	-
TRINITY_DN474_c0_g1	9924.06	18760.6	-0.9187	1.3277e-59	4.2849e-58	VDK58149.1	unnamed protein product [Anisakis simplex]
TRINITY_DN18697_c0_g1	38.67	318.79	-3.0435	1.4468e-59	4.6665e-58	TRINITY_DN18697_c0_g1	-
TRINITY_DN1110_c0_g1	37.73	326.01	-3.1103	1.7371e-59	5.5999e-58	TRINITY_DN1110_c0_g1	-
TRINITY_DN3268_c0_g1	307.19	25.78	3.5702	1.7816e-59	5.7402e-58	CDJ97769.1	Haloacid dehalogenase hydrolase and Aminoglycoside phosphotransferase and Acyl-CoA dehydrogenase and Acyl-CoA oxidase dehydrogenase domain containing protein [Haemonchus contortus]
TRINITY_DN12323_c0_g1	306.2	21.99	3.7997	2.0599e-59	6.633e-58	XP_024505630.1	6-phosphogluconate dehydrogenase, decarboxylating [Strongyloides ratti]|CEF66430.1 6-phosphogluconate dehydrogenase, decarboxylating [Strongyloides ratti]
TRINITY_DN2218_c0_g1	1383.22	3150.16	-1.1878	2.0665e-59	6.6508e-58	CDQ02158.1	BMA-LET-603, isoform c [Brugia malayi]
TRINITY_DN16369_c0_g1	65.37	392.07	-2.5852	2.2909e-59	7.3689e-58	XP_026245074.1	lactase-phlorizin hydrolase [Urocitellus parryii]
TRINITY_DN13421_c0_g1	74.32	457.73	-2.6231	2.392e-59	7.6898e-58	KHN79803.1	Neurexin-1 [Toxocara canis]
TRINITY_DN4569_c0_g1	969.92	2217.19	-1.193	2.6103e-59	8.3869e-58	KHN86410.1	hypothetical protein Tcan_13622 [Toxocara canis]|VDM23647.1 unnamed protein product [Toxocara canis]
TRINITY_DN41926_c0_g1	2393.09	1203.87	0.991	2.6314e-59	8.4501e-58	RCN49208.1	thioredoxin [Ancylostoma caninum]
TRINITY_DN57829_c0_g1	719.56	215.12	1.7415	2.721e-59	8.733e-58	AHW80323.1	ribosomal protein, partial [Pristionchus bulgaricus]
TRINITY_DN18266_c1_g1	892.74	311.5	1.5193	3.2149e-59	1.0312e-57	VDK43756.1	unnamed protein product [Anisakis simplex]
TRINITY_DN64623_c0_g1	458.74	81.53	2.4991	3.4242e-59	1.0978e-57	ACZ13350.1	small HSP21-like protein [Bursaphelenchus xylophilus]
TRINITY_DN66061_c0_g1	1118.32	394.36	1.5033	3.4321e-59	1.0997e-57	WP_110285663.1	50S ribosomal protein L13, partial [Halomonas sp. LBP4]|PXX94222.1 50S ribosomal protein L13, partial [Halomonas sp. LBP4]
TRINITY_DN2195_c0_g1	169.39	607.36	-1.8419	3.4502e-59	1.1049e-57	CDJ81580.1	Cation efflux protein domain containing protein [Haemonchus contortus]
TRINITY_DN63171_c0_g1	123.66	525.96	-2.0885	3.7396e-59	1.1969e-57	TRINITY_DN63171_c0_g1	-
TRINITY_DN18480_c0_g1	128.91	535.97	-2.0567	3.7574e-59	1.202e-57	VDK72687.1	unnamed protein product [Litomosoides sigmodontis]
TRINITY_DN423_c0_g1	70.59	405.06	-2.5209	4.1586e-59	1.3296e-57	XP_003114350.1	hypothetical protein CRE_27242 [Caenorhabditis remanei]|EFP05688.1 hypothetical protein CRE_27242 [Caenorhabditis remanei]
TRINITY_DN19072_c0_g1	850.25	255.58	1.7329	4.267e-59	1.3635e-57	KHN80410.1	Ornithine decarboxylase [Toxocara canis]
TRINITY_DN56879_c0_g1	548.34	128.71	2.0908	5.1828e-59	1.6552e-57	KHN72776.1	40S ribosomal protein S19S [Toxocara canis]|VDM26264.1 unnamed protein product [Toxocara canis]
TRINITY_DN14770_c0_g1	271.9	831.37	-1.6129	5.2848e-59	1.6868e-57	KHN84248.1	putative V-type proton ATPase subunit [Toxocara canis]
TRINITY_DN17972_c0_g1	2607.55	4718.52	-0.8555	5.6095e-59	1.7895e-57	XP_013294548.1	betaine-aldehyde dehydrogenase family protein [Necator americanus]|ETN72321.1 betaine-aldehyde dehydrogenase family protein [Necator americanus]
TRINITY_DN15705_c0_g1	719.13	208.5	1.786	5.8359e-59	1.8607e-57	EYC38785.1	hypothetical protein Y032_0695g1597 [Ancylostoma ceylanicum]
TRINITY_DN2558_c0_g1	261	935.74	-1.8423	5.9753e-59	1.9041e-57	XP_020304855.1	cache domain-containing protein [Loa loa]|EJD73910.1 cache domain-containing protein [Loa loa]
TRINITY_DN8439_c0_g1	876.98	302.2	1.5371	7.3115e-59	2.3287e-57	VDO62142.1	unnamed protein product [Heligmosomoides polygyrus]
TRINITY_DN58344_c0_g1	448.24	1229.36	-1.4558	8.1513e-59	2.5947e-57	OZC09236.1	tetraspanin family protein [Onchocerca flexuosa]
TRINITY_DN5190_c0_g1	159.61	597.44	-1.9046	8.369e-59	2.6625e-57	VDM41207.1	unnamed protein product [Toxocara canis]
TRINITY_DN7263_c0_g1	50.33	352.46	-2.808	9.1007e-59	2.8937e-57	KHN85180.1	Choline transporter-like protein 1 [Toxocara canis]
TRINITY_DN7238_c0_g1	66.57	399.21	-2.5848	1.0148e-58	3.2249e-57	TRINITY_DN7238_c0_g1	-
TRINITY_DN26219_c0_g1	417.95	75.72	2.4626	1.0171e-58	3.2305e-57	TRINITY_DN26219_c0_g1	-
TRINITY_DN22332_c0_g1	149.45	574.75	-1.9439	1.0749e-58	3.4123e-57	EGT32932.1	hypothetical protein CAEBREN_26188 [Caenorhabditis brenneri]
TRINITY_DN6548_c0_g1	355.15	43.85	3.0227	1.1338e-58	3.5973e-57	PAV60547.1	hypothetical protein WR25_18128 [Diploscapter pachys]
TRINITY_DN29168_c0_g5	293.65	846.04	-1.5265	1.1763e-58	3.7301e-57	VDL79032.1	unnamed protein product [Nippostrongylus brasiliensis]
TRINITY_DN9852_c0_g1	182.39	720.53	-1.9827	1.2591e-58	3.9904e-57	VDM36725.1	unnamed protein product [Toxocara canis]
TRINITY_DN8092_c0_g1	120.94	513.84	-2.0874	1.3735e-58	4.3507e-57	CDJ84574.1	Peptidase C1A domain containing protein [Haemonchus contortus]
TRINITY_DN56602_c0_g1	1316.49	480.95	1.4539	1.3778e-58	4.3619e-57	WP_110285669.1	30S ribosomal protein S12 [Halomonas sp. LBP4]|PXX94073.1 30S ribosomal protein S12 [Halomonas sp. LBP4]
TRINITY_DN55014_c0_g1	1428.44	522.41	1.4519	1.4431e-58	4.5662e-57	TRINITY_DN55014_c0_g1	-
TRINITY_DN8319_c0_g1	13.82	272.43	-4.3012	1.6675e-58	5.2735e-57	EYB87117.1	hypothetical protein Y032_0268g798 [Ancylostoma ceylanicum]
TRINITY_DN13335_c0_g1	64.2	450.25	-2.8115	1.6811e-58	5.3136e-57	KHN75925.1	Glutamyl aminopeptidase [Toxocara canis]
TRINITY_DN6091_c0_g1	96.06	463.8	-2.2716	1.8598e-58	5.8751e-57	VDN82024.1	unnamed protein product [Brugia pahangi]
TRINITY_DN3948_c0_g1	517.88	1364.27	-1.398	1.977e-58	6.2421e-57	VDN82471.1	unnamed protein product [Brugia pahangi]
TRINITY_DN4103_c0_g1	296.81	863.97	-1.5414	2.0687e-58	6.5278e-57	TRINITY_DN4103_c0_g1	-
TRINITY_DN6015_c0_g1	51.55	364.04	-2.8204	2.1012e-58	6.627e-57	AWJ76131.1	neuropeptide receptor 4 [Ascaris suum]
TRINITY_DN1688_c0_g1	1003.55	2252.39	-1.1661	2.1287e-58	6.7099e-57	VDK63755.1	unnamed protein product [Anisakis simplex]
TRINITY_DN3274_c3_g1	53006.6	34870.3	0.6042	2.2772e-58	7.1743e-57	TRINITY_DN3274_c3_g1	-
TRINITY_DN3778_c0_g1	96.65	469.04	-2.2786	2.5406e-58	7.9997e-57	VBB33162.1	unnamed protein product, partial [Acanthocheilonema viteae]
TRINITY_DN13532_c0_g2	374.21	43.32	3.1042	2.6247e-58	8.2602e-57	VDL78972.1	unnamed protein product [Nippostrongylus brasiliensis]
TRINITY_DN21103_c0_g1	2377.82	4401.19	-0.8883	2.747e-58	8.6403e-57	XP_013068105.1	PREDICTED: Y-box factor homolog [Biomphalaria glabrata]
TRINITY_DN136_c0_g1	353.71	1166.73	-1.7227	2.8817e-58	9.0592e-57	VBB27419.1	unnamed protein product [Acanthocheilonema viteae]
TRINITY_DN8678_c0_g1	195.15	660.37	-1.7589	2.8935e-58	9.0914e-57	KHN77973.1	Signal transducer and activator of transcription 1 [Toxocara canis]
TRINITY_DN1743_c0_g2	750.43	1651.53	-1.1382	2.9515e-58	9.2685e-57	XP_022290521.1	uncharacterized protein LOC111102162 [Crassostrea virginica]
TRINITY_DN4418_c0_g1	800.94	1741.37	-1.12	3.357e-58	1.0536e-56	VDM24973.1	unnamed protein product [Toxocara canis]
TRINITY_DN17905_c0_g1	16.56	272.01	-4.0364	3.416e-58	1.0716e-56	TRINITY_DN17905_c0_g1	-
TRINITY_DN1408_c0_g1	2310.08	4552.34	-0.9788	3.843e-58	1.2048e-56	XP_024508657.1	Glycine cleavage system P protein, homodimeric family and Pyridoxal phosphate-dependent transferase, major region, subdomain 1 and Pyridoxal phosphate-dependent transferase domain and Glycine cleavage system P-protein, N-terminal domain-containing protein [Strongyloides ratti]|CEF69457.1 Glycine cleavage system P protein, homodimeric family and Pyridoxal phosphate-dependent transferase, major reg…
TRINITY_DN6024_c0_g1	58.31	372.76	-2.6759	4.1402e-58	1.2973e-56	CRZ24096.1	BMA-PHP-3 [Brugia malayi]
TRINITY_DN34101_c0_g1	98.22	474.99	-2.2735	4.1832e-58	1.3101e-56	TRINITY_DN34101_c0_g1	-
TRINITY_DN1378_c0_g1	113.85	531.49	-2.2224	4.7129e-58	1.4752e-56	TRINITY_DN1378_c0_g1	-
TRINITY_DN27256_c0_g1	634.02	71.34	3.1522	4.9301e-58	1.5424e-56	ELY20074.1	hypothetical protein HALTITAN_3299 [Halomonas titanicae BH1]
TRINITY_DN8429_c0_g2	72.1	396.55	-2.4589	5.16e-58	1.6134e-56	OZC05162.1	putative long-chain-fatty-acid CoA ligase 5 [Onchocerca flexuosa]
TRINITY_DN9485_c0_g1	10.45	272.04	-4.7045	5.2252e-58	1.6329e-56	PIC54136.1	hypothetical protein B9Z55_003517 [Caenorhabditis nigoni]
TRINITY_DN3783_c0_g1	262.73	818.67	-1.6394	5.4822e-58	1.7123e-56	POM45280.1	hypothetical protein FL81_05632 [Caenorhabditis remanei]
TRINITY_DN7105_c0_g1	1120.28	2310.84	-1.0443	5.9174e-58	1.8473e-56	TRINITY_DN7105_c0_g1	-
TRINITY_DN7737_c0_g1	221.93	796.7	-1.8446	6.1853e-58	1.9299e-56	VDM48174.1	unnamed protein product [Toxocara canis]
TRINITY_DN2720_c0_g1	718.14	1569.48	-1.128	6.2725e-58	1.956e-56	VDM36538.1	unnamed protein product [Toxocara canis]
TRINITY_DN8057_c0_g2	221.55	719.27	-1.6995	7.3265e-58	2.2835e-56	TRINITY_DN8057_c0_g2	-
TRINITY_DN1526_c0_g1	424.91	1259.21	-1.5679	7.9922e-58	2.4896e-56	VDN89818.1	unnamed protein product [Brugia pahangi]
TRINITY_DN4574_c0_g1	601.7	1571.94	-1.3859	8.3018e-58	2.5847e-56	KHN73269.1	Antigen -like protein [Toxocara canis]
TRINITY_DN65081_c0_g1	913.99	296.57	1.6226	8.8014e-58	2.7388e-56	WP_110285665.1	50S ribosomal protein L23 [Halomonas sp. LBP4]|PXX94083.1 50S ribosomal protein L23 [Halomonas sp. LBP4]
TRINITY_DN1918_c0_g1	76.11	401.96	-2.4011	9.0255e-58	2.807e-56	PIO70570.1	hypothetical protein TELCIR_07571 [Teladorsagia circumcincta]
TRINITY_DN5002_c0_g1	820.84	273.67	1.5861	9.2115e-58	2.8633e-56	VDN60494.1	unnamed protein product [Dracunculus medinensis]
TRINITY_DN2281_c0_g1	701.34	1624.77	-1.2123	9.8258e-58	3.0526e-56	RCN50599.1	hypothetical protein ANCCAN_03212 [Ancylostoma caninum]
TRINITY_DN37546_c1_g1	63.21	371.38	-2.5548	1.1831e-57	3.6737e-56	VDN57102.1	unnamed protein product [Dracunculus medinensis]
TRINITY_DN3418_c0_g1	158.04	582.44	-1.8823	1.2082e-57	3.7496e-56	OZC12082.1	K-Cl cotransporter [Onchocerca flexuosa]
TRINITY_DN5726_c0_g1	339.44	935.07	-1.4623	1.2112e-57	3.7568e-56	TRINITY_DN5726_c0_g1	-
TRINITY_DN21017_c0_g1	138.37	542.42	-1.9706	1.3387e-57	4.1503e-56	TRINITY_DN21017_c0_g1	-
TRINITY_DN4651_c0_g1	35.89	307.81	-3.1	1.3822e-57	4.2827e-56	XP_023248736.1	acetyl-coenzyme A synthetase, cytoplasmic-like isoform X2 [Seriola lalandi dorsalis]
TRINITY_DN10508_c0_g1	34.68	303.33	-3.1294	1.4423e-57	4.4666e-56	KHN84119.1	hypothetical protein Tcan_10384 [Toxocara canis]
TRINITY_DN62660_c0_g1	684.74	195.84	1.8073	1.5611e-57	4.832e-56	AIL48323.1	large subunit ribosomal protein 6, partial [Micoletzkya japonica]
TRINITY_DN2845_c0_g1	45.71	330.01	-2.8518	1.5857e-57	4.9054e-56	PDM64473.1	hypothetical protein PRIPAC_52729 [Pristionchus pacificus]
TRINITY_DN4897_c0_g1	160.27	631.24	-1.9783	1.9373e-57	5.99e-56	KHN79568.1	Dedicator of cytokinesis protein 9 [Toxocara canis]
TRINITY_DN195_c0_g1	2939.22	5067.47	-0.7857	2.0718e-57	6.4026e-56	VDM45561.1	unnamed protein product [Toxocara canis]
TRINITY_DN56954_c1_g1	4823.46	8206.29	-0.7668	2.1119e-57	6.523e-56	AEX09241.1	FMRFa-like protein precursor 11 [Ascaris suum]
TRINITY_DN20184_c0_g1	39.86	330.85	-3.0527	2.1559e-57	6.6554e-56	TRINITY_DN20184_c0_g1	-
TRINITY_DN16621_c0_g1	81.88	451.15	-2.4608	2.4585e-57	7.5853e-56	VDN56243.1	unnamed protein product [Dracunculus medinensis]
TRINITY_DN1493_c0_g1	146.64	586.71	-1.9994	2.5591e-57	7.8916e-56	NP_495083.1	LYSozyme [Caenorhabditis elegans]|CCD64956.1 LYSozyme [Caenorhabditis elegans]
TRINITY_DN3850_c0_g1	11.96	264.06	-4.4632	2.6233e-57	8.0853e-56	XP_022298319.1	uncharacterized protein LOC111107415 [Crassostrea virginica]
TRINITY_DN14167_c0_g1	365.53	977.68	-1.4199	2.6466e-57	8.1528e-56	PDM81640.1	sur-5 [Pristionchus pacificus]
TRINITY_DN7974_c0_g1	125.78	519.94	-2.0472	2.7275e-57	8.3974e-56	KHN82534.1	hypothetical protein Tcan_15272 [Toxocara canis]|VDM23363.1 unnamed protein product [Toxocara canis]
TRINITY_DN1243_c0_g1	8296.18	5108.82	0.6995	2.7981e-57	8.6103e-56	KHJ97112.1	hypothetical protein OESDEN_02914 [Oesophagostomum dentatum]
TRINITY_DN4701_c0_g1	190.68	738.85	-1.9546	3.9316e-57	1.2092e-55	VDD88052.1	unnamed protein product [Enterobius vermicularis]
TRINITY_DN720_c1_g1	258.63	861.89	-1.7361	4.4616e-57	1.3715e-55	KHN77055.1	Heat shock protein Hsp-12.2 [Toxocara canis]|VDM43420.1 unnamed protein product [Toxocara canis]
TRINITY_DN26807_c0_g1	384.77	61.07	2.6566	4.476e-57	1.3752e-55	KIH55339.1	glutathione S-transferase protein [Ancylostoma duodenale]
TRINITY_DN1811_c1_g1	210.9	726.5	-1.7847	4.7601e-57	1.4617e-55	EPS43780.1	hypothetical protein H072_2216 [Dactylellina haptotyla CBS 200.50]
TRINITY_DN12046_c0_g1	147.95	581.45	-1.9746	4.9394e-57	1.516e-55	NP_505114.1	Carboxylic ester hydrolase [Caenorhabditis elegans]|CCD64759.1 Carboxylic ester hydrolase [Caenorhabditis elegans]
TRINITY_DN3495_c0_g1	103.1	460.43	-2.1588	5.3075e-57	1.6281e-55	VDN00990.1	unnamed protein product [Thelazia callipaeda]
TRINITY_DN11743_c0_g1	366.44	56.25	2.7012	5.4969e-57	1.6853e-55	ACU81119.1	ACC synthase-like protein [Heterodera glycines]
TRINITY_DN792_c0_g2	3959.62	7496.19	-0.921	5.8848e-57	1.8033e-55	KHN82012.1	Breast carcinoma-amplified sequence 3 [Toxocara canis]
TRINITY_DN5559_c2_g1	292.84	20.08	3.8586	5.9103e-57	1.8101e-55	XP_027236751.1	uncharacterized protein LOC113828010 [Penaeus vannamei]
TRINITY_DN10698_c0_g1	1367.97	2998.85	-1.1321	6.0614e-57	1.8554e-55	TRINITY_DN10698_c0_g1	-
TRINITY_DN17978_c0_g1	1354.76	491.78	1.4629	6.3586e-57	1.9454e-55	WP_110285666.1	30S ribosomal protein S11 [Halomonas sp. LBP4]|PXX94081.1 30S ribosomal protein S11 [Halomonas sp. LBP4]
TRINITY_DN10614_c0_g1	118.25	631	-2.4169	6.5087e-57	1.9903e-55	KHN82422.1	E3 ubiquitin-protein ligase rpm-1 [Toxocara canis]
TRINITY_DN5391_c0_g1	924.82	282.76	1.707	7.6493e-57	2.3378e-55	TRINITY_DN5391_c0_g1	-
TRINITY_DN1870_c0_g1	313.31	8.69	5.1461	7.8287e-57	2.3914e-55	TRINITY_DN1870_c0_g1	-
TRINITY_DN7103_c0_g1	159.05	679.48	-2.096	8.2693e-57	2.5247e-55	VDN90598.1	unnamed protein product [Brugia pahangi]
TRINITY_DN7181_c0_g1	127.66	528.29	-2.0489	8.2826e-57	2.5274e-55	KHN70653.1	Protein toll [Toxocara canis]
TRINITY_DN533_c0_g1	137.8	538.01	-1.9647	8.4907e-57	2.5895e-55	TRINITY_DN533_c0_g1	-
TRINITY_DN7257_c0_g1	168.77	595.57	-1.8191	8.6438e-57	2.6349e-55	CDJ98430.1	unnamed protein product [Haemonchus contortus]
TRINITY_DN844_c0_g1	314.35	930.39	-1.566	8.7516e-57	2.6663e-55	CDJ84558.1	Tetratricopeptide TPR2 and Tetratricopeptide TPR-1 and Transcription factor jumonji domain containing protein [Haemonchus contortus]
TRINITY_DN632_c0_g1	327.42	35.12	3.221	8.831e-57	2.6891e-55	XP_024508825.1	Nuclear hormone receptor, ligand-binding, core domain and Zinc finger, nuclear hormone receptor-type domain and Nuclear hormone receptor, ligand-binding domain and Zinc finger, NHR/GATA-type domain-containing protein [Strongyloides ratti]|CEF69626.1 Nuclear hormone receptor, ligand-binding, core domain and Zinc finger, nuclear hormone receptor-type domain and Nuclear hormone receptor, ligand-bind…
TRINITY_DN60048_c0_g1	639.19	177.56	1.8475	9.5925e-57	2.9194e-55	XP_020301642.1	40S ribosomal protein S24 [Loa loa]|EFO17922.2 40S ribosomal protein S24 [Loa loa]
TRINITY_DN4253_c0_g1	58.95	397.75	-2.7548	1.0016e-56	3.0467e-55	XP_006816218.1	PREDICTED: uncharacterized protein LOC102809517 [Saccoglossus kowalevskii]
TRINITY_DN11477_c0_g1	40.5	329.81	-3.0252	1.0699e-56	3.2527e-55	XP_019960557.1	PREDICTED: mast cell tryptase-like [Paralichthys olivaceus]
TRINITY_DN25620_c0_g1	141.17	562.17	-1.9939	1.1249e-56	3.4182e-55	AVA09650.1	putative effector protein [Heterodera avenae]
TRINITY_DN11811_c0_g1	13.51	259.86	-4.2656	1.1444e-56	3.4755e-55	XP_024509133.1	Lipase, class 3 family-containing protein [Strongyloides ratti]|CEF69934.1 Lipase, class 3 family-containing protein [Strongyloides ratti]
TRINITY_DN644_c0_g1	496.33	100.67	2.3012	1.4103e-56	4.2811e-55	VDK62929.1	unnamed protein product [Onchocerca ochengi]
TRINITY_DN12049_c1_g1	744.52	1589.88	-1.0946	1.4863e-56	4.5094e-55	TRINITY_DN12049_c1_g1	-
TRINITY_DN481_c0_g1	108.28	501.22	-2.2097	1.4926e-56	4.5262e-55	TRINITY_DN481_c0_g1	-
TRINITY_DN854_c0_g1	2250.93	4228.56	-0.9094	1.5261e-56	4.6253e-55	RCN43636.1	hypothetical protein ANCCAN_10407 [Ancylostoma caninum]
TRINITY_DN2761_c0_g1	68.74	387.23	-2.4948	1.7612e-56	5.3352e-55	KHN88770.1	Alpha-mannosidase 2 [Toxocara canis]
TRINITY_DN34283_c0_g1	57.99	374.71	-2.6925	1.8737e-56	5.6728e-55	KHN83523.1	Innexin unc-9 [Toxocara canis]
TRINITY_DN20831_c0_g1	675.03	187.23	1.8475	1.9467e-56	5.891e-55	AGT39213.1	fatty acid desaturase [Ditylenchus destructor]
TRINITY_DN5357_c0_g1	33.46	293.01	-3.1307	2.1228e-56	6.4204e-55	TRINITY_DN5357_c0_g1	-
TRINITY_DN66446_c1_g1	971.48	2001.06	-1.0423	2.3013e-56	6.9566e-55	PAV81207.1	hypothetical protein WR25_14563 isoform A [Diploscapter pachys]
TRINITY_DN11764_c0_g1	34.06	295.42	-3.1165	2.561e-56	7.7378e-55	TRINITY_DN11764_c0_g1	-
TRINITY_DN9071_c0_g1	27.62	282.82	-3.3567	3.0229e-56	9.1287e-55	TRINITY_DN9071_c0_g1	-
TRINITY_DN28780_c0_g1	95.75	442.56	-2.2091	3.1196e-56	9.4157e-55	TRINITY_DN28780_c0_g1	-
TRINITY_DN4478_c0_g4	69.98	391.1	-2.483	3.3565e-56	1.0126e-54	XP_024348217.1	Heat shock cognate protein [Echinococcus granulosus]|EUB57021.1 Heat shock cognate protein [Echinococcus granulosus]|CDS18693.1 heat shock kda protein [Echinococcus granulosus]
TRINITY_DN18599_c0_g1	90.21	434.54	-2.2685	3.4016e-56	1.0256e-54	EGT36373.1	hypothetical protein CAEBREN_16230 [Caenorhabditis brenneri]
TRINITY_DN6938_c1_g1	194.9	677.54	-1.7976	3.4771e-56	1.0478e-54	CDJ86930.1	GPCR and Peptidase M13 domain containing protein [Haemonchus contortus]
TRINITY_DN57879_c0_g1	346.52	47.61	2.8653	3.8603e-56	1.1627e-54	OZF92404.1	hypothetical protein FL82_14084, partial [Caenorhabditis remanei]
TRINITY_DN2224_c2_g1	538.19	3.87	7.1085	4.2162e-56	1.2693e-54	TRINITY_DN2224_c2_g1	-
TRINITY_DN598_c2_g1	365.65	46.81	2.9656	4.2607e-56	1.282e-54	CDJ93582.1	C-type lectin domain containing protein [Haemonchus contortus]
TRINITY_DN2703_c0_g1	38.05	308.4	-3.0195	5.1001e-56	1.5338e-54	VDM38097.1	unnamed protein product [Toxocara canis]
TRINITY_DN1722_c0_g1	22202	36219.3	-0.7061	6.0659e-56	1.8233e-54	VDK86642.1	unnamed protein product [Litomosoides sigmodontis]
TRINITY_DN4373_c0_g1	315.29	944.3	-1.5832	6.4793e-56	1.9465e-54	EYC29235.1	hypothetical protein Y032_0006g2858 [Ancylostoma ceylanicum]
TRINITY_DN130_c0_g3	290.94	10.68	4.7724	6.9509e-56	2.0871e-54	XP_011165069.1	uncharacterized protein LOC105199607 [Solenopsis invicta]|XP_011165070.1 uncharacterized protein LOC105199607 [Solenopsis invicta]
TRINITY_DN5761_c0_g1	93.59	443.17	-2.243	7.1327e-56	2.1406e-54	TRINITY_DN5761_c0_g1	-
TRINITY_DN1001_c0_g1	1766.1	3499.56	-0.9866	7.7935e-56	2.3377e-54	VDM44525.1	unnamed protein product [Toxocara canis]
TRINITY_DN8699_c0_g1	52.17	341.41	-2.7106	8.9071e-56	2.6704e-54	RCN40005.1	unspecific monooxygenase [Ancylostoma caninum]
TRINITY_DN3523_c0_g1	62.6	369.52	-2.5605	9.2673e-56	2.7769e-54	AJH66211.1	sigma class glutathione S-transferase [Baylisascaris schroederi]
TRINITY_DN5319_c0_g1	126.43	523.91	-2.0513	9.3274e-56	2.7935e-54	VDN83652.1	unnamed protein product [Brugia pahangi]
TRINITY_DN8059_c0_g1	165.44	626.98	-1.9229	9.6336e-56	2.8837e-54	VDK86672.1	unnamed protein product [Litomosoides sigmodontis]
TRINITY_DN5405_c0_g1	176.43	608.81	-1.7865	9.7541e-56	2.9183e-54	TRINITY_DN5405_c0_g1	-
TRINITY_DN6129_c0_g1	560.66	1318.6	-1.2333	1.0797e-55	3.2288e-54	KHN76414.1	Prohormone-4 [Toxocara canis]
TRINITY_DN40137_c0_g1	610.05	172.99	1.8194	1.1306e-55	3.3792e-54	QBM20353.1	small heat shock protein [Tomicus yunnanensis]
TRINITY_DN14840_c0_g1	25.78	291.68	-3.5003	1.2179e-55	3.6382e-54	XP_024499990.1	Cht7 [Strongyloides ratti]|CEF60781.1 Cht7 [Strongyloides ratti]
TRINITY_DN2736_c0_g1	95.72	470.6	-2.2976	1.3659e-55	4.0783e-54	PAV83748.1	hypothetical protein WR25_13317 [Diploscapter pachys]
TRINITY_DN13793_c0_g1	28.56	299.42	-3.3923	1.3817e-55	4.1233e-54	VBB30993.1	unnamed protein product [Acanthocheilonema viteae]
TRINITY_DN2224_c1_g1	710.75	1557.9	-1.1324	1.3878e-55	4.1394e-54	VDD94226.1	unnamed protein product [Enterobius vermicularis]
TRINITY_DN6464_c0_g1	94.23	434.32	-2.2047	1.3943e-55	4.1567e-54	TRINITY_DN6464_c0_g1	-
TRINITY_DN4478_c2_g1	49.69	338.08	-2.7664	1.3953e-55	4.1576e-54	XP_002114285.1	hypothetical protein TRIADDRAFT_50470 [Trichoplax adhaerens]|XP_002114286.1 hypothetical protein TRIADDRAFT_50471 [Trichoplax adhaerens]|EDV23375.1 hypothetical protein TRIADDRAFT_50470 [Trichoplax adhaerens]|EDV23376.1 hypothetical protein TRIADDRAFT_50471 [Trichoplax adhaerens]|RDD46173.1 Heat shock cognate 71 kDa protein [Trichoplax sp. H2]
TRINITY_DN19476_c0_g1	397.67	69.43	2.5215	1.4609e-55	4.3508e-54	VDK87344.1	unnamed protein product [Litomosoides sigmodontis]
TRINITY_DN5009_c0_g1	236.59	730.48	-1.6265	1.5755e-55	4.6896e-54	TRINITY_DN5009_c0_g1	-
TRINITY_DN4393_c0_g1	23.03	274.98	-3.5793	1.6618e-55	4.944e-54	CDJ80161.1	Ankyrin and Glutaminase domain containing protein [Haemonchus contortus]
TRINITY_DN7026_c0_g1	24.54	271.61	-3.4687	1.8735e-55	5.571e-54	PAV60669.1	hypothetical protein WR25_14427 [Diploscapter pachys]
TRINITY_DN66849_c0_g1	392.7	63.72	2.6269	1.9308e-55	5.7385e-54	CDQ02226.1	BMA-PBS-7, isoform d [Brugia malayi]
TRINITY_DN2314_c0_g1	143.33	539.47	-1.9121	2.408e-55	7.1529e-54	TRINITY_DN2314_c0_g1	-
TRINITY_DN8332_c0_g1	45.73	326.98	-2.8381	2.5059e-55	7.4401e-54	RCN51539.1	AMOP domain protein [Ancylostoma caninum]
TRINITY_DN7158_c0_g1	23.03	265.64	-3.5282	2.7407e-55	8.1329e-54	VDM93846.1	unnamed protein product [Onchocerca ochengi]
TRINITY_DN65151_c0_g1	781.46	238.83	1.7097	2.9153e-55	8.6466e-54	VDN53356.1	unnamed protein product [Dracunculus medinensis]
TRINITY_DN2939_c0_g1	3081.88	1657.33	0.8946	2.9673e-55	8.7965e-54	VDM25875.1	unnamed protein product [Toxocara canis]
TRINITY_DN7671_c0_g1	205.3	654.2	-1.6719	2.972e-55	8.806e-54	TRINITY_DN7671_c0_g1	-
TRINITY_DN546_c0_g1	61.65	374.41	-2.6021	3.1592e-55	9.3559e-54	TRINITY_DN546_c0_g1	-
TRINITY_DN20633_c0_g1	544.47	1336.84	-1.2967	3.3911e-55	1.0037e-53	EYC40775.1	hypothetical protein Y032_0598g460 [Ancylostoma ceylanicum]
TRINITY_DN18897_c1_g1	420.68	83.61	2.3301	3.5634e-55	1.0542e-53	XP_002646801.1	Hypothetical protein CBG18455 [Caenorhabditis briggsae]|CAP35904.1 Protein CBG18455 [Caenorhabditis briggsae]
TRINITY_DN11150_c0_g1	27.64	286.31	-3.3738	3.6695e-55	1.085e-53	KHN84868.1	Nuclear hormone receptor family member nhr-62 [Toxocara canis]
TRINITY_DN3919_c0_g1	178.92	605.88	-1.7601	3.8267e-55	1.131e-53	KHN82729.1	putative Na(+)/H(+) antiporter nhx-9 [Toxocara canis]
TRINITY_DN1632_c0_g1	250.01	791.37	-1.6622	4.27e-55	1.2613e-53	KHN83119.1	putative glutathione S-transferase gst-36 [Toxocara canis]
TRINITY_DN343_c0_g1	39.27	309.54	-2.9784	4.4463e-55	1.3128e-53	KHN85953.1	Tyrosine-protein kinase sid-3 [Toxocara canis]
TRINITY_DN5081_c0_g1	375.04	974.65	-1.3782	5.3317e-55	1.5734e-53	KHJ94296.1	putative glutamate carrier 1 [Oesophagostomum dentatum]
TRINITY_DN2034_c0_g1	595.31	1357.37	-1.1889	5.4459e-55	1.6063e-53	TRINITY_DN2034_c0_g1	-
TRINITY_DN64149_c0_g1	1588.94	586.65	1.437	5.8121e-55	1.7134e-53	VDN59812.1	unnamed protein product [Dracunculus medinensis]
TRINITY_DN5274_c0_g1	34.06	295.76	-3.1189	5.8659e-55	1.7284e-53	XP_017225861.1	PREDICTED: heat shock cognate 70 kDa protein-like [Daucus carota subsp. sativus]
TRINITY_DN6096_c5_g1	33.44	287.66	-3.1047	6.5923e-55	1.9414e-53	XP_003105150.1	CRE-HSP-70 protein [Caenorhabditis remanei]|EFP01048.1 CRE-HSP-70 protein [Caenorhabditis remanei]
TRINITY_DN28446_c0_g1	101.65	519.45	-2.3549	7.7699e-55	2.2871e-53	TRINITY_DN28446_c0_g1	-
TRINITY_DN56_c0_g1	440.31	1122.89	-1.3508	8.831e-55	2.5981e-53	VDO27285.1	unnamed protein product, partial [Brugia timori]
TRINITY_DN5522_c0_g1	13002.9	8245.39	0.6572	9.0161e-55	2.6512e-53	VDK55822.1	unnamed protein product [Anisakis simplex]
TRINITY_DN170_c0_g2	159.83	586.67	-1.8757	1.0713e-54	3.1486e-53	VDO76416.1	unnamed protein product [Heligmosomoides polygyrus]
TRINITY_DN8867_c0_g1	17.79	257.21	-3.8532	1.084e-54	3.1842e-53	TRINITY_DN8867_c0_g1	-
TRINITY_DN1796_c0_g1	827.85	1757.73	-1.0864	1.1564e-54	3.3952e-53	XP_024498886.1	RING finger protein 11 [Strongyloides ratti]|CEF59675.1 RING finger protein 11 [Strongyloides ratti]
TRINITY_DN7261_c0_g1	299.45	862.04	-1.5258	1.1833e-54	3.4726e-53	OZG15006.1	hypothetical protein FL83_10789, partial [Caenorhabditis latens]
TRINITY_DN8426_c0_g1	63.23	364.2	-2.5259	1.2192e-54	3.576e-53	VDM48029.1	unnamed protein product [Toxocara canis]
TRINITY_DN19397_c0_g1	47.22	343.21	-2.8613	1.3837e-54	4.0565e-53	CDJ87805.1	Outer mitochondrial membrane transport complex protein domain containing protein [Haemonchus contortus]
TRINITY_DN365_c0_g1	398.82	1131.15	-1.5043	1.812e-54	5.3095e-53	VDK44235.1	unnamed protein product [Anisakis simplex]
TRINITY_DN2193_c0_g1	673.12	1554.42	-1.2074	1.8484e-54	5.4134e-53	EYC24833.1	hypothetical protein Y032_0013g2128 [Ancylostoma ceylanicum]
TRINITY_DN14049_c0_g1	38.68	307.39	-2.9908	2.0674e-54	6.0517e-53	XP_024507101.1	Transporter [Strongyloides ratti]|CEF67901.1 Transporter [Strongyloides ratti]
TRINITY_DN6008_c0_g1	81.97	428.1	-2.3858	2.109e-54	6.1705e-53	OZC08371.1	hypothetical protein X798_04571 [Onchocerca flexuosa]
TRINITY_DN2842_c0_g1	288.47	805.39	-1.4811	2.1158e-54	6.1872e-53	TRINITY_DN2842_c0_g1	-
TRINITY_DN3894_c0_g1	61.69	357.83	-2.536	2.1565e-54	6.303e-53	EGT40379.1	hypothetical protein CAEBREN_31998 [Caenorhabditis brenneri]
TRINITY_DN13686_c0_g1	99.17	470.99	-2.2483	2.3035e-54	6.7294e-53	TAE56096.1	hypothetical protein EAZ87_19030 [Nostocales cyanobacterium]
TRINITY_DN11110_c0_g1	1658.81	3164.88	-0.9316	2.3643e-54	6.9035e-53	TRINITY_DN11110_c0_g1	-
TRINITY_DN65446_c0_g1	762.24	2.91	8.0689	2.3895e-54	6.9735e-53	CDJ97719.1	NADH:flavin oxidoreductase NADH oxidase domain containing protein [Haemonchus contortus]
TRINITY_DN5766_c0_g1	346.73	50.63	2.7741	2.77e-54	8.0799e-53	XP_024509699.1	Pleckstrin homology domain and Pleckstrin homology-like domain-containing protein [Strongyloides ratti]|CEF70502.1 Pleckstrin homology domain and Pleckstrin homology-like domain-containing protein [Strongyloides ratti]
TRINITY_DN30212_c1_g1	4471.91	8257.24	-0.8847	2.779e-54	8.1023e-53	ASU87369.1	cytochrome oxidase subunit 1, partial (mitochondrion) [Nematoda sp. RS-2017]
[truncated: 56,294 more rows]

## Sheet: A1_vs_CK.DEG_up
A23_vs_CK.DEG_up
gene_id	A23_readcount	CK_readcount	log2FoldChange	pvalue	padj	symbol	description
TRINITY_DN1043_c0_g1	5321.46	99.41	5.7394	0	0	XP_026642773.1	ubiquitin carboxyl-terminal hydrolase 17-like protein B [Microtus ochrogaster]
TRINITY_DN115_c0_g1	15436.2	2389.08	2.6916	0	0	VDM44232.1	unnamed protein product [Toxocara canis]
TRINITY_DN123_c2_g1	10065.2	1575.12	2.6752	0	0	EGT47110.1	hypothetical protein CAEBREN_28565 [Caenorhabditis brenneri]
TRINITY_DN1240_c0_g1	31241.3	11300.6	1.467	0	0	EYC31691.1	hypothetical protein Y032_0003g1184 [Ancylostoma ceylanicum]|RCN52838.1 chaperone protein DnaK [Ancylostoma caninum]
TRINITY_DN12993_c0_g1	13240	336.26	5.2977	0	0	VDM48029.1	unnamed protein product [Toxocara canis]
TRINITY_DN130_c0_g1	4123.62	310.66	3.7286	0	0	XP_019641709.1	PREDICTED: uncharacterized protein LOC109483150 [Branchiostoma belcheri]
TRINITY_DN1314_c3_g1	6608.18	301.05	4.4571	0	0	WP_103796322.1	pirin family protein [Pantoea sp. PSNIH6]|POW56122.1 pirin family protein [Pantoea sp. PSNIH6]
TRINITY_DN1504_c0_g1	7850.67	255.22	4.9452	0	0	VDK87344.1	unnamed protein product [Litomosoides sigmodontis]
TRINITY_DN15268_c0_g1	6862.57	1375.76	2.3185	0	0	OZC09494.1	methionine-R-sulfoxide reductase [Onchocerca flexuosa]|VDO37660.1 unnamed protein product [Onchocerca flexuosa]
TRINITY_DN1581_c0_g1	12689.5	1717.73	2.8846	0	0	VDK51581.1	unnamed protein product [Anisakis simplex]
TRINITY_DN16145_c0_g1	13426.8	1345.75	3.3195	0	0	XP_024508756.1	Protein kinase-like domain and Uncharacterised oxidoreductase Dhs-27 family and CHK kinase-like domain-containing protein [Strongyloides ratti]|CEF69556.1 Protein kinase-like domain and Uncharacterised oxidoreductase Dhs-27 family and CHK kinase-like domain-containing protein [Strongyloides ratti]
TRINITY_DN1641_c2_g1	11453	2166.29	2.402	0	0	VDM44869.1	unnamed protein product [Toxocara canis]
TRINITY_DN16772_c0_g1	4751.43	631.93	2.9108	0	0	VDN39830.1	unnamed protein product [Gongylonema pulchrum]
TRINITY_DN1737_c0_g1	7642.18	353.36	4.4342	0	0	XP_003143214.1	oxidoreductase [Loa loa]|EFO20858.1 oxidoreductase [Loa loa]
TRINITY_DN1896_c2_g1	153079	46403	1.722	0	0	TRINITY_DN1896_c2_g1	-
TRINITY_DN21228_c0_g1	114743	37462.1	1.6149	0	0	AEP19214.1	HSP70-1 [Ditylenchus destructor]
TRINITY_DN2182_c0_g1	2250.58	239.12	3.2374	0	0	KHN81972.1	Glutathione S-transferase 1 [Toxocara canis]
TRINITY_DN22303_c0_g1	7159.44	1462.48	2.2911	0	0	WP_099868286.1	molecular chaperone DnaK [Pararhizobium haloflavum]|ABG74349.1 heat shock protein [Bursaphelenchus xylophilus]
TRINITY_DN22376_c0_g1	7970.67	1016.34	2.9706	0	0	ACY01918.1	heat shock protein 90 [Bursaphelenchus xylophilus]
TRINITY_DN22637_c0_g1	4874.54	239.82	4.3413	0	0	VDM57308.1	unnamed protein product [Angiostrongylus costaricensis]
TRINITY_DN2311_c0_g1	6751.04	1738.15	1.9574	0	0	OZC10374.1	NAD(+)/NADH kinase [Onchocerca flexuosa]
TRINITY_DN2361_c1_g1	7804.6	1251.63	2.6408	0	0	VDK58647.1	unnamed protein product [Anisakis simplex]
TRINITY_DN26210_c0_g1	3858.42	726.25	2.4091	0	0	VDM38183.1	unnamed protein product [Toxocara canis]
TRINITY_DN2628_c0_g1	6678.33	750.89	3.1529	0	0	VDM81904.1	unnamed protein product [Strongylus vulgaris]
TRINITY_DN2771_c0_g1	7522.54	1558.26	2.2714	0	0	XP_024509613.1	Transaldolase [Strongyloides ratti]|CEF70416.1 Transaldolase [Strongyloides ratti]
TRINITY_DN29946_c0_g1	1854.99	72.61	4.6679	0	0	VDO53383.1	unnamed protein product [Haemonchus placei]
TRINITY_DN3000_c0_g1	4267.83	790.75	2.4324	0	0	AJH66211.1	sigma class glutathione S-transferase [Baylisascaris schroederi]
TRINITY_DN3023_c0_g1	35586.9	10802.6	1.7199	0	0	XP_013306577.1	DnaJ domain protein [Necator americanus]|ETN84350.1 DnaJ domain protein [Necator americanus]
TRINITY_DN3595_c0_g1	16217.2	20.94	9.5981	0	0	PCG71373.1	hypothetical protein B5V51_1923 [Heliothis virescens]
TRINITY_DN3600_c0_g1	41438.6	2686.85	3.9473	0	0	PDM64371.1	gsr-1 [Pristionchus pacificus]
TRINITY_DN3772_c0_g1	28739.5	2986.82	3.2663	0	0	VDK54768.1	unnamed protein product [Anisakis simplex]
TRINITY_DN3864_c0_g1	10127	1042.65	3.2793	0	0	XP_013291353.1	Cys/Met metabolism PLP-dependent enzyme [Necator americanus]|ETN69126.1 Cys/Met metabolism PLP-dependent enzyme [Necator americanus]
TRINITY_DN4197_c0_g1	2112.2	73.78	4.8451	0	0	VDM91938.1	unnamed protein product [Onchocerca ochengi]
TRINITY_DN4423_c0_g1	4196.63	378.23	3.4707	0	0	PAA72650.1	hypothetical protein BOX15_Mlig004036g1 [Macrostomum lignano]
TRINITY_DN445_c0_g1	7082.92	37.04	7.5719	0	0	XP_024502812.1	Sialin [Strongyloides ratti]|CEF63611.1 Sialin [Strongyloides ratti]
TRINITY_DN4509_c0_g1	28239.2	5712.52	2.3054	0	0	VDM37081.1	unnamed protein product [Toxocara canis]
TRINITY_DN45196_c0_g1	3140.87	201.28	3.9648	0	0	TRINITY_DN45196_c0_g1	-
TRINITY_DN469_c0_g1	3313.25	172.8	4.2656	0	0	EYC40969.1	hypothetical protein Y032_0587g341 [Ancylostoma ceylanicum]
TRINITY_DN4713_c0_g1	2544.6	55.64	5.5143	0	0	KHN80246.1	Dehydrogenase/reductase SDR family member 1 [Toxocara canis]
TRINITY_DN4869_c0_g1	33965.1	41.75	9.6648	0	0	KHN70634.1	Alcohol dehydrogenase [NADP(+)] [Toxocara canis]
TRINITY_DN488_c0_g1	6341.42	943.96	2.7478	0	0	EYC07122.1	hypothetical protein Y032_0072g696 [Ancylostoma ceylanicum]
TRINITY_DN493_c0_g1	20537.6	3609.52	2.5082	0	0	CDJ83543.1	Clathrin coatomer adaptor and Clathrin adaptor domain containing protein [Haemonchus contortus]
TRINITY_DN49686_c0_g1	7081.72	405.53	4.1258	0	0	XP_966803.1	PREDICTED: AN1-type zinc finger protein 2A [Tribolium castaneum]|EFA02191.1 AN1-type zinc finger protein 2B-like Protein [Tribolium castaneum]
TRINITY_DN5000_c0_g1	27629.6	7748.71	1.8341	0	0	VDM40797.1	unnamed protein product [Toxocara canis]
TRINITY_DN5586_c0_g2	2776.28	167.05	4.0527	0	0	AJH66211.1	sigma class glutathione S-transferase [Baylisascaris schroederi]
TRINITY_DN5733_c0_g1	13164.9	2071.16	2.6682	0	0	OZC05311.1	CHCH domain protein [Onchocerca flexuosa]
TRINITY_DN6034_c0_g1	3638.84	528.84	2.7821	0	0	PAV80748.1	hypothetical protein WR25_03335 [Diploscapter pachys]
TRINITY_DN6171_c0_g1	8181.99	1096.74	2.9001	0	0	CDJ86098.1	Hypoxia induced protein domain containing protein [Haemonchus contortus]
TRINITY_DN6703_c0_g1	3544.82	256.64	3.7852	0	0	TRINITY_DN6703_c0_g1	-
TRINITY_DN692_c0_g1	4059.43	384.04	3.4025	0	0	TRINITY_DN692_c0_g1	-
TRINITY_DN7056_c0_g1	3809.94	576.46	2.7234	0	0	EYB84378.1	hypothetical protein Y032_0317g2313 [Ancylostoma ceylanicum]
TRINITY_DN7566_c0_g1	7658.56	1575.06	2.2812	0	0	ACZ13350.1	small HSP21-like protein [Bursaphelenchus xylophilus]
TRINITY_DN7773_c0_g1	3858.59	227.79	4.0827	0	0	KHN80246.1	Dehydrogenase/reductase SDR family member 1 [Toxocara canis]
TRINITY_DN8395_c0_g1	11028.3	1528.84	2.8514	0	0	PIC55010.1	hypothetical protein B9Z55_000465 [Caenorhabditis nigoni]
TRINITY_DN8669_c0_g1	23527.1	4369.43	2.4288	0	0	OZG09169.1	hypothetical protein FL83_16245, partial [Caenorhabditis latens]
TRINITY_DN877_c0_g1	38819.1	8799.42	2.1414	0	0	XP_003139952.1	50S ribosomal protein L16 [Loa loa]|EFO24119.1 50S ribosomal protein L16 [Loa loa]
TRINITY_DN96_c0_g1	4166.03	650.42	2.6804	0	0	VDM48029.1	unnamed protein product [Toxocara canis]
TRINITY_DN9785_c0_g1	4537.64	265.28	4.0976	0	0	NP_505588.1	Nuclear Hormone Receptor family [Caenorhabditis elegans]|CAA94839.1 Nuclear Hormone Receptor family [Caenorhabditis elegans]
TRINITY_DN985_c0_g2	3670.18	54.89	6.0696	0	0	EPB74129.1	oxidoreductase, short chain dehydrogenase/reductase family protein [Ancylostoma ceylanicum]
TRINITY_DN2963_c0_g1	21178.3	5264.5	2.0082	7.8075e-307	2.1056e-304	VDM41821.1	unnamed protein product [Toxocara canis]
TRINITY_DN1872_c0_g1	3981.54	790.8	2.3311	9.7472e-301	2.5462e-298	KHN86725.1	Protein F37C4.5 [Toxocara canis]
TRINITY_DN1244_c1_g1	35816.6	9549.4	1.9072	1.172e-296	2.9812e-294	VDM53407.1	unnamed protein product [Angiostrongylus costaricensis]
TRINITY_DN4048_c0_g1	3618.46	780.44	2.2132	1.8498e-295	4.6648e-293	KHN87278.1	Glutathione synthetase [Toxocara canis]
TRINITY_DN596_c0_g1	1658.48	62.98	4.7227	1.0969e-287	2.6513e-285	PDM75698.1	itx-1 [Pristionchus pacificus]
TRINITY_DN1691_c0_g1	8370.9	2143.4	1.9654	3.7008e-282	8.6232e-280	KHN78864.1	Peptidyl-prolyl cis-trans isomerase 4 [Toxocara canis]
TRINITY_DN5802_c0_g3	2028.48	250.7	3.0186	8.9086e-277	2.0431e-274	KHN84738.1	Pre-mRNA-splicing factor 8 -like protein [Toxocara canis]
TRINITY_DN8408_c0_g1	1639.6	65.96	4.6293	2.9348e-276	6.678e-274	KHN76406.1	Tetratricopeptide repeat protein 21B [Toxocara canis]
TRINITY_DN2201_c0_g1	12734.9	3516.15	1.8569	1.4579e-270	3.1689e-268	VDM07161.1	unnamed protein product [Wuchereria bancrofti]
TRINITY_DN43488_c0_g1	1523.95	81.43	4.2242	3.8709e-265	8.082e-263	XP_002641482.1	Hypothetical protein CBG09773 [Caenorhabditis briggsae]
TRINITY_DN15481_c3_g1	4893.09	1299.45	1.9126	2.0436e-261	4.2516e-259	EYC27684.1	hypothetical protein Y032_0008g128 [Ancylostoma ceylanicum]
TRINITY_DN10237_c0_g1	2013.49	201.12	3.3222	5.025e-260	1.0343e-257	XP_013291816.1	LIM domain protein [Necator americanus]|ETN69589.1 LIM domain protein [Necator americanus]
TRINITY_DN1641_c1_g1	40574.1	12702.1	1.6754	9.0915e-253	1.8199e-250	VDM44869.1	unnamed protein product [Toxocara canis]
TRINITY_DN18767_c1_g1	6342.47	1786.05	1.8285	3.1214e-249	6.061e-247	VDM39727.1	unnamed protein product [Toxocara canis]
TRINITY_DN960_c0_g1	2869.41	600.09	2.2579	3.739e-249	7.2359e-247	TRINITY_DN960_c0_g1	-
TRINITY_DN2118_c0_g1	5021.78	11.4	8.7894	1.0301e-248	1.987e-246	XP_024504724.1	Estradiol 17-beta-dehydrogenase 12 [Strongyloides ratti]|CEF65524.1 Estradiol 17-beta-dehydrogenase 12 [Strongyloides ratti]
TRINITY_DN165_c0_g1	2429.74	432.23	2.4902	6.6045e-243	1.2252e-240	TRINITY_DN165_c0_g1	-
TRINITY_DN12801_c0_g1	2048.43	290.12	2.8208	2.726e-241	5.0094e-239	POM33359.1	hypothetical protein FL81_11157 [Caenorhabditis remanei]
TRINITY_DN20070_c1_g1	1621.69	148.75	3.4431	8.5065e-241	1.5534e-238	PIO73415.1	putative cystathionine beta-lyase [Teladorsagia circumcincta]
TRINITY_DN4159_c0_g1	2228.58	388.17	2.523	7.2117e-240	1.3087e-237	XP_014771638.1	PREDICTED: collagen alpha-1(XIV) chain-like, partial [Octopus bimaculoides]
TRINITY_DN14311_c1_g1	19885.3	7922.81	1.3276	7.5913e-237	1.3648e-234	XP_024499035.1	3-ketoacyl-CoA thiolase, mitochondrial [Strongyloides ratti]|CEF59824.1 3-ketoacyl-CoA thiolase, mitochondrial [Strongyloides ratti]
TRINITY_DN29734_c1_g1	11230.7	3479.95	1.6901	1.4772e-236	2.6477e-234	WP_110285645.1	translation elongation factor EF-1 subunit alpha [Halomonas sp. LBP4]|PXX94332.1 translation elongation factor EF-1 subunit alpha [Halomonas sp. LBP4]
TRINITY_DN12188_c0_g1	4597.25	1002.78	2.1961	1.9774e-232	3.4488e-230	VDM44869.1	unnamed protein product [Toxocara canis]
TRINITY_DN912_c0_g1	1491.13	114.85	3.7012	6.8258e-230	1.1729e-227	AJH66211.1	sigma class glutathione S-transferase [Baylisascaris schroederi]
TRINITY_DN38459_c0_g1	2239.9	388.82	2.5277	3.5362e-229	6.0407e-227	KHN78028.1	NADH oxidase [Toxocara canis]
TRINITY_DN1180_c0_g1	4722.01	1447.55	1.7057	3.7276e-226	6.3122e-224	VDM40505.1	unnamed protein product [Toxocara canis]
TRINITY_DN6518_c0_g1	5688.15	1766.01	1.6873	1.9081e-225	3.194e-223	XP_013292166.1	phosphogluconate dehydrogenase [Necator americanus]|ETN69939.1 phosphogluconate dehydrogenase [Necator americanus]
TRINITY_DN2151_c0_g1	7555.08	2364.21	1.6766	1.0387e-222	1.7189e-220	KHN86194.1	Cysteine synthase [Toxocara canis]
TRINITY_DN16747_c0_g1	1331.71	35.64	5.2173	8.5797e-219	1.3806e-216	AJH66211.1	sigma class glutathione S-transferase [Baylisascaris schroederi]
TRINITY_DN235_c0_g1	11779.2	4399.04	1.4207	6.9101e-216	1.0879e-213	VDK79345.1	unnamed protein product [Onchocerca ochengi]
TRINITY_DN2781_c0_g1	19915.2	6155.62	1.694	1.164e-204	1.7386e-202	XP_003113973.1	CRE-SNR-4 protein [Caenorhabditis remanei]|EFP05311.1 CRE-SNR-4 protein [Caenorhabditis remanei]|OZF78503.1 hypothetical protein FL82_11305, partial [Caenorhabditis remanei]|POM28839.1 hypothetical protein FL81_24198 [Caenorhabditis remanei]|POM34417.1 hypothetical protein FL81_14686 [Caenorhabditis remanei]
TRINITY_DN64150_c3_g1	17763	7481.95	1.2474	8.7649e-203	1.2861e-200	XP_024505123.1	Putative phospholipase B-like 2 [Strongyloides ratti]|CEF65923.1 Putative phospholipase B-like 2 [Strongyloides ratti]
TRINITY_DN1062_c0_g1	18615.2	6881.01	1.4359	1.0243e-200	1.488e-198	VDN57390.1	unnamed protein product [Dracunculus medinensis]
TRINITY_DN43_c0_g1	1193.98	98.58	3.5946	3.8128e-200	5.5112e-198	PDM64371.1	gsr-1 [Pristionchus pacificus]
TRINITY_DN364_c0_g1	6236.26	1598.37	1.964	2.365e-197	3.3197e-195	KHN88859.1	Canalicular multispecific organic anion transporter 1 [Toxocara canis]
TRINITY_DN658_c0_g1	1115.36	65.41	4.0945	2.5641e-197	3.5905e-195	AJH66211.1	sigma class glutathione S-transferase [Baylisascaris schroederi]
TRINITY_DN1299_c1_g1	1599.53	17.99	6.4671	7.4148e-196	1.0309e-193	XP_028178857.1	uncharacterized protein LOC114365728 [Ostrinia furnacalis]
TRINITY_DN33786_c0_g1	1136.43	53.57	4.4147	6.03e-192	8.1878e-190	OZG02865.1	hypothetical protein FL82_06472, partial [Caenorhabditis remanei]
TRINITY_DN354_c0_g1	3448.18	1008.48	1.7739	2.2517e-187	2.9743e-185	VDM44869.1	unnamed protein product [Toxocara canis]
TRINITY_DN16497_c0_g1	1260.46	156.38	3.0086	1.0133e-184	1.3176e-182	OZG10179.1	hypothetical protein FL83_15080, partial [Caenorhabditis latens]
TRINITY_DN7270_c0_g1	2519.17	631.14	1.9961	8.047e-184	1.0417e-181	PDM81322.1	hypothetical protein PRIPAC_36325 [Pristionchus pacificus]
TRINITY_DN1896_c36_g1	3367.54	953.78	1.8195	3.7739e-182	4.8315e-180	TRINITY_DN1896_c36_g1	-
TRINITY_DN39455_c0_g1	2065.79	483.91	2.0936	1.1135e-181	1.4162e-179	XP_027029774.1	heat shock cognate 71 kDa protein [Tachysurus fulvidraco]|ACR15181.1 heat shock cognate protein 70 [Tachysurus fulvidraco]|ACR15182.1 heat shock cognate protein 70 [Tachysurus fulvidraco]
TRINITY_DN10961_c0_g1	1927.42	423.88	2.1857	1.2131e-180	1.5328e-178	VDD93910.1	unnamed protein product [Enterobius vermicularis]
TRINITY_DN22782_c0_g1	1314.59	194.25	2.7598	5.8936e-178	7.3358e-176	VDM07102.1	unnamed protein product [Wuchereria bancrofti]
TRINITY_DN18225_c0_g1	1334.85	206.38	2.6932	3.2546e-176	4.0251e-174	EYC25003.1	hypothetical protein Y032_0012g1634 [Ancylostoma ceylanicum]
TRINITY_DN1639_c0_g1	1041.87	53.26	4.2913	4.8056e-174	5.8442e-172	TRINITY_DN1639_c0_g1	-
TRINITY_DN168_c0_g1	1360.13	132.7	3.3512	8.6304e-174	1.0474e-171	EPB72514.1	AAA family ATPase, CDC48 subfamily [Ancylostoma ceylanicum]
TRINITY_DN985_c0_g1	1553.24	285.61	2.4435	1.6962e-172	2.0331e-170	XP_024508868.1	Short-chain dehydrogenase/reductase SDR family and Glucose/ribitol dehydrogenase family and NAD(P)-binding domain-containing protein [Strongyloides ratti]|CEF69669.1 Short-chain dehydrogenase/reductase SDR family and Glucose/ribitol dehydrogenase family and NAD(P)-binding domain-containing protein [Strongyloides ratti]
TRINITY_DN453_c0_g1	49834.5	17881.5	1.4786	7.1983e-166	8.2868e-164	PAV90897.1	hypothetical protein WR25_24202 [Diploscapter pachys]
TRINITY_DN33581_c0_g1	10311.5	3690.18	1.4823	1.1575e-165	1.3247e-163	PIC43110.1	hypothetical protein B9Z55_009982 [Caenorhabditis nigoni]
TRINITY_DN393_c0_g1	1161.79	139.31	3.0573	2.7905e-165	3.1686e-163	EYB93146.1	hypothetical protein Y032_0185g1018 [Ancylostoma ceylanicum]
TRINITY_DN23906_c0_g1	1066.37	21.23	5.626	1.0467e-164	1.1748e-162	EYC20060.1	hypothetical protein Y032_0023g847 [Ancylostoma ceylanicum]
TRINITY_DN2420_c0_g1	1432.34	255.71	2.4836	4.5089e-164	5.0413e-162	TRINITY_DN2420_c0_g1	-
TRINITY_DN64966_c0_g1	1694.97	262.15	2.6902	1.5768e-163	1.7496e-161	CDJ83602.1	UBA THIF-type NAD FAD binding fold and Ubiquitin-activating enzyme and Ubiquitin-activating enzyme repeat and Ubiquitin-activating enzyme e1 domain containing protein [Haemonchus contortus]
TRINITY_DN3131_c0_g1	1367.23	211.44	2.6958	8.3008e-163	9.1406e-161	OZG15812.1	hypothetical protein FL83_09804, partial [Caenorhabditis latens]
TRINITY_DN492_c0_g1	965.62	84.46	3.5115	1.5537e-162	1.7077e-160	TRINITY_DN492_c0_g1	-
TRINITY_DN1896_c7_g3	12692.9	5032.65	1.3345	8.4003e-161	9.1293e-159	TRINITY_DN1896_c7_g3	-
TRINITY_DN1452_c0_g2	8032.4	3459.92	1.2151	4.1099e-160	4.4253e-158	VDK53803.1	unnamed protein product [Anisakis simplex]
TRINITY_DN355_c0_g1	2261.45	638.06	1.8262	2.468e-156	2.5858e-154	CDJ87006.1	Ubiquitin domain containing protein [Haemonchus contortus]
TRINITY_DN1891_c0_g1	7465.16	3241.56	1.2034	1.4782e-154	1.5322e-152	EYC05507.1	hypothetical protein Y032_0081g1412 [Ancylostoma ceylanicum]
TRINITY_DN54873_c0_g1	1322.96	211.62	2.6451	1.6064e-154	1.6621e-152	VDO63802.1	unnamed protein product [Heligmosomoides polygyrus]
TRINITY_DN1790_c0_g2	1054.81	148.22	2.831	3.3539e-152	3.3802e-150	TRINITY_DN1790_c0_g2	-
TRINITY_DN39007_c0_g1	3375.9	969.55	1.7997	3.4069e-151	3.4041e-149	TRINITY_DN39007_c0_g1	-
TRINITY_DN2370_c0_g1	4603.23	1622.19	1.5046	1.1734e-150	1.1585e-148	TRINITY_DN2370_c0_g1	-
TRINITY_DN123_c0_g1	2398.71	693.81	1.7886	1.444e-148	1.4043e-146	XP_024500054.1	Cystinosin [Strongyloides ratti]|CEF60845.1 Cystinosin [Strongyloides ratti]
TRINITY_DN62156_c0_g1	1091.07	140.85	2.9495	2.2097e-148	2.1453e-146	PDM84502.1	tatn-1 [Pristionchus pacificus]
TRINITY_DN8531_c0_g1	972.97	118.37	3.0412	1.1018e-147	1.0592e-145	KHN85537.1	hypothetical protein Tcan_13281 [Toxocara canis]
TRINITY_DN6702_c0_g1	1105.63	178.25	2.6322	1.2833e-147	1.2315e-145	EGT47110.1	hypothetical protein CAEBREN_28565 [Caenorhabditis brenneri]
TRINITY_DN2259_c0_g1	2928.49	1001.82	1.5479	1.0008e-145	9.4338e-144	PAV64992.1	hypothetical protein WR25_19626 [Diploscapter pachys]
TRINITY_DN2411_c0_g1	1105.61	144.4	2.9329	2.085e-145	1.9589e-143	PAV71850.1	hypothetical protein WR25_12474 [Diploscapter pachys]
TRINITY_DN12275_c0_g1	4357.15	1428.13	1.6091	2.8992e-145	2.7195e-143	XP_024504451.1	4-hydroxyphenylpyruvate dioxygenase [Strongyloides ratti]|CEF65250.1 4-hydroxyphenylpyruvate dioxygenase [Strongyloides ratti]
TRINITY_DN828_c0_g1	873.53	22.24	5.2898	8.0571e-145	7.5335e-143	OQR72073.1	3-oxoacyl-[acyl-carrier-protein] reductase FabG-like [Tropilaelaps mercedesae]
TRINITY_DN1611_c0_g1	1323.26	228.86	2.532	1.9638e-144	1.8303e-142	EGT46568.1	hypothetical protein CAEBREN_25896 [Caenorhabditis brenneri]
TRINITY_DN5651_c0_g1	1064.65	147.49	2.8515	2.4917e-143	2.293e-141	TRINITY_DN5651_c0_g1	-
TRINITY_DN2838_c0_g1	2484.12	644.4	1.9453	2.3976e-142	2.1857e-140	VDM44869.1	unnamed protein product [Toxocara canis]
TRINITY_DN14316_c0_g1	999.47	138.53	2.8524	5.0747e-142	4.6189e-140	XP_024507730.1	Short-chain dehydrogenase/reductase SDR family and Glucose/ribitol dehydrogenase family and NAD(P)-binding domain-containing protein [Strongyloides ratti]|CEF68530.1 Short-chain dehydrogenase/reductase SDR family and Glucose/ribitol dehydrogenase family and NAD(P)-binding domain-containing protein [Strongyloides ratti]
TRINITY_DN56149_c0_g1	870.64	96.92	3.1646	1.042e-141	9.4403e-140	KHN81633.1	26S proteasome non-ATPase regulatory subunit 6 [Toxocara canis]
TRINITY_DN1896_c34_g1	5107.74	2012.24	1.3436	2.5443e-141	2.2979e-139	TRINITY_DN1896_c34_g1	-
TRINITY_DN18826_c0_g1	1147.36	209.54	2.4542	2.7743e-141	2.5017e-139	PAV63096.1	hypothetical protein WR25_17335 [Diploscapter pachys]
TRINITY_DN985_c1_g1	775.61	42.37	4.1987	1.3082e-139	1.1652e-137	EYC15560.1	hypothetical protein Y032_0036g3212 [Ancylostoma ceylanicum]
TRINITY_DN4335_c0_g1	6827.24	1679.96	2.0224	1.5414e-138	1.3625e-136	KIH68428.1	Beta-ketoacyl synthase protein [Ancylostoma duodenale]
TRINITY_DN9538_c0_g1	1864.73	395.52	2.2352	4.6354e-138	4.0789e-136	AAN84543.1	heat shock protein 70 A2, partial [Panagrellus redivivus]
TRINITY_DN2052_c1_g1	1036.2	148.65	2.7976	1.3332e-136	1.1678e-134	EJW88499.1	26S protease regulatory subunit 6b [Wuchereria bancrofti]
TRINITY_DN36293_c0_g1	4564.08	1719.77	1.4087	1.5844e-136	1.3837e-134	KHN81423.1	60S ribosomal export protein NMD3 [Toxocara canis]
TRINITY_DN6316_c0_g1	4082.47	1531.73	1.4138	4.0264e-136	3.5007e-134	VDM39370.1	unnamed protein product [Toxocara canis]
TRINITY_DN60096_c0_g1	790.17	60.27	3.7183	3.522e-134	3.0082e-132	PAV78453.1	hypothetical protein WR25_12029 [Diploscapter pachys]
TRINITY_DN26337_c0_g1	2675.9	788.51	1.7628	1.804e-133	1.5274e-131	WP_099868284.1	hypothetical protein [Pararhizobium haloflavum]
TRINITY_DN502_c0_g1	2441.32	690.84	1.8215	2.1116e-133	1.7827e-131	VDD94800.1	unnamed protein product [Enterobius vermicularis]
TRINITY_DN6905_c1_g1	3339.31	742.18	2.1687	4.1749e-133	3.5144e-131	PDM69779.1	eef-2 [Pristionchus pacificus]
TRINITY_DN4224_c0_g1	1201.84	202.6	2.5702	1.3477e-132	1.1296e-130	APQ40645.1	major sperm protein [Bursaphelenchus xylophilus]|APQ40646.1 major sperm protein [Bursaphelenchus xylophilus]
TRINITY_DN2225_c0_g1	1193.92	238.05	2.3278	8.3801e-132	6.9937e-130	AEB66269.1	heat shock protein 20 [Bursaphelenchus xylophilus]
TRINITY_DN2103_c0_g1	6409.89	2772.61	1.2087	2.4088e-131	2.0017e-129	KHN73515.1	Protein unc-45 -like protein B [Toxocara canis]
TRINITY_DN12188_c0_g2	5233.17	2026.06	1.3685	1.808e-130	1.4897e-128	AAN84543.1	heat shock protein 70 A2, partial [Panagrellus redivivus]
TRINITY_DN24148_c0_g1	2907.24	820.2	1.8264	1.4856e-128	1.2019e-126	TRINITY_DN24148_c0_g1	-
TRINITY_DN50192_c0_g1	1973.13	509.46	1.9544	4.097e-128	3.3009e-126	TRINITY_DN50192_c0_g1	-
TRINITY_DN11583_c0_g1	739.48	47.72	3.9504	7.1352e-128	5.725e-126	ABW81468.1	2-cysteine peroxiredoxin [Bursaphelenchus xylophilus]
TRINITY_DN5511_c0_g1	818.2	109.59	2.9003	3.558e-127	2.8314e-125	KIH65109.1	leucine Rich repeat-containing domain protein [Ancylostoma duodenale]
TRINITY_DN5185_c0_g1	7421.08	3109.44	1.2549	1.4175e-125	1.1143e-123	XP_024505157.1	Anamorsin [Strongyloides ratti]|CEF65957.1 Anamorsin [Strongyloides ratti]
TRINITY_DN4637_c0_g1	1507.37	7.73	7.5944	1.5614e-125	1.2258e-123	TRINITY_DN4637_c0_g1	-
TRINITY_DN54489_c0_g1	1101.84	219.04	2.3289	4.1684e-123	3.1992e-121	PAV70067.1	hypothetical protein WR25_21648 isoform A [Diploscapter pachys]|PAV70068.1 hypothetical protein WR25_21648 isoform B [Diploscapter pachys]
TRINITY_DN17242_c0_g1	5048.78	3.94	10.3377	9.4686e-123	7.2194e-121	OZJ04313.1	hypothetical protein BZG36_03169 [Bifiguratus adelaidae]
TRINITY_DN21278_c0_g1	1499.44	360.23	2.0566	1.6996e-121	1.2824e-119	VDL62597.1	unnamed protein product [Nippostrongylus brasiliensis]
TRINITY_DN67391_c0_g1	809.52	103.94	2.9615	1.9192e-121	1.4463e-119	XP_001895018.1	proteasome subunit alpha type 1 [Brugia malayi]|CDQ04647.1 BMA-PAS-6, isoform b [Brugia malayi]
TRINITY_DN5938_c0_g1	8697.77	3919.35	1.1501	2.2213e-121	1.6718e-119	VDK42647.1	unnamed protein product [Anisakis simplex]
TRINITY_DN9560_c0_g1	814.46	118.57	2.7782	2.3125e-121	1.7382e-119	EYB89206.1	hypothetical protein Y032_0234g3128 [Ancylostoma ceylanicum]
TRINITY_DN634_c0_g1	1646.28	446.14	1.8821	3.0875e-121	2.3177e-119	TRINITY_DN634_c0_g1	-
TRINITY_DN4626_c0_g1	1647.22	465.8	1.821	3.7223e-121	2.7906e-119	AJH66211.1	sigma class glutathione S-transferase [Baylisascaris schroederi]
TRINITY_DN5823_c0_g1	1832.47	553.62	1.7269	5.5355e-121	4.1446e-119	VDN90905.1	unnamed protein product [Brugia pahangi]
TRINITY_DN3000_c2_g1	1468.46	359.07	2.0323	2.5171e-120	1.8702e-118	PAV80071.1	hypothetical protein WR25_25892 [Diploscapter pachys]
TRINITY_DN17177_c0_g1	25158.4	11432.3	1.138	2.9433e-120	2.1841e-118	VDK59751.1	unnamed protein product [Anisakis simplex]
TRINITY_DN670_c0_g1	7780.98	3725.15	1.0628	3.1236e-120	2.315e-118	VDK78361.1	unnamed protein product [Onchocerca ochengi]
TRINITY_DN7288_c1_g1	666.42	23.33	4.8321	3.2072e-120	2.3739e-118	XP_022178602.1	uncharacterized protein LOC111039396 [Myzus persicae]
TRINITY_DN64585_c0_g1	717.86	82.06	3.1306	6.0164e-120	4.4419e-118	CDJ91318.1	AT hook and UBX domain containing protein [Haemonchus contortus]
TRINITY_DN43033_c0_g1	18166.1	7565.01	1.2639	2.4428e-119	1.7944e-117	VDK59751.1	unnamed protein product [Anisakis simplex]
TRINITY_DN7487_c0_g1	986.15	177.44	2.475	2.4779e-119	1.8179e-117	VDK69006.1	unnamed protein product [Litomosoides sigmodontis]
TRINITY_DN543_c0_g2	650.81	50.48	3.6835	6.1247e-118	4.4486e-116	TRINITY_DN543_c0_g2	-
TRINITY_DN7735_c0_g1	26347	11193.5	1.235	9.5292e-118	6.9128e-116	CDJ87952.1	Heat shock protein Hsp20 domain containing protein [Haemonchus contortus]
TRINITY_DN597_c0_g1	639.2	22.8	4.8148	1.0471e-117	7.5866e-116	TRINITY_DN597_c0_g1	-
TRINITY_DN12101_c0_g1	1768.86	465.59	1.9248	2.2543e-116	1.6152e-114	AYV64573.1	cathepsin L-like cysteine proteinase [Bursaphelenchus xylophilus]
TRINITY_DN12775_c0_g1	851.97	133.95	2.6707	2.4791e-115	1.7719e-113	KHN76475.1	26S proteasome non-ATPase regulatory subunit 3 [Toxocara canis]
TRINITY_DN151_c2_g1	1309.65	205.65	2.6738	3.8835e-114	2.7487e-112	XP_024509902.1	Nematode cuticle collagen, N-terminal domain and Collagen triple helix repeat-containing protein [Strongyloides ratti]|CEF70706.1 Nematode cuticle collagen, N-terminal domain and Collagen triple helix repeat-containing protein [Strongyloides ratti]
TRINITY_DN6876_c0_g1	621.74	21.9	4.8425	8.3969e-114	5.9146e-112	EYC15560.1	hypothetical protein Y032_0036g3212 [Ancylostoma ceylanicum]
TRINITY_DN8118_c0_g1	1282.82	321.94	1.9928	7.6547e-113	5.3338e-111	XP_024509136.1	Carotenoid isomerooxygenase [Strongyloides ratti]|CEF69937.1 Carotenoid isomerooxygenase [Strongyloides ratti]
TRINITY_DN909_c0_g1	640.6	39.49	4.0232	1.2337e-112	8.5658e-111	VDK44314.1	unnamed protein product [Anisakis simplex]
TRINITY_DN10115_c2_g1	19912	9277.45	1.1017	1.3566e-112	9.3964e-111	AAN15207.1	heat shock protein 70-C [Panagrellus redivivus]
TRINITY_DN19010_c0_g1	1028.29	196.61	2.3859	5.3231e-112	3.674e-110	XP_024500007.1	Large neutral amino acids transporter small subunit 1 [Strongyloides ratti]|CEF60798.1 Large neutral amino acids transporter small subunit 1 [Strongyloides ratti]
TRINITY_DN455_c0_g1	1145.66	274.68	2.0608	1.3801e-111	9.4358e-110	VDK74373.1	unnamed protein product [Litomosoides sigmodontis]
TRINITY_DN843_c0_g1	2815.73	1024.17	1.4584	1.9519e-110	1.3252e-108	VBB30280.1	unnamed protein product [Acanthocheilonema viteae]
TRINITY_DN694_c0_g1	2031.88	531.95	1.9324	3.0703e-110	2.0797e-108	NP_510174.3	Uncharacterized protein CELE_R03G8.3 [Caenorhabditis elegans]|CAA93678.3 Uncharacterized protein CELE_R03G8.3 [Caenorhabditis elegans]
TRINITY_DN65036_c0_g1	702.74	13.02	5.7438	1.1311e-109	7.6174e-108	KHN85811.1	putative peroxisomal acyl-coenzyme A oxidase [Toxocara canis]
TRINITY_DN66872_c0_g1	2905.86	1185.91	1.2931	5.3161e-109	3.5432e-107	XP_024502009.1	LD39266p [Strongyloides ratti]|CEF62807.1 LD39266p [Strongyloides ratti]
TRINITY_DN25989_c0_g1	1164.56	283.73	2.0372	6.9536e-109	4.624e-107	KHN79556.1	Phosphoglucomutase-1 [Toxocara canis]
TRINITY_DN57923_c1_g1	1311.4	321.99	2.0252	1.1244e-108	7.4428e-107	VDM36917.1	unnamed protein product, partial [Toxocara canis]
TRINITY_DN62977_c0_g1	865.07	116.49	2.8911	1.858e-108	1.2243e-106	KIH69233.1	Proteasome/cyclosome repeat protein [Ancylostoma duodenale]
TRINITY_DN2072_c0_g1	1573.18	463	1.7653	2.2487e-108	1.4801e-106	ACZ13333.1	60S ribosomal protein L8 [Bursaphelenchus xylophilus]
TRINITY_DN564_c0_g1	8146.19	3693.38	1.1414	3.455e-108	2.2665e-106	XP_015683120.1	PREDICTED: 2-acylglycerol O-acyltransferase 2-A-like [Protobothrops mucrosquamatus]
TRINITY_DN13377_c0_g1	561.31	29.36	4.2538	2.0364e-107	1.3239e-105	KHN80203.1	Alcohol dehydrogenase [NADP(+)] [Toxocara canis]
TRINITY_DN57028_c0_g1	2448.31	901.69	1.4416	9.7503e-107	6.3038e-105	PXX94315.1	hypothetical protein CR157_21965 [Halomonas sp. LBP4]
TRINITY_DN8427_c0_g1	1484.94	437.25	1.7628	9.5986e-106	6.1511e-104	ACZ13351.1	14-3-3 protein [Bursaphelenchus xylophilus]|AFG30027.1 14-3-3 protein [Bursaphelenchus xylophilus]|AFG30028.1 14-3-3A protein [Bursaphelenchus mucronatus]|AFG30030.1 14-3-3A protein [Bursaphelenchus xylophilus]|AHC94951.1 FTT-2 protein [Bursaphelenchus xylophilus]|AHJ11139.1 14-3-3 zeta [Bursaphelenchus xylophilus]
TRINITY_DN60965_c0_g1	1362.46	358.04	1.9277	6.0731e-105	3.8495e-103	KHJ98883.1	ribosomal protein L10 [Oesophagostomum dentatum]
TRINITY_DN5513_c0_g1	593.44	46.87	3.6636	1.7394e-104	1.099e-102	TRINITY_DN5513_c0_g1	-
TRINITY_DN1209_c0_g1	1232.96	6.33	7.5938	1.7759e-104	1.1208e-102	KHN83392.1	UDP-glucuronosyltransferase 2C1 [Toxocara canis]
TRINITY_DN61384_c0_g1	1713.45	546.91	1.6479	6.1868e-104	3.8836e-102	WP_110285660.1	50S ribosomal protein L5 [Halomonas sp. LBP4]|PXX94227.1 50S ribosomal protein L5 [Halomonas sp. LBP4]
TRINITY_DN1882_c0_g1	7070.73	3411.61	1.0515	3.0219e-103	1.8787e-101	CDJ87538.1	unnamed protein product [Haemonchus contortus]
TRINITY_DN3493_c0_g1	3428.57	1288.43	1.4111	5.1702e-103	3.2074e-101	XP_002676806.1	predicted protein [Naegleria gruberi]|EFC44062.1 predicted protein [Naegleria gruberi]
TRINITY_DN45539_c0_g1	1418.82	398.64	1.8321	4.3222e-101	2.6254e-99	TRINITY_DN45539_c0_g1	-
TRINITY_DN55784_c0_g1	1315.2	357.77	1.8799	4.3087e-100	2.5929e-98	ACZ13323.1	40S ribosomal protein S3a [Bursaphelenchus xylophilus]
TRINITY_DN5063_c0_g1	3187.91	1357.58	1.2315	2.5023e-99	1.4966e-97	XP_024499181.1	Glutamate--cysteine ligase regulatory subunit [Strongyloides ratti]|CEF59971.1 Glutamate--cysteine ligase regulatory subunit [Strongyloides ratti]
TRINITY_DN1847_c0_g1	2987.01	1018.91	1.5509	5.7418e-99	3.406e-97	VDL70401.1	unnamed protein product [Nippostrongylus brasiliensis]
TRINITY_DN857_c0_g1	602.75	79.03	2.9304	5.6071e-98	3.2794e-96	KHN81018.1	DDB1- and CUL4-associated factor 11 -like protein, partial [Toxocara canis]
TRINITY_DN13615_c0_g1	697.82	86.21	3.0101	8.3219e-98	4.8623e-96	VDM39727.1	unnamed protein product [Toxocara canis]
TRINITY_DN61791_c0_g1	606.2	71.89	3.0792	2.415e-97	1.4082e-95	NP_001255810.1	Dihydrolipoyl dehydrogenase, mitochondrial [Caenorhabditis elegans]|O17953.2 RecName: Full=Dihydrolipoyl dehydrogenase, mitochondrial; AltName: Full=Dihydrolipoamide dehydrogenase; Flags: Precursor|CAB05249.2 Dihydrolipoyl dehydrogenase, mitochondrial [Caenorhabditis elegans]
TRINITY_DN59236_c1_g1	3356.48	1266.16	1.4056	4.1597e-97	2.4135e-95	VDK46943.1	unnamed protein product [Cylicostephanus goldi]
TRINITY_DN10336_c0_g1	595.24	47.61	3.6458	1.7595e-96	1.0148e-94	PDM74332.1	nhr-33 [Pristionchus pacificus]
TRINITY_DN65447_c1_g1	1375.61	404.49	1.7657	2.1332e-96	1.2279e-94	WP_110285655.1	hypothetical protein [Halomonas sp. LBP4]
TRINITY_DN62628_c0_g1	500.56	21.99	4.5087	2.5307e-96	1.4552e-94	VDM91938.1	unnamed protein product [Onchocerca ochengi]
TRINITY_DN325_c0_g1	1132.16	283.36	1.9984	3.3747e-96	1.9349e-94	VBB29062.1	unnamed protein product [Acanthocheilonema viteae]
TRINITY_DN4462_c0_g1	581.19	60.07	3.2706	4.0131e-96	2.2986e-94	VDM49413.1	unnamed protein product [Toxocara canis]
TRINITY_DN5115_c0_g1	4252.37	1913.67	1.1515	4.1211e-96	2.3582e-94	RCN36679.1	b member 6, ATP-binding cassette sub family, partial [Ancylostoma caninum]
TRINITY_DN3000_c1_g1	596.75	63.49	3.2273	4.2557e-96	2.4328e-94	AJH66211.1	sigma class glutathione S-transferase [Baylisascaris schroederi]
TRINITY_DN66455_c0_g1	629.6	74.1	3.091	1.1031e-95	6.2567e-94	KHN75648.1	26S proteasome non-ATPase regulatory subunit 12 [Toxocara canis]
TRINITY_DN58352_c0_g1	904.16	187.43	2.2681	1.5921e-95	9.0132e-94	VDM44841.1	unnamed protein product [Toxocara canis]
TRINITY_DN4861_c0_g1	1807.35	632.36	1.5148	1.7861e-95	1.0101e-93	TRINITY_DN4861_c0_g1	-
TRINITY_DN419_c0_g1	1088.78	286.78	1.9252	2.6041e-95	1.4699e-93	KHN70942.1	Nuclear hormone receptor family member nhr-28 [Toxocara canis]
TRINITY_DN248_c5_g2	852.83	188.26	2.1793	9.9401e-95	5.573e-93	XP_013298836.1	protein disulfide-isomerase domain protein [Necator americanus]|ETN76609.1 protein disulfide-isomerase domain protein [Necator americanus]
TRINITY_DN916_c0_g1	2014.36	718.06	1.4884	1.0969e-94	6.144e-93	VDM19127.1	unnamed protein product [Wuchereria bancrofti]
TRINITY_DN6833_c0_g1	5489.24	2713.08	1.0167	2.0387e-94	1.1386e-92	KHN83239.1	putative glutamate--tRNA ligase, mitochondrial [Toxocara canis]
TRINITY_DN8108_c0_g1	3277.35	1452.91	1.1734	4.6325e-94	2.5725e-92	XP_020302907.1	degenerin unc-8 [Loa loa]|EFO23246.2 degenerin unc-8 [Loa loa]
TRINITY_DN1845_c0_g1	1550.4	530.53	1.5467	5.2652e-94	2.9211e-92	KHN73595.1	Putative cytochrome P450 CYP13A8 [Toxocara canis]
TRINITY_DN14739_c0_g1	637.32	94.08	2.7611	8.4621e-94	4.6724e-92	CDP94316.1	BMA-RPN-2, isoform a [Brugia malayi]
TRINITY_DN1101_c0_g1	1652.3	564.12	1.5495	1.0308e-93	5.67e-92	XP_001897013.1	nucleosome assembly protein 1 [Brugia malayi]|CRZ25806.1 BMA-NAP-1 [Brugia malayi]|VDO31332.1 unnamed protein product [Brugia timori]
TRINITY_DN1896_c5_g2	1796.75	610.55	1.5564	1.6784e-93	9.206e-92	TRINITY_DN1896_c5_g2	-
TRINITY_DN59619_c0_g1	620.82	87.34	2.8342	1.9246e-93	1.0537e-91	XP_003113346.1	CRE-PBS-6 protein [Caenorhabditis remanei]|EFP09600.1 CRE-PBS-6 protein [Caenorhabditis remanei]
TRINITY_DN64969_c0_g1	1159.54	332.01	1.8036	1.2479e-92	6.7494e-91	VDO73748.1	unnamed protein product [Heligmosomoides polygyrus]
TRINITY_DN6413_c0_g1	1006.27	220.48	2.1921	4.6419e-91	2.4739e-89	VDK53154.1	unnamed protein product [Anisakis simplex]
TRINITY_DN15945_c0_g1	472.34	23.49	4.3161	3.0226e-90	1.592e-88	ABB83610.1	UNC-97-like protein [Heterodera glycines]
TRINITY_DN1024_c1_g1	11070.2	5344	1.0505	1.1381e-89	5.9406e-88	KHN81018.1	DDB1- and CUL4-associated factor 11 -like protein, partial [Toxocara canis]
TRINITY_DN22303_c0_g2	834.6	179.14	2.2201	5.7483e-89	2.9712e-87	AAN15207.1	heat shock protein 70-C [Panagrellus redivivus]
TRINITY_DN17833_c1_g1	1567.83	502.03	1.6432	1.4364e-88	7.3853e-87	TRINITY_DN17833_c1_g1	-
TRINITY_DN20696_c0_g1	2701.56	937.91	1.5253	4.9072e-88	2.5053e-86	VDM38183.1	unnamed protein product [Toxocara canis]
TRINITY_DN39105_c0_g1	614.63	100.15	2.6156	7.1112e-88	3.6242e-86	AMO02372.1	heat shock protein 70, partial [Echinolittorina malaccana]
TRINITY_DN17066_c0_g1	7401.68	3488.63	1.0851	1.8314e-87	9.2847e-86	KHJ93704.1	helicase protein [Oesophagostomum dentatum]
TRINITY_DN450_c0_g1	1506.58	529.97	1.507	3.2728e-86	1.6239e-84	TRINITY_DN450_c0_g1	-
TRINITY_DN4202_c0_g1	1446.17	494.57	1.5478	4.1516e-86	2.0565e-84	PDM62201.1	hypothetical protein PRIPAC_51643 [Pristionchus pacificus]
TRINITY_DN2350_c0_g1	491.69	13.31	5.1912	7.89e-86	3.895e-84	CCO32781.1	NADH-dependent flavin oxidoreductase [Rhizoctonia solani AG-1 IB]
TRINITY_DN57015_c0_g1	777.46	164.19	2.2433	1.5666e-85	7.6948e-84	PDM69562.1	rpl-4 [Pristionchus pacificus]
TRINITY_DN54845_c0_g1	1087.15	303.78	1.8391	2.1893e-85	1.0735e-83	ACZ13337.1	elongation factor 1 gamma [Bursaphelenchus xylophilus]
TRINITY_DN57509_c0_g1	1110.99	315.39	1.8146	2.5355e-85	1.2422e-83	PAV91798.1	hypothetical protein WR25_18958 [Diploscapter pachys]
TRINITY_DN1832_c0_g1	444.45	23.45	4.2465	1.9704e-84	9.5095e-83	TRINITY_DN1832_c0_g1	-
TRINITY_DN18389_c0_g1	1377.97	459.64	1.5831	2.3064e-84	1.1113e-82	TRINITY_DN18389_c0_g1	-
TRINITY_DN26228_c0_g1	456.22	33.9	3.7572	5.687e-84	2.7288e-82	VDK47673.1	unnamed protein product [Anisakis simplex]
TRINITY_DN66507_c0_g1	781.41	174.11	2.1659	7.2197e-84	3.4529e-82	PDM65987.1	cct-5 [Pristionchus pacificus]
TRINITY_DN39116_c0_g1	488.61	48.3	3.3326	1.6597e-83	7.8987e-82	ADD82420.1	calreticulin [Bursaphelenchus xylophilus]
TRINITY_DN1108_c0_g1	566.19	8.88	5.9966	2.2619e-83	1.0738e-81	KHN70942.1	Nuclear hormone receptor family member nhr-28 [Toxocara canis]
TRINITY_DN44189_c0_g1	3271.72	1406.02	1.2188	2.7824e-83	1.3188e-81	VDM53407.1	unnamed protein product [Angiostrongylus costaricensis]
TRINITY_DN54832_c0_g1	560.66	85.25	2.715	2.8033e-83	1.3276e-81	VDM12936.1	unnamed protein product [Wuchereria bancrofti]
TRINITY_DN75_c1_g1	735.54	6.36	6.8485	3.8348e-83	1.8132e-81	OZG04801.1	hypothetical protein FL83_17137, partial [Caenorhabditis latens]
TRINITY_DN8631_c0_g1	569.94	87.93	2.6961	5.588e-83	2.6294e-81	VDM56490.1	unnamed protein product [Angiostrongylus costaricensis]
TRINITY_DN7620_c0_g1	713.06	146.55	2.2831	1.0734e-82	5.0303e-81	AHW46227.1	DJ-1 protein [Panagrolaimus superbus]
TRINITY_DN85_c0_g1	1787.59	605.02	1.5615	2.627e-82	1.2272e-80	VDK47591.1	unnamed protein product [Anisakis simplex]
TRINITY_DN57369_c0_g1	1343.95	448.15	1.5848	3.1836e-82	1.4824e-80	WP_110285662.1	translation initiation factor IF-5A [Halomonas sp. LBP4]|PXX94224.1 translation initiation factor IF-5A [Halomonas sp. LBP4]
TRINITY_DN3680_c0_g1	1368.21	458.07	1.5789	4.5781e-82	2.1165e-80	ABY87353.1	ferritin [Haliotis diversicolor]
TRINITY_DN778_c0_g1	783.16	181.85	2.1076	6.1206e-82	2.8185e-80	TRINITY_DN778_c0_g1	-
TRINITY_DN62150_c0_g1	1261.54	421.25	1.5828	1.0269e-81	4.6989e-80	ABR87636.1	small subunit ribosomal protein 25, partial [Koerneria sp. RS1982]
TRINITY_DN64569_c0_g1	882.01	227.62	1.9551	3.0975e-81	1.4053e-79	ACZ13335.1	60S ribosomal protein L5 [Bursaphelenchus xylophilus]
TRINITY_DN11190_c1_g1	647.47	103.33	2.6513	3.6152e-81	1.6389e-79	VDM48835.1	unnamed protein product [Toxocara canis]
TRINITY_DN63400_c0_g1	858.06	212.95	2.0075	6.4474e-81	2.9159e-79	CDQ00194.1	BMA-RPS-0, isoform c [Brugia malayi]
TRINITY_DN3444_c1_g1	1656.46	483.48	1.775	6.7902e-81	3.0686e-79	PIC22378.1	hypothetical protein B9Z55_016459 [Caenorhabditis nigoni]
TRINITY_DN59188_c0_g1	725.6	139.05	2.3837	1.024e-80	4.6132e-79	OZC07825.1	hypothetical protein X798_05135 [Onchocerca flexuosa]
TRINITY_DN300_c0_g1	952.87	233.8	2.0302	1.1045e-80	4.9683e-79	EYB92916.1	hypothetical protein Y032_0188g1135 [Ancylostoma ceylanicum]
TRINITY_DN56593_c0_g1	1043.42	303.75	1.78	1.1955e-80	5.3734e-79	XP_001898252.1	60S ribosomal protein L19 [Brugia malayi]|CRZ24282.1 BMA-RPL-19 [Brugia malayi]
TRINITY_DN6831_c0_g1	724.4	131.96	2.4527	1.373e-80	6.1618e-79	KHN86680.1	Aldehyde dehydrogenase, mitochondrial [Toxocara canis]
TRINITY_DN57924_c0_g1	436.78	15.51	4.8082	2.1122e-80	9.4358e-79	TRINITY_DN57924_c0_g1	-
TRINITY_DN58769_c0_g1	671.02	123.83	2.4361	4.0218e-80	1.787e-78	VDM91528.1	unnamed protein product, partial [Onchocerca ochengi]
TRINITY_DN37056_c0_g1	987.13	283.06	1.8023	5.5529e-80	2.4617e-78	TRINITY_DN37056_c0_g1	-
TRINITY_DN49657_c0_g1	405.41	23.82	4.092	4.2749e-79	1.8823e-77	VDD89933.1	unnamed protein product [Enterobius vermicularis]
TRINITY_DN17842_c0_g1	1168.12	375.49	1.6372	1.2014e-78	5.274e-77	VDM41509.1	unnamed protein product [Toxocara canis]
TRINITY_DN3636_c0_g1	467.95	21.67	4.4164	2.0795e-78	9.0808e-77	WP_111055198.1	hypothetical protein [Curtobacterium sp. MCLR17_054]|PZE76922.1 hypothetical protein DEJ08_14530 [Curtobacterium sp. MCLR17_054]
TRINITY_DN58375_c0_g1	940.86	259.42	1.8572	4.766e-78	2.0734e-76	XP_003144033.2	50S ribosomal protein L13e [Loa loa]|EFO20037.2 50S ribosomal protein L13e [Loa loa]
TRINITY_DN23788_c0_g1	532.02	81.84	2.6997	1.8365e-77	7.9244e-76	NP_505750.1	Proteasome subunit alpha type-2 [Caenorhabditis elegans]|Q27488.1 RecName: Full=Proteasome subunit alpha type-2; Short=Proteasome subunit alpha 2|CAA98441.1 Proteasome subunit alpha type-2 [Caenorhabditis elegans]
TRINITY_DN8116_c0_g1	2246.64	931.45	1.2698	2.7032e-77	1.1638e-75	AFJ15101.1	glutathione peroxidases [Ditylenchus destructor]
TRINITY_DN943_c0_g1	1244.86	424.19	1.5532	2.7151e-77	1.1681e-75	CDJ98483.1	Hypothetical protein CBG10869 [Haemonchus contortus]
TRINITY_DN60419_c0_g1	1472.51	495.97	1.5698	4.7001e-77	2.0132e-75	WP_110285656.1	30S ribosomal protein S7 [Halomonas sp. LBP4]|PXX94302.1 30S ribosomal protein S7 [Halomonas sp. LBP4]
TRINITY_DN33300_c0_g1	401.14	23.26	4.1009	4.7875e-77	2.0491e-75	PAV80071.1	hypothetical protein WR25_25892 [Diploscapter pachys]
TRINITY_DN64164_c0_g1	609.88	116.89	2.3848	5.1595e-77	2.2051e-75	VDK55794.1	unnamed protein product [Anisakis simplex]|VDK53164.1 unnamed protein product [Anisakis simplex]
TRINITY_DN57042_c0_g1	676.76	146.27	2.2108	2.0956e-76	8.9041e-75	PAV91135.1	hypothetical protein WR25_10954 [Diploscapter pachys]
TRINITY_DN54446_c0_g1	902.82	215.68	2.0635	3.6801e-76	1.5602e-74	VDM44126.1	unnamed protein product [Toxocara canis]
TRINITY_DN59687_c0_g1	798.15	212.81	1.9072	4.5062e-76	1.9081e-74	ACZ13328.1	40S ribosomal protein S2 [Bursaphelenchus xylophilus]
TRINITY_DN56551_c0_g1	514.41	71.08	2.8483	8.8191e-76	3.72e-74	VDO06628.1	unnamed protein product [Brugia timori]
TRINITY_DN57449_c0_g1	917.1	256.29	1.8389	1.8351e-75	7.7238e-74	ACZ13327.1	60S ribosomal protein L7 [Bursaphelenchus xylophilus]
TRINITY_DN12164_c0_g1	527.46	85.05	2.6357	2.3196e-75	9.7562e-74	KHN81219.1	putative 26S proteasome regulatory subunit rpn-6.1 [Toxocara canis]
TRINITY_DN32861_c0_g1	1495.75	579.33	1.3679	2.9225e-75	1.2265e-73	PAV72017.1	hypothetical protein WR25_22456 [Diploscapter pachys]
TRINITY_DN2018_c1_g1	2227.78	807.4	1.4649	3.1059e-75	1.3026e-73	XP_002629673.1	Hypothetical protein CBG00891 [Caenorhabditis briggsae]|CAP22346.1 Protein CBG00891 [Caenorhabditis briggsae]|PIC43411.1 hypothetical protein B9Z55_004166 [Caenorhabditis nigoni]
TRINITY_DN15106_c0_g1	1354.18	433.66	1.6431	1.2957e-74	5.4067e-73	ACZ13338.1	60S ribosomal protein L7a [Bursaphelenchus xylophilus]
TRINITY_DN1763_c0_g1	436.99	48.58	3.1617	1.351e-74	5.6333e-73	XP_013301226.1	hydrolase, alpha/beta domain protein [Necator americanus]|ETN78999.1 hydrolase, alpha/beta domain protein [Necator americanus]
TRINITY_DN228_c0_g1	528.35	80.38	2.7192	1.3628e-74	5.6784e-73	AAP94889.1	MFP2b [Ascaris suum]
TRINITY_DN23332_c0_g1	416.65	11.66	5.1544	3.3074e-74	1.3664e-72	XP_020648328.1	trans-1,2-dihydrobenzene-1,2-diol dehydrogenase-like [Pogona vitticeps]
TRINITY_DN22542_c0_g1	380.16	19.14	4.3113	5.5875e-74	2.3019e-72	XP_010731495.3	peroxisomal multifunctional enzyme type 2 [Larimichthys crocea]
TRINITY_DN7724_c0_g1	527.12	85.8	2.6225	2.2502e-73	9.1664e-72	PIS78235.1	CS domain protein [Fasciola hepatica]
TRINITY_DN96_c1_g1	540.01	80.08	2.7602	4.2786e-73	1.7357e-71	KHN81972.1	Glutathione S-transferase 1 [Toxocara canis]
TRINITY_DN799_c0_g2	688.47	154.16	2.1584	4.6023e-73	1.8656e-71	VDN52405.1	unnamed protein product [Dracunculus medinensis]
TRINITY_DN1080_c0_g1	644.8	141.9	2.1842	4.7567e-73	1.9256e-71	TRINITY_DN1080_c0_g1	-
TRINITY_DN5611_c0_g1	1254.24	418.47	1.5841	6.5879e-72	2.6249e-70	WP_110285659.1	30S ribosomal protein S4, partial [Halomonas sp. LBP4]|PXX94229.1 30S ribosomal protein S4, partial [Halomonas sp. LBP4]
TRINITY_DN64984_c0_g1	768.06	147.14	2.3791	8.0036e-72	3.1846e-70	VDM60121.1	unnamed protein product [Angiostrongylus costaricensis]
TRINITY_DN62134_c0_g1	1094.27	337.8	1.6941	1.5842e-71	6.2733e-70	VDN02541.1	unnamed protein product [Thelazia callipaeda]
TRINITY_DN389_c0_g1	444.05	58.14	2.9386	2.1136e-71	8.336e-70	VDL79032.1	unnamed protein product [Nippostrongylus brasiliensis]
TRINITY_DN3963_c0_g1	1189.68	386.13	1.6232	2.5543e-71	1.0054e-69	ACZ13324.1	ATP synthase beta chain [Bursaphelenchus xylophilus]
TRINITY_DN7167_c0_g1	406.63	41.51	3.2925	2.5652e-71	1.009e-69	PDM67157.1	rpt-5 [Pristionchus pacificus]
TRINITY_DN93_c0_g1	623.71	119.94	2.3789	4.5575e-71	1.789e-69	KHN71213.1	Vigilin [Toxocara canis]
TRINITY_DN14359_c0_g1	2025.11	853.87	1.2462	4.9279e-71	1.9331e-69	TRINITY_DN14359_c0_g1	-
TRINITY_DN61293_c0_g1	870.49	253.53	1.7796	5.7705e-71	2.259e-69	VDN58142.1	unnamed protein product [Dracunculus medinensis]
TRINITY_DN1036_c0_g2	1715.04	722.19	1.2481	7.3696e-71	2.8812e-69	TRINITY_DN1036_c0_g2	-
TRINITY_DN11295_c0_g1	707.3	178.89	1.9824	8.0342e-71	3.1347e-69	VDM61598.1	unnamed protein product [Angiostrongylus costaricensis]
TRINITY_DN10775_c0_g1	1579.04	522.75	1.5936	1.128e-70	4.3922e-69	XP_024510275.1	Lysosomal protective protein [Strongyloides ratti]|CEF71079.1 Lysosomal protective protein [Strongyloides ratti]
TRINITY_DN54903_c0_g1	670.64	153.33	2.1277	1.7288e-70	6.7138e-69	KJH50035.1	ribosomal L18ae protein [Dictyocaulus viviparus]
TRINITY_DN43139_c0_g1	374.62	14.27	4.7217	2.4544e-70	9.4937e-69	EGT40878.1	hypothetical protein CAEBREN_08009 [Caenorhabditis brenneri]
TRINITY_DN62176_c0_g1	946.9	281.17	1.7516	2.4957e-70	9.6407e-69	WP_110285668.1	30S ribosomal protein S19 [Halomonas sp. LBP4]|PXX94076.1 30S ribosomal protein S19 [Halomonas sp. LBP4]
TRINITY_DN43998_c1_g1	534.2	94.57	2.4937	3.2259e-70	1.2428e-68	TRINITY_DN43998_c1_g1	-
TRINITY_DN11654_c0_g1	981.83	291.41	1.7514	3.7918e-70	1.4589e-68	VDM44869.1	unnamed protein product [Toxocara canis]
TRINITY_DN22052_c0_g1	1404.14	525.47	1.4167	4.1752e-70	1.6054e-68	CDP93190.1	BMA-ABCF-2, isoform b [Brugia malayi]
TRINITY_DN15105_c0_g1	1080.76	342.85	1.6555	5.8866e-70	2.2515e-68	PAV90897.1	hypothetical protein WR25_24202 [Diploscapter pachys]
TRINITY_DN66448_c0_g1	413.67	52.28	2.9802	1.1077e-69	4.223e-68	RCN48785.1	peptidase, T1 family [Ancylostoma caninum]
TRINITY_DN60080_c0_g1	764.06	203.18	1.912	1.2068e-69	4.5948e-68	EJW86194.1	60S ribosomal protein L21 [Wuchereria bancrofti]|VDM21303.1 unnamed protein product [Wuchereria bancrofti]
TRINITY_DN13285_c0_g1	812.3	229.85	1.8225	1.2924e-69	4.9176e-68	PIC36170.1	hypothetical protein B9Z55_015264 [Caenorhabditis nigoni]
TRINITY_DN11942_c0_g1	1016.98	289.97	1.8114	1.5147e-69	5.7481e-68	VDN59216.1	unnamed protein product [Dracunculus medinensis]
TRINITY_DN63837_c0_g1	659.79	163.28	2.0153	1.7222e-69	6.527e-68	EYB91289.1	hypothetical protein Y032_0207g2010 [Ancylostoma ceylanicum]
TRINITY_DN61793_c0_g1	551.48	95.83	2.5283	2.1419e-69	8.1019e-68	WP_110285653.1	hypothetical protein [Halomonas sp. LBP4]|PXX94321.1 hypothetical protein CR157_21945 [Halomonas sp. LBP4]
TRINITY_DN2594_c0_g1	1685.68	714.72	1.238	2.8284e-69	1.0692e-67	EJW85221.1	hypothetical protein WUBG_03867 [Wuchereria bancrofti]
TRINITY_DN540_c0_g1	785.82	4.35	7.5278	3.2917e-69	1.2419e-67	VDM60310.1	unnamed protein product [Angiostrongylus costaricensis]
TRINITY_DN58281_c0_g1	963.93	292.87	1.7162	3.3243e-69	1.2526e-67	WP_110285667.1	50S ribosomal protein L15 [Halomonas sp. LBP4]|PXX94080.1 50S ribosomal protein L15 [Halomonas sp. LBP4]
TRINITY_DN17827_c0_g1	3647.54	1765.95	1.0461	7.1747e-69	2.6877e-67	ACO55135.1	heat shock protein 90 [Toxocara cati]
TRINITY_DN55637_c0_g1	1103.41	382.44	1.5295	7.2437e-69	2.7118e-67	WP_110285661.1	50S ribosomal protein L22 [Halomonas sp. LBP4]|PXX94225.1 50S ribosomal protein L22 [Halomonas sp. LBP4]
TRINITY_DN56977_c0_g1	907.36	286.84	1.6613	1.1054e-68	4.125e-67	VDN50372.1	unnamed protein product [Dracunculus medinensis]
TRINITY_DN59597_c0_g1	1506.91	606.5	1.3127	2.4479e-68	9.1e-67	VDK45123.1	unnamed protein product [Anisakis simplex]
TRINITY_DN8020_c0_g1	760.04	185.34	2.034	3.6738e-68	1.3579e-66	ACZ13329.1	40S ribosomal protein S3 [Bursaphelenchus xylophilus]
TRINITY_DN28420_c0_g1	758.95	217.68	1.8015	8.146e-68	2.9938e-66	XP_024500235.1	Small GTPase superfamily and Ran GTPase family and Small GTPase superfamily, Rho type and Small GTPase superfamily, Rab type and Small GTP-binding protein domain and Small GTPase superfamily, Ras type and Small GTPase superfamily, ARF type and P-loop containing nucleoside triphosphate hydrolase domain-containing protein [Strongyloides ratti]|CEF61026.1 Small GTPase superfamily and Ran GTPase fami…
TRINITY_DN59604_c0_g1	437.92	57.32	2.9372	9.4076e-68	3.4488e-66	RCN37855.1	hypothetical protein ANCCAN_16230 [Ancylostoma caninum]
TRINITY_DN20203_c1_g3	1045.73	257.49	2.0204	4.5092e-67	1.6386e-65	TRINITY_DN20203_c1_g3	-
TRINITY_DN16576_c0_g1	364.34	34.28	3.406	4.6109e-67	1.6745e-65	TRINITY_DN16576_c0_g1	-
TRINITY_DN60925_c0_g1	1026.9	305.44	1.7502	8.08e-67	2.9253e-65	PXX94075.1	hypothetical protein CR157_22040, partial [Halomonas sp. LBP4]
TRINITY_DN66941_c0_g1	1311.78	494.1	1.4088	1.3671e-66	4.934e-65	WP_110285664.1	30S ribosomal protein S17 [Halomonas sp. LBP4]|PXX94084.1 30S ribosomal protein S17 [Halomonas sp. LBP4]
TRINITY_DN14116_c0_g1	345.55	13.56	4.6791	1.4145e-66	5.102e-65	VDL72349.1	unnamed protein product [Nippostrongylus brasiliensis]
TRINITY_DN59639_c0_g1	1065.02	352.52	1.5939	1.5707e-66	5.662e-65	CDP92518.1	BMA-RPL-14 [Brugia malayi]|VDN83351.1 unnamed protein product [Brugia pahangi]
TRINITY_DN14286_c0_g1	709.27	184.65	1.9396	3.8446e-66	1.3765e-64	KHN87449.1	ATP-dependent Clp protease proteolytic subunit 1, mitochondrial [Toxocara canis]
TRINITY_DN26977_c0_g3	975.77	322.94	1.5943	7.4624e-66	2.6652e-64	XP_024508489.1	Cullin-5 [Strongyloides ratti]|CEF69289.1 Cullin-5 [Strongyloides ratti]
TRINITY_DN866_c0_g1	1660.14	676.45	1.2948	8.2549e-66	2.9465e-64	VDK42234.1	unnamed protein product [Anisakis simplex]
TRINITY_DN58729_c0_g1	691.46	185	1.903	1.1283e-65	4.0176e-64	RCN36698.1	GTP-binding domain protein [Ancylostoma caninum]
TRINITY_DN32702_c0_g1	1081.58	362.27	1.576	1.4194e-65	5.0448e-64	EGT42184.1	hypothetical protein CAEBREN_30553 [Caenorhabditis brenneri]
TRINITY_DN2324_c0_g1	2428.37	1182.86	1.0374	2.1588e-65	7.6539e-64	AAN08587.1	putative esophageal gland cell secretory protein 21 [Meloidogyne incognita]
TRINITY_DN2968_c0_g1	580.6	131.06	2.1464	3.1926e-65	1.1292e-63	OZG20090.1	hypothetical protein FL83_05312, partial [Caenorhabditis latens]
TRINITY_DN485_c0_g1	20618.3	10219.2	1.0126	3.7254e-65	1.3168e-63	KHN74386.1	Sequestosome-1 [Toxocara canis]
TRINITY_DN13115_c0_g1	587.76	135.65	2.1142	5.3925e-65	1.9003e-63	XP_024507271.1	Hypoxia up-regulated protein 1 [Strongyloides ratti]|CEF68071.1 Hypoxia up-regulated protein 1 [Strongyloides ratti]
TRINITY_DN13967_c0_g1	394.91	50.35	2.978	1.0087e-64	3.5374e-63	VDD95463.1	unnamed protein product [Enterobius vermicularis]
TRINITY_DN65497_c0_g1	731.38	207.68	1.8169	1.1205e-64	3.9227e-63	XP_020304948.1	T-complex protein 1 [Loa loa]|XP_020304949.1 T-complex protein 1, variant [Loa loa]|EJD74006.1 T-complex protein 1 [Loa loa]|EJD74007.1 T-complex protein 1, variant [Loa loa]
TRINITY_DN4485_c0_g1	720.5	172.72	2.0591	1.6571e-64	5.7837e-63	TRINITY_DN4485_c0_g1	-
TRINITY_DN388_c0_g1	3113.53	1479.26	1.0738	2.9013e-64	1.0096e-62	TRINITY_DN388_c0_g1	-
TRINITY_DN17808_c0_g1	2940.18	1463.44	1.0066	1.346e-63	4.6121e-62	XP_013293465.1	initiation factor, subunit 2 family protein [Necator americanus]|ETN71238.1 initiation factor, subunit 2 family protein [Necator americanus]
TRINITY_DN58385_c0_g1	614.38	155.04	1.9885	2.4005e-63	8.1965e-62	VDK42878.1	unnamed protein product [Anisakis simplex]
TRINITY_DN1338_c0_g1	321.63	15.37	4.3966	3.0962e-63	1.0554e-61	VDM47608.1	unnamed protein product [Toxocara canis]
TRINITY_DN5394_c0_g1	322.17	15.46	4.3701	4.3781e-63	1.4879e-61	NP_505704.1	Uncharacterized protein CELE_F25D1.5 [Caenorhabditis elegans]|CAA98264.1 Uncharacterized protein CELE_F25D1.5 [Caenorhabditis elegans]
TRINITY_DN12753_c0_g1	1105.48	395.46	1.482	1.7484e-62	5.8768e-61	ABY51680.2	ubiquitin conjugating-3 enzyme [Bursaphelenchus xylophilus]
TRINITY_DN447_c0_g1	2838.17	290.18	3.2898	3.553e-62	1.1881e-60	TDG61721.1	hypothetical protein C5L18_000880 [Lactobacillus amylolyticus]|TDG62888.1 hypothetical protein C5L18_001680 [Lactobacillus amylolyticus]|TDG63368.1 hypothetical protein C5L18_001658 [Lactobacillus amylolyticus]|TDG63395.1 hypothetical protein C5L18_000514 [Lactobacillus amylolyticus]
TRINITY_DN66855_c0_g1	320.62	13.5	4.572	5.3689e-62	1.7912e-60	EGT55566.1	hypothetical protein CAEBREN_21836 [Caenorhabditis brenneri]
TRINITY_DN21016_c0_g1	463.31	85.7	2.4369	9.3992e-62	3.1251e-60	VDM10778.1	unnamed protein product [Wuchereria bancrofti]
TRINITY_DN2910_c0_g1	872.21	273.7	1.6694	2.6026e-61	8.619e-60	XP_024499307.1	Lysosomal protective protein [Strongyloides ratti]|CEF60097.1 Lysosomal protective protein [Strongyloides ratti]
TRINITY_DN8895_c0_g1	427.19	35.93	3.5654	3.6213e-61	1.1965e-59	OPS08973.1	hypothetical protein BSV62_23680, partial [Salmonella enterica subsp. enterica serovar Enteritidis]
TRINITY_DN18724_c0_g1	683.37	190.45	1.8433	7.208e-61	2.3669e-59	TRINITY_DN18724_c0_g1	-
TRINITY_DN6750_c0_g1	641.76	127.5	2.3305	8.0224e-61	2.6313e-59	XP_020305900.1	thyroid hormone receptor interactor 12 [Loa loa]|EJD75010.1 thyroid hormone receptor interactor 12 [Loa loa]
TRINITY_DN55705_c0_g1	447	67.79	2.7262	2.2136e-60	7.2078e-59	VDK55473.1	unnamed protein product [Anisakis simplex]
TRINITY_DN6495_c0_g1	398.35	6.36	5.9638	2.3026e-60	7.4935e-59	VDM48715.1	unnamed protein product [Toxocara canis]
TRINITY_DN56965_c0_g1	309.33	22.25	3.7925	2.8598e-60	9.3014e-59	ACZ13342.1	hydroxyacyl dehydrogenase, partial [Bursaphelenchus xylophilus]
TRINITY_DN11604_c0_g1	483.38	101.63	2.2515	2.9113e-60	9.4637e-59	VDK43500.1	unnamed protein product [Anisakis simplex]
TRINITY_DN22853_c0_g1	361.63	35.11	3.3545	3.279e-60	1.0647e-58	EGT49215.1	hypothetical protein CAEBREN_16379 [Caenorhabditis brenneri]
TRINITY_DN5284_c0_g1	758.71	170.54	2.1531	3.5878e-60	1.1643e-58	KHN85121.1	DIS3-like exonuclease 2 [Toxocara canis]
TRINITY_DN61832_c0_g1	354.48	45.53	2.9637	4.3821e-60	1.4213e-58	XP_024510842.1	Dgp-1 [Strongyloides ratti]|CEF71646.1 Dgp-1 [Strongyloides ratti]
TRINITY_DN18620_c0_g1	392.74	52.1	2.9199	4.4927e-60	1.4556e-58	VDM39217.1	unnamed protein product [Toxocara canis]
TRINITY_DN11186_c0_g2	469.07	84.33	2.4748	4.7116e-60	1.5256e-58	ACZ13345.1	aldolase [Bursaphelenchus xylophilus]
TRINITY_DN7421_c0_g1	447.47	80.02	2.4781	7.7584e-60	2.5066e-58	EYC45343.1	hypothetical protein Y032_0431g1319 [Ancylostoma ceylanicum]
TRINITY_DN3268_c0_g1	307.19	25.78	3.5702	1.7816e-59	5.7402e-58	CDJ97769.1	Haloacid dehalogenase hydrolase and Aminoglycoside phosphotransferase and Acyl-CoA dehydrogenase and Acyl-CoA oxidase dehydrogenase domain containing protein [Haemonchus contortus]
TRINITY_DN12323_c0_g1	306.2	21.99	3.7997	2.0599e-59	6.633e-58	XP_024505630.1	6-phosphogluconate dehydrogenase, decarboxylating [Strongyloides ratti]|CEF66430.1 6-phosphogluconate dehydrogenase, decarboxylating [Strongyloides ratti]
TRINITY_DN57829_c0_g1	719.56	215.12	1.7415	2.721e-59	8.733e-58	AHW80323.1	ribosomal protein, partial [Pristionchus bulgaricus]
TRINITY_DN18266_c1_g1	892.74	311.5	1.5193	3.2149e-59	1.0312e-57	VDK43756.1	unnamed protein product [Anisakis simplex]
TRINITY_DN64623_c0_g1	458.74	81.53	2.4991	3.4242e-59	1.0978e-57	ACZ13350.1	small HSP21-like protein [Bursaphelenchus xylophilus]
TRINITY_DN66061_c0_g1	1118.32	394.36	1.5033	3.4321e-59	1.0997e-57	WP_110285663.1	50S ribosomal protein L13, partial [Halomonas sp. LBP4]|PXX94222.1 50S ribosomal protein L13, partial [Halomonas sp. LBP4]
TRINITY_DN19072_c0_g1	850.25	255.58	1.7329	4.267e-59	1.3635e-57	KHN80410.1	Ornithine decarboxylase [Toxocara canis]
TRINITY_DN56879_c0_g1	548.34	128.71	2.0908	5.1828e-59	1.6552e-57	KHN72776.1	40S ribosomal protein S19S [Toxocara canis]|VDM26264.1 unnamed protein product [Toxocara canis]
TRINITY_DN15705_c0_g1	719.13	208.5	1.786	5.8359e-59	1.8607e-57	EYC38785.1	hypothetical protein Y032_0695g1597 [Ancylostoma ceylanicum]
TRINITY_DN8439_c0_g1	876.98	302.2	1.5371	7.3115e-59	2.3287e-57	VDO62142.1	unnamed protein product [Heligmosomoides polygyrus]
TRINITY_DN26219_c0_g1	417.95	75.72	2.4626	1.0171e-58	3.2305e-57	TRINITY_DN26219_c0_g1	-
TRINITY_DN6548_c0_g1	355.15	43.85	3.0227	1.1338e-58	3.5973e-57	PAV60547.1	hypothetical protein WR25_18128 [Diploscapter pachys]
TRINITY_DN56602_c0_g1	1316.49	480.95	1.4539	1.3778e-58	4.3619e-57	WP_110285669.1	30S ribosomal protein S12 [Halomonas sp. LBP4]|PXX94073.1 30S ribosomal protein S12 [Halomonas sp. LBP4]
TRINITY_DN55014_c0_g1	1428.44	522.41	1.4519	1.4431e-58	4.5662e-57	TRINITY_DN55014_c0_g1	-
TRINITY_DN13532_c0_g2	374.21	43.32	3.1042	2.6247e-58	8.2602e-57	VDL78972.1	unnamed protein product [Nippostrongylus brasiliensis]
TRINITY_DN27256_c0_g1	634.02	71.34	3.1522	4.9301e-58	1.5424e-56	ELY20074.1	hypothetical protein HALTITAN_3299 [Halomonas titanicae BH1]
TRINITY_DN65081_c0_g1	913.99	296.57	1.6226	8.8014e-58	2.7388e-56	WP_110285665.1	50S ribosomal protein L23 [Halomonas sp. LBP4]|PXX94083.1 50S ribosomal protein L23 [Halomonas sp. LBP4]
TRINITY_DN5002_c0_g1	820.84	273.67	1.5861	9.2115e-58	2.8633e-56	VDN60494.1	unnamed protein product [Dracunculus medinensis]
TRINITY_DN62660_c0_g1	684.74	195.84	1.8073	1.5611e-57	4.832e-56	AIL48323.1	large subunit ribosomal protein 6, partial [Micoletzkya japonica]
TRINITY_DN26807_c0_g1	384.77	61.07	2.6566	4.476e-57	1.3752e-55	KIH55339.1	glutathione S-transferase protein [Ancylostoma duodenale]
TRINITY_DN11743_c0_g1	366.44	56.25	2.7012	5.4969e-57	1.6853e-55	ACU81119.1	ACC synthase-like protein [Heterodera glycines]
TRINITY_DN5559_c2_g1	292.84	20.08	3.8586	5.9103e-57	1.8101e-55	XP_027236751.1	uncharacterized protein LOC113828010 [Penaeus vannamei]
TRINITY_DN17978_c0_g1	1354.76	491.78	1.4629	6.3586e-57	1.9454e-55	WP_110285666.1	30S ribosomal protein S11 [Halomonas sp. LBP4]|PXX94081.1 30S ribosomal protein S11 [Halomonas sp. LBP4]
TRINITY_DN5391_c0_g1	924.82	282.76	1.707	7.6493e-57	2.3378e-55	TRINITY_DN5391_c0_g1	-
TRINITY_DN1870_c0_g1	313.31	8.69	5.1461	7.8287e-57	2.3914e-55	TRINITY_DN1870_c0_g1	-
TRINITY_DN632_c0_g1	327.42	35.12	3.221	8.831e-57	2.6891e-55	XP_024508825.1	Nuclear hormone receptor, ligand-binding, core domain and Zinc finger, nuclear hormone receptor-type domain and Nuclear hormone receptor, ligand-binding domain and Zinc finger, NHR/GATA-type domain-containing protein [Strongyloides ratti]|CEF69626.1 Nuclear hormone receptor, ligand-binding, core domain and Zinc finger, nuclear hormone receptor-type domain and Nuclear hormone receptor, ligand-bind…
TRINITY_DN60048_c0_g1	639.19	177.56	1.8475	9.5925e-57	2.9194e-55	XP_020301642.1	40S ribosomal protein S24 [Loa loa]|EFO17922.2 40S ribosomal protein S24 [Loa loa]
TRINITY_DN644_c0_g1	496.33	100.67	2.3012	1.4103e-56	4.2811e-55	VDK62929.1	unnamed protein product [Onchocerca ochengi]
TRINITY_DN20831_c0_g1	675.03	187.23	1.8475	1.9467e-56	5.891e-55	AGT39213.1	fatty acid desaturase [Ditylenchus destructor]
TRINITY_DN57879_c0_g1	346.52	47.61	2.8653	3.8603e-56	1.1627e-54	OZF92404.1	hypothetical protein FL82_14084, partial [Caenorhabditis remanei]
TRINITY_DN2224_c2_g1	538.19	3.87	7.1085	4.2162e-56	1.2693e-54	TRINITY_DN2224_c2_g1	-
TRINITY_DN598_c2_g1	365.65	46.81	2.9656	4.2607e-56	1.282e-54	CDJ93582.1	C-type lectin domain containing protein [Haemonchus contortus]
TRINITY_DN130_c0_g3	290.94	10.68	4.7724	6.9509e-56	2.0871e-54	XP_011165069.1	uncharacterized protein LOC105199607 [Solenopsis invicta]|XP_011165070.1 uncharacterized protein LOC105199607 [Solenopsis invicta]
TRINITY_DN40137_c0_g1	610.05	172.99	1.8194	1.1306e-55	3.3792e-54	QBM20353.1	small heat shock protein [Tomicus yunnanensis]
TRINITY_DN19476_c0_g1	397.67	69.43	2.5215	1.4609e-55	4.3508e-54	VDK87344.1	unnamed protein product [Litomosoides sigmodontis]
TRINITY_DN66849_c0_g1	392.7	63.72	2.6269	1.9308e-55	5.7385e-54	CDQ02226.1	BMA-PBS-7, isoform d [Brugia malayi]
TRINITY_DN65151_c0_g1	781.46	238.83	1.7097	2.9153e-55	8.6466e-54	VDN53356.1	unnamed protein product [Dracunculus medinensis]
TRINITY_DN18897_c1_g1	420.68	83.61	2.3301	3.5634e-55	1.0542e-53	XP_002646801.1	Hypothetical protein CBG18455 [Caenorhabditis briggsae]|CAP35904.1 Protein CBG18455 [Caenorhabditis briggsae]
TRINITY_DN64149_c0_g1	1588.94	586.65	1.437	5.8121e-55	1.7134e-53	VDN59812.1	unnamed protein product [Dracunculus medinensis]
TRINITY_DN65446_c0_g1	762.24	2.91	8.0689	2.3895e-54	6.9735e-53	CDJ97719.1	NADH:flavin oxidoreductase NADH oxidase domain containing protein [Haemonchus contortus]
TRINITY_DN5766_c0_g1	346.73	50.63	2.7741	2.77e-54	8.0799e-53	XP_024509699.1	Pleckstrin homology domain and Pleckstrin homology-like domain-containing protein [Strongyloides ratti]|CEF70502.1 Pleckstrin homology domain and Pleckstrin homology-like domain-containing protein [Strongyloides ratti]
TRINITY_DN2441_c0_g1	647.59	178.73	1.8545	2.8948e-54	8.4314e-53	VDM42002.1	unnamed protein product [Toxocara canis]
TRINITY_DN609_c2_g1	928.47	302.35	1.6189	5.4422e-54	1.5772e-52	OZC11966.1	hypothetical protein X798_01147 [Onchocerca flexuosa]
TRINITY_DN22147_c0_g1	447.12	94.8	2.2417	7.8443e-54	2.2621e-52	PAV72584.1	hypothetical protein WR25_09983 [Diploscapter pachys]
TRINITY_DN59608_c0_g1	821.26	246.38	1.7367	8.1647e-54	2.3533e-52	XP_003147253.1	40S ribosomal protein S16 [Loa loa]|EFO16814.1 40S ribosomal protein S16 [Loa loa]
TRINITY_DN1307_c0_g1	1136.75	46.27	4.6169	1.7514e-53	5.0307e-52	EQG74591.1	hypothetical protein QKA_3524 [Clostridioides difficile DA00165]|EQJ20122.1 hypothetical protein QS3_0132 [Clostridioides difficile P13]|EQJ85959.1 hypothetical protein QU7_0117 [Clostridioides difficile P46]|ERM50695.1 hypothetical protein QUG_0137 [Clostridioides difficile P53]|ERM52323.1 hypothetical protein QUQ_0118 [Clostridioides difficile P68]
TRINITY_DN8790_c0_g1	498.5	112.84	2.1413	1.9113e-53	5.4657e-52	XP_024498837.1	Phosphate-regulating neutral endopeptidase [Strongyloides ratti]|CEF59626.1 Phosphate-regulating neutral endopeptidase [Strongyloides ratti]
TRINITY_DN18256_c0_g1	608.77	3.19	7.5753	3.9611e-53	1.1278e-51	XP_003113617.1	hypothetical protein CRE_26128 [Caenorhabditis remanei]|EFP07529.1 hypothetical protein CRE_26128 [Caenorhabditis remanei]
TRINITY_DN14615_c0_g1	432.18	86.66	2.316	4.0784e-53	1.16e-51	XP_003113412.1	CRE-RAB-7 protein [Caenorhabditis remanei]|EFP07324.1 CRE-RAB-7 protein [Caenorhabditis remanei]|OZF85784.1 hypothetical protein FL82_14492, partial [Caenorhabditis remanei]
TRINITY_DN11534_c0_g1	889.69	325.31	1.4523	1.3112e-52	3.7041e-51	PAV73776.1	hypothetical protein WR25_16296 [Diploscapter pachys]
TRINITY_DN4911_c0_g1	321.23	39.39	3.0369	3.6496e-52	1.0236e-50	VDL69709.1	unnamed protein product [Nippostrongylus brasiliensis]
TRINITY_DN540_c0_g2	837.7	2.49	8.3984	5.5567e-52	1.5517e-50	EYC11252.1	hypothetical protein Y032_0051g2099 [Ancylostoma ceylanicum]
TRINITY_DN59665_c0_g1	647.81	182.2	1.8272	1.1672e-51	3.2394e-50	KHN77159.1	40S ribosomal protein S8 [Toxocara canis]|VDM37553.1 unnamed protein product [Toxocara canis]
TRINITY_DN16735_c0_g1	563.75	118.22	2.2522	1.3468e-51	3.7322e-50	OZF93600.1	hypothetical protein FL82_10679, partial [Caenorhabditis remanei]
TRINITY_DN2920_c0_g1	1992.13	992.65	1.0053	1.558e-51	4.3155e-50	VDN60649.1	unnamed protein product [Dracunculus medinensis]
TRINITY_DN8777_c0_g1	1701.1	524.83	1.6947	2.0613e-51	5.6907e-50	XP_024502396.1	Actin, alpha cardiac muscle 1 [Strongyloides ratti]|ACZ13341.1 actin-4 [Bursaphelenchus xylophilus]|BAI52957.1 actin [Bursaphelenchus xylophilus]|CEF63194.1 Actin, alpha cardiac muscle 1 [Strongyloides ratti]
TRINITY_DN13532_c0_g1	684.53	209	1.7108	2.2458e-51	6.1972e-50	VDK75980.1	unnamed protein product [Litomosoides sigmodontis]
TRINITY_DN42846_c0_g3	942.88	331.54	1.5102	2.3711e-51	6.5398e-50	KHN88886.1	40S ribosomal protein S17 [Toxocara canis]|VDM39082.1 unnamed protein product [Toxocara canis]
TRINITY_DN18261_c0_g1	462.42	98.67	2.2346	4.253e-51	1.1675e-49	VDD89897.1	unnamed protein product [Enterobius vermicularis]
TRINITY_DN56123_c0_g1	358.38	61.72	2.5379	4.8783e-51	1.3379e-49	VDO62342.1	unnamed protein product [Heligmosomoides polygyrus]
TRINITY_DN11850_c0_g1	352.97	56.76	2.6369	5.8343e-51	1.5963e-49	CDJ98182.1	Chaperonin Cpn60 TCP-1 domain containing protein [Haemonchus contortus]
TRINITY_DN8485_c0_g1	403.88	85.63	2.2358	6.6776e-51	1.8237e-49	EGT50200.1	hypothetical protein CAEBREN_05715 [Caenorhabditis brenneri]
TRINITY_DN57837_c1_g1	1223.63	523.54	1.2252	1.4021e-50	3.8059e-49	XP_001898788.1	KOW motif family protein [Brugia malayi]
TRINITY_DN63010_c0_g1	327.42	52.08	2.6514	1.4851e-50	4.0255e-49	KHN80128.1	Omega-6 fatty acid desaturase, endoplasmic reticulum isozyme 1 [Toxocara canis]
TRINITY_DN8482_c0_g1	3214.22	1570.98	1.0332	1.5179e-50	4.1107e-49	TRINITY_DN8482_c0_g1	-
TRINITY_DN2547_c0_g1	385.14	72.93	2.3952	1.8827e-50	5.0914e-49	EPB68395.1	CS domain protein [Ancylostoma ceylanicum]|EYC00799.1 hypothetical protein Y032_0113g408 [Ancylostoma ceylanicum]
TRINITY_DN31397_c0_g1	265.48	21.79	3.6147	2.0531e-50	5.5471e-49	KHJ99876.1	D-family protein [Oesophagostomum dentatum]
TRINITY_DN61328_c0_g1	584.69	156.86	1.8955	2.5552e-50	6.9006e-49	VDK42704.1	unnamed protein product [Anisakis simplex]
TRINITY_DN64979_c0_g1	1288.36	527.01	1.29	3.5796e-50	9.6312e-49	OZC06129.1	ribosomal protein L32 [Onchocerca flexuosa]
TRINITY_DN58771_c0_g1	849.62	276.73	1.6214	4.1925e-50	1.1265e-48	WP_099868276.1	50S ribosomal protein L29 [Pararhizobium haloflavum]
TRINITY_DN3131_c0_g2	367.04	70.29	2.3854	6.1305e-50	1.6419e-48	OZF85681.1	hypothetical protein FL82_14502, partial [Caenorhabditis remanei]
TRINITY_DN1721_c0_g1	564.61	153.89	1.8736	6.5661e-50	1.7578e-48	XP_013304245.1	60s Acidic ribosomal protein [Necator americanus]|ETN82018.1 60s Acidic ribosomal protein [Necator americanus]
TRINITY_DN14878_c0_g1	288.75	33.96	3.0854	7.306e-50	1.9523e-48	P59704.1	RecName: Full=Aspartyl protease inhibitor; AltName: Full=Tco-API-1; Flags: Precursor|AAO34715.1 aspartyl protease inhibitor precursor [Trichostrongylus colubriformis]
TRINITY_DN2095_c0_g1	1843.44	895.05	1.0426	7.9435e-50	2.1216e-48	VDM24165.1	unnamed protein product [Toxocara canis]
TRINITY_DN19811_c0_g1	419.95	81.15	2.3674	1.0699e-49	2.8459e-48	EYC14450.1	hypothetical protein Y032_0040g210 [Ancylostoma ceylanicum]
TRINITY_DN26368_c0_g1	254.97	13.43	4.2427	1.4466e-49	3.8389e-48	TRINITY_DN26368_c0_g1	-
TRINITY_DN57374_c0_g1	532.39	150.97	1.8194	1.2517e-48	3.2725e-47	VDD89528.1	unnamed protein product [Enterobius vermicularis]
TRINITY_DN64587_c0_g1	503.92	125.01	2.0121	1.2511e-48	3.2725e-47	VDK51024.1	unnamed protein product [Anisakis simplex]
TRINITY_DN16568_c0_g1	905.31	335.2	1.4323	1.3655e-48	3.5589e-47	WP_099868280.1	3-hydroxybutyryl-CoA dehydrogenase [Pararhizobium haloflavum]
TRINITY_DN11534_c2_g1	548.78	160.74	1.7719	1.821e-48	4.7376e-47	XP_013294623.1	hypothetical protein NECAME_13887 [Necator americanus]|ETN72396.1 hypothetical protein NECAME_13887 [Necator americanus]
TRINITY_DN112_c0_g1	594.86	165.48	1.8452	2.8746e-48	7.4523e-47	TRINITY_DN112_c0_g1	-
TRINITY_DN66905_c0_g1	435.02	91.43	2.2526	4.9775e-48	1.2858e-46	AQY10158.1	fatty-acid and retinol-binding protein [Aphelenchoides ritzemabosi]
TRINITY_DN1896_c11_g2	705.98	230.87	1.6145	5.0873e-48	1.3136e-46	TRINITY_DN1896_c11_g2	-
TRINITY_DN14261_c0_g1	484.51	129.1	1.9081	7.045e-48	1.8167e-46	ABR87138.1	large subunit ribosomal protein 1, partial [Pristionchus sp. 10 RS5133]
TRINITY_DN2321_c0_g1	422.37	90.92	2.2169	8.6293e-48	2.2174e-46	KHN77889.1	Putative cuticle collagen [Toxocara canis]|VDM39884.1 unnamed protein product [Toxocara canis]
TRINITY_DN55747_c0_g1	700.55	227.58	1.6238	9.0004e-48	2.3117e-46	VBB30036.1	unnamed protein product [Acanthocheilonema viteae]
TRINITY_DN1326_c0_g1	1444.61	662.53	1.1254	1.0507e-47	2.6962e-46	KHN70841.1	Pyrophosphatase PpaX [Toxocara canis]
TRINITY_DN4455_c1_g1	710.52	244.79	1.5356	1.5524e-47	3.975e-46	XP_002643234.1	Hypothetical protein CBG08099 [Caenorhabditis briggsae]
TRINITY_DN54484_c0_g1	1026.68	413.81	1.3109	1.7864e-47	4.5662e-46	WP_110285658.1	hypothetical protein [Halomonas sp. LBP4]|PXX94295.1 hypothetical protein CR157_21980 [Halomonas sp. LBP4]
TRINITY_DN7393_c0_g1	1309.69	606.38	1.1103	1.8641e-47	4.7604e-46	XP_024506962.1	Failed axon connections homolog [Strongyloides ratti]|CEF67762.1 Failed axon connections homolog [Strongyloides ratti]
TRINITY_DN1634_c0_g1	802.71	302.73	1.4073	3.0992e-47	7.8733e-46	VDM91717.1	unnamed protein product [Litomosoides sigmodontis]
TRINITY_DN62259_c0_g1	932.61	335.64	1.4752	4.2088e-47	1.065e-45	XP_024505069.1	Large subunit GTPase 1 homolog [Strongyloides ratti]|CEF65869.1 Large subunit GTPase 1 homolog [Strongyloides ratti]
TRINITY_DN85_c0_g2	1455.6	695.73	1.0644	4.2641e-47	1.0786e-45	EYC19227.1	hypothetical protein Y032_0025g1249 [Ancylostoma ceylanicum]
TRINITY_DN19742_c0_g1	289.03	39.62	2.8731	4.5663e-47	1.153e-45	KHN86726.1	Proteasome subunit alpha type-5 [Toxocara canis]
TRINITY_DN39092_c0_g1	1969.89	1.46	10.4392	4.6887e-47	1.1829e-45	XP_024508872.1	Alcohol dehydrogenase [NADP(+)] [Strongyloides ratti]|CEF69673.1 Alcohol dehydrogenase [NADP(+)] [Strongyloides ratti]
TRINITY_DN66452_c0_g1	381.8	68.78	2.4643	6.2062e-47	1.563e-45	VDK65092.1	unnamed protein product [Onchocerca ochengi]
TRINITY_DN5020_c0_g2	235.65	11.52	4.3354	6.2318e-47	1.5688e-45	VDL77208.1	unnamed protein product [Nippostrongylus brasiliensis]
TRINITY_DN33034_c0_g1	353.4	53.73	2.7201	6.8667e-47	1.7271e-45	XP_024498742.1	Serine/threonine-protein kinase minibrain [Strongyloides ratti]|CEF59531.1 Serine/threonine-protein kinase minibrain [Strongyloides ratti]
TRINITY_DN12391_c0_g1	395.98	82.46	2.2653	7.4596e-47	1.8754e-45	VDM45059.1	unnamed protein product [Toxocara canis]
TRINITY_DN15778_c0_g1	231.71	11.8	4.3053	8.1512e-47	2.0458e-45	KJH45459.1	NAD(+)/NADH kinase [Dictyocaulus viviparus]
TRINITY_DN55267_c0_g1	772.86	275.83	1.4871	1.0828e-46	2.7059e-45	KHN72221.1	60S ribosomal protein L9 [Toxocara canis]|VDM40325.1 unnamed protein product [Toxocara canis]
TRINITY_DN44340_c0_g1	548.09	168.36	1.704	1.1075e-46	2.7629e-45	VDM41291.1	unnamed protein product [Toxocara canis]
TRINITY_DN66862_c0_g1	777.83	257.68	1.5927	1.2487e-46	3.1125e-45	VDM44317.1	unnamed protein product [Toxocara canis]
TRINITY_DN64990_c0_g1	500.87	140.94	1.8301	1.4131e-46	3.5179e-45	XP_024501087.1	Protein argonaute-2 [Strongyloides ratti]|CEF61885.1 Protein argonaute-2 [Strongyloides ratti]
TRINITY_DN1811_c2_g1	1264.79	498.06	1.3436	1.4191e-46	3.5311e-45	VDL71402.1	unnamed protein product [Nippostrongylus brasiliensis]
TRINITY_DN59438_c0_g1	310.06	45.73	2.7608	1.5278e-46	3.7984e-45	EJW87533.1	hypothetical protein WUBG_01555 [Wuchereria bancrofti]
TRINITY_DN63800_c0_g1	420.66	92.85	2.1762	1.8185e-46	4.5097e-45	VDK83474.1	unnamed protein product [Onchocerca ochengi]
TRINITY_DN4889_c0_g1	575.56	172.22	1.7402	2.4211e-46	5.9811e-45	ACD47109.1	profilin [Brugia malayi]|VDN95538.1 unnamed protein product [Brugia pahangi]
TRINITY_DN16777_c0_g1	445.67	102.85	2.1103	2.6988e-46	6.6614e-45	CDP97814.1	BMA-DNJ-13, isoform c [Brugia malayi]
TRINITY_DN2868_c0_g1	314.85	54.44	2.529	3.2038e-46	7.9047e-45	VDM58255.1	unnamed protein product [Angiostrongylus costaricensis]
TRINITY_DN20769_c0_g1	548.81	155.9	1.8165	3.35e-46	8.2619e-45	XP_001900408.1	GTP-binding nuclear protein RAN/TC4 [Brugia malayi]|P38542.2 RecName: Full=GTP-binding nuclear protein Ran; AltName: Full=GTPase Ran; AltName: Full=Ras-like protein TC4|EJW87615.1 GTP-binding nuclear protein Ran [Wuchereria bancrofti]|CRZ25541.1 BMA-RAN-1 [Brugia malayi]|OZC11682.1 Ras family protein [Onchocerca flexuosa]|VDK80374.1 unnamed protein product [Litomosoides sigmodontis]|VDM10981.1 un…
TRINITY_DN65584_c0_g1	392.71	76.79	2.3564	3.994e-46	9.846e-45	TRINITY_DN65584_c0_g1	-
TRINITY_DN57036_c0_g1	619.88	207.64	1.5785	4.1201e-46	1.0148e-44	XP_008863728.1	hypothetical protein H310_02105 [Aphanomyces invadans]|ETW07635.1 hypothetical protein H310_02105 [Aphanomyces invadans]
TRINITY_DN243_c0_g1	690.54	223.37	1.6252	4.9008e-46	1.2046e-44	ACZ13339.1	ATP synthase alpha chain [Bursaphelenchus xylophilus]
TRINITY_DN896_c0_g1	451.62	107.65	2.0653	8.4665e-46	2.0713e-44	KHN84950.1	Eukaryotic translation initiation factor 1A, Y-chromosomal [Toxocara canis]
TRINITY_DN26366_c0_g1	261.53	6.08	5.4377	2.9779e-45	7.2188e-44	XP_024498837.1	Phosphate-regulating neutral endopeptidase [Strongyloides ratti]|CEF59626.1 Phosphate-regulating neutral endopeptidase [Strongyloides ratti]
TRINITY_DN4958_c0_g1	276.5	39.79	2.7985	3.7682e-45	9.1233e-44	KHN87124.1	putative ubiquitin-like-specific protease 2A [Toxocara canis]
TRINITY_DN12694_c0_g1	454.81	123.4	1.8818	4.0344e-45	9.7556e-44	XP_024505137.1	Nucleoside diphosphate kinase A [Strongyloides ratti]|CEF65937.1 Nucleoside diphosphate kinase A [Strongyloides ratti]
TRINITY_DN1316_c0_g1	11610.7	1604.33	2.8553	5.1303e-45	1.237e-43	VDK56203.1	unnamed protein product [Anisakis simplex]
TRINITY_DN62976_c0_g1	718.01	255.01	1.4926	6.3155e-45	1.5196e-43	XP_003117205.1	CRE-RPL-41 protein [Caenorhabditis remanei]|EFO86071.1 CRE-RPL-41 protein [Caenorhabditis remanei]|EGT44816.1 CBN-RPL-41 protein [Caenorhabditis brenneri]
TRINITY_DN60924_c0_g1	732.42	234.17	1.647	6.8267e-45	1.6406e-43	VDO20344.1	unnamed protein product [Heligmosomoides polygyrus]
TRINITY_DN7637_c0_g1	1530.07	730.88	1.066	9.4028e-45	2.2578e-43	EGT39214.1	CBN-DAF-21 protein [Caenorhabditis brenneri]
TRINITY_DN6573_c0_g1	362.95	74.72	2.279	1.1391e-44	2.7305e-43	TRINITY_DN6573_c0_g1	-
TRINITY_DN38_c0_g1	417.66	100.89	2.048	1.2407e-44	2.9719e-43	XP_024508510.1	Bax inhibitor 1-related family-containing protein [Strongyloides ratti]|CEF69310.1 Bax inhibitor 1-related family-containing protein [Strongyloides ratti]
TRINITY_DN64259_c0_g1	437.06	111.74	1.9677	1.2493e-44	2.991e-43	EYC13581.1	hypothetical protein Y032_0043g796 [Ancylostoma ceylanicum]
TRINITY_DN10850_c0_g1	388.34	66.78	2.5408	1.2623e-44	3.0211e-43	AAB66646.1	CUT-1-like cuticlin protein precursor [Ascaris lumbricoides]
TRINITY_DN554_c0_g1	687.47	242.48	1.5031	1.3179e-44	3.1527e-43	XP_020784120.1	importin subunit alpha-3 [Boleophthalmus pectinirostris]
TRINITY_DN63067_c0_g1	718.45	250.83	1.5192	1.8724e-44	4.4664e-43	PDM83288.1	cchl-1 [Pristionchus pacificus]
TRINITY_DN1585_c0_g1	284.79	46.87	2.6043	4.6632e-44	1.1042e-42	KHN70935.1	putative medium-chain specific acyl-CoA dehydrogenase 1, mitochondrial [Toxocara canis]
TRINITY_DN2346_c0_g1	493.55	137.2	1.8502	5.3507e-44	1.265e-42	XP_020306297.1	ABC transporter [Loa loa]|XP_020306298.1 ABC transporter, variant [Loa loa]|EJD75434.1 ABC transporter [Loa loa]|EJD75435.1 ABC transporter, variant [Loa loa]
TRINITY_DN34812_c0_g1	620.34	198.4	1.6439	6.8991e-44	1.6284e-42	XP_013308319.1	WD domain, G-beta repeat protein [Necator americanus]|ETN86092.1 WD domain, G-beta repeat protein [Necator americanus]
TRINITY_DN64964_c0_g1	249.15	28.24	3.1365	1.1598e-43	2.7264e-42	TRINITY_DN64964_c0_g1	-
TRINITY_DN20335_c0_g1	676.87	226.94	1.5773	1.5368e-43	3.601e-42	VDM24827.1	unnamed protein product [Toxocara canis]
TRINITY_DN14141_c0_g1	367.75	80.43	2.1921	2.1539e-43	5.041e-42	VDM38957.1	unnamed protein product [Toxocara canis]
TRINITY_DN56130_c0_g1	367.67	84.73	2.1172	2.1621e-43	5.058e-42	VDO21595.1	unnamed protein product [Haemonchus placei]
TRINITY_DN17967_c0_g1	515.29	160.85	1.6789	2.5066e-43	5.8571e-42	CDJ85379.1	Peptidase A22B domain containing protein, partial [Haemonchus contortus]
TRINITY_DN20840_c0_g1	653.8	216.75	1.5921	2.6923e-43	6.2884e-42	TRINITY_DN20840_c0_g1	-
TRINITY_DN30745_c1_g1	408.4	101.16	2.0113	3.9432e-43	9.1879e-42	TRINITY_DN30745_c1_g1	-
TRINITY_DN29715_c0_g1	1093.66	468.22	1.2239	4.4944e-43	1.046e-41	AAN84543.1	heat shock protein 70 A2, partial [Panagrellus redivivus]
TRINITY_DN62184_c0_g1	274.28	34.7	2.9717	4.5431e-43	1.0569e-41	KHN82913.1	hypothetical protein Tcan_14204 [Toxocara canis]
TRINITY_DN836_c0_g1	262.92	36.23	2.861	6.1706e-43	1.4332e-41	XP_003215482.1	PREDICTED: glutathione S-transferase A4 [Anolis carolinensis]|XP_008116139.1 PREDICTED: glutathione S-transferase A4 [Anolis carolinensis]
TRINITY_DN46426_c1_g1	212.36	9.93	4.4186	6.5037e-43	1.5094e-41	WP_110285651.1	hypothetical protein, partial [Halomonas sp. LBP4]|PXX94324.1 hypothetical protein CR157_21935, partial [Halomonas sp. LBP4]
TRINITY_DN66012_c0_g1	1009.7	415.25	1.2827	1.1835e-42	2.7336e-41	WP_099868274.1	MULTISPECIES: cold shock domain-containing protein [Proteobacteria]|PXX94316.1 hypothetical protein CR157_21960 [Halomonas sp. LBP4]
TRINITY_DN20333_c0_g1	898.93	352.33	1.3521	1.1922e-42	2.752e-41	AFC69033.1	cytochrome c oxidase subunit 2 (mitochondrion) [Bursaphelenchus xylophilus]|AFC69045.1 cytochrome c oxidase subunit 2 (mitochondrion) [Bursaphelenchus xylophilus]|AFC69057.1 cytochrome c oxidase subunit 2 (mitochondrion) [Bursaphelenchus xylophilus]
TRINITY_DN382_c0_g1	436.35	120.17	1.8623	1.7828e-42	4.0984e-41	EYC01872.1	hypothetical protein Y032_0103g3516 [Ancylostoma ceylanicum]
TRINITY_DN63148_c0_g1	708.73	225.31	1.6501	2.0272e-42	4.6527e-41	VDK19490.1	unnamed protein product [Anisakis simplex]|VDK18327.1 unnamed protein product [Anisakis simplex]
TRINITY_DN43818_c0_g1	341.2	68.62	2.3117	2.6734e-42	6.1143e-41	PAV65702.1	hypothetical protein WR25_17219, partial [Diploscapter pachys]
TRINITY_DN29106_c0_g1	647.79	225.85	1.519	3.0661e-42	7.0015e-41	VDK46383.1	unnamed protein product [Anisakis simplex]
TRINITY_DN54627_c0_g1	280.42	44.36	2.6608	3.2397e-42	7.392e-41	PDM81059.1	hypothetical protein PRIPAC_36062 [Pristionchus pacificus]
TRINITY_DN8070_c0_g1	425.96	111.35	1.9331	3.8011e-42	8.6628e-41	NP_001085606.1	exosome component 2 L homeolog [Xenopus laevis]|AAH73011.1 MGC82596 protein [Xenopus laevis]
TRINITY_DN43445_c0_g1	346.87	69.67	2.3134	5.5475e-42	1.2608e-40	VDM44869.1	unnamed protein product [Toxocara canis]
TRINITY_DN11237_c1_g1	393.24	93.08	2.0772	6.3957e-42	1.4508e-40	VDL83977.1	unnamed protein product [Nippostrongylus brasiliensis]
TRINITY_DN17724_c0_g1	510.43	156.33	1.7067	6.4933e-42	1.4723e-40	NP_001022872.1	Uncharacterized protein CELE_Y43F4B.5 [Caenorhabditis elegans]|CAA16334.1 Uncharacterized protein CELE_Y43F4B.5 [Caenorhabditis elegans]
TRINITY_DN57383_c0_g1	344.63	70.85	2.2853	8.0716e-42	1.8267e-40	WP_110285653.1	hypothetical protein [Halomonas sp. LBP4]|PXX94321.1 hypothetical protein CR157_21945 [Halomonas sp. LBP4]
TRINITY_DN64962_c0_g1	478.63	140.51	1.7686	8.3698e-42	1.892e-40	TRINITY_DN64962_c0_g1	-
TRINITY_DN57859_c0_g1	291.24	3.94	6.2215	1.0129e-41	2.286e-40	XP_024502210.1	Soluble calcium-activated nucleotidase 1 [Strongyloides ratti]|CEF63008.1 Soluble calcium-activated nucleotidase 1 [Strongyloides ratti]
TRINITY_DN13323_c0_g1	214.16	18.12	3.5649	1.5945e-41	3.5861e-40	WP_042848620.1	pirin family protein [Providencia rettgeri]
TRINITY_DN259_c0_g1	406.05	101.23	2.0051	1.7634e-41	3.9568e-40	VBB26279.1	unnamed protein product [Acanthocheilonema viteae]
TRINITY_DN413_c0_g1	324.47	64.74	2.3231	2.0744e-41	4.6512e-40	EJW85144.1	subtilase [Wuchereria bancrofti]
TRINITY_DN58809_c0_g1	210.81	16.21	3.6939	2.3491e-41	5.2571e-40	XP_005461151.1	hydroxyacylglutathione hydrolase, mitochondrial isoform X1 [Oreochromis niloticus]|XP_005461152.1 hydroxyacylglutathione hydrolase, mitochondrial isoform X1 [Oreochromis niloticus]
TRINITY_DN4429_c0_g1	393.47	95.85	2.0325	2.4028e-41	5.375e-40	AEE62823.1	unknown [Dendroctonus ponderosae]
TRINITY_DN56156_c0_g1	252.85	37.43	2.7609	2.7352e-41	6.1117e-40	VDK78021.1	unnamed protein product [Litomosoides sigmodontis]
TRINITY_DN8103_c0_g1	392.19	103.62	1.9207	3.2403e-41	7.2292e-40	TRINITY_DN8103_c0_g1	-
TRINITY_DN18481_c0_g1	292.87	48.32	2.5946	3.8119e-41	8.4818e-40	VDK67822.1	unnamed protein product [Onchocerca ochengi]
TRINITY_DN8397_c0_g1	2544.39	1.07	11.2236	3.8859e-41	8.643e-40	VDD85083.1	unnamed protein product [Enterobius vermicularis]
TRINITY_DN59602_c0_g1	461.86	134.54	1.7801	3.9793e-41	8.8474e-40	KHN80731.1	T-complex protein 1 subunit delta [Toxocara canis]
TRINITY_DN8919_c0_g1	781.61	314.63	1.3129	4.7931e-41	1.0653e-39	EGT42184.1	hypothetical protein CAEBREN_30553 [Caenorhabditis brenneri]
TRINITY_DN66853_c0_g1	383.84	2.8	7.0806	5.1204e-41	1.1367e-39	PDM71620.1	MSP domain-containing protein [Pristionchus pacificus]
TRINITY_DN6099_c0_g1	1184.05	534.33	1.1485	6.5808e-41	1.4565e-39	KHN81743.1	Actin-depolymerizing factor 2, isoform c [Toxocara canis]
TRINITY_DN17082_c0_g1	227.47	6.04	5.2373	6.691e-41	1.4803e-39	PAV73046.1	hypothetical protein WR25_13464 isoform A [Diploscapter pachys]
TRINITY_DN30582_c0_g1	1059.2	469.39	1.1743	1.0312e-40	2.2755e-39	XP_002629673.1	Hypothetical protein CBG00891 [Caenorhabditis briggsae]|CAP22346.1 Protein CBG00891 [Caenorhabditis briggsae]|PIC43411.1 hypothetical protein B9Z55_004166 [Caenorhabditis nigoni]
TRINITY_DN56221_c0_g1	232.92	30.36	2.935	1.1431e-40	2.5175e-39	ACF74766.1	arginine kinase [Bursaphelenchus xylophilus]
TRINITY_DN57922_c0_g1	500.84	156.73	1.6744	1.3461e-40	2.9612e-39	RWS25713.1	casein kinase I-like isoform alpha isoform X1 [Leptotrombidium deliense]
TRINITY_DN59183_c0_g1	205.64	13	4.004	1.398e-40	3.0731e-39	PDM64064.1	dhs-9 [Pristionchus pacificus]
TRINITY_DN3444_c0_g2	418.05	114.12	1.8748	2.7557e-40	6.0301e-39	WP_099868283.1	DEAD/DEAH box helicase [Pararhizobium haloflavum]
TRINITY_DN11700_c0_g1	638.45	217.44	1.5559	3.3324e-40	7.2813e-39	EGT54227.1	hypothetical protein CAEBREN_10549 [Caenorhabditis brenneri]
TRINITY_DN63455_c0_g1	574.54	201.82	1.5082	3.3856e-40	7.3948e-39	VDL73840.1	unnamed protein product [Nippostrongylus brasiliensis]
TRINITY_DN18299_c0_g1	405.73	110.69	1.8766	3.7166e-40	8.1056e-39	KHN83768.1	Nuclear hormone receptor family member nhr-3 [Toxocara canis]
TRINITY_DN66043_c0_g1	272.19	41.2	2.7175	3.7537e-40	8.1834e-39	PDM71620.1	MSP domain-containing protein [Pristionchus pacificus]
TRINITY_DN3446_c0_g1	204.71	8.63	4.5849	4.4157e-40	9.6123e-39	TRINITY_DN3446_c0_g1	-
TRINITY_DN7415_c0_g1	228.01	29.55	2.9518	4.4831e-40	9.7554e-39	VDN06766.1	unnamed protein product [Thelazia callipaeda]
TRINITY_DN3483_c0_g1	240.59	30.71	2.9653	4.9571e-40	1.0783e-38	VDN32429.1	unnamed protein product [Gongylonema pulchrum]
TRINITY_DN57941_c1_g1	252.59	36.99	2.7653	5.8325e-40	1.2673e-38	XP_001900112.1	UV excision repair protein Rad23 containing protein [Brugia malayi]
TRINITY_DN63443_c0_g1	205.57	7.92	4.7166	6.0366e-40	1.3106e-38	XP_024510396.1	Fatty acid desaturase, type 1 domain-containing protein [Strongyloides ratti]|CEF71200.1 Fatty acid desaturase, type 1 domain-containing protein [Strongyloides ratti]
TRINITY_DN13745_c0_g1	466.86	134.55	1.7955	6.1133e-40	1.3268e-38	OZG25689.1	hypothetical protein FL83_00006, partial [Caenorhabditis latens]
TRINITY_DN67323_c0_g1	270.03	44.84	2.5934	6.3773e-40	1.3831e-38	TRINITY_DN67323_c0_g1	-
TRINITY_DN65437_c0_g1	263.6	41.61	2.666	8.1694e-40	1.7678e-38	PIC43101.1	hypothetical protein B9Z55_009974 [Caenorhabditis nigoni]
TRINITY_DN20394_c0_g1	262.98	41.36	2.6734	8.2048e-40	1.7748e-38	EJW85749.1	nuclear movement protein [Wuchereria bancrofti]|VDM20105.1 unnamed protein product [Wuchereria bancrofti]
TRINITY_DN4389_c0_g1	352.09	72.35	2.2827	8.3275e-40	1.8006e-38	XP_020306788.1	hypothetical protein LOAG_16992 [Loa loa]|EJD75959.1 hypothetical protein LOAG_16992 [Loa loa]
TRINITY_DN2292_c0_g1	388.15	103.91	1.9013	1.1759e-39	2.5332e-38	PAV80071.1	hypothetical protein WR25_25892 [Diploscapter pachys]
TRINITY_DN64596_c0_g1	524.12	172.59	1.6006	1.1844e-39	2.5505e-38	EYC10914.1	hypothetical protein Y032_0053g2365 [Ancylostoma ceylanicum]
TRINITY_DN56127_c0_g1	416.22	111.19	1.9054	1.651e-39	3.541e-38	VDP31189.1	unnamed protein product [Heligmosomoides polygyrus]
TRINITY_DN697_c0_g1	433.82	121.01	1.8424	2.0377e-39	4.3657e-38	XP_024356186.1	BTB/POZ domain-containing protein [Echinococcus granulosus]|EUB64990.1 BTB/POZ domain-containing protein [Echinococcus granulosus]
TRINITY_DN2493_c0_g1	888.1	383.39	1.2114	2.1199e-39	4.5384e-38	TRINITY_DN2493_c0_g1	-
TRINITY_DN1292_c0_g1	1214.01	597.06	1.023	2.4391e-39	5.214e-38	VDO49481.1	unnamed protein product [Haemonchus placei]
TRINITY_DN7030_c0_g1	223.82	21.39	3.3926	3.6331e-39	7.7438e-38	VDN94456.1	unnamed protein product [Brugia pahangi]
TRINITY_DN15902_c0_g1	1002.04	427.84	1.2268	4.4341e-39	9.4199e-38	VDD86815.1	unnamed protein product [Enterobius vermicularis]
TRINITY_DN10011_c0_g1	473.06	137.58	1.7815	4.4933e-39	9.5422e-38	VDK74921.1	unnamed protein product [Litomosoides sigmodontis]
TRINITY_DN54279_c0_g1	897.11	362.41	1.3082	4.7419e-39	1.0067e-37	ACZ13325.1	elongation factor 1 beta [Bursaphelenchus xylophilus]
TRINITY_DN19969_c0_g1	208.61	19.89	3.3923	6.2402e-39	1.3209e-37	PDM83443.1	hypothetical protein PRIPAC_35075 [Pristionchus pacificus]
TRINITY_DN32222_c0_g1	296.76	59.99	2.3072	6.5446e-39	1.3843e-37	EPB78988.1	hypothetical protein ANCCEY_01943 [Ancylostoma ceylanicum]|EYC24592.1 hypothetical protein Y032_0013g1993 [Ancylostoma ceylanicum]
TRINITY_DN66076_c0_g1	191.21	9.7	4.3165	6.8741e-39	1.4519e-37	XP_024501285.1	Proton myo-inositol cotransporter [Strongyloides ratti]|CEF62083.1 Proton myo-inositol cotransporter [Strongyloides ratti]
TRINITY_DN25988_c0_g1	447.29	120.36	1.8945	1.2331e-38	2.596e-37	CDQ02359.1	BMA-VPS-4, isoform e [Brugia malayi]
TRINITY_DN5251_c0_g2	376.24	93.36	2.0142	1.3256e-38	2.7888e-37	XP_024505047.1	Asparaginyl-tRNA synthetase [Strongyloides ratti]|CEF65847.1 Asparaginyl-tRNA synthetase [Strongyloides ratti]
TRINITY_DN61788_c0_g1	717.62	268.4	1.4195	1.4185e-38	2.9809e-37	VDN01148.1	unnamed protein product [Thelazia callipaeda]
TRINITY_DN57423_c0_g1	515.84	164	1.6539	1.5604e-38	3.278e-37	RCN34536.1	threonine--tRNA ligase [Ancylostoma caninum]
TRINITY_DN66437_c0_g1	288.54	55.83	2.3665	1.6018e-38	3.3625e-37	VDN94368.1	unnamed protein product [Brugia pahangi]
TRINITY_DN10765_c0_g1	343.38	82.85	2.0499	1.6332e-38	3.4271e-37	VDK48549.1	unnamed protein product [Anisakis simplex]
TRINITY_DN65006_c0_g1	360.68	85.32	2.0815	1.7277e-38	3.6242e-37	VDK86282.1	unnamed protein product [Litomosoides sigmodontis]
TRINITY_DN63038_c0_g1	670.47	256.99	1.3823	1.7849e-38	3.7409e-37	KHN78461.1	Protein TIPIN -like protein [Toxocara canis]
TRINITY_DN48398_c0_g1	469.65	138.41	1.7595	1.9448e-38	4.0707e-37	VDK45115.1	unnamed protein product [Anisakis simplex]
TRINITY_DN55264_c0_g1	686.31	212.29	1.689	2.2809e-38	4.764e-37	NP_503306.1	Malate synthase [Caenorhabditis elegans]|Q10663.2 RecName: Full=Bifunctional glyoxylate cycle protein; AltName: Full=Gex-3-interacting protein 7; Includes: RecName: Full=Isocitrate lyase; Short=ICL; Short=Isocitrase; Short=Isocitratase; Includes: RecName: Full=Malate synthase|CCD63238.1 Malate synthase [Caenorhabditis elegans]
TRINITY_DN581_c0_g2	744.97	274.59	1.4386	2.6286e-38	5.4764e-37	EYC28030.1	hypothetical protein Y032_0008g298 [Ancylostoma ceylanicum]
TRINITY_DN29760_c0_g1	338.28	75.33	2.1646	3.2998e-38	6.86e-37	VDD90962.1	unnamed protein product [Enterobius vermicularis]
TRINITY_DN56964_c0_g1	660.2	256.78	1.3615	3.7754e-38	7.8294e-37	VDD91174.1	unnamed protein product [Enterobius vermicularis]
TRINITY_DN3855_c0_g1	402.2	97.06	2.0501	3.7989e-38	7.8751e-37	PNF37780.1	hypothetical protein B7P43_G10766 [Cryptotermes secundus]
TRINITY_DN66837_c0_g1	916.34	413	1.149	5.175e-38	1.0686e-36	CDP97095.1	Bm5730 [Brugia malayi]
TRINITY_DN66967_c0_g1	323.51	74.72	2.1169	5.3232e-38	1.0984e-36	XP_024506831.1	40S ribosomal protein S26 [Strongyloides ratti]|CEF67631.1 40S ribosomal protein S26 [Strongyloides ratti]
TRINITY_DN11984_c0_g1	271.24	49.33	2.4597	6.3365e-38	1.3057e-36	XP_024505442.1	Proteasome subunit beta type-2 [Strongyloides ratti]|CEF66242.1 Proteasome subunit beta type-2 [Strongyloides ratti]
TRINITY_DN62188_c0_g1	244.89	41.2	2.5728	6.6544e-38	1.3692e-36	VDN29473.1	unnamed protein product [Gongylonema pulchrum]
TRINITY_DN20089_c0_g1	638.79	233.29	1.4531	9.0457e-38	1.8573e-36	KJH46816.1	ribosomal protein L14p/L23e [Dictyocaulus viviparus]
TRINITY_DN2644_c0_g1	366.07	92.01	1.9935	1.0319e-37	2.1158e-36	TRINITY_DN2644_c0_g1	-
TRINITY_DN9718_c0_g1	413.77	109.63	1.9119	1.2599e-37	2.5797e-36	EYB97116.1	hypothetical protein Y032_0143g2400 [Ancylostoma ceylanicum]
TRINITY_DN6808_c0_g1	695.36	282.31	1.3005	1.2987e-37	2.6572e-36	PDM84815.1	nuclear receptor [Pristionchus pacificus]
TRINITY_DN37545_c0_g1	485.37	153.23	1.662	1.3294e-37	2.7191e-36	EGT57923.1	hypothetical protein CAEBREN_11885 [Caenorhabditis brenneri]
TRINITY_DN4799_c0_g1	201.66	21.41	3.242	1.4136e-37	2.8873e-36	XP_024501054.1	Acyl-coenzyme A thioesterase 8 [Strongyloides ratti]|CEF61852.1 Acyl-coenzyme A thioesterase 8 [Strongyloides ratti]
TRINITY_DN2112_c0_g1	394.4	108.07	1.867	1.5573e-37	3.1775e-36	ABW05089.1	beta-tublin, partial [Steinernema carpocapsae]
TRINITY_DN15848_c0_g1	353.57	91.17	1.9556	2.5064e-37	5.096e-36	XP_001896629.1	U-box domain containing protein [Brugia malayi]
TRINITY_DN61007_c0_g1	183.51	8.82	4.3725	2.5911e-37	5.2666e-36	PAV71224.1	hypothetical protein WR25_01143 [Diploscapter pachys]
TRINITY_DN22330_c0_g1	220.68	29.46	2.9058	3.5061e-37	7.0916e-36	CDJ81011.1	Methyltransferase type 11 domain containing protein [Haemonchus contortus]
TRINITY_DN281_c0_g1	455.69	146.18	1.6406	3.7233e-37	7.523e-36	KHJ94803.1	Ribosomal protein L11 domain protein [Oesophagostomum dentatum]
TRINITY_DN5599_c0_g2	299.36	51.52	2.5455	3.913e-37	7.8982e-36	VBB26931.1	unnamed protein product [Acanthocheilonema viteae]
TRINITY_DN543_c0_g1	376.59	101.15	1.8943	4.071e-37	8.2141e-36	TRINITY_DN543_c0_g1	-
TRINITY_DN6044_c0_g2	470.26	149.72	1.6514	4.3349e-37	8.7406e-36	EYC42541.1	hypothetical protein Y032_0527g2962 [Ancylostoma ceylanicum]
TRINITY_DN57432_c0_g1	329.32	74.15	2.1512	4.5213e-37	9.1102e-36	PDM84447.1	rme-4 [Pristionchus pacificus]
TRINITY_DN19224_c0_g1	453.34	145.48	1.6401	4.9813e-37	1.003e-35	NP_001294572.1	Zrt (ZRT), Irt-(IRT-) like Protein Transporter [Caenorhabditis elegans]|CDH93375.1 Zrt (ZRT), Irt-(IRT-) like Protein Transporter [Caenorhabditis elegans]
TRINITY_DN56659_c0_g1	181.38	9.22	4.2979	5.3272e-37	1.0723e-35	KHN84915.1	Dehydrogenase/reductase SDR family member 4 [Toxocara canis]
TRINITY_DN8380_c0_g1	609.53	221.33	1.4615	7.2815e-37	1.4626e-35	AGL08023.1	P glycoprotein 16 [Parascaris equorum]
TRINITY_DN2788_c0_g2	329.9	76.89	2.0968	8.0635e-37	1.618e-35	KHN82851.1	putative oxidoreductase dhs-27 [Toxocara canis]
TRINITY_DN17463_c0_g1	223.74	30.86	2.8581	8.3219e-37	1.6687e-35	KHN79271.1	Glucosidase 2 subunit beta [Toxocara canis]
TRINITY_DN12948_c0_g1	571.37	214.31	1.4151	1.1258e-36	2.2498e-35	PAV82633.1	hypothetical protein WR25_26712 isoform D [Diploscapter pachys]
TRINITY_DN9106_c0_g1	459.32	131.43	1.8063	1.131e-36	2.2594e-35	KHN80434.1	Lon protease -like protein, mitochondrial [Toxocara canis]
TRINITY_DN54465_c0_g1	278.31	56.11	2.3116	1.5641e-36	3.1213e-35	XP_024506541.1	Histidine phosphatase superfamily, clade-2-containing protein [Strongyloides ratti]|CEF67341.1 Histidine phosphatase superfamily, clade-2-containing protein [Strongyloides ratti]
TRINITY_DN15651_c0_g1	228.72	27.78	3.0333	1.7633e-36	3.5165e-35	TRINITY_DN15651_c0_g1	-
TRINITY_DN7138_c0_g1	327.67	62.89	2.3868	1.845e-36	3.6768e-35	XP_024509699.1	Pleckstrin homology domain and Pleckstrin homology-like domain-containing protein [Strongyloides ratti]|CEF70502.1 Pleckstrin homology domain and Pleckstrin homology-like domain-containing protein [Strongyloides ratti]
TRINITY_DN56960_c0_g1	701.89	286.58	1.2908	2.4067e-36	4.7847e-35	XP_024508082.1	CTP synthase 2 [Strongyloides ratti]|CEF68882.1 CTP synthase 2 [Strongyloides ratti]
TRINITY_DN5629_c0_g1	247.03	44.5	2.4762	2.4079e-36	4.7855e-35	XP_024498836.1	Serine--pyruvate aminotransferase [Strongyloides ratti]|CEF59625.1 Serine--pyruvate aminotransferase [Strongyloides ratti]
TRINITY_DN4407_c0_g1	258.74	43.47	2.5705	2.5753e-36	5.113e-35	EYC05751.1	hypothetical protein Y032_0080g1342 [Ancylostoma ceylanicum]
TRINITY_DN61780_c0_g1	464.55	149.54	1.6331	4.0038e-36	7.9062e-35	KHN79616.1	Putative H/ACA ribonucleoprotein complex subunit 4 [Toxocara canis]
TRINITY_DN16463_c0_g1	186.23	14.61	3.6772	4.2285e-36	8.3413e-35	XP_017483426.1	PREDICTED: cyclin-dependent kinase 10 isoform X1 [Rhagoletis zephyria]
TRINITY_DN67442_c0_g1	322.85	77.86	2.0503	4.3517e-36	8.5813e-35	KHN80934.1	Platelet-activating factor acetylhydrolase -like protein 2 [Toxocara canis]
TRINITY_DN65945_c0_g1	324.34	81.71	1.9869	1.1153e-35	2.1861e-34	VDD88285.1	unnamed protein product [Enterobius vermicularis]
TRINITY_DN17284_c0_g1	333.26	86.37	1.9465	1.7371e-35	3.3842e-34	XP_020306179.1	T-complex protein 1 subunit alpha [Loa loa]|EJD75307.1 T-complex protein 1 subunit alpha [Loa loa]
TRINITY_DN14773_c0_g1	217.33	31.97	2.7664	2.2656e-35	4.4051e-34	XP_024507708.1	Bax inhibitor 1 [Strongyloides ratti]|CEF68508.1 Bax inhibitor 1 [Strongyloides ratti]
TRINITY_DN61373_c0_g1	463.06	157.02	1.5598	2.5429e-35	4.9328e-34	KHJ76047.1	ribosomal protein L36e [Oesophagostomum dentatum]
TRINITY_DN4114_c0_g1	210.27	27.46	2.942	3.0041e-35	5.8196e-34	BAQ59160.1	collagen 5 [Bursaphelenchus xylophilus]
TRINITY_DN4057_c0_g1	435.09	140.17	1.6346	3.876e-35	7.4987e-34	ACZ13350.1	small HSP21-like protein [Bursaphelenchus xylophilus]
TRINITY_DN63368_c0_g1	346.29	86.11	2.0101	5.1388e-35	9.8991e-34	CTP80751.1	Bm2201 [Brugia malayi]
TRINITY_DN56968_c0_g1	380.22	109.28	1.8015	7.8035e-35	1.4988e-33	KIH51679.1	import inner membrane translocase subunit tim17 [Ancylostoma duodenale]
TRINITY_DN5423_c0_g1	206.57	29.01	2.8295	1.0903e-34	2.0859e-33	TRINITY_DN5423_c0_g1	-
TRINITY_DN10197_c0_g1	395.5	109.64	1.8491	1.1143e-34	2.131e-33	KHN81430.1	Nudix hydrolase 8 [Toxocara canis]
TRINITY_DN1486_c0_g1	402.09	122.36	1.7143	1.3567e-34	2.5895e-33	XP_028148734.1	protein ABHD4-like [Diabrotica virgifera virgifera]
TRINITY_DN21691_c0_g1	193.43	18.66	3.3664	1.5899e-34	3.0296e-33	CDP97001.1	BMA-FASN-1 [Brugia malayi]
TRINITY_DN12288_c0_g1	363.11	100.28	1.8531	1.5973e-34	3.0427e-33	VDO26539.1	unnamed protein product [Haemonchus placei]
TRINITY_DN12161_c0_g1	527.27	190.33	1.4696	1.598e-34	3.0431e-33	XP_001900352.1	Kinesin motor domain containing protein [Brugia malayi]
TRINITY_DN57839_c0_g1	226.68	29.86	2.9158	1.6098e-34	3.0646e-33	VDL64519.1	unnamed protein product [Nippostrongylus brasiliensis]
TRINITY_DN3741_c0_g1	550.47	208.5	1.4006	1.6653e-34	3.1671e-33	TRINITY_DN3741_c0_g1	-
TRINITY_DN4996_c0_g3	224.93	38.89	2.5291	2.4321e-34	4.6133e-33	EYC23922.1	hypothetical protein Y032_0014g2217 [Ancylostoma ceylanicum]
TRINITY_DN38672_c0_g1	305.86	53.5	2.5192	2.7551e-34	5.2107e-33	VDM37791.1	unnamed protein product [Toxocara canis]
TRINITY_DN1337_c0_g1	530.98	188.28	1.498	3.443e-34	6.499e-33	EJW87768.1	nucleoporin-17 [Wuchereria bancrofti]|VDM21983.1 unnamed protein product [Wuchereria bancrofti]
TRINITY_DN7065_c0_g1	520.51	194.5	1.4194	3.4556e-34	6.5208e-33	VDK77599.1	unnamed protein product [Litomosoides sigmodontis]
TRINITY_DN61795_c0_g1	168.19	10.95	3.9364	3.9385e-34	7.4151e-33	ELT94358.1	hypothetical protein CAPTEDRAFT_221292 [Capitella teleta]
TRINITY_DN10230_c0_g1	340.05	95.72	1.8285	4.6235e-34	8.6935e-33	CDJ96206.1	Serine threonine protein kinase-related and Aminotransferase domain containing protein [Haemonchus contortus]
TRINITY_DN638_c0_g1	382.26	111.01	1.784	4.8163e-34	9.0503e-33	TRINITY_DN638_c0_g1	-
TRINITY_DN7717_c0_g1	536.77	198.99	1.4305	5.3963e-34	1.013e-32	VBB27250.1	unnamed protein product [Acanthocheilonema viteae]
TRINITY_DN65454_c0_g1	652.06	231.86	1.4906	6.2923e-34	1.1793e-32	VDM37470.1	unnamed protein product [Toxocara canis]
TRINITY_DN63447_c0_g1	204.35	28.88	2.8163	6.3223e-34	1.1846e-32	PDM65953.1	gln-2 [Pristionchus pacificus]
TRINITY_DN2808_c0_g1	471.27	158.42	1.5723	7.2074e-34	1.3478e-32	PAV82962.1	hypothetical protein WR25_08186 isoform A [Diploscapter pachys]|PAV82963.1 hypothetical protein WR25_08186 isoform B [Diploscapter pachys]
TRINITY_DN9723_c0_g1	356.33	96.22	1.8842	1.1937e-33	2.2236e-32	VBB25266.1	unnamed protein product [Acanthocheilonema viteae]
TRINITY_DN873_c0_g1	948.87	466.65	1.0233	1.391e-33	2.5854e-32	KHN82194.1	Synembryn [Toxocara canis]
TRINITY_DN8265_c0_g1	506.94	189.07	1.4243	1.4112e-33	2.6222e-32	AMN16534.1	autophagy related protein Atg8 [Bursaphelenchus xylophilus]
TRINITY_DN54835_c0_g1	479.4	161.88	1.564	1.451e-33	2.6953e-32	VDK63190.1	unnamed protein product [Onchocerca ochengi]
TRINITY_DN65986_c0_g1	686	284.48	1.2699	1.5501e-33	2.8784e-32	VDK75607.1	unnamed protein product [Litomosoides sigmodontis]
TRINITY_DN19_c0_g1	756.48	341.2	1.1487	2.1375e-33	3.9566e-32	PAV56608.1	hypothetical protein WR25_04154 [Diploscapter pachys]
TRINITY_DN58481_c0_g1	303.72	71.43	2.086	2.3381e-33	4.3238e-32	APZ88369.1	Cu-SOD [Bursaphelenchus xylophilus]|APZ88370.1 Cu-SOD [Bursaphelenchus xylophilus]|APZ88371.1 Cu-SOD [Bursaphelenchus xylophilus]|APZ88372.1 Cu-SOD [Bursaphelenchus xylophilus]|APZ88373.1 Cu-SOD [Bursaphelenchus xylophilus]|APZ88374.1 Cu-SOD [Bursaphelenchus xylophilus]|APZ88377.1 Cu-SOD [Bursaphelenchus xylophilus]|APZ88378.1 Cu-SOD [Bursaphelenchus xylophilus]|APZ88379.1 Cu-SOD [Bursaphelenchus…
TRINITY_DN17711_c0_g1	249.42	2.87	6.4572	2.5425e-33	4.6988e-32	XP_022093287.1	macrophage migration inhibitory factor-like [Acanthaster planci]|XP_022093288.1 macrophage migration inhibitory factor-like [Acanthaster planci]
TRINITY_DN66857_c0_g1	239.02	46.46	2.3632	2.7353e-33	5.0503e-32	KJH49403.1	DnaJ domain protein [Dictyocaulus viviparus]
TRINITY_DN65952_c0_g1	216.98	35.83	2.5985	3.096e-33	5.7126e-32	EPB75778.1	tetratricopeptide repeat protein [Ancylostoma ceylanicum]|EYB98382.1 hypothetical protein Y032_0131g1593 [Ancylostoma ceylanicum]
TRINITY_DN3890_c0_g1	281.07	61.08	2.1986	3.6926e-33	6.7983e-32	TRINITY_DN3890_c0_g1	-
TRINITY_DN18673_c0_g1	674.5	248.86	1.4382	3.712e-33	6.832e-32	VDL85313.1	unnamed protein product [Nippostrongylus brasiliensis]
TRINITY_DN16977_c0_g1	411.82	132.55	1.635	7.3597e-33	1.3478e-31	WP_114149049.1	tetratricopeptide repeat protein, partial [Pararhizobium haloflavum]
TRINITY_DN19121_c0_g1	368.27	113.22	1.6999	7.6377e-33	1.3978e-31	KHJ92984.1	U2 snRNP auxilliary factor, large subunit, splicing factor [Oesophagostomum dentatum]
TRINITY_DN57029_c0_g1	339.65	96.34	1.817	8.2361e-33	1.5054e-31	PDM75287.1	ddb-1 [Pristionchus pacificus]
TRINITY_DN24912_c0_g1	302.27	77.75	1.9561	1.1957e-32	2.1821e-31	VDM07828.1	unnamed protein product [Wuchereria bancrofti]
TRINITY_DN54464_c0_g1	270.36	62.86	2.1058	1.2096e-32	2.2068e-31	KHN87127.1	Coatomer subunit beta [Toxocara canis]
TRINITY_DN7656_c0_g1	813.02	365.75	1.151	1.3515e-32	2.4618e-31	KHN73426.1	Exportin-1 [Toxocara canis]
TRINITY_DN732_c0_g1	819.79	375.9	1.1253	1.6165e-32	2.9399e-31	TRINITY_DN732_c0_g1	-
TRINITY_DN177_c0_g1	307.33	63.16	2.2872	1.7352e-32	3.1518e-31	TRINITY_DN177_c0_g1	-
TRINITY_DN8965_c0_g1	164.24	12.51	3.7233	2.1146e-32	3.8315e-31	TRINITY_DN8965_c0_g1	-
TRINITY_DN12085_c0_g1	360.27	111.26	1.6969	2.3795e-32	4.3048e-31	CDJ96150.1	unnamed protein product [Haemonchus contortus]
TRINITY_DN4482_c0_g1	854.25	398.68	1.0986	2.5861e-32	4.674e-31	VDM41998.1	unnamed protein product [Toxocara canis]
TRINITY_DN27226_c0_g1	159.01	7.4	4.4175	2.9148e-32	5.2616e-31	PDM80780.1	hypothetical protein PRIPAC_35783 [Pristionchus pacificus]
TRINITY_DN10849_c0_g1	296.13	73.95	2.0035	3.4462e-32	6.2151e-31	VDO42991.1	unnamed protein product [Haemonchus placei]
TRINITY_DN56114_c0_g1	356.16	95.93	1.8938	4.3416e-32	7.813e-31	VDP15767.1	unnamed protein product [Onchocerca flexuosa]
TRINITY_DN541_c0_g1	757.54	337.63	1.1652	4.4009e-32	7.9148e-31	XP_001897957.1	hypothetical protein Bm1_32560 [Brugia malayi]
TRINITY_DN18341_c0_g2	463.08	167.79	1.4633	4.7838e-32	8.5875e-31	VDN55755.1	unnamed protein product [Dracunculus medinensis]
TRINITY_DN1438_c3_g1	473.2	165.79	1.5123	5.2978e-32	9.4957e-31	XP_004354276.1	ubiquitin [Cavenderia fasciculata]|EGG15534.1 ubiquitin [Cavenderia fasciculata]
TRINITY_DN2333_c0_g1	264.18	57.58	2.1947	6.4683e-32	1.1569e-30	OZC12157.1	hypothetical protein X798_00678 [Onchocerca flexuosa]
TRINITY_DN64751_c0_g1	219.43	40.57	2.4306	7.9837e-32	1.4235e-30	CDJ82787.1	Mov34 MPN PAD-1 domain containing protein [Haemonchus contortus]|VDO39015.1 unnamed protein product [Haemonchus placei]
TRINITY_DN54440_c0_g1	428.35	148.04	1.5319	8.0917e-32	1.4423e-30	WP_099868269.1	hypothetical protein [Pararhizobium haloflavum]
TRINITY_DN63002_c0_g1	154.63	8.49	4.1839	8.8644e-32	1.5796e-30	TRINITY_DN63002_c0_g1	-
TRINITY_DN20384_c0_g1	261.42	58.07	2.1692	9.3036e-32	1.6568e-30	KHN72137.1	Myb-binding protein 1A [Toxocara canis]
TRINITY_DN6082_c0_g1	215.81	35.24	2.6087	9.9617e-32	1.7719e-30	TRINITY_DN6082_c0_g1	-
TRINITY_DN59843_c0_g1	722.17	294.32	1.2956	1.0884e-31	1.9335e-30	WP_110285670.1	ribosomal L7Ae/L30e/S12e/Gadd45 family protein [Halomonas sp. LBP4]|PXX94072.1 hypothetical protein CR157_22050 [Halomonas sp. LBP4]
TRINITY_DN7572_c0_g1	810.1	387.99	1.0621	1.2608e-31	2.2351e-30	NP_508515.2	AQuaPorin or aquaglyceroporin related [Caenorhabditis elegans]|CCD66489.1 AQuaPorin or aquaglyceroporin related [Caenorhabditis elegans]
TRINITY_DN6787_c0_g1	314.6	88.37	1.8324	1.3743e-31	2.4347e-30	EYC15163.1	hypothetical protein Y032_0038g3664 [Ancylostoma ceylanicum]
TRINITY_DN22967_c0_g1	313.31	88.76	1.8205	1.5955e-31	2.8241e-30	PIC34804.1	hypothetical protein B9Z55_014352 [Caenorhabditis nigoni]
TRINITY_DN214_c0_g1	264.47	61.11	2.1151	2.5286e-31	4.4514e-30	VDP20388.1	unnamed protein product [Heligmosomoides polygyrus]
TRINITY_DN2432_c0_g1	182.6	26.29	2.7977	2.9637e-31	5.2063e-30	OZF77911.1	hypothetical protein FL82_18811, partial [Caenorhabditis remanei]
TRINITY_DN59198_c0_g1	278.02	70.31	1.9844	3.0881e-31	5.4216e-30	VDM39766.1	unnamed protein product [Toxocara canis]
TRINITY_DN30904_c0_g1	166.35	17.89	3.2055	4.14e-31	7.2421e-30	EYC40969.1	hypothetical protein Y032_0587g341 [Ancylostoma ceylanicum]
TRINITY_DN11751_c1_g1	835.59	405.62	1.0425	4.602e-31	8.0382e-30	XP_004354276.1	ubiquitin [Cavenderia fasciculata]|EGG15534.1 ubiquitin [Cavenderia fasciculata]
TRINITY_DN530_c0_g1	401.49	126.82	1.6599	6.0679e-31	1.0567e-29	VDO40680.1	unnamed protein product [Haemonchus placei]
TRINITY_DN25551_c0_g1	169.65	19.16	3.1468	7.364e-31	1.2809e-29	VDM42620.1	unnamed protein product [Toxocara canis]
TRINITY_DN66881_c0_g1	312.77	81.52	1.9362	8.0129e-31	1.3917e-29	VDK45739.1	unnamed protein product [Anisakis simplex]
TRINITY_DN54880_c0_g1	216.61	41.15	2.3965	9.8734e-31	1.7133e-29	TRINITY_DN54880_c0_g1	-
TRINITY_DN12556_c0_g1	327.45	96.98	1.7568	1.3083e-30	2.2635e-29	VDN54012.1	unnamed protein product [Dracunculus medinensis]
TRINITY_DN58797_c0_g1	421.03	136.6	1.6225	1.3668e-30	2.3639e-29	KHN75269.1	60S ribosomal protein L28 [Toxocara canis]
TRINITY_DN16200_c0_g1	273.4	2.18	7.0044	1.4042e-30	2.4272e-29	RCN29978.1	acetyltransferase, GNAT family [Ancylostoma caninum]
TRINITY_DN6557_c0_g1	302.68	77.57	1.9631	1.8353e-30	3.1649e-29	KHN87904.1	hypothetical protein Tcan_18809 [Toxocara canis]
TRINITY_DN14524_c0_g1	291.85	79.13	1.8833	2.2868e-30	3.9353e-29	XP_013017042.1	60S acidic ribosomal protein P2-beta [Schizosaccharomyces octosporus yFS286]|EPX73881.1 60S acidic ribosomal protein P2-beta [Schizosaccharomyces octosporus yFS286]
TRINITY_DN6388_c0_g1	221.55	41.07	2.4226	2.3225e-30	3.9955e-29	TRINITY_DN6388_c0_g1	-
TRINITY_DN17395_c0_g1	373.47	120.75	1.6279	2.6159e-30	4.4991e-29	EGT60149.1	hypothetical protein CAEBREN_25179 [Caenorhabditis brenneri]
TRINITY_DN67350_c0_g1	400.83	130.56	1.6167	3.1274e-30	5.3708e-29	KIH65563.1	ribosomal protein S8e [Ancylostoma duodenale]
TRINITY_DN62987_c0_g1	373.76	123.06	1.6007	3.2034e-30	5.498e-29	WP_099868266.1	hypothetical protein [Pararhizobium haloflavum]
TRINITY_DN2859_c0_g1	341.94	103.58	1.7206	4.5724e-30	7.8223e-29	PAV58117.1	hypothetical protein WR25_25264 isoform B [Diploscapter pachys]
TRINITY_DN11698_c0_g1	363.04	118.99	1.6104	4.7615e-30	8.1435e-29	KHN75094.1	Macrophage erythroblast attacher [Toxocara canis]
TRINITY_DN2944_c0_g1	306.03	84.23	1.8628	5.1357e-30	8.7706e-29	TRINITY_DN2944_c0_g1	-
TRINITY_DN5752_c0_g1	485.12	184.89	1.3896	6.8239e-30	1.162e-28	EYB84378.1	hypothetical protein Y032_0317g2313 [Ancylostoma ceylanicum]
TRINITY_DN1516_c0_g1	290.69	76.34	1.9263	7.0557e-30	1.2011e-28	XP_024508377.1	Reticulon-2 [Strongyloides ratti]|CEF69177.1 Reticulon-2 [Strongyloides ratti]
TRINITY_DN14438_c0_g1	285.44	77.18	1.8855	7.7714e-30	1.321e-28	RCN49252.1	hypothetical protein ANCCAN_04667 [Ancylostoma caninum]
TRINITY_DN420_c0_g1	146.96	6.98	4.3769	8.0507e-30	1.3677e-28	VDK57184.1	unnamed protein product [Anisakis simplex]
TRINITY_DN66921_c0_g1	517.71	202.79	1.353	8.4796e-30	1.4397e-28	PDM78184.1	hypothetical protein PRIPAC_30763 [Pristionchus pacificus]
TRINITY_DN57894_c0_g1	423.49	152.24	1.4764	8.7802e-30	1.4894e-28	XP_020302795.1	hypothetical protein LOAG_05624 [Loa loa]|EFO22859.2 hypothetical protein LOAG_05624 [Loa loa]
TRINITY_DN14132_c0_g1	577.11	219.23	1.3965	9.7864e-30	1.6572e-28	VDM40574.1	unnamed protein product [Toxocara canis]
TRINITY_DN10486_c0_g1	300.84	76.47	1.9713	1.0591e-29	1.7918e-28	RCN47562.1	hypothetical protein ANCCAN_06333 [Ancylostoma caninum]
TRINITY_DN16097_c0_g1	211.68	34.71	2.6073	1.0869e-29	1.8384e-28	XP_003148715.1	hypothetical protein LOAG_13156 [Loa loa]|EFO15354.1 hypothetical protein LOAG_13156 [Loa loa]
TRINITY_DN62149_c0_g1	277.73	73.9	1.9114	1.1974e-29	2.0224e-28	XP_024501676.1	Serine/threonine-protein phosphatase 2A 65 kDa regulatory subunit A alpha [Strongyloides ratti]|CEF62474.1 Serine/threonine-protein phosphatase 2A 65 kDa regulatory subunit A alpha [Strongyloides ratti]
TRINITY_DN63406_c0_g1	368.63	112.81	1.7041	1.2065e-29	2.0372e-28	VBB27426.1	unnamed protein product [Acanthocheilonema viteae]
TRINITY_DN64997_c0_g1	217.64	38.44	2.4966	1.3335e-29	2.2483e-28	RCN51168.1	hypothetical protein ANCCAN_02736 [Ancylostoma caninum]
TRINITY_DN61762_c0_g1	303.9	77.47	1.9765	1.3414e-29	2.2604e-28	VDO39138.1	unnamed protein product [Haemonchus placei]
TRINITY_DN1271_c0_g1	164.15	3.88	5.3956	1.3473e-29	2.2696e-28	TRINITY_DN1271_c0_g1	-
TRINITY_DN6475_c0_g1	490.89	166.84	1.5537	1.3587e-29	2.2882e-28	VDM27352.1	unnamed protein product [Toxocara canis]
TRINITY_DN66465_c0_g1	315.13	1.84	7.472	1.3955e-29	2.3487e-28	NP_494884.1	Probable glutathione S-transferase 8 [Caenorhabditis elegans]|P91254.1 RecName: Full=Probable glutathione S-transferase 8; AltName: Full=GST class-sigma|CCD69254.1 Probable glutathione S-transferase 8 [Caenorhabditis elegans]
TRINITY_DN19734_c0_g1	304.69	86.45	1.8198	1.4128e-29	2.3772e-28	CDJ94172.1	Four F5 protein domain containing protein [Haemonchus contortus]
TRINITY_DN62630_c0_g1	209.33	37.49	2.487	1.4394e-29	2.4205e-28	KJH43583.1	SEP domain protein [Dictyocaulus viviparus]
TRINITY_DN42961_c0_g1	1057.14	468.51	1.1752	2.1284e-29	3.5659e-28	VDK59751.1	unnamed protein product [Anisakis simplex]
TRINITY_DN4304_c0_g1	268.26	67.23	1.9987	3.2978e-29	5.5029e-28	TRINITY_DN4304_c0_g1	-
TRINITY_DN55777_c1_g1	527.43	206.57	1.3539	3.3027e-29	5.5094e-28	VDK70311.1	unnamed protein product [Onchocerca ochengi]
TRINITY_DN60091_c0_g1	275.26	74.39	1.8867	3.5794e-29	5.9624e-28	VBB29166.1	unnamed protein product [Acanthocheilonema viteae]
TRINITY_DN20204_c0_g1	295.28	83.33	1.825	3.6106e-29	6.0109e-28	CDJ85023.1	Aminoacyl-tRNA synthetase and Valyl Leucyl Isoleucyl-tRNA synthetase domain containing protein [Haemonchus contortus]
TRINITY_DN56581_c0_g1	650.77	288.92	1.172	3.6581e-29	6.0857e-28	XP_024507781.1	Synaptosomal-associated protein 29 [Strongyloides ratti]|CEF68581.1 Synaptosomal-associated protein 29 [Strongyloides ratti]
TRINITY_DN32421_c0_g1	277.21	69.86	1.9882	4.7706e-29	7.9129e-28	KHN74643.1	Dynein heavy chain, cytoplasmic [Toxocara canis]
TRINITY_DN14830_c0_g1	160.19	4.29	5.2329	5.0028e-29	8.2932e-28	TRINITY_DN14830_c0_g1	-
TRINITY_DN4332_c0_g1	289.39	81.54	1.8271	5.8153e-29	9.6181e-28	KJH49942.1	zinc finger, C4 type [Dictyocaulus viviparus]
TRINITY_DN2702_c0_g1	338.23	105.46	1.6797	6.2899e-29	1.0394e-27	KHN87700.1	Zinc finger protein [Toxocara canis]
TRINITY_DN62186_c0_g1	217.88	43.99	2.3155	7.1306e-29	1.1757e-27	VDL69760.1	unnamed protein product [Nippostrongylus brasiliensis]
TRINITY_DN62208_c0_g1	214.2	44.63	2.2618	7.9474e-29	1.3085e-27	KHN88266.1	LAMP family protein lmp-1 [Toxocara canis]
TRINITY_DN8411_c0_g1	140.89	9.59	3.8786	8.3951e-29	1.3807e-27	TRINITY_DN8411_c0_g1	-
TRINITY_DN64582_c0_g1	495.04	197.52	1.3266	8.9802e-29	1.4761e-27	CDP91479.1	Bm5924, isoform c [Brugia malayi]
TRINITY_DN36090_c0_g1	345.27	112.97	1.6107	9.1453e-29	1.5023e-27	VDD90668.1	unnamed protein product [Enterobius vermicularis]
TRINITY_DN31109_c0_g1	174.35	3.13	5.7734	9.1764e-29	1.507e-27	PAV83892.1	hypothetical protein WR25_14483 [Diploscapter pachys]
TRINITY_DN18751_c0_g1	222.85	43.57	2.3536	9.533e-29	1.5647e-27	EYC19228.1	hypothetical protein Y032_0025g1249 [Ancylostoma ceylanicum]
TRINITY_DN2431_c0_g1	466.88	169.48	1.4643	1.1123e-28	1.8231e-27	VDM64146.1	unnamed protein product [Angiostrongylus costaricensis]
TRINITY_DN67009_c0_g1	384.81	134.59	1.5147	1.2978e-28	2.1224e-27	XP_003143613.1	DNA-binding protein [Loa loa]|EFO20457.1 DNA-binding protein [Loa loa]
TRINITY_DN25410_c0_g1	163.21	3.57	5.5234	1.3638e-28	2.2291e-27	TRINITY_DN25410_c0_g1	-
TRINITY_DN11463_c0_g1	150.09	11.42	3.6896	1.3906e-28	2.271e-27	TRINITY_DN11463_c0_g1	-
TRINITY_DN58279_c0_g1	293.69	86.06	1.773	1.4988e-28	2.447e-27	EPB68971.1	Ser/Thr phosphatase family protein [Ancylostoma ceylanicum]
TRINITY_DN11701_c0_g1	480.01	186.21	1.3661	1.618e-28	2.6365e-27	KHN84560.1	Eukaryotic translation initiation factor 2A [Toxocara canis]
TRINITY_DN4129_c0_g1	201.6	37.69	2.4215	1.7209e-28	2.7986e-27	AFJ15102.1	catalase [Ditylenchus destructor]
TRINITY_DN54304_c0_g1	289.97	78.86	1.8832	1.7262e-28	2.8065e-27	VDM06985.1	unnamed protein product [Wuchereria bancrofti]
TRINITY_DN25747_c1_g1	284.29	66.5	2.0978	1.7805e-28	2.8923e-27	TRINITY_DN25747_c1_g1	-
TRINITY_DN31916_c0_g1	138.07	10.97	3.6512	2.4953e-28	4.0366e-27	KHN81430.1	Nudix hydrolase 8 [Toxocara canis]
TRINITY_DN36702_c0_g1	232.93	54.12	2.1034	2.6161e-28	4.2284e-27	EYB84643.1	hypothetical protein Y032_0313g2205 [Ancylostoma ceylanicum]
TRINITY_DN1811_c3_g2	355.1	119.68	1.5679	2.699e-28	4.3589e-27	XP_024498772.1	LP14331p [Strongyloides ratti]|CEF59561.1 LP14331p [Strongyloides ratti]
TRINITY_DN62165_c0_g1	373.66	120.26	1.6338	3.3686e-28	5.4296e-27	PDM83224.1	cyn-5 [Pristionchus pacificus]
TRINITY_DN57416_c0_g1	335.17	107.82	1.6362	4.3231e-28	6.9527e-27	VDM38686.1	unnamed protein product [Toxocara canis]
TRINITY_DN3257_c0_g1	297.93	88.16	1.7586	4.5421e-28	7.297e-27	VDM25516.1	unnamed protein product, partial [Toxocara canis]
TRINITY_DN9272_c0_g1	301.06	91.68	1.7139	5.1623e-28	8.2864e-27	XP_001901606.1	Zinc finger, ZZ type family protein [Brugia malayi]
TRINITY_DN13336_c0_g1	329.9	101.54	1.7006	5.1922e-28	8.3322e-27	VDD91154.1	unnamed protein product [Enterobius vermicularis]
TRINITY_DN5533_c0_g1	280.02	66.6	2.071	5.4896e-28	8.8046e-27	KHN71265.1	Transcription factor E3 [Toxocara canis]
TRINITY_DN16930_c0_g1	138.47	7.14	4.2854	6.0512e-28	9.6919e-27	CAP33225.3	Protein CBR-LGX-1 [Caenorhabditis briggsae]
TRINITY_DN2626_c0_g1	423.84	159.28	1.4106	6.4382e-28	1.0298e-26	KHN79206.1	Cuticlin-1, partial [Toxocara canis]
TRINITY_DN56108_c0_g1	402.93	141.37	1.5104	6.9891e-28	1.1166e-26	WP_099868259.1	hypothetical protein [Pararhizobium haloflavum]
TRINITY_DN63120_c0_g1	252.85	62.86	2.0047	7.5793e-28	1.2103e-26	VDK50720.1	unnamed protein product [Anisakis simplex]
TRINITY_DN57852_c0_g1	550.22	218.46	1.3308	7.6154e-28	1.2157e-26	VDK51823.1	unnamed protein product [Anisakis simplex]
TRINITY_DN7691_c0_g1	229.91	52.62	2.1293	8.339e-28	1.3294e-26	VDD92345.1	unnamed protein product [Enterobius vermicularis]
TRINITY_DN8428_c0_g1	355.77	117.93	1.594	8.7334e-28	1.3911e-26	KHN86487.1	N-acyl-phosphatidylethanolamine-hydrolyzing phospholipase D [Toxocara canis]
TRINITY_DN60960_c0_g1	208.08	40.82	2.3431	1.1097e-27	1.7637e-26	KHJ96258.1	Rab GDP dissociation inhibitor beta family protein [Oesophagostomum dentatum]
TRINITY_DN66904_c0_g1	354.19	116.43	1.6035	1.2073e-27	1.9157e-26	VDP11285.1	unnamed protein product [Onchocerca flexuosa]
TRINITY_DN63362_c0_g1	359.66	1.43	7.9858	1.4604e-27	2.3098e-26	APZ88355.1	catalase [Bursaphelenchus xylophilus]|APZ88356.1 catalase [Bursaphelenchus xylophilus]|APZ88357.1 catalase [Bursaphelenchus xylophilus]|APZ88359.1 catalase [Bursaphelenchus xylophilus]|APZ88360.1 catalase [Bursaphelenchus xylophilus]|APZ88363.1 catalase [Bursaphelenchus xylophilus]|APZ88364.1 catalase [Bursaphelenchus xylophilus]|APZ88365.1 catalase [Bursaphelenchus xylophilus]|APZ88366.1 catalas…
TRINITY_DN17505_c0_g1	321.34	95.39	1.7469	1.5434e-27	2.4391e-26	CDJ84378.1	Complex 1 LYR protein and Methyltransferase type 11 domain containing protein [Haemonchus contortus]
TRINITY_DN3936_c0_g1	692.09	321.68	1.1071	1.5893e-27	2.5102e-26	TRINITY_DN3936_c0_g1	-
TRINITY_DN26604_c0_g1	180.17	25.33	2.8231	1.9255e-27	3.0331e-26	VDK59201.1	unnamed protein product [Anisakis simplex]
TRINITY_DN1597_c0_g1	327.45	91.96	1.8253	1.9794e-27	3.1163e-26	VDK79315.1	unnamed protein product [Litomosoides sigmodontis]
TRINITY_DN10277_c0_g1	142.98	13.51	3.4063	2.0064e-27	3.1579e-26	TRINITY_DN10277_c0_g1	-
TRINITY_DN55750_c0_g1	235.09	56.83	2.0497	2.0106e-27	3.1638e-26	VDK75991.1	unnamed protein product [Onchocerca ochengi]
TRINITY_DN60947_c0_g1	151.27	19.52	2.9549	2.2686e-27	3.5659e-26	VDL78124.1	unnamed protein product [Nippostrongylus brasiliensis]
TRINITY_DN1641_c10_g1	211.52	42.73	2.3107	2.2903e-27	3.5989e-26	VDM44869.1	unnamed protein product [Toxocara canis]
TRINITY_DN2060_c0_g1	572.85	250.17	1.1956	2.3359e-27	3.6696e-26	XP_020302378.1	chaperone BCS1 [Loa loa]|EFO21224.2 chaperone BCS1 [Loa loa]
TRINITY_DN19582_c0_g1	291.46	84.3	1.7889	2.444e-27	3.8354e-26	VDK48043.1	unnamed protein product [Anisakis simplex]
TRINITY_DN16770_c0_g1	575.08	259.16	1.1506	2.4648e-27	3.867e-26	OZC12420.1	hypothetical protein X798_00051 [Onchocerca flexuosa]
TRINITY_DN15809_c0_g1	412.79	155.07	1.4113	2.4867e-27	3.9003e-26	EPB72539.1	aminotransferase, class III [Ancylostoma ceylanicum]|EYC32705.1 hypothetical protein Y032_0002g1054 [Ancylostoma ceylanicum]
TRINITY_DN36338_c0_g1	201.95	42.05	2.2607	2.99e-27	4.6846e-26	VDN56089.1	unnamed protein product [Dracunculus medinensis]
[truncated: 6,603 more rows]

## Sheet: A1_vs_CK.DEG_down
A1_vs_CK.DEG_down
[truncated: 9,919 more rows]
