# Supplementary material for: Discovery of 1,2,4-Oxadiazole Derivatives Containing Haloalkyl as Potential Acetylcholine Receptor Nematicides
Source: Int J Mol Sci. 2023 Mar 17;24(6):5773. doi: 10.3390/ijms24065773 (PMC10058719; doi:10.3390/ijms24065773)
Supplement: Supplementary file 1 [file ijms-24-05773-s001.zip › Supporting Information Table S2.xlsx]

## Sheet: Differential gene expression 
Differential gene expression results
gene_id	A2_readcount	CK_readcount	log2FoldChange	pvalue	padj	A2-1	A2-2	A2-3	CK-1	CK-2	CK-3	symbol	description
TRINITY_DN1043_c0_g1	5321.46	99.41	5.7394	0	0	5446	5624	6266	81	95	105	XP_026642773.1	ubiquitin carboxyl-terminal hydrolase 17-like protein B [Microtus ochrogaster]
TRINITY_DN10497_c0_g1	433.49	3213.01	-2.8896	0	0	490	510	413	2849	3003	3206	TRINITY_DN10497_c0_g1	-
TRINITY_DN1057_c0_g1	181.07	2267.57	-3.6465	0	0	197	195	198	2064	2061	2266	PAV84695.1	hypothetical protein WR25_02249 [Diploscapter pachys]
TRINITY_DN10703_c0_g1	2906.88	20169.8	-2.7947	0	0	3069	3239	3164	17748	18803	20333	TRINITY_DN10703_c0_g1	-
TRINITY_DN10964_c0_g1	20321.6	78397.4	-1.9478	0	0	21724	22814	21683	67842	72814	80615	KHN82712.1	Myosin regulatory light chain 1 [Toxocara canis]|VDM40795.1 unnamed protein product [Toxocara canis]
TRINITY_DN11556_c0_g1	410.54	4320.58	-3.3952	0	0	467	453	418	4156	3877	4120	XP_024502897.1	Saposin B domain and Saposin-like domain-containing protein [Strongyloides ratti]|CEF63696.1 Saposin B domain and Saposin-like domain-containing protein [Strongyloides ratti]
TRINITY_DN115_c0_g1	15436.2	2389.08	2.6916	0	0	16040	16389	17861	2060	2241	2441	VDM44232.1	unnamed protein product [Toxocara canis]
TRINITY_DN11687_c3_g1	10513.4	41313.3	-1.9744	0	0	11415	11812	11034	36749	38231	41508	ADG63466.1	saposin precursor [Steinernema carpocapsae]|ADZ30826.1 saposin precursor [Steinernema carpocapsae]
TRINITY_DN11903_c0_g1	4715.94	21812.7	-2.2095	0	0	5524	5039	4807	19611	20172	21695	XP_024504507.1	Peptidase S1 domain and Peptidase S1A, chymotrypsin-type family and Trypsin-like cysteine/serine peptidase domain-containing protein [Strongyloides ratti]|CEF65306.1 Peptidase S1 domain and Peptidase S1A, chymotrypsin-type family and Trypsin-like cysteine/serine peptidase domain-containing protein [Strongyloides ratti]
TRINITY_DN12309_c0_g1	170.66	2113.62	-3.6307	0	0	189	167	200	1891	1947	2121	CDJ82113.1	Metallophosphoesterase domain containing protein [Haemonchus contortus]
TRINITY_DN123_c2_g1	10065.2	1575.12	2.6752	0	0	10905	10994	10899	1354	1461	1632	EGT47110.1	hypothetical protein CAEBREN_28565 [Caenorhabditis brenneri]
TRINITY_DN1240_c0_g1	31241.3	11300.6	1.467	0	0	34053	34211	33540	9974	10474	11424	EYC31691.1	hypothetical protein Y032_0003g1184 [Ancylostoma ceylanicum]|RCN52838.1 chaperone protein DnaK [Ancylostoma caninum]
TRINITY_DN1247_c0_g1	289.6	3189.69	-3.4611	0	0	350	315	279	2819	2919	3261	VDL82792.1	unnamed protein product [Nippostrongylus brasiliensis]
TRINITY_DN12993_c0_g1	13240	336.26	5.2977	0	0	15574	14325	13254	306	280	364	VDM48029.1	unnamed protein product [Toxocara canis]
TRINITY_DN1305_c0_g1	76.72	1652.24	-4.4285	0	0	87	78	85	1450	1599	1606	EYC11252.1	hypothetical protein Y032_0051g2099 [Ancylostoma ceylanicum]
TRINITY_DN130_c0_g1	4123.62	310.66	3.7286	0	0	4726	4458	4255	278	262	338	XP_019641709.1	PREDICTED: uncharacterized protein LOC109483150 [Branchiostoma belcheri]
TRINITY_DN1314_c3_g1	6608.18	301.05	4.4571	0	0	7600	7216	6721	283	266	299	WP_103796322.1	pirin family protein [Pantoea sp. PSNIH6]|POW56122.1 pirin family protein [Pantoea sp. PSNIH6]
TRINITY_DN13187_c0_g1	437.13	9670.47	-4.4678	0	0	446	456	522	8234	9111	9955	TRINITY_DN13187_c0_g1	-
TRINITY_DN1331_c0_g1	469.04	4570.35	-3.2842	0	0	586	499	444	4235	4172	4463	TRINITY_DN1331_c0_g1	-
TRINITY_DN1345_c0_g1	1713.78	17658.2	-3.3652	0	0	1854	1818	1912	15013	16643	18196	PDM80854.1	Peptidase [Pristionchus pacificus]
TRINITY_DN13613_c0_g1	637.96	5353.02	-3.0689	0	0	680	733	666	4679	4955	5470	VDD86386.1	unnamed protein product [Enterobius vermicularis]
TRINITY_DN1367_c0_g1	296.86	4107.65	-3.7909	0	0	286	324	357	3431	3955	4211	PAV64286.1	hypothetical protein WR25_25367 [Diploscapter pachys]
TRINITY_DN13781_c1_g1	7666.35	48403	-2.6585	0	0	8235	8562	8185	42895	44892	48703	XP_024499205.1	Amino acid transporter, transmembrane family-containing protein [Strongyloides ratti]|CEF59995.1 Amino acid transporter, transmembrane family-containing protein [Strongyloides ratti]
TRINITY_DN1386_c0_g1	1491.2	12575.7	-3.0762	0	0	1574	1659	1626	10560	11788	13178	KHN85380.1	Carboxypeptidase A1 [Toxocara canis]
TRINITY_DN1395_c0_g1	3112.49	16998.6	-2.4492	0	0	3513	3339	3291	15190	15830	16892	VDK51609.1	unnamed protein product [Anisakis simplex]
TRINITY_DN1417_c0_g1	797.86	5809.53	-2.8641	0	0	883	867	850	5267	5353	5750	VDM44884.1	unnamed protein product [Toxocara canis]
TRINITY_DN1436_c0_g1	250.05	2743.22	-3.4553	0	0	280	290	245	2454	2562	2715	PDM63365.1	thn-2, partial [Pristionchus pacificus]
TRINITY_DN14538_c0_g1	325.87	3433.4	-3.397	0	0	358	369	335	3157	3140	3374	TRINITY_DN14538_c0_g1	-
TRINITY_DN14777_c0_g1	9445.96	51697	-2.4523	0	0	9955	10494	10330	44202	48564	53165	XP_024506250.1	Cathepsin D [Strongyloides ratti]|CEF67050.1 Cathepsin D [Strongyloides ratti]
TRINITY_DN1496_c0_g1	3460.3	24903.7	-2.8475	0	0	3505	3728	4040	21336	23574	25367	CAP24214.2	Protein CBG02276 [Caenorhabditis briggsae]
TRINITY_DN1498_c0_g1	792.53	4513.2	-2.5099	0	0	815	849	918	3858	4240	4642	API61677.1	egl-4 [Acrobeloides sp. NJ]
TRINITY_DN1504_c0_g1	7850.67	255.22	4.9452	0	0	8777	8675	8133	233	246	239	VDK87344.1	unnamed protein product [Litomosoides sigmodontis]
TRINITY_DN15259_c0_g1	3933.65	35491.2	-3.1735	0	0	4580	4317	3924	32442	32639	34897	TRINITY_DN15259_c0_g1	-
TRINITY_DN15268_c0_g1	6862.57	1375.76	2.3185	0	0	7784	7609	6973	1264	1205	1411	OZC09494.1	methionine-R-sulfoxide reductase [Onchocerca flexuosa]|VDO37660.1 unnamed protein product [Onchocerca flexuosa]
TRINITY_DN1536_c0_g1	1371.56	5741.26	-2.0657	0	0	1469	1480	1520	4902	5409	5895	TRINITY_DN1536_c0_g1	-
TRINITY_DN1538_c0_g2	3575.6	12657	-1.8236	0	0	3894	3976	3782	11393	11675	12606	KHN77327.1	Bifunctional 3&apos;-phosphoadenosine 5&apos;-phosphosulfate synthase [Toxocara canis]
TRINITY_DN1554_c0_g1	351.01	2551.04	-2.8616	0	0	397	392	355	2244	2318	2638	KHN79475.1	putative peptidyl-alpha-hydroxyglycine alpha-amidating lyase F21F3.1 [Toxocara canis]
TRINITY_DN15565_c0_g1	302.21	3025.93	-3.3234	0	0	368	314	303	2729	2836	2959	RCN48327.1	lectin C-type domain protein [Ancylostoma caninum]
TRINITY_DN1581_c0_g1	12689.5	1717.73	2.8846	0	0	14215	14044	13096	1433	1652	1765	VDK51581.1	unnamed protein product [Anisakis simplex]
TRINITY_DN1581_c1_g1	805.02	6939.94	-3.1078	0	0	837	893	893	6268	6398	6892	VDM48263.1	unnamed protein product [Toxocara canis]
TRINITY_DN1594_c0_g1	472.1	6111.38	-3.6945	0	0	475	511	552	5276	5840	6120	TRINITY_DN1594_c0_g1	-
TRINITY_DN160_c0_g1	6341	26364.5	-2.0558	0	0	7089	6869	6706	23838	24269	26193	NP_741427.2	Uncharacterized protein CELE_Y73B6BL.37 [Caenorhabditis elegans]|CCD74184.1 Uncharacterized protein CELE_Y73B6BL.37 [Caenorhabditis elegans]
TRINITY_DN160_c0_g2	5020.81	51518.5	-3.3591	0	0	5445	5532	5384	44900	48036	52414	EYC24802.1	hypothetical protein Y032_0013g2115 [Ancylostoma ceylanicum]
TRINITY_DN16145_c0_g1	13426.8	1345.75	3.3195	0	0	15211	14808	13740	1233	1278	1276	XP_024508756.1	Protein kinase-like domain and Uncharacterised oxidoreductase Dhs-27 family and CHK kinase-like domain-containing protein [Strongyloides ratti]|CEF69556.1 Protein kinase-like domain and Uncharacterised oxidoreductase Dhs-27 family and CHK kinase-like domain-containing protein [Strongyloides ratti]
TRINITY_DN1618_c0_g1	849.45	4937.05	-2.5392	0	0	923	928	917	4219	4623	5096	KHN84612.1	Amiloride-sensitive sodium channel subunit beta [Toxocara canis]
TRINITY_DN1641_c2_g1	11453	2166.29	2.402	0	0	12019	12262	13034	1864	2007	2245	VDM44869.1	unnamed protein product [Toxocara canis]
TRINITY_DN16466_c1_g1	261.81	2277.04	-3.1208	0	0	262	297	294	2009	2113	2300	OZF88587.1	hypothetical protein FL82_22628, partial [Caenorhabditis remanei]
TRINITY_DN16772_c0_g1	4751.43	631.93	2.9108	0	0	5410	5172	4903	569	584	628	VDN39830.1	unnamed protein product [Gongylonema pulchrum]
TRINITY_DN1737_c0_g1	7642.18	353.36	4.4342	0	0	8541	8508	7857	325	304	368	XP_003143214.1	oxidoreductase [Loa loa]|EFO20858.1 oxidoreductase [Loa loa]
TRINITY_DN17664_c0_g1	397.83	8674.42	-4.4469	0	0	419	404	473	7296	8214	8986	TRINITY_DN17664_c0_g1	-
TRINITY_DN17786_c0_g1	848.03	5582.35	-2.7186	0	0	960	962	842	5003	5057	5685	RCN46966.1	methyltransferase domain protein [Ancylostoma caninum]
TRINITY_DN1784_c0_g1	371.91	3288.56	-3.1443	0	0	402	423	387	2960	3010	3301	VDD86348.1	unnamed protein product [Enterobius vermicularis]
TRINITY_DN1789_c0_g1	1147.66	6926.45	-2.5936	0	0	1165	1250	1324	5835	6634	7083	TRINITY_DN1789_c0_g1	-
TRINITY_DN1792_c0_g1	388.34	5509.13	-3.8268	0	0	388	408	469	4674	5276	5597	PDM74439.1	asm-2 [Pristionchus pacificus]
TRINITY_DN18122_c0_g1	1183.13	8665.48	-2.8726	0	0	1355	1300	1201	7659	7971	8814	XP_024509381.1	MD-2-related lipid-recognition domain and Immunoglobulin E-set domain-containing protein [Strongyloides ratti]|CEF70182.1 MD-2-related lipid-recognition domain and Immunoglobulin E-set domain-containing protein [Strongyloides ratti]
TRINITY_DN18336_c0_g1	1016.25	5862.52	-2.5281	0	0	1157	1111	1044	5351	5387	5778	VDM41711.1	unnamed protein product [Toxocara canis]
TRINITY_DN18362_c0_g1	2963.73	17265.5	-2.5424	0	0	3165	3361	3132	15039	16160	17508	VDD85501.1	unnamed protein product [Enterobius vermicularis]
TRINITY_DN1893_c0_g1	368.24	2507.37	-2.7673	0	0	399	411	390	2221	2366	2480	TRINITY_DN1893_c0_g1	-
TRINITY_DN1896_c2_g1	153079	46403	1.722	0	0	163379	171415	164032	39690	43209	48120	TRINITY_DN1896_c2_g1	-
TRINITY_DN1899_c0_g1	167.84	2037.79	-3.6017	0	0	179	200	168	1875	1816	2053	TRINITY_DN1899_c0_g1	-
TRINITY_DN1922_c0_g1	1606.11	7529.37	-2.229	0	0	1764	1778	1692	6583	7032	7624	VDD86299.1	unnamed protein product [Enterobius vermicularis]
TRINITY_DN1943_c0_g1	221.59	3150.75	-3.8301	0	0	239	236	247	2679	2925	3295	CTP80958.1	Bm2494 [Brugia malayi]
TRINITY_DN19666_c0_g1	96.04	3801.45	-5.3064	0	0	113	100	100	3575	3437	3689	TRINITY_DN19666_c0_g1	-
TRINITY_DN1972_c0_g1	189.67	4336.43	-4.515	0	0	209	197	212	3915	3942	4369	CDJ88847.1	Lipase domain containing protein [Haemonchus contortus]
TRINITY_DN20440_c0_g1	926.61	8652.28	-3.2229	0	0	1068	1016	936	7952	7887	8535	EYB99006.1	hypothetical protein Y032_0126g1350 [Ancylostoma ceylanicum]
TRINITY_DN20529_c0_g1	1033.21	8522.74	-3.0441	0	0	1149	1126	1092	7819	7745	8449	QBA31042.1	C-type lectin [Chanos chanos]
TRINITY_DN20535_c0_g1	1252.31	13131.1	-3.3902	0	0	1411	1342	1328	12183	11894	12906	TRINITY_DN20535_c0_g1	-
TRINITY_DN20758_c2_g1	7317.41	40248.8	-2.4595	0	0	8056	8085	7705	35445	37362	40715	RCN28211.1	linear amide C-N hydrolase, choloylglycine hydrolase family protein [Ancylostoma caninum]
TRINITY_DN20905_c1_g1	528.1	3673.24	-2.7983	0	0	556	618	547	3194	3406	3766	EGT45886.1	hypothetical protein CAEBREN_19771 [Caenorhabditis brenneri]
TRINITY_DN2096_c0_g1	718.44	8351.67	-3.5392	0	0	760	798	783	7480	7639	8431	XP_024499187.1	Tryptophan synthase beta subunit-like PLP-dependent enzymes superfamily domain and ACT domain-containing protein [Strongyloides ratti]|CEF59977.1 Tryptophan synthase beta subunit-like PLP-dependent enzymes superfamily domain and ACT domain-containing protein [Strongyloides ratti]
TRINITY_DN21228_c0_g1	114743	37462.1	1.6149	0	0	121036	125238	127593	32472	35054	38178	AEP19214.1	HSP70-1 [Ditylenchus destructor]
TRINITY_DN2156_c2_g1	274.36	2306.81	-3.0719	0	0	294	302	298	2042	2108	2358	TRINITY_DN2156_c2_g1	-
TRINITY_DN21683_c0_g1	287.55	3210.28	-3.4811	0	0	295	333	309	2646	3069	3355	TRINITY_DN21683_c0_g1	-
TRINITY_DN2182_c0_g1	2250.58	239.12	3.2374	0	0	2478	2460	2396	235	214	223	KHN81972.1	Glutathione S-transferase 1 [Toxocara canis]
TRINITY_DN2205_c0_g1	70.25	2618.77	-5.2196	0	0	98	63	68	2470	2366	2535	RCN43035.1	Destabilase [Ancylostoma caninum]
TRINITY_DN22303_c0_g1	7159.44	1462.48	2.2911	0	0	7383	7674	8268	1264	1369	1494	WP_099868286.1	molecular chaperone DnaK [Pararhizobium haloflavum]|ABG74349.1 heat shock protein [Bursaphelenchus xylophilus]
TRINITY_DN22376_c0_g1	7970.67	1016.34	2.9706	0	0	8234	8668	9067	862	953	1055	ACY01918.1	heat shock protein 90 [Bursaphelenchus xylophilus]
TRINITY_DN2250_c0_g1	706.54	4130.36	-2.5475	0	0	751	750	801	3647	3896	4100	RCN33355.1	glycosyl hydrolase, family 18 [Ancylostoma caninum]
TRINITY_DN22637_c0_g1	4874.54	239.82	4.3413	0	0	5461	5250	5174	193	220	266	VDM57308.1	unnamed protein product [Angiostrongylus costaricensis]
TRINITY_DN2311_c0_g1	6751.04	1738.15	1.9574	0	0	7596	7225	7179	1536	1600	1767	OZC10374.1	NAD(+)/NADH kinase [Onchocerca flexuosa]
TRINITY_DN2316_c0_g1	493.5	7509.83	-3.9278	0	0	514	550	544	6534	6980	7677	CDJ82113.1	Metallophosphoesterase domain containing protein [Haemonchus contortus]
TRINITY_DN2332_c0_g1	306.03	3716.36	-3.6022	0	0	318	322	357	3429	3393	3645	TRINITY_DN2332_c0_g1	-
TRINITY_DN2335_c0_g1	2000.79	17408	-3.1211	0	0	2204	2186	2130	15523	16123	17432	NP_001041298.1	Serine/threonine-protein kinase sgk-1 [Caenorhabditis elegans]|CAJ55246.1 Serine/threonine-protein kinase sgk-1 [Caenorhabditis elegans]
TRINITY_DN2361_c1_g1	7804.6	1251.63	2.6408	0	0	8535	8469	8428	1130	1158	1239	VDK58647.1	unnamed protein product [Anisakis simplex]
TRINITY_DN237_c0_g1	499.01	3372.26	-2.7568	0	0	522	562	542	2884	3170	3465	RCN52482.1	O-Glycosyl hydrolase family 30, partial [Ancylostoma caninum]
TRINITY_DN23810_c0_g1	2242.31	11658.5	-2.3783	0	0	2560	2469	2279	10316	10682	11891	EYC37889.1	hypothetical protein Y032_0759g2113 [Ancylostoma ceylanicum]
TRINITY_DN2388_c0_g1	176.14	1877.43	-3.4138	0	0	205	182	187	1691	1737	1863	KYR01689.1	hypothetical protein DLAC_01694 [Tieghemostelium lacteum]
TRINITY_DN23_c0_g1	861.47	6632.5	-2.9448	0	0	931	923	953	5750	6210	6754	XP_002631118.1	C. briggsae CBR-VHA-6 protein [Caenorhabditis briggsae]|CAP23708.1 Protein CBR-VHA-6 [Caenorhabditis briggsae]
TRINITY_DN23_c3_g2	1014.86	5108.61	-2.3318	0	0	1110	1099	1098	4401	4815	5199	VDD88055.1	unnamed protein product [Enterobius vermicularis]
TRINITY_DN2513_c0_g1	3250.32	12109	-1.8974	0	0	3456	3714	3422	10627	11324	12200	TRINITY_DN2513_c0_g1	-
TRINITY_DN2610_c0_g1	1327.43	22810.9	-4.103	0	0	1501	1443	1382	20174	21124	23034	CDJ80354.1	Lipase domain containing protein [Haemonchus contortus]
TRINITY_DN26210_c0_g1	3858.42	726.25	2.4091	0	0	4203	4204	4166	615	703	731	VDM38183.1	unnamed protein product [Toxocara canis]
TRINITY_DN2628_c0_g1	6678.33	750.89	3.1529	0	0	7794	7341	6632	689	667	761	VDM81904.1	unnamed protein product [Strongylus vulgaris]
TRINITY_DN2631_c1_g1	807.36	3966.12	-2.2965	0	0	865	916	850	3486	3697	4003	XP_003109431.1	CRE-NHR-49 protein [Caenorhabditis remanei]|EFO90796.1 CRE-NHR-49 protein [Caenorhabditis remanei]
TRINITY_DN26902_c0_g1	400.03	3840.26	-3.2626	0	0	473	455	376	3549	3509	3757	TRINITY_DN26902_c0_g1	-
TRINITY_DN2695_c0_g1	8044.7	27655.8	-1.7815	0	0	8745	8608	8860	24453	25613	27930	XP_024508751.1	Lipase, class 3 family-containing protein [Strongyloides ratti]|CEF69551.1 Lipase, class 3 family-containing protein [Strongyloides ratti]
TRINITY_DN271_c0_g1	153.1	2898.65	-4.2427	0	0	171	178	150	2585	2629	2963	XP_003116029.1	hypothetical protein CRE_09234 [Caenorhabditis remanei]|EFO94925.1 hypothetical protein CRE_09234 [Caenorhabditis remanei]|POM27959.1 hypothetical protein FL81_18239 [Caenorhabditis remanei]
TRINITY_DN2771_c0_g1	7522.54	1558.26	2.2714	0	0	8582	8291	7644	1441	1382	1569	XP_024509613.1	Transaldolase [Strongyloides ratti]|CEF70416.1 Transaldolase [Strongyloides ratti]
TRINITY_DN27806_c0_g1	4974.71	21710.6	-2.1257	0	0	5471	5421	5319	19295	20247	21662	EGT56618.1	CBN-ALH-12 protein [Caenorhabditis brenneri]
TRINITY_DN2843_c0_g1	1964.67	9858.55	-2.3271	0	0	2149	2122	2131	8721	9029	10062	VDO66173.1	unnamed protein product [Haemonchus placei]
TRINITY_DN28565_c3_g1	13082.5	69486.1	-2.4091	0	0	14963	14671	13006	63276	63892	68605	RCN36272.1	hypothetical protein ANCCAN_17847 [Ancylostoma caninum]
TRINITY_DN29515_c0_g1	1537.85	7710.22	-2.3257	0	0	1816	1613	1583	7051	7036	7637	XP_003099221.1	CRE-PAT-10 protein [Caenorhabditis remanei]|EFP11477.1 CRE-PAT-10 protein [Caenorhabditis remanei]|POM41882.1 hypothetical protein FL81_12061 [Caenorhabditis remanei]
TRINITY_DN2986_c0_g1	2357.43	11245.6	-2.2541	0	0	2620	2524	2538	9936	10251	11544	TRINITY_DN2986_c0_g1	-
TRINITY_DN2987_c0_g1	1408.12	6528.25	-2.2128	0	0	1556	1577	1456	5865	6050	6484	CDJ91066.1	Peptidase C1A domain containing protein [Haemonchus contortus]|CDJ89652.1 Peptidase C1A domain containing protein [Haemonchus contortus]
TRINITY_DN29946_c0_g1	1854.99	72.61	4.6679	0	0	2068	2012	1965	57	64	85	VDO53383.1	unnamed protein product [Haemonchus placei]
TRINITY_DN2999_c0_g1	3298.68	59012	-4.161	0	0	3606	3707	3437	52707	55005	58617	KHJ91588.1	transmembrane amino acid transporter protein [Oesophagostomum dentatum]
TRINITY_DN3000_c0_g1	4267.83	790.75	2.4324	0	0	4806	4718	4385	704	738	787	AJH66211.1	sigma class glutathione S-transferase [Baylisascaris schroederi]
TRINITY_DN3023_c0_g1	35586.9	10802.6	1.7199	0	0	38346	38995	38620	9528	10015	10925	XP_013306577.1	DnaJ domain protein [Necator americanus]|ETN84350.1 DnaJ domain protein [Necator americanus]
TRINITY_DN3043_c0_g1	1302.46	5964.63	-2.1952	0	0	1412	1402	1430	5270	5549	6001	KHN83232.1	Xanthine dehydrogenase/oxidase [Toxocara canis]
TRINITY_DN30454_c0_g1	228.61	2247.93	-3.2976	0	0	243	263	239	1994	2092	2252	TRINITY_DN30454_c0_g1	-
TRINITY_DN305_c1_g1	288.43	2697.68	-3.2253	0	0	304	342	294	2404	2484	2719	XP_024505480.1	Innexin family-containing protein [Strongyloides ratti]|CEF66280.1 Innexin family-containing protein [Strongyloides ratti]
TRINITY_DN3098_c0_g1	504.81	5336.29	-3.402	0	0	536	571	538	4638	5088	5321	TRINITY_DN3098_c0_g1	-
TRINITY_DN3229_c0_g1	2071.39	17211.2	-3.0546	0	0	2319	2341	2091	15648	15699	17159	XP_024509385.1	N-acylethanolamine-hydrolyzing acid amidase [Strongyloides ratti]|CEF70186.1 N-acylethanolamine-hydrolyzing acid amidase [Strongyloides ratti]
TRINITY_DN32374_c0_g1	5832.6	25548.5	-2.1311	0	0	6082	6539	6384	21755	24057	26313	NP_509087.1	Peptide transporter family 1 [Caenorhabditis elegans]|Q21219.2 RecName: Full=Peptide transporter family 1; AltName: Full=Di-/tri-peptide transporter CPTB; AltName: Full=Oligopeptide transporter 1|CCD64583.1 Peptide transporter family 1 [Caenorhabditis elegans]
TRINITY_DN3261_c1_g1	2206.18	8744.35	-1.9868	0	0	2456	2472	2262	7716	8101	8846	AGT39213.1	fatty acid desaturase [Ditylenchus destructor]
TRINITY_DN3263_c0_g1	2372	13697.8	-2.5298	0	0	2556	2702	2472	11791	12745	14131	VDO33286.1	unnamed protein product [Haemonchus placei]
TRINITY_DN3304_c0_g1	451.5	3348.9	-2.891	0	0	460	498	513	2958	3148	3335	VDL69277.1	unnamed protein product [Nippostrongylus brasiliensis]
TRINITY_DN3469_c0_g1	159.25	5428.2	-5.0911	0	0	164	193	162	4624	5043	5663	VDO33286.1	unnamed protein product [Haemonchus placei]
TRINITY_DN351_c0_g1	25145.9	80023.1	-1.6701	0	0	26980	27616	27342	68651	75430	81757	KIH47284.1	eukaryotic aspartyl protease [Ancylostoma duodenale]
TRINITY_DN3595_c0_g1	16217.2	20.94	9.5981	0	0	17496	17979	17371	20	18	21	PCG71373.1	hypothetical protein B5V51_1923 [Heliothis virescens]
TRINITY_DN3600_c0_g1	41438.6	2686.85	3.9473	0	0	45309	44907	44815	2480	2434	2655	PDM64371.1	gsr-1 [Pristionchus pacificus]
TRINITY_DN3617_c0_g1	174.03	2044.88	-3.5548	0	0	186	181	200	1849	1824	2095	TRINITY_DN3617_c0_g1	-
TRINITY_DN36303_c0_g1	316.36	4836.76	-3.9341	0	0	324	386	321	4508	4436	4671	XP_024509381.1	MD-2-related lipid-recognition domain and Immunoglobulin E-set domain-containing protein [Strongyloides ratti]|CEF70182.1 MD-2-related lipid-recognition domain and Immunoglobulin E-set domain-containing protein [Strongyloides ratti]
TRINITY_DN3646_c0_g1	611.04	3582.67	-2.5519	0	0	645	673	673	3113	3341	3655	KHN74100.1	BTB/POZ domain-containing protein KCTD3 [Toxocara canis]
TRINITY_DN371_c0_g1	572.71	6929.97	-3.5972	0	0	568	661	637	5853	6581	7131	TRINITY_DN371_c0_g1	-
TRINITY_DN3772_c0_g1	28739.5	2986.82	3.2663	0	0	33076	31724	28869	2696	2693	3034	VDK54768.1	unnamed protein product [Anisakis simplex]
TRINITY_DN3785_c0_g1	385.7	3184.96	-3.0456	0	0	420	442	395	2885	2888	3206	EGT43679.1	hypothetical protein CAEBREN_04647 [Caenorhabditis brenneri]
TRINITY_DN3836_c0_g1	834.64	10207.3	-3.6122	0	0	955	887	878	9212	9264	10304	XP_024510808.1	Fibrinogen, alpha/beta/gamma chain, C-terminal globular domain and Fibrinogen, alpha/beta/gamma chain, C-terminal globular, subdomain 2 and Fibrinogen, alpha/beta/gamma chain, C-terminal globular, subdomain 1-containing protein [Strongyloides ratti]|CEF71612.1 Fibrinogen, alpha/beta/gamma chain, C-terminal globular domain and Fibrinogen, alpha/beta/gamma chain, C-terminal globular, subdomain 2 an…
TRINITY_DN3864_c0_g1	10127	1042.65	3.2793	0	0	10744	11293	10962	919	942	1082	XP_013291353.1	Cys/Met metabolism PLP-dependent enzyme [Necator americanus]|ETN69126.1 Cys/Met metabolism PLP-dependent enzyme [Necator americanus]
TRINITY_DN389_c1_g1	269.69	4735.34	-4.1339	0	0	316	295	268	4208	4387	4757	RCN40005.1	unspecific monooxygenase [Ancylostoma caninum]
TRINITY_DN3959_c0_g1	202.53	2665.72	-3.7181	0	0	215	233	212	2435	2457	2617	KHN81900.1	putative GH family 25 lysozyme 4 [Toxocara canis]|VDM41212.1 unnamed protein product [Toxocara canis]
TRINITY_DN4027_c0_g1	1363.76	6754.64	-2.3084	0	0	1480	1501	1463	5905	6159	7003	KHN77877.1	hypothetical protein Tcan_07308 [Toxocara canis]|VDM45746.1 unnamed protein product [Toxocara canis]
TRINITY_DN4082_c0_g1	403.21	3543.02	-3.1355	0	0	450	440	424	3138	3197	3664	EYC32704.1	hypothetical protein Y032_0002g1054 [Ancylostoma ceylanicum]
TRINITY_DN4197_c0_g1	2112.2	73.78	4.8451	0	0	2450	2285	2149	69	75	63	VDM91938.1	unnamed protein product [Onchocerca ochengi]
TRINITY_DN43104_c0_g1	5310.33	33325.3	-2.6497	0	0	6451	5507	5350	31064	30640	32096	ADZ30827.1	pore-forming protein-like protein [Steinernema carpocapsae]|ADZ30830.1 saposin-like protein type B [Steinernema carpocapsae]
TRINITY_DN4314_c0_g1	1119.21	5779.54	-2.3686	0	0	1228	1205	1214	5035	5402	5868	XP_024509622.1	Phospholipase D/Transphosphatidylase domain-containing protein [Strongyloides ratti]|CEF70425.1 Phospholipase D/Transphosphatidylase domain-containing protein [Strongyloides ratti]
TRINITY_DN4423_c0_g1	4196.63	378.23	3.4707	0	0	4580	4421	4673	312	368	388	PAA72650.1	hypothetical protein BOX15_Mlig004036g1 [Macrostomum lignano]
TRINITY_DN445_c0_g1	7082.92	37.04	7.5719	0	0	7926	7696	7460	33	28	44	XP_024502812.1	Sialin [Strongyloides ratti]|CEF63611.1 Sialin [Strongyloides ratti]
TRINITY_DN45053_c0_g1	1727.67	9804.22	-2.5044	0	0	1888	2038	1705	9066	8993	9548	TRINITY_DN45053_c0_g1	-
TRINITY_DN4509_c0_g1	28239.2	5712.52	2.3054	0	0	31429	31058	29541	5017	5280	5819	VDM37081.1	unnamed protein product [Toxocara canis]
TRINITY_DN45196_c0_g1	3140.87	201.28	3.9648	0	0	3543	3438	3255	198	165	204	TRINITY_DN45196_c0_g1	-
TRINITY_DN4540_c2_g1	6509.45	19411.8	-1.5763	0	0	6975	7151	7085	17230	17985	19522	VDL85313.1	unnamed protein product [Nippostrongylus brasiliensis]
TRINITY_DN4551_c0_g1	216.35	2541.03	-3.5542	0	0	229	245	231	2193	2356	2624	TRINITY_DN4551_c0_g1	-
TRINITY_DN46197_c0_g1	220.01	2549.82	-3.5348	0	0	236	253	228	2237	2343	2615	TRINITY_DN46197_c0_g1	-
TRINITY_DN461_c0_g1	218.75	4317.07	-4.3024	0	0	248	252	213	3890	3940	4341	EYC05079.1	hypothetical protein Y032_0084g1767 [Ancylostoma ceylanicum]
TRINITY_DN4628_c0_g1	820.24	6052.95	-2.8836	0	0	883	931	859	5243	5581	6263	XP_024503165.1	Dual specificity phosphatase, catalytic domain and Protein-tyrosine/Dual specificity phosphatase domain and Dual specificity phosphatase, subgroup, catalytic domain-containing protein [Strongyloides ratti]|CEF63964.1 Dual specificity phosphatase, catalytic domain and Protein-tyrosine/Dual specificity phosphatase domain and Dual specificity phosphatase, subgroup, catalytic domain-containing protei…
TRINITY_DN4649_c0_g1	358.74	3051.05	-3.0884	0	0	378	408	383	2666	2812	3132	VDM47697.1	unnamed protein product [Toxocara canis]
TRINITY_DN4655_c0_g1	1074.49	8685.8	-3.0152	0	0	1058	1127	1315	7110	8363	9068	TRINITY_DN4655_c0_g1	-
TRINITY_DN469_c0_g1	3313.25	172.8	4.2656	0	0	3686	3719	3393	164	170	151	EYC40969.1	hypothetical protein Y032_0587g341 [Ancylostoma ceylanicum]
TRINITY_DN4713_c0_g1	2544.6	55.64	5.5143	0	0	2934	2740	2619	51	48	58	KHN80246.1	Dehydrogenase/reductase SDR family member 1 [Toxocara canis]
TRINITY_DN4731_c0_g1	632.61	6487.04	-3.3584	0	0	625	712	724	5450	6174	6693	XP_015775192.1	PREDICTED: sushi domain-containing protein 2-like [Acropora digitifera]
TRINITY_DN47982_c1_g1	483.6	4339.12	-3.1656	0	0	536	537	503	3718	4127	4398	CDJ96088.1	C. briggsae CBR-TNT-4 protein [Haemonchus contortus]
TRINITY_DN4869_c0_g1	33965.1	41.75	9.6648	0	0	37764	36888	36032	36	37	45	KHN70634.1	Alcohol dehydrogenase [NADP(+)] [Toxocara canis]
TRINITY_DN4885_c0_g1	658.6	6069.72	-3.204	0	0	714	708	724	5576	5590	5928	XP_024502911.1	Histidine phosphatase superfamily, clade-2-containing protein [Strongyloides ratti]|CEF63710.1 Histidine phosphatase superfamily, clade-2-containing protein [Strongyloides ratti]
TRINITY_DN488_c0_g1	6341.42	943.96	2.7478	0	0	7389	6866	6413	823	882	958	EYC07122.1	hypothetical protein Y032_0072g696 [Ancylostoma ceylanicum]
TRINITY_DN491_c1_g1	771.54	9309.92	-3.5929	0	0	846	818	850	8601	8474	9147	ACZ13350.1	small HSP21-like protein [Bursaphelenchus xylophilus]
TRINITY_DN4929_c0_g1	2307.5	29444.9	-3.6737	0	0	2364	2534	2620	25532	27490	30065	XP_024509140.1	Poly(U)-specific endoribonuclease [Strongyloides ratti]|CEF69941.1 Poly(U)-specific endoribonuclease [Strongyloides ratti]
TRINITY_DN493_c0_g1	20537.6	3609.52	2.5082	0	0	22339	22332	22252	3141	3379	3663	CDJ83543.1	Clathrin coatomer adaptor and Clathrin adaptor domain containing protein [Haemonchus contortus]
TRINITY_DN49686_c0_g1	7081.72	405.53	4.1258	0	0	8044	7804	7232	342	396	406	XP_966803.1	PREDICTED: AN1-type zinc finger protein 2A [Tribolium castaneum]|EFA02191.1 AN1-type zinc finger protein 2B-like Protein [Tribolium castaneum]
TRINITY_DN5000_c0_g1	27629.6	7748.71	1.8341	0	0	30058	30346	29631	6877	7131	7846	VDM40797.1	unnamed protein product [Toxocara canis]
TRINITY_DN5085_c0_g1	267.65	3294.03	-3.6218	0	0	264	302	306	2793	3122	3384	VDM47608.1	unnamed protein product [Toxocara canis]
TRINITY_DN5146_c0_g1	300.97	2799.05	-3.2168	0	0	343	344	294	2558	2596	2729	WP_038311082.1	peroxiredoxin [bacterium YEK0313]|CEJ11915.1 Putative peroxiredoxin bcp [bacterium YEK0313]
TRINITY_DN5272_c0_g1	951.45	4727.54	-2.3128	0	0	1102	1042	957	4203	4343	4787	PAV74280.1	hypothetical protein WR25_24820 [Diploscapter pachys]
TRINITY_DN527_c0_g1	5762.68	21275.2	-1.8843	0	0	6407	6367	6006	18999	19606	21381	ACH56226.1	cathepsin L-like cysteine proteinase [Radopholus similis]
TRINITY_DN5280_c0_g1	12470.9	62948.1	-2.3356	0	0	13904	13689	13048	56364	58166	62920	EGT52826.1	CBN-ALDO-2 protein [Caenorhabditis brenneri]
TRINITY_DN52884_c0_g1	360.52	2794.89	-2.9544	0	0	407	406	362	2550	2545	2781	XP_024499457.1	Alpha crystallin/Hsp20 domain and HSP20-like chaperone domain-containing protein [Strongyloides ratti]|CEF60248.1 Alpha crystallin/Hsp20 domain and HSP20-like chaperone domain-containing protein [Strongyloides ratti]
TRINITY_DN5404_c0_g1	140.86	2025.5	-3.8462	0	0	136	174	149	1779	1819	2121	XP_015903845.1	heat shock protein 70 B2 [Parasteatoda tepidariorum]
TRINITY_DN5563_c0_g1	458.67	3885.2	-3.0822	0	0	524	521	450	3538	3576	3832	TRINITY_DN5563_c0_g1	-
TRINITY_DN5586_c0_g2	2776.28	167.05	4.0527	0	0	3001	3085	2961	147	146	179	AJH66211.1	sigma class glutathione S-transferase [Baylisascaris schroederi]
TRINITY_DN56538_c0_g1	927.27	6566.1	-2.8241	0	0	897	1064	1060	5683	6180	6662	PAV76242.1	hypothetical protein WR25_12161 [Diploscapter pachys]
TRINITY_DN5663_c0_g1	377.44	3808.02	-3.3346	0	0	420	412	398	3557	3337	3838	TRINITY_DN5663_c0_g1	-
TRINITY_DN571_c0_g1	276.55	3000.94	-3.4401	0	0	291	290	320	2593	2781	3097	KHN73595.1	Putative cytochrome P450 CYP13A8 [Toxocara canis]
TRINITY_DN5733_c0_g1	13164.9	2071.16	2.6682	0	0	14496	14429	13976	1836	1936	2067	OZC05311.1	CHCH domain protein [Onchocerca flexuosa]
TRINITY_DN57365_c0_g1	5563.53	22934.8	-2.0434	0	0	6208	6256	5668	21044	20985	22577	VDK56690.1	unnamed protein product [Anisakis simplex]
TRINITY_DN6034_c0_g1	3638.84	528.84	2.7821	0	0	3876	3874	4106	455	502	535	PAV80748.1	hypothetical protein WR25_03335 [Diploscapter pachys]
TRINITY_DN6171_c0_g1	8181.99	1096.74	2.9001	0	0	9359	8825	8481	1001	1039	1047	CDJ86098.1	Hypoxia induced protein domain containing protein [Haemonchus contortus]
TRINITY_DN6253_c0_g1	9420.23	100997	-3.4224	0	0	10779	10499	9425	91481	92723	100424	XP_024506396.1	Transmembrane protein 144 [Strongyloides ratti]|CEF67196.1 Transmembrane protein 144 [Strongyloides ratti]
TRINITY_DN625_c10_g1	678.49	4779.25	-2.8164	0	0	736	752	723	4230	4405	4845	XP_024503705.1	Peptidase S28 family-containing protein [Strongyloides ratti]|CEF64504.1 Peptidase S28 family-containing protein [Strongyloides ratti]
TRINITY_DN625_c5_g1	12254.1	67656.3	-2.465	0	0	13194	13681	13057	59611	62639	68586	XP_024503705.1	Peptidase S28 family-containing protein [Strongyloides ratti]|CEF64504.1 Peptidase S28 family-containing protein [Strongyloides ratti]
TRINITY_DN625_c8_g1	1706.8	9380.74	-2.4583	0	0	1975	1888	1700	8413	8550	9490	VDM46122.1	unnamed protein product [Toxocara canis]
TRINITY_DN6469_c0_g1	1126.04	10302.6	-3.1938	0	0	1169	1257	1243	9067	9511	10486	TRINITY_DN6469_c0_g1	-
TRINITY_DN65480_c0_g1	884.76	4404.43	-2.3156	0	0	948	973	962	3914	4091	4413	KHN83516.1	Leucine-rich repeat neuronal protein 2 [Toxocara canis]
TRINITY_DN65523_c0_g1	313.63	2984.56	-3.2502	0	0	339	346	337	2716	2745	2948	NP_500597.1	Uncharacterized protein CELE_F19C7.1 [Caenorhabditis elegans]|CCD69713.1 Uncharacterized protein CELE_F19C7.1 [Caenorhabditis elegans]
TRINITY_DN6611_c0_g1	11605.2	63628.4	-2.4549	0	0	12910	12781	12129	55894	58981	64615	ADJ94115.1	aspartic protease [Steinernema carpocapsae]|AEL88627.1 aspartic protease [Steinernema carpocapsae]
TRINITY_DN6645_c0_g1	7029.55	51918	-2.8848	0	0	7236	7706	7961	44434	48506	53633	EGT54227.1	hypothetical protein CAEBREN_10549 [Caenorhabditis brenneri]
TRINITY_DN668_c0_g1	2261.99	10812.9	-2.257	0	0	2647	2396	2329	9791	10053	10618	TRINITY_DN668_c0_g1	-
TRINITY_DN6703_c0_g1	3544.82	256.64	3.7852	0	0	3663	3817	4069	226	214	286	TRINITY_DN6703_c0_g1	-
TRINITY_DN67345_c0_g1	360.83	2873.04	-2.9929	0	0	385	431	360	2620	2632	2843	XP_003094313.1	hypothetical protein CRE_12268 [Caenorhabditis remanei]|EFO91911.1 hypothetical protein CRE_12268 [Caenorhabditis remanei]|OZG11720.1 hypothetical protein FL83_13832, partial [Caenorhabditis latens]
TRINITY_DN682_c0_g2	450.35	3656.32	-3.0211	0	0	531	510	427	3278	3329	3704	VDM46590.1	unnamed protein product [Toxocara canis]
TRINITY_DN6880_c0_g1	816.72	4848.55	-2.5694	0	0	987	862	813	4415	4509	4732	RCN53598.1	cysteine dioxygenase type I [Ancylostoma caninum]
TRINITY_DN692_c0_g1	4059.43	384.04	3.4025	0	0	4776	4402	4053	352	350	380	TRINITY_DN692_c0_g1	-
TRINITY_DN6953_c0_g1	296.34	2623.79	-3.1459	0	0	368	317	281	2403	2408	2580	TRINITY_DN6953_c0_g1	-
TRINITY_DN7056_c0_g1	3809.94	576.46	2.7234	0	0	4155	4142	4118	490	537	601	EYB84378.1	hypothetical protein Y032_0317g2313 [Ancylostoma ceylanicum]
TRINITY_DN732_c1_g1	2297.85	8878.56	-1.95	0	0	2501	2539	2448	7888	8210	8938	TRINITY_DN732_c1_g1	-
TRINITY_DN747_c0_g1	667.48	5252.66	-2.9763	0	0	701	752	722	4581	4909	5328	CDQ04448.1	Bm1921, partial [Brugia malayi]
TRINITY_DN7495_c0_g1	1185.4	16338.4	-3.7848	0	0	1325	1290	1248	14734	14976	16345	ARA71334.1	alcohol dehydrogenase [Bursaphelenchus xylophilus]
TRINITY_DN7566_c0_g1	7658.56	1575.06	2.2812	0	0	8506	8540	7913	1390	1418	1638	ACZ13350.1	small HSP21-like protein [Bursaphelenchus xylophilus]
TRINITY_DN7679_c0_g1	546.02	5049.01	-3.209	0	0	588	571	620	4519	4692	5020	TRINITY_DN7679_c0_g1	-
TRINITY_DN7773_c0_g1	3858.59	227.79	4.0827	0	0	4284	4170	4120	204	212	226	KHN80246.1	Dehydrogenase/reductase SDR family member 1 [Toxocara canis]
TRINITY_DN7843_c0_g1	564.02	6539.51	-3.5354	0	0	640	596	602	5706	6122	6619	TRINITY_DN7843_c0_g1	-
TRINITY_DN7845_c0_g1	572.38	4254.68	-2.8943	0	0	616	614	635	3606	3966	4445	KHN73595.1	Putative cytochrome P450 CYP13A8 [Toxocara canis]
TRINITY_DN8073_c0_g1	174.29	2229.75	-3.6777	0	0	199	188	181	1837	2062	2407	XP_003106474.1	hypothetical protein CRE_16092 [Caenorhabditis remanei]|EFO97776.1 hypothetical protein CRE_16092 [Caenorhabditis remanei]
TRINITY_DN8114_c0_g1	7957.56	49572.8	-2.6392	0	0	8152	8696	9078	42183	47095	50636	XP_024508297.1	Phosphate-regulating neutral endopeptidase [Strongyloides ratti]|CEF69097.1 Phosphate-regulating neutral endopeptidase [Strongyloides ratti]
TRINITY_DN8395_c0_g1	11028.3	1528.84	2.8514	0	0	12641	12232	11071	1462	1377	1462	PIC55010.1	hypothetical protein B9Z55_000465 [Caenorhabditis nigoni]
TRINITY_DN8524_c0_g1	3817.76	18725.2	-2.2942	0	0	4078	4324	4039	16244	17474	19120	VDM44291.1	unnamed protein product [Toxocara canis]
TRINITY_DN8668_c1_g1	1735.92	9346.87	-2.4288	0	0	1902	1924	1831	8205	8635	9530	KHN76022.1	Methionine--tRNA ligase, mitochondrial [Toxocara canis]
TRINITY_DN8669_c0_g1	23527.1	4369.43	2.4288	0	0	26216	25871	24585	3883	4028	4411	OZG09169.1	hypothetical protein FL83_16245, partial [Caenorhabditis latens]
TRINITY_DN877_c0_g1	38819.1	8799.42	2.1414	0	0	43363	43370	39780	7998	8122	8671	XP_003139952.1	50S ribosomal protein L16 [Loa loa]|EFO24119.1 50S ribosomal protein L16 [Loa loa]
TRINITY_DN899_c0_g1	242.71	2360.02	-3.2814	0	0	261	281	249	2093	2186	2376	XP_024509806.1	Nuclear hormone receptor, ligand-binding, core domain and Zinc finger, nuclear hormone receptor-type domain and Nuclear hormone receptor, ligand-binding domain and Zinc finger, NHR/GATA-type domain-containing protein [Strongyloides ratti]|CEF70609.1 Nuclear hormone receptor, ligand-binding, core domain and Zinc finger, nuclear hormone receptor-type domain and Nuclear hormone receptor, ligand-bind…
TRINITY_DN8_c1_g1	162.63	2512.94	-3.9496	0	0	178	182	170	2257	2289	2540	TRINITY_DN8_c1_g1	-
TRINITY_DN96_c0_g1	4166.03	650.42	2.6804	0	0	4778	4606	4194	594	624	612	VDM48029.1	unnamed protein product [Toxocara canis]
TRINITY_DN9785_c0_g1	4537.64	265.28	4.0976	0	0	4952	4893	4941	251	235	261	NP_505588.1	Nuclear Hormone Receptor family [Caenorhabditis elegans]|CAA94839.1 Nuclear Hormone Receptor family [Caenorhabditis elegans]
TRINITY_DN9820_c0_g1	1636.84	11558.9	-2.8202	0	0	1604	1760	1968	9785	10827	12032	KIH64240.1	M protein repeat protein [Ancylostoma duodenale]
TRINITY_DN985_c0_g2	3670.18	54.89	6.0696	0	0	4089	3944	3927	56	49	49	EPB74129.1	oxidoreductase, short chain dehydrogenase/reductase family protein [Ancylostoma ceylanicum]
TRINITY_DN9919_c0_g1	724.39	4006.47	-2.4674	0	0	831	808	722	3656	3594	4045	TRINITY_DN9919_c0_g1	-
TRINITY_DN2963_c0_g1	21178.3	5264.5	2.0082	7.81e-307	2.11e-304	24760	22874	21391	4633	4853	5366	VDM41821.1	unnamed protein product [Toxocara canis]
TRINITY_DN1076_c0_g1	358.77	2478.3	-2.7883	9.59e-307	2.57e-304	400	368	401	2160	2334	2496	TRINITY_DN1076_c0_g1	-
TRINITY_DN3260_c0_g1	3637.03	11343.1	-1.641	7.27e-306	1.94e-303	3941	3913	3997	10216	10364	11399	EGT59403.1	hypothetical protein CAEBREN_02279 [Caenorhabditis brenneri]
TRINITY_DN13116_c0_g1	172.71	1930.23	-3.4821	1.14e-305	3.02e-303	208	193	162	1713	1764	1968	TRINITY_DN13116_c0_g1	-
TRINITY_DN286_c0_g1	262.67	2088.87	-2.9914	1.77e-304	4.69e-302	286	295	275	1842	1943	2106	NP_494777.1	Peroxidase mlt-7 light chain [Caenorhabditis elegans]|Q23490.1 RecName: Full=Peroxidase mlt-7; AltName: Full=Molting defective protein 7; Short=MoLT-7; Contains: RecName: Full=Peroxidase mlt-7 light chain; Contains: RecName: Full=Peroxidase mlt-7 heavy chain; Flags: Precursor|CCD61675.1 Peroxidase mlt-7 light chain [Caenorhabditis elegans]
TRINITY_DN506_c0_g1	4504.75	13459.1	-1.5791	3.94e-303	1.04e-300	4871	4936	4872	11832	12428	13710	CDJ89750.1	Peptidase S28 domain containing protein [Haemonchus contortus]
TRINITY_DN5610_c0_g1	616.75	3229.37	-2.3884	8.17e-301	2.14e-298	704	669	637	2858	2994	3255	XP_024501173.1	Amine oxidase domain-containing protein [Strongyloides ratti]|CEF61971.1 Amine oxidase domain-containing protein [Strongyloides ratti]
TRINITY_DN1872_c0_g1	3981.54	790.8	2.3311	9.75e-301	2.55e-298	4338	4310	4326	654	767	812	KHN86725.1	Protein F37C4.5 [Toxocara canis]
TRINITY_DN4187_c1_g1	436.06	2680.73	-2.6202	5.18e-300	1.35e-297	473	484	464	2302	2495	2771	VDK53951.1	unnamed protein product [Anisakis simplex]
TRINITY_DN1204_c0_g2	3056.83	10363.3	-1.7613	1.9e-299	4.93e-297	3353	3445	3164	9295	9553	10366	CDJ97916.1	CUB domain containing protein [Haemonchus contortus]
TRINITY_DN507_c2_g1	372.49	2529.42	-2.7635	2.79e-298	7.18e-296	435	400	379	2280	2275	2579	XP_024510674.1	Troponin I [Strongyloides ratti]|CEF71478.1 Troponin I [Strongyloides ratti]
TRINITY_DN18815_c1_g1	210.86	2000.17	-3.2459	5.75e-297	1.48e-294	203	248	236	1788	1824	2029	XP_024502528.1	Aspartic peptidase family and Aspartic peptidase domain-containing protein [Strongyloides ratti]|CEF63326.1 Aspartic peptidase family and Aspartic peptidase domain-containing protein [Strongyloides ratti]
TRINITY_DN3408_c0_g2	422.24	2666.68	-2.6586	8.57e-297	2.19e-294	479	452	445	2462	2462	2584	KHN73132.1	TWiK family of potassium channels protein 9 [Toxocara canis]
TRINITY_DN1244_c1_g1	35816.6	9549.4	1.9072	1.17e-296	2.98e-294	41680	38855	36199	8701	8738	9469	VDM53407.1	unnamed protein product [Angiostrongylus costaricensis]
TRINITY_DN6542_c0_g1	954.56	4380.23	-2.1983	3.34e-296	8.47e-294	1004	1014	1092	3858	3992	4511	TRINITY_DN6542_c0_g1	-
TRINITY_DN4048_c0_g1	3618.46	780.44	2.2132	1.85e-295	4.66e-293	3935	3942	3914	707	710	783	KHN87278.1	Glutathione synthetase [Toxocara canis]
TRINITY_DN5656_c0_g1	328.68	2235.08	-2.7654	1.28e-293	3.22e-291	354	357	360	2016	2074	2208	TRINITY_DN5656_c0_g1	-
TRINITY_DN1074_c0_g1	1028.43	6390.41	-2.6357	9.38e-293	2.34e-290	1010	1086	1254	5381	6055	6609	EGT33045.1	CBN-HIF-1 protein [Caenorhabditis brenneri]
TRINITY_DN701_c0_g1	434.58	2651.64	-2.6092	1.55e-292	3.87e-290	455	478	483	2321	2538	2615	VDK45526.1	unnamed protein product [Anisakis simplex]
TRINITY_DN36184_c0_g2	1179.88	4673.73	-1.9858	2.73e-292	6.77e-290	1292	1310	1243	4196	4316	4662	KHN82629.1	Putative carbonic anhydrase 3 [Toxocara canis]
TRINITY_DN2401_c0_g1	239.64	2034.49	-3.0855	3.04e-292	7.5e-290	280	252	249	1874	1829	2030	PAV82508.1	hypothetical protein WR25_16282 [Diploscapter pachys]
TRINITY_DN10247_c1_g1	22382.9	62020.8	-1.4704	3.39e-292	8.34e-290	23843	24693	24398	53822	58029	63141	EGT47968.1	hypothetical protein CAEBREN_21779 [Caenorhabditis brenneri]|EGT54152.1 hypothetical protein CAEBREN_12318 [Caenorhabditis brenneri]
TRINITY_DN21369_c0_g1	1165.1	4859.56	-2.0602	3.1e-290	7.58e-288	1327	1258	1212	4413	4492	4786	XP_024507114.1	UDP-glucuronosyl/UDP-glucosyltransferase family-containing protein [Strongyloides ratti]|CEF67914.1 UDP-glucuronosyl/UDP-glucosyltransferase family-containing protein [Strongyloides ratti]
TRINITY_DN716_c1_g1	273.5	2273.77	-3.0558	5.78e-290	1.41e-287	277	293	321	1918	2190	2309	NP_001256725.1	Serine/threonine-protein kinase dkf-2 [Caenorhabditis elegans]|CCG28247.1 Serine/threonine-protein kinase dkf-2 [Caenorhabditis elegans]
TRINITY_DN4503_c0_g1	407.14	2664.36	-2.7099	2.14e-288	5.18e-286	448	476	403	2433	2459	2613	KIH52344.1	hypothetical protein ANCDUO_17555 [Ancylostoma duodenale]
TRINITY_DN596_c0_g1	1658.48	62.98	4.7227	1.1e-287	2.65e-285	1759	1822	1823	62	56	59	PDM75698.1	itx-1 [Pristionchus pacificus]
TRINITY_DN859_c0_g1	1078.26	4524.19	-2.0688	2.64e-286	6.35e-284	1206	1191	1117	4050	4257	4440	VBB34007.1	unnamed protein product [Acanthocheilonema viteae]
TRINITY_DN328_c0_g1	461.82	2593.45	-2.4895	8.3e-286	1.99e-283	514	506	485	2292	2394	2629	VDM44457.1	unnamed protein product [Toxocara canis]
TRINITY_DN888_c0_g1	149.47	1636.14	-3.4524	2.92e-285	6.98e-283	161	158	168	1465	1526	1620	PAV65292.1	hypothetical protein WR25_13032 [Diploscapter pachys]
TRINITY_DN953_c0_g2	427.73	2600.62	-2.6038	2.83e-284	6.74e-282	489	466	439	2394	2355	2578	VDN03560.1	unnamed protein product [Thelazia callipaeda]
TRINITY_DN1084_c0_g1	235.08	1928.05	-3.036	5.55e-284	1.31e-281	240	271	255	1702	1796	1939	CDJ82002.1	C-type lectin and CUB domain containing protein [Haemonchus contortus]
TRINITY_DN1337_c1_g1	660.9	4018.72	-2.6043	8.27e-283	1.95e-280	641	735	777	3473	3892	3964	KHN73527.1	5&apos;-AMP-activated protein kinase subunit gamma-1 [Toxocara canis]|VDM47343.1 unnamed protein product [Toxocara canis]
TRINITY_DN4275_c0_g1	2363.7	7992.19	-1.7577	1.07e-282	2.52e-280	2540	2575	2587	6889	7444	8226	VDO51690.1	unnamed protein product [Haemonchus placei]
TRINITY_DN56098_c1_g1	846.14	5130.54	-2.5998	1.68e-282	3.93e-280	989	948	821	4920	4640	4870	KJH48878.1	hypothetical protein DICVIV_05004 [Dictyocaulus viviparus]
TRINITY_DN1691_c0_g1	8370.9	2143.4	1.9654	3.7e-282	8.62e-280	9568	9215	8499	1896	1983	2166	KHN78864.1	Peptidyl-prolyl cis-trans isomerase 4 [Toxocara canis]
TRINITY_DN910_c0_g1	966.43	4107.25	-2.0877	8.14e-282	1.89e-279	1033	1052	1064	3557	3793	4244	VDN54938.1	unnamed protein product [Dracunculus medinensis]
TRINITY_DN63047_c0_g1	371.27	2414.63	-2.7011	3.48e-280	8.03e-278	434	394	382	2211	2181	2413	NP_497344.1	Uncharacterized protein CELE_Y119D3B.13 [Caenorhabditis elegans]|CCD73923.1 Uncharacterized protein CELE_Y119D3B.13 [Caenorhabditis elegans]
TRINITY_DN10672_c0_g1	2103.48	8664.82	-2.0423	6.46e-278	1.49e-275	2445	2326	2085	7837	7995	8585	VDM39280.1	unnamed protein product [Toxocara canis]
TRINITY_DN5802_c0_g3	2028.48	250.7	3.0186	8.91e-277	2.04e-274	2245	2170	2195	237	233	235	KHN84738.1	Pre-mRNA-splicing factor 8 -like protein [Toxocara canis]
TRINITY_DN1926_c0_g1	1201.37	4599.34	-1.9366	9.58e-277	2.19e-274	1336	1307	1272	4143	4265	4553	EGT40227.1	hypothetical protein CAEBREN_01193 [Caenorhabditis brenneri]
TRINITY_DN8408_c0_g1	1639.6	65.96	4.6293	2.93e-276	6.68e-274	1700	1785	1857	50	62	75	KHN76406.1	Tetratricopeptide repeat protein 21B [Toxocara canis]
TRINITY_DN1454_c0_g1	182.85	1848.79	-3.338	3.2e-276	7.24e-274	219	196	181	1563	1715	1945	PAV71365.1	hypothetical protein WR25_24339 isoform A [Diploscapter pachys]|PAV71366.1 hypothetical protein WR25_24339 isoform B [Diploscapter pachys]|PAV71367.1 hypothetical protein WR25_24339 isoform C [Diploscapter pachys]
TRINITY_DN4511_c0_g1	1282.46	4763.96	-1.8932	5.61e-276	1.27e-273	1382	1415	1382	4299	4394	4733	XP_001899587.1	Hypothetical 35.6 kDa protein ZK1073.1 in chromosome X, putative [Brugia malayi]|EJW87670.1 hypothetical protein WUBG_01417 [Wuchereria bancrofti]|VDM10878.1 unnamed protein product [Wuchereria bancrofti]
TRINITY_DN9274_c0_g1	279.54	2107.02	-2.9142	5.01e-275	1.13e-272	292	330	289	1809	1988	2149	XP_024502911.1	Histidine phosphatase superfamily, clade-2-containing protein [Strongyloides ratti]|CEF63710.1 Histidine phosphatase superfamily, clade-2-containing protein [Strongyloides ratti]
TRINITY_DN712_c0_g1	3495.14	10218.5	-1.5478	1.84e-274	4.12e-272	3765	3832	3792	9141	9409	10260	EYC23922.1	hypothetical protein Y032_0014g2217 [Ancylostoma ceylanicum]
TRINITY_DN2857_c0_g1	429.76	2835.88	-2.7225	2.28e-274	5.09e-272	441	447	512	2406	2738	2857	EYC21277.1	hypothetical protein Y032_0020g93 [Ancylostoma ceylanicum]
TRINITY_DN11961_c0_g1	10005.9	32888.2	-1.7167	9.19e-274	2.04e-271	11428	11050	10133	29750	30468	32448	XP_003099505.1	hypothetical protein CRE_01142 [Caenorhabditis remanei]|EFP10647.1 hypothetical protein CRE_01142 [Caenorhabditis remanei]|OZF80282.1 hypothetical protein FL82_17450, partial [Caenorhabditis remanei]|POM36231.1 hypothetical protein FL81_21897 [Caenorhabditis remanei]
TRINITY_DN9501_c0_g2	2173.6	9531.55	-2.1328	9.25e-274	2.05e-271	2210	2308	2563	8134	8963	9810	VDM26236.1	unnamed protein product [Toxocara canis]
TRINITY_DN7160_c0_g1	292.41	2121.68	-2.8587	1.31e-273	2.9e-271	328	327	298	1936	1998	2039	NP_508618.2	CRAL/TRIO and GOLD domain suppressor of activated Ras [Caenorhabditis elegans]|CCD65083.1 CRAL/TRIO and GOLD domain suppressor of activated Ras [Caenorhabditis elegans]
TRINITY_DN1713_c0_g1	457.35	2861.39	-2.6456	9.01e-273	1.98e-270	456	508	526	2419	2741	2916	KHN76503.1	Ancylostoma secreted protein [Toxocara canis]
TRINITY_DN9875_c0_g1	75.83	1494.24	-4.3012	1.18e-272	2.59e-270	65	90	92	1285	1370	1565	KHN88733.1	Collagen alpha-1(XII) chain [Toxocara canis]
TRINITY_DN9670_c0_g1	220.97	1914.37	-3.1154	2.8e-271	6.11e-269	242	232	246	1599	1807	2002	XP_018335420.1	carboxypeptidase B [Agrilus planipennis]
TRINITY_DN2201_c0_g1	12734.9	3516.15	1.8569	1.46e-270	3.17e-268	14632	13926	12947	3185	3275	3445	VDM07161.1	unnamed protein product [Wuchereria bancrofti]
TRINITY_DN1252_c0_g1	304.76	2046.61	-2.7475	1.53e-270	3.31e-268	319	337	337	1844	1890	2034	VDL80868.1	unnamed protein product [Nippostrongylus brasiliensis]
TRINITY_DN948_c0_g1	197.67	1733.56	-3.1328	1.86e-269	4.01e-267	209	208	227	1513	1635	1741	TRINITY_DN948_c0_g1	-
TRINITY_DN1166_c0_g1	522.12	2905.98	-2.4768	1.96e-269	4.21e-267	536	557	608	2515	2754	2928	XP_003144234.1	hypothetical protein LOAG_08656 [Loa loa]|EFO19835.1 hypothetical protein LOAG_08656 [Loa loa]
TRINITY_DN3190_c0_g1	136.26	1557.34	-3.5148	2.42e-268	5.19e-266	148	145	151	1330	1500	1563	XP_014767973.1	PREDICTED: actin-3-like [Octopus bimaculoides]|KOG00445.1 hypothetical protein OCBIM_22004266mg [Octopus bimaculoides]
TRINITY_DN8772_c0_g1	1367.23	4920.22	-1.8475	7.53e-268	1.61e-265	1474	1477	1504	4440	4486	4945	PAV60356.1	hypothetical protein WR25_07830 [Diploscapter pachys]
TRINITY_DN16310_c0_g1	79.18	1359.8	-4.1021	1.22e-265	2.59e-263	88	84	86	1243	1234	1355	EYC05079.1	hypothetical protein Y032_0084g1767 [Ancylostoma ceylanicum]
TRINITY_DN1571_c0_g1	133.78	1514.33	-3.5006	1.25e-265	2.65e-263	159	140	137	1335	1417	1518	EYC37341.1	hypothetical protein Y032_0801g2419 [Ancylostoma ceylanicum]
TRINITY_DN3106_c0_g1	2541.89	9098.18	-1.8398	1.44e-265	3.05e-263	2643	2789	2850	7747	8576	9361	TRINITY_DN3106_c0_g1	-
TRINITY_DN475_c0_g1	131.63	1568.74	-3.5752	2.2e-265	4.64e-263	144	154	131	1322	1482	1626	PAA47081.1	hypothetical protein BOX15_Mlig013028g2, partial [Macrostomum lignano]
TRINITY_DN3386_c0_g1	255.02	1877.33	-2.88	2.74e-265	5.75e-263	290	262	279	1680	1727	1886	XP_024507139.1	Isocitrate dehydrogenase [NAD] subunit gamma, mitochondrial [Strongyloides ratti]|CEF67939.1 Isocitrate dehydrogenase [NAD] subunit gamma, mitochondrial [Strongyloides ratti]
TRINITY_DN43488_c0_g1	1523.95	81.43	4.2242	3.87e-265	8.08e-263	1613	1728	1625	75	67	88	XP_002641482.1	Hypothetical protein CBG09773 [Caenorhabditis briggsae]
TRINITY_DN15481_c3_g1	4893.09	1299.45	1.9126	2.04e-261	4.25e-259	5417	5419	5110	1139	1204	1323	EYC27684.1	hypothetical protein Y032_0008g128 [Ancylostoma ceylanicum]
TRINITY_DN398_c0_g1	679.33	4082.68	-2.5877	4.38e-261	9.08e-259	679	724	810	3363	3881	4293	VDK47452.1	unnamed protein product [Anisakis simplex]
TRINITY_DN25894_c0_g1	360.52	2212.76	-2.6176	3.66e-260	7.56e-258	414	396	365	1987	2011	2242	VDN07765.1	unnamed protein product [Thelazia callipaeda]
TRINITY_DN10237_c0_g1	2013.49	201.12	3.3222	5.03e-260	1.03e-257	1995	2280	2285	174	183	211	XP_013291816.1	LIM domain protein [Necator americanus]|ETN69589.1 LIM domain protein [Necator americanus]
TRINITY_DN1471_c0_g1	189.91	1823.11	-3.2629	6.05e-260	1.24e-257	240	188	191	1576	1725	1842	XP_002742001.2	PREDICTED: uncharacterized protein LOC100372598 [Saccoglossus kowalevskii]
TRINITY_DN15506_c0_g1	407.54	2269.29	-2.4772	1.24e-259	2.53e-257	437	453	438	2025	2108	2264	TRINITY_DN15506_c0_g1	-
TRINITY_DN629_c3_g1	14507.5	35863	-1.3057	1.23e-257	2.51e-255	15906	15823	15546	32303	32992	35791	TRINITY_DN629_c3_g1	-
TRINITY_DN5808_c0_g1	73.04	1391.87	-4.252	8.34e-257	1.69e-254	81	76	81	1198	1386	1337	TRINITY_DN5808_c0_g1	-
TRINITY_DN8532_c0_g1	445.99	2614.06	-2.5516	9.84e-255	1.99e-252	458	480	515	2207	2485	2688	VDK43399.1	unnamed protein product [Anisakis simplex]
TRINITY_DN1134_c0_g1	469.16	2473.42	-2.3983	2.07e-253	4.17e-251	540	503	486	2189	2295	2491	EYC30998.1	hypothetical protein Y032_0004g1895 [Ancylostoma ceylanicum]
TRINITY_DN14688_c0_g1	361.84	2180.66	-2.5916	2.91e-253	5.85e-251	380	401	398	1866	2053	2236	RCN29050.1	F-box domain protein [Ancylostoma caninum]
TRINITY_DN1641_c1_g1	40574.1	12702.1	1.6754	9.09e-253	1.82e-250	42859	43229	46107	10771	11879	13222	VDM44869.1	unnamed protein product [Toxocara canis]
TRINITY_DN1894_c0_g1	1320.77	4918.68	-1.8967	9.73e-253	1.94e-250	1477	1415	1412	4440	4659	4752	KHJ98206.1	ADP/ATP translocase 1 domain protein [Oesophagostomum dentatum]
TRINITY_DN6468_c0_g1	378.1	2248.69	-2.5725	5.6e-252	1.11e-249	406	410	416	1908	2152	2286	XP_001892822.1	zgc:100814 protein [Brugia malayi]
TRINITY_DN2101_c0_g1	2302.2	7119.81	-1.6288	1.78e-251	3.53e-249	2563	2454	2485	6408	6494	7172	XP_024508082.1	CTP synthase 2 [Strongyloides ratti]|CEF68882.1 CTP synthase 2 [Strongyloides ratti]
TRINITY_DN962_c0_g1	247.99	1778.2	-2.8423	2.72e-251	5.37e-249	265	264	279	1589	1611	1816	CDJ88519.1	Major facilitator superfamily MFS-1 domain containing protein [Haemonchus contortus]
TRINITY_DN54500_c1_g1	2057.63	8061.39	-1.97	6.77e-251	1.33e-248	2449	2136	2121	7297	7380	8044	TRINITY_DN54500_c1_g1	-
TRINITY_DN43987_c0_g2	495.59	2591.86	-2.387	6.81e-251	1.34e-248	542	546	527	2281	2311	2727	NP_509571.1	Uncharacterized protein CELE_T20B5.2 [Caenorhabditis elegans]|CCD68584.1 Uncharacterized protein CELE_T20B5.2 [Caenorhabditis elegans]
TRINITY_DN906_c0_g1	637.84	3110.07	-2.2859	2.12e-250	4.14e-248	651	685	742	2719	2893	3162	OZC09673.1	hypothetical protein X798_03367 [Onchocerca flexuosa]
TRINITY_DN6431_c0_g1	856.52	3435.79	-2.0041	1.15e-249	2.24e-247	911	953	927	3037	3192	3460	XP_015108213.1	PREDICTED: LOW QUALITY PROTEIN: aspartic protease 6-like, partial [Vicugna pacos]
TRINITY_DN18767_c1_g1	6342.47	1786.05	1.8285	3.12e-249	6.06e-247	6993	7148	6529	1605	1663	1765	VDM39727.1	unnamed protein product [Toxocara canis]
TRINITY_DN960_c0_g1	2869.41	600.09	2.2579	3.74e-249	7.24e-247	3204	3138	3009	549	545	597	TRINITY_DN960_c0_g1	-
TRINITY_DN2118_c0_g1	5021.78	11.4	8.7894	1.03e-248	1.99e-246	5618	5308	5438	13	8	11	XP_024504724.1	Estradiol 17-beta-dehydrogenase 12 [Strongyloides ratti]|CEF65524.1 Estradiol 17-beta-dehydrogenase 12 [Strongyloides ratti]
TRINITY_DN1863_c0_g1	1023.88	3948.69	-1.9474	8.72e-248	1.68e-245	1096	1086	1154	3489	3686	3959	XP_022420883.1	granulins isoform X1 [Delphinapterus leucas]|XP_022420884.1 granulins isoform X1 [Delphinapterus leucas]
TRINITY_DN143_c0_g2	190	1659.13	-3.1265	2.1e-247	4.02e-245	188	211	220	1437	1593	1648	CDJ83149.1	Glycoside hydrolase and Glycosyl hydrolases 38 domain containing protein [Haemonchus contortus]
TRINITY_DN26088_c0_g1	62.3	1263.77	-4.3422	5.02e-247	9.59e-245	66	69	68	1179	1128	1253	WP_028434183.1	hypothetical protein [Streptomyces sp. TAA486]
TRINITY_DN5617_c0_g1	241.91	1861.8	-2.9443	9.9e-247	1.88e-244	245	249	294	1688	1717	1841	VDM62777.1	unnamed protein product [Angiostrongylus costaricensis]
TRINITY_DN2540_c0_g1	9229.68	22807.3	-1.3051	1.85e-244	3.51e-242	9966	10069	10040	20413	21026	22860	KHN86680.1	Aldehyde dehydrogenase, mitochondrial [Toxocara canis]
TRINITY_DN1572_c0_g1	564.92	2718.9	-2.267	3.16e-244	5.97e-242	634	614	593	2331	2567	2775	EYC43414.1	hypothetical protein Y032_0494g2447 [Ancylostoma ceylanicum]
TRINITY_DN684_c0_g3	532.2	2714.76	-2.3508	3.6e-244	6.79e-242	533	605	596	2402	2549	2702	CDJ95017.1	Ferredoxin and [2Fe-2S]-binding and Molybdopterin dehydrogenase and CO dehydrogenase flavoprotein and Aldehyde oxidase xanthine dehydrogenase and Aldehyde oxidase and xanthine dehydrogenase domain containing protein [Haemonchus contortus]
TRINITY_DN952_c0_g1	1104.59	6147.53	-2.4767	3.9e-244	7.32e-242	1126	1108	1364	5157	5866	6335	CRZ22555.1	Bm1689 [Brugia malayi]
TRINITY_DN6841_c0_g1	173.66	1551.77	-3.1594	1e-243	1.88e-241	209	181	176	1396	1418	1561	XP_008469435.1	uncharacterized protein LOC103506806 [Diaphorina citri]
TRINITY_DN2442_c0_g1	201.02	1684.2	-3.0665	1.03e-243	1.91e-241	235	196	224	1554	1532	1658	VDM57597.1	unnamed protein product [Angiostrongylus costaricensis]
TRINITY_DN2805_c0_g1	956.41	4516.99	-2.2399	3.74e-243	6.96e-241	955	1074	1087	3777	4306	4673	VDK67283.1	unnamed protein product [Anisakis simplex]
TRINITY_DN165_c0_g1	2429.74	432.23	2.4902	6.6e-243	1.23e-240	2550	2694	2673	362	418	440	TRINITY_DN165_c0_g1	-
TRINITY_DN3840_c0_g1	723.44	3417.14	-2.2397	5.5e-242	1.02e-239	824	827	707	3069	3143	3421	KHN71970.1	Soma ferritin [Toxocara canis]|VDM46125.1 unnamed protein product [Toxocara canis]
TRINITY_DN8979_c0_g1	1085.07	4073.7	-1.9086	8.35e-242	1.54e-239	1194	1197	1145	3522	3864	4105	VDM43359.1	unnamed protein product [Toxocara canis]
TRINITY_DN12801_c0_g1	2048.43	290.12	2.8208	2.73e-241	5.01e-239	2324	2257	2095	254	286	277	POM33359.1	hypothetical protein FL81_11157 [Caenorhabditis remanei]
TRINITY_DN12474_c0_g2	2348.15	7997.12	-1.7678	5.64e-241	1.03e-238	2685	2588	2380	7246	7388	7899	TRINITY_DN12474_c0_g2	-
TRINITY_DN20070_c1_g1	1621.69	148.75	3.4431	8.51e-241	1.55e-238	1685	1809	1790	133	119	169	PIO73415.1	putative cystathionine beta-lyase [Teladorsagia circumcincta]
TRINITY_DN3915_c0_g1	219.78	1826.43	-3.0552	9.59e-241	1.75e-238	204	257	255	1576	1725	1852	KHN85505.1	Maltase-glucoamylase, intestinal [Toxocara canis]
TRINITY_DN4159_c0_g1	2228.58	388.17	2.523	7.21e-240	1.31e-237	2400	2459	2403	369	353	370	XP_014771638.1	PREDICTED: collagen alpha-1(XIV) chain-like, partial [Octopus bimaculoides]
TRINITY_DN11344_c0_g1	322.92	2080.24	-2.688	2.56e-238	4.63e-236	326	346	380	1796	1908	2170	XP_024499109.1	Actin, alpha cardiac muscle 1 [Strongyloides ratti]|CEF59898.1 Actin, alpha cardiac muscle 1 [Strongyloides ratti]
TRINITY_DN61781_c0_g1	28.23	1380.28	-5.6114	2.81e-238	5.07e-236	25	37	30	1203	1323	1365	RUS18606.1	interferon-inducible GTPase-domain-containing protein [Endogone sp. FLAS-F59071]
TRINITY_DN14311_c1_g1	19885.3	7922.81	1.3276	7.59e-237	1.36e-234	21791	21905	21105	7057	7322	7960	XP_024499035.1	3-ketoacyl-CoA thiolase, mitochondrial [Strongyloides ratti]|CEF59824.1 3-ketoacyl-CoA thiolase, mitochondrial [Strongyloides ratti]
TRINITY_DN29734_c1_g1	11230.7	3479.95	1.6901	1.48e-236	2.65e-234	11727	12259	12606	2961	3304	3557	WP_110285645.1	translation elongation factor EF-1 subunit alpha [Halomonas sp. LBP4]|PXX94332.1 translation elongation factor EF-1 subunit alpha [Halomonas sp. LBP4]
TRINITY_DN52_c0_g1	464.57	2392.4	-2.3643	9.88e-236	1.77e-233	516	514	484	2214	2131	2397	VDO24972.1	unnamed protein product [Haemonchus placei]
TRINITY_DN1362_c1_g1	183.47	1647.66	-3.1664	4.13e-235	7.36e-233	229	186	183	1532	1494	1614	TRINITY_DN1362_c1_g1	-
TRINITY_DN66841_c0_g1	19.64	1654.42	-6.3961	5.63e-235	1e-232	16	26	22	1529	1514	1616	TRINITY_DN66841_c0_g1	-
TRINITY_DN8223_c0_g1	2779.17	9569.05	-1.7839	9.62e-235	1.7e-232	2876	3053	3126	8074	9096	9846	VDK29531.1	unnamed protein product [Gongylonema pulchrum]
TRINITY_DN35024_c0_g1	220.89	1758.36	-2.9922	1.57e-234	2.78e-232	251	255	214	1645	1622	1681	NP_505133.1	Aspartic protease 6 [Caenorhabditis elegans]|O01530.1 RecName: Full=Aspartic protease 6; Flags: Precursor|CCD64751.1 Aspartic protease 6 [Caenorhabditis elegans]
TRINITY_DN2363_c0_g1	470.81	2700.06	-2.5201	3.87e-234	6.81e-232	467	542	525	2251	2572	2803	TRINITY_DN2363_c0_g1	-
TRINITY_DN13901_c0_g1	119.66	1369.48	-3.5169	1.56e-233	2.73e-231	134	137	119	1171	1239	1460	XP_024502796.1	Sphingomyelin phosphodiesterase [Strongyloides ratti]|CEF63595.1 Sphingomyelin phosphodiesterase [Strongyloides ratti]
TRINITY_DN4787_c0_g1	344.32	2013.8	-2.548	5.2e-233	9.1e-231	386	363	373	1854	1786	2037	PIC28435.1	hypothetical protein B9Z55_020350 [Caenorhabditis nigoni]
TRINITY_DN12188_c0_g1	4597.25	1002.78	2.1961	1.98e-232	3.45e-230	4752	4842	5383	874	903	1055	VDM44869.1	unnamed protein product [Toxocara canis]
TRINITY_DN11499_c0_g1	545.85	2605.45	-2.255	5.19e-232	9.03e-230	623	602	554	2299	2375	2678	CDJ98048.1	unnamed protein product [Haemonchus contortus]
TRINITY_DN4277_c0_g1	752.77	3194.35	-2.0855	1.24e-231	2.16e-229	833	810	810	2708	3035	3274	TRINITY_DN4277_c0_g1	-
TRINITY_DN2326_c0_g1	2328.7	7056.94	-1.5994	1.05e-230	1.82e-228	2538	2498	2552	6389	6616	6871	XP_006219912.2	PREDICTED: probable peptidylglycine alpha-hydroxylating monooxygenase 1, partial [Vicugna pacos]
TRINITY_DN6215_c0_g1	325.96	2000.9	-2.6182	1.07e-230	1.85e-228	337	355	370	1699	1921	2026	EYC07437.1	hypothetical protein Y032_0070g432 [Ancylostoma ceylanicum]
TRINITY_DN912_c0_g1	1491.13	114.85	3.7012	6.83e-230	1.17e-227	1736	1628	1496	115	97	111	AJH66211.1	sigma class glutathione S-transferase [Baylisascaris schroederi]
TRINITY_DN4992_c0_g1	244.24	1725.11	-2.8201	7.05e-230	1.21e-227	291	254	251	1578	1558	1726	KHN81003.1	Lipase -like protein [Toxocara canis]
TRINITY_DN38459_c0_g1	2239.9	388.82	2.5277	3.54e-229	6.04e-227	2452	2438	2409	341	393	360	KHN78028.1	NADH oxidase [Toxocara canis]
TRINITY_DN2417_c0_g1	5860.96	14655.6	-1.3222	4.78e-227	8.15e-225	6463	6366	6270	13107	13496	14717	NP_495261.1	UreidoPropionase Beta [Caenorhabditis elegans]|CCD66048.1 UreidoPropionase Beta [Caenorhabditis elegans]
TRINITY_DN11143_c0_g1	192.97	1599.15	-3.0507	1.52e-226	2.58e-224	210	237	182	1416	1478	1616	XP_020430451.1	hypothetical protein PPL_08977 [Heterostelium album PN500]|EFA78326.1 hypothetical protein PPL_08977 [Heterostelium album PN500]
TRINITY_DN1180_c0_g1	4722.01	1447.55	1.7057	3.73e-226	6.31e-224	5128	5155	5104	1308	1305	1469	VDM40505.1	unnamed protein product [Toxocara canis]
TRINITY_DN15261_c0_g1	119.34	1292.79	-3.437	4.61e-226	7.79e-224	136	138	115	1133	1223	1289	CDP92297.1	Bm6935, isoform d [Brugia malayi]
TRINITY_DN6310_c0_g1	294.03	1781.58	-2.5992	7.9e-226	1.33e-223	316	309	333	1570	1663	1791	KHJ93450.1	3-hydroxyanthranilate 3,4-dioxygenase [Oesophagostomum dentatum]
TRINITY_DN4671_c1_g1	568.86	2702.81	-2.248	1.39e-225	2.34e-223	651	627	576	2504	2446	2663	TRINITY_DN4671_c1_g1	-
TRINITY_DN6518_c0_g1	5688.15	1766.01	1.6873	1.91e-225	3.19e-223	6377	6072	6087	1533	1672	1776	XP_013292166.1	phosphogluconate dehydrogenase [Necator americanus]|ETN69939.1 phosphogluconate dehydrogenase [Necator americanus]
TRINITY_DN762_c3_g1	101.55	1288.47	-3.6647	1.57e-224	2.63e-222	123	108	100	1223	1160	1243	VDL71632.1	unnamed protein product [Nippostrongylus brasiliensis]
TRINITY_DN4150_c0_g1	437.99	2317.53	-2.404	1.78e-223	2.97e-221	442	488	497	2019	2100	2425	TRINITY_DN4150_c0_g1	-
TRINITY_DN930_c0_g1	591.13	2798.18	-2.2433	6.06e-223	1.01e-220	617	643	666	2349	2655	2898	XP_020306806.1	guanylate kinase [Loa loa]|EJD75977.1 guanylate kinase [Loa loa]
TRINITY_DN2151_c0_g1	7555.08	2364.21	1.6766	1.04e-222	1.72e-220	8344	8378	7899	2210	2159	2286	KHN86194.1	Cysteine synthase [Toxocara canis]
TRINITY_DN22426_c0_g1	25.46	1291.07	-5.6638	1.39e-222	2.3e-220	33	28	22	1118	1220	1304	TRINITY_DN22426_c0_g1	-
TRINITY_DN5711_c0_g1	2422.05	7135.01	-1.5586	3.95e-222	6.5e-220	2715	2620	2558	6472	6456	7187	XP_024498622.1	RE19105p [Strongyloides ratti]|CEF59411.1 RE19105p [Strongyloides ratti]
TRINITY_DN8080_c0_g1	972.42	3603.08	-1.8897	9.32e-222	1.53e-219	1100	1048	1021	3189	3271	3707	KHN83870.1	hypothetical protein Tcan_18537 [Toxocara canis]
TRINITY_DN9038_c0_g1	2040.48	6412.92	-1.652	1.2e-221	1.96e-219	2317	2234	2099	5724	5884	6476	WP_110285671.1	50S ribosomal protein L24 [Halomonas sp. LBP4]|PXX94056.1 50S ribosomal protein L24 [Halomonas sp. LBP4]
TRINITY_DN11774_c0_g1	1106.42	4128.32	-1.8995	6.01e-221	9.8e-219	1244	1246	1116	3740	3771	4125	TRINITY_DN11774_c0_g1	-
TRINITY_DN58330_c0_g1	147.92	1441.35	-3.2847	2.92e-220	4.75e-218	163	157	162	1195	1438	1433	VDL78321.1	unnamed protein product [Nippostrongylus brasiliensis]
TRINITY_DN2803_c0_g1	204.96	1553.83	-2.922	1.18e-219	1.91e-217	222	241	205	1395	1478	1503	VDM44450.1	unnamed protein product [Toxocara canis]
TRINITY_DN654_c0_g1	201.65	1566.18	-2.9578	2.75e-219	4.44e-217	219	206	232	1313	1487	1623	EYC39763.1	hypothetical protein Y032_0641g1023 [Ancylostoma ceylanicum]
TRINITY_DN1384_c1_g1	900.87	3501.34	-1.9583	3.69e-219	5.96e-217	998	1020	918	3159	3271	3434	AAL06642.1	serine-threonine protein kinase [Ancylostoma caninum]
TRINITY_DN16747_c0_g1	1331.71	35.64	5.2173	8.58e-219	1.38e-216	1475	1492	1373	23	40	38	AJH66211.1	sigma class glutathione S-transferase [Baylisascaris schroederi]
TRINITY_DN268_c0_g1	732.62	2990.78	-2.0295	5.15e-218	8.27e-216	786	773	828	2603	2838	2993	OZC12609.1	hypothetical protein X798_00240 [Onchocerca flexuosa]
TRINITY_DN3688_c0_g1	141.79	1345.48	-3.2469	5.54e-218	8.86e-216	147	158	157	1148	1223	1431	XP_022254702.1	carboxypeptidase B-like [Limulus polyphemus]
TRINITY_DN1912_c0_g1	121.82	1311.29	-3.428	2.06e-217	3.28e-215	153	113	131	1162	1235	1299	XP_024499990.1	Cht7 [Strongyloides ratti]|CEF60781.1 Cht7 [Strongyloides ratti]
TRINITY_DN7037_c0_g1	653.6	4098.79	-2.649	3.71e-217	5.91e-215	599	736	794	3399	3903	4277	XP_024499033.1	Epidermal growth factor-like domain and C-type lectin domain and von Willebrand factor, type A domain and MD domain and C-type lectin-like domain and C-type lectin fold domain-containing protein [Strongyloides ratti]|CEF59822.1 Epidermal growth factor-like domain and C-type lectin domain and von Willebrand factor, type A domain and MD domain and C-type lectin-like domain and C-type lectin fold do…
TRINITY_DN51112_c0_g1	4832.87	20079.2	-2.0547	3.81e-217	6.04e-215	5674	5404	4675	19143	18178	19166	TRINITY_DN51112_c0_g1	-
TRINITY_DN1430_c0_g1	428.2	2266.31	-2.4044	2.1e-216	3.32e-214	437	460	498	1931	2143	2323	XP_018116790.1	PREDICTED: macrophage-stimulating protein receptor-like [Xenopus laevis]|OCT83232.1 hypothetical protein XELAEV_18025769mg [Xenopus laevis]
TRINITY_DN20618_c0_g1	614.44	2716.26	-2.1444	2.53e-216	4e-214	621	700	681	2392	2513	2757	PAV78453.1	hypothetical protein WR25_12029 [Diploscapter pachys]
TRINITY_DN235_c0_g1	11779.2	4399.04	1.4207	6.91e-216	1.09e-213	12715	12774	12893	3784	4107	4526	VDK79345.1	unnamed protein product [Onchocerca ochengi]
TRINITY_DN391_c0_g1	222.49	1523.73	-2.7758	5.16e-215	8.09e-213	231	254	240	1371	1380	1546	XP_026016781.1	ladderlectin-like isoform X2 [Astatotilapia calliptera]
TRINITY_DN1613_c0_g1	371.67	1951.15	-2.3923	7.73e-215	1.21e-212	403	391	417	1711	1847	1943	XP_024503140.1	Transcription factor HNF-4 homolog [Strongyloides ratti]|CEF63939.1 Transcription factor HNF-4 homolog [Strongyloides ratti]
TRINITY_DN1910_c0_g1	474.82	2336.66	-2.2993	3.63e-214	5.67e-212	500	505	542	1986	2223	2386	CAA60047.1	cytoplasmic intermediate filament protein [Ascaris lumbricoides]
TRINITY_DN1621_c0_g3	174.67	1461.28	-3.0651	2.61e-213	4.07e-211	182	176	211	1247	1353	1527	TRINITY_DN1621_c0_g3	-
TRINITY_DN10211_c0_g1	274.98	1696.35	-2.6254	4.31e-213	6.7e-211	286	310	300	1470	1548	1772	CDJ91583.1	Inositol-pentakisphosphate 2-kinase domain containing protein [Haemonchus contortus]
TRINITY_DN14708_c0_g1	8528.23	30063	-1.8176	1.18e-212	1.83e-210	10043	9337	8417	27984	27412	29247	VDK46943.1	unnamed protein product [Cylicostephanus goldi]
TRINITY_DN8017_c0_g1	1153.61	3914.77	-1.7628	5.94e-212	9.18e-210	1238	1261	1260	3423	3722	3892	PDM80818.1	spe-26 [Pristionchus pacificus]
TRINITY_DN483_c0_g1	380.19	1954.08	-2.3616	6.15e-212	9.47e-210	427	415	397	1782	1765	1961	PAV74416.1	hypothetical protein WR25_02418 [Diploscapter pachys]
TRINITY_DN10088_c0_g1	329.37	1926.82	-2.5488	1e-211	1.54e-209	349	333	391	1667	1805	1965	XP_024504690.1	Phosphatidic acid phosphatase type 2/haloperoxidase domain and Sphingomyelin synthase-like domain-containing protein [Strongyloides ratti]|CEF65490.1 Phosphatidic acid phosphatase type 2/haloperoxidase domain and Sphingomyelin synthase-like domain-containing protein [Strongyloides ratti]
TRINITY_DN15612_c0_g1	253.78	1586.83	-2.6446	4.26e-211	6.54e-209	275	284	268	1426	1428	1622	KHJ92424.1	hypothetical protein OESDEN_07690 [Oesophagostomum dentatum]
TRINITY_DN21710_c0_g1	1147.51	4106.52	-1.8396	1.88e-210	2.88e-208	1205	1270	1264	3492	3896	4203	KHJ93481.1	hypothetical protein OESDEN_06608, partial [Oesophagostomum dentatum]
TRINITY_DN765_c1_g1	128.51	1335.11	-3.3766	2.57e-210	3.92e-208	161	145	113	1168	1236	1363	NP_499285.1	Transthyretin-like protein 15 [Caenorhabditis elegans]|Q22288.1 RecName: Full=Transthyretin-like protein 15; Flags: Precursor|CAA82574.1 Transthyretin-like protein 15 [Caenorhabditis elegans]
TRINITY_DN345_c0_g1	1015.37	4130.94	-2.0246	6.44e-210	9.8e-208	1011	1129	1168	3542	3921	4193	PAV86929.1	hypothetical protein WR25_03384 [Diploscapter pachys]
TRINITY_DN2825_c0_g1	13119.3	39533.3	-1.5914	1.62e-209	2.46e-207	13590	13872	15279	34453	37222	39829	TRINITY_DN2825_c0_g1	-
TRINITY_DN216_c0_g1	359.71	1866.43	-2.3755	5.62e-209	8.51e-207	387	379	406	1661	1722	1880	VDM37367.1	unnamed protein product, partial [Toxocara canis]
TRINITY_DN3_c0_g1	1530.48	5066.02	-1.7271	1.87e-207	2.82e-205	1623	1695	1669	4293	4786	5224	ACZ13340.1	OV9m [Bursaphelenchus xylophilus]
TRINITY_DN1061_c0_g1	949.94	3546.88	-1.9005	1.61e-206	2.42e-204	1053	1084	959	3201	3248	3549	TRINITY_DN1061_c0_g1	-
TRINITY_DN185_c0_g1	1831.23	5657.58	-1.6272	5.9e-206	8.85e-204	2071	2010	1887	5118	5216	5609	RMX68119.1	hypothetical protein DD238_007947 [Peronospora effusa]|RQM11024.1 hypothetical protein DD237_008460 [Peronospora effusa]
TRINITY_DN777_c0_g1	117.22	1163.28	-3.3108	6.65e-206	9.96e-204	135	125	122	1049	1056	1175	TRINITY_DN777_c0_g1	-
TRINITY_DN2781_c0_g1	19915.2	6155.62	1.694	1.16e-204	1.74e-202	23068	22027	19815	5628	5696	6013	XP_003113973.1	CRE-SNR-4 protein [Caenorhabditis remanei]|EFP05311.1 CRE-SNR-4 protein [Caenorhabditis remanei]|OZF78503.1 hypothetical protein FL82_11305, partial [Caenorhabditis remanei]|POM28839.1 hypothetical protein FL81_24198 [Caenorhabditis remanei]|POM34417.1 hypothetical protein FL81_14686 [Caenorhabditis remanei]
TRINITY_DN3998_c0_g1	478.35	2294.58	-2.2619	1.74e-204	2.59e-202	527	547	485	2128	2041	2297	PAA65688.1	hypothetical protein BOX15_Mlig002621g1, partial [Macrostomum lignano]
TRINITY_DN797_c0_g1	330.55	1833.05	-2.4717	2.58e-204	3.84e-202	349	357	371	1551	1727	1898	PIC41014.1	hypothetical protein B9Z55_008579 [Caenorhabditis nigoni]
TRINITY_DN3236_c0_g1	679.87	3181.46	-2.226	5.77e-204	8.56e-202	818	729	669	2898	2998	3061	VDM64841.1	unnamed protein product [Angiostrongylus costaricensis]
TRINITY_DN2256_c0_g1	144.53	1263.24	-3.1277	8.17e-204	1.21e-201	149	171	151	1092	1202	1269	XP_024507755.1	Astacin-like metalloendopeptidase [Strongyloides ratti]|CEF68555.1 Astacin-like metalloendopeptidase [Strongyloides ratti]
TRINITY_DN17902_c0_g1	409.35	2062.75	-2.3333	2.45e-203	3.61e-201	426	483	425	1823	1883	2114	CDP97088.2	BMA-FMI-1 [Brugia malayi]
TRINITY_DN4212_c0_g1	128.9	1243.76	-3.2706	5.43e-203	7.98e-201	123	156	141	1071	1179	1259	TRINITY_DN4212_c0_g1	-
TRINITY_DN64150_c3_g1	17763	7481.95	1.2474	8.76e-203	1.29e-200	19506	19535	18844	6599	6975	7525	XP_024505123.1	Putative phospholipase B-like 2 [Strongyloides ratti]|CEF65923.1 Putative phospholipase B-like 2 [Strongyloides ratti]
TRINITY_DN49603_c0_g1	3317.45	14294.1	-2.1072	1.69e-202	2.47e-200	3865	3825	3124	13536	12816	13883	TRINITY_DN49603_c0_g1	-
TRINITY_DN535_c0_g1	95.76	1100.31	-3.5224	1.46e-201	2.13e-199	93	113	106	1000	1004	1097	TRINITY_DN535_c0_g1	-
TRINITY_DN5598_c0_g1	2041.82	6119.62	-1.5836	6.32e-201	9.21e-199	2201	2328	2125	5365	5732	6162	VDM23993.1	unnamed protein product [Toxocara canis]
TRINITY_DN1062_c0_g1	18615.2	6881.01	1.4359	1.02e-200	1.49e-198	20866	20611	19190	6336	6280	6766	VDN57390.1	unnamed protein product [Dracunculus medinensis]
TRINITY_DN650_c0_g1	533.65	2259.46	-2.0818	2.79e-200	4.04e-198	591	577	571	2035	2109	2222	TRINITY_DN650_c0_g1	-
TRINITY_DN43_c0_g1	1193.98	98.58	3.5946	3.81e-200	5.51e-198	1342	1294	1255	88	79	112	PDM64371.1	gsr-1 [Pristionchus pacificus]
TRINITY_DN1686_c0_g1	103.44	1156.46	-3.4833	6.6e-200	9.52e-198	96	124	117	987	1083	1195	TRINITY_DN1686_c0_g1	-
TRINITY_DN5815_c2_g1	820.37	3055.48	-1.8973	9.05e-200	1.3e-197	873	884	916	2631	2844	3150	VDP35389.1	unnamed protein product [Heligmosomoides polygyrus]
TRINITY_DN7619_c0_g1	451.22	2227.9	-2.304	9.47e-200	1.36e-197	474	466	530	1909	2120	2257	TRINITY_DN7619_c0_g1	-
TRINITY_DN1013_c0_g1	297.19	2443.29	-3.0389	2.81e-199	4.02e-197	382	330	257	2350	2120	2409	PDM77849.1	ilys-5 [Pristionchus pacificus]
TRINITY_DN2776_c0_g1	463.24	2730.85	-2.56	4.41e-199	6.3e-197	444	509	556	2240	2564	2917	XP_024507530.1	SH2 domain and PTB/PI domain and Pleckstrin homology-like domain and Tensin phosphotyrosine-binding domain and Tensin phosphatase, C2 domain-containing protein [Strongyloides ratti]|CEF68330.1 SH2 domain and PTB/PI domain and Pleckstrin homology-like domain and Tensin phosphotyrosine-binding domain and Tensin phosphatase, C2 domain-containing protein [Strongyloides ratti]
TRINITY_DN681_c0_g1	1051.51	3696.94	-1.8137	6.6e-199	9.4e-197	1179	1179	1069	3323	3450	3644	EGT55694.1	hypothetical protein CAEBREN_28283 [Caenorhabditis brenneri]
TRINITY_DN11416_c0_g1	134.72	1209.23	-3.1661	1.14e-198	1.63e-196	136	160	143	1051	1150	1209	XP_002636221.1	Hypothetical protein CBG12142 [Caenorhabditis briggsae]
TRINITY_DN551_c0_g1	321.41	1969.04	-2.6153	1.99e-198	2.82e-196	352	303	392	1723	1829	2003	XP_002645498.1	Hypothetical protein CBG22748 [Caenorhabditis briggsae]|CAP39268.1 Protein CBG22748 [Caenorhabditis briggsae]
TRINITY_DN11481_c0_g1	309.11	1802.46	-2.5442	2.11e-198	2.98e-196	312	330	365	1537	1688	1864	VDN92594.1	unnamed protein product, partial [Brugia pahangi]
TRINITY_DN4312_c0_g1	421.28	2046.03	-2.2798	3.44e-198	4.85e-196	495	446	432	1846	1890	2030	VDM58058.1	unnamed protein product [Angiostrongylus costaricensis]
TRINITY_DN1135_c0_g1	101.27	1084.28	-3.4203	1.34e-197	1.89e-195	106	117	107	970	1021	1064	KHJ88216.1	lectin C-type domain protein [Oesophagostomum dentatum]
TRINITY_DN364_c0_g1	6236.26	1598.37	1.964	2.37e-197	3.32e-195	6249	6721	7346	1394	1517	1596	KHN88859.1	Canalicular multispecific organic anion transporter 1 [Toxocara canis]
TRINITY_DN658_c0_g1	1115.36	65.41	4.0945	2.56e-197	3.59e-195	1217	1280	1138	64	57	63	AJH66211.1	sigma class glutathione S-transferase [Baylisascaris schroederi]
TRINITY_DN920_c0_g1	153.16	1293.92	-3.0791	4.05e-197	5.65e-195	157	167	175	1080	1248	1325	XP_025693198.1	heat shock cognate 70 kDa protein-like [Arachis hypogaea]|XP_025648450.1 heat shock cognate 70 kDa protein-like [Arachis hypogaea]
TRINITY_DN1621_c0_g2	3219.75	10218.5	-1.6663	3.17e-196	4.42e-194	3261	3554	3675	8737	9597	10511	KHN75954.1	Calcium-transporting ATPase sarcoplasmic/endoplasmic reticulum type [Toxocara canis]
TRINITY_DN1299_c1_g1	1599.53	17.99	6.4671	7.41e-196	1.03e-193	1771	1816	1626	15	15	21	XP_028178857.1	uncharacterized protein LOC114365728 [Ostrinia furnacalis]
TRINITY_DN733_c0_g1	444.8	2388.72	-2.4254	1.43e-195	1.98e-193	446	474	529	1978	2291	2478	XP_024499663.1	Calcium-dependent secretion activator 1 [Strongyloides ratti]|CEF60454.1 Calcium-dependent secretion activator 1 [Strongyloides ratti]
TRINITY_DN4446_c0_g1	50.04	969.97	-4.2776	8.72e-194	1.21e-191	47	56	60	838	888	1013	KHN81335.1	Gamma-glutamyltranspeptidase 1 [Toxocara canis]
TRINITY_DN426_c0_g1	273.45	1824.15	-2.7381	1.1e-193	1.51e-191	270	323	298	1495	1810	1844	CDJ94517.1	Oxoglutarate iron-dependent oxygenase domain containing protein [Haemonchus contortus]
TRINITY_DN50907_c0_g1	287.87	1577.54	-2.4544	2.2e-193	3.03e-191	307	316	315	1392	1443	1616	TRINITY_DN50907_c0_g1	-
TRINITY_DN705_c2_g1	15.97	1365.3	-6.4183	4.25e-193	5.84e-191	14	18	20	1282	1263	1296	KWW26465.1	hypothetical protein AUK64_2547 [bacterium P201]
TRINITY_DN728_c0_g1	200.43	1410.66	-2.8157	5.65e-193	7.74e-191	199	225	229	1204	1306	1474	KHN78152.1	Fibulin-1 [Toxocara canis]
TRINITY_DN22626_c0_g1	705.73	2836.34	-2.007	7.08e-193	9.68e-191	790	786	724	2534	2501	2972	VDK84432.1	unnamed protein product [Onchocerca ochengi]
TRINITY_DN3587_c0_g1	2900.27	8643.99	-1.5756	1.35e-192	1.84e-190	3073	3024	3352	7586	8101	8690	VDN21687.1	unnamed protein product [Cylicostephanus goldi]
TRINITY_DN15334_c0_g1	981.95	3450.18	-1.8127	2.95e-192	4.01e-190	1061	1112	1027	3192	3130	3396	KHJ99876.1	D-family protein [Oesophagostomum dentatum]
TRINITY_DN33786_c0_g1	1136.43	53.57	4.4147	6.03e-192	8.19e-190	1327	1244	1133	50	58	42	OZG02865.1	hypothetical protein FL82_06472, partial [Caenorhabditis remanei]
TRINITY_DN2421_c0_g1	91.45	1061.13	-3.5363	8.14e-192	1.1e-189	111	87	100	938	1013	1039	PDM74439.1	asm-2 [Pristionchus pacificus]
TRINITY_DN453_c1_g1	411.17	3078.89	-2.905	1.63e-191	2.21e-189	361	442	536	2569	2952	3173	XP_024501423.1	Lysosomal protective protein [Strongyloides ratti]|CEF62221.1 Lysosomal protective protein [Strongyloides ratti]
TRINITY_DN17176_c0_g1	368.85	1792.04	-2.2804	3.1e-191	4.19e-189	403	408	391	1580	1700	1771	TRINITY_DN17176_c0_g1	-
TRINITY_DN6823_c0_g1	607	2355.27	-1.956	4.3e-191	5.78e-189	669	658	651	2115	2173	2351	NP_001024553.1	Venom-Allergen-like Protein [Caenorhabditis elegans]|CCD66912.1 Venom-Allergen-like Protein [Caenorhabditis elegans]
TRINITY_DN7389_c7_g1	2570.27	11827.9	-2.2021	4.36e-191	5.86e-189	3063	2961	2355	11041	10851	11400	TRINITY_DN7389_c7_g1	-
TRINITY_DN2229_c0_g1	335.26	2367.19	-2.8204	1.89e-190	2.53e-188	305	375	412	1921	2239	2534	VDM25978.1	unnamed protein product [Toxocara canis]
TRINITY_DN513_c0_g1	367.67	1808.72	-2.2987	4.64e-189	6.2e-187	398	391	409	1548	1716	1840	EYC23974.1	hypothetical protein Y032_0014g2249 [Ancylostoma ceylanicum]
TRINITY_DN3050_c0_g1	68.72	968.6	-3.8165	6.03e-189	8.04e-187	79	78	67	892	887	949	TRINITY_DN3050_c0_g1	-
TRINITY_DN9343_c0_g1	53.39	932.23	-4.1261	2.59e-188	3.44e-186	56	64	54	807	867	957	VDM24181.1	unnamed protein product [Toxocara canis]
TRINITY_DN2393_c0_g1	877.68	3131.35	-1.8351	1.04e-187	1.38e-185	957	954	949	2673	3018	3142	EYC43091.1	hypothetical protein Y032_0503g2634 [Ancylostoma ceylanicum]
TRINITY_DN929_c0_g1	223.05	1439.03	-2.6896	2.12e-187	2.8e-185	265	240	222	1291	1288	1481	XP_002631780.1	Hypothetical protein CBG20993 [Caenorhabditis briggsae]|CAP37913.1 Protein CBG20993 [Caenorhabditis briggsae]
TRINITY_DN354_c0_g1	3448.18	1008.48	1.7739	2.25e-187	2.97e-185	3676	3694	3865	923	913	1006	VDM44869.1	unnamed protein product [Toxocara canis]
TRINITY_DN625_c10_g2	221.23	1418.96	-2.6808	3.78e-186	4.98e-184	237	259	225	1316	1291	1389	XP_024503704.1	Peptidase S28 family-containing protein [Strongyloides ratti]|CEF64503.1 Peptidase S28 family-containing protein [Strongyloides ratti]
TRINITY_DN16618_c0_g1	107.07	1106.43	-3.3689	7.84e-186	1.03e-183	112	135	102	1023	987	1108	XP_024509133.1	Lipase, class 3 family-containing protein [Strongyloides ratti]|CEF69934.1 Lipase, class 3 family-containing protein [Strongyloides ratti]
TRINITY_DN11037_c0_g1	101.25	1042.01	-3.363	1.44e-185	1.88e-183	118	111	101	962	937	1037	XP_024501351.1	Hypothetical protein SRAE_1000042300 [Strongyloides ratti]|CEF62149.1 Hypothetical protein SRAE_1000042300 [Strongyloides ratti]
TRINITY_DN592_c0_g1	1528.62	5928.26	-1.9555	2.14e-185	2.8e-183	1492	1720	1768	4990	5676	6069	XP_024501837.1	Zinc finger, RING-type domain and Zinc finger, C6HC-type domain and Zinc finger, RING/FYVE/PHD-type domain-containing protein [Strongyloides ratti]|CEF62635.1 Zinc finger, RING-type domain and Zinc finger, C6HC-type domain and Zinc finger, RING/FYVE/PHD-type domain-containing protein [Strongyloides ratti]
TRINITY_DN2177_c0_g1	178.96	1360.48	-2.927	2.91e-185	3.79e-183	171	204	208	1139	1295	1408	TRINITY_DN2177_c0_g1	-
TRINITY_DN64158_c0_g1	852.42	3089.52	-1.8575	6.12e-185	7.98e-183	926	972	880	2855	2798	3050	TRINITY_DN64158_c0_g1	-
TRINITY_DN16497_c0_g1	1260.46	156.38	3.0086	1.01e-184	1.32e-182	1326	1388	1393	139	133	170	OZG10179.1	hypothetical protein FL83_15080, partial [Caenorhabditis latens]
TRINITY_DN729_c0_g1	673.89	3470.41	-2.3648	2.52e-184	3.26e-182	640	720	835	2937	3240	3625	KHN81951.1	Rabphilin-1 [Toxocara canis]
TRINITY_DN7270_c0_g1	2519.17	631.14	1.9961	8.05e-184	1.04e-181	2680	2697	2831	542	585	655	PDM81322.1	hypothetical protein PRIPAC_36325 [Pristionchus pacificus]
TRINITY_DN2960_c0_g1	742.35	3609.92	-2.2821	3.82e-183	4.93e-181	734	764	920	3046	3474	3668	VDD88387.1	unnamed protein product [Enterobius vermicularis]
TRINITY_DN1972_c1_g2	357.82	1772.49	-2.3085	5.27e-183	6.79e-181	366	420	380	1563	1646	1790	VDO86443.1	unnamed protein product [Heligmosomoides polygyrus]
TRINITY_DN7690_c0_g1	66.88	997.42	-3.898	5.89e-183	7.57e-181	65	92	61	903	938	968	PAV62013.1	hypothetical protein WR25_00580 [Diploscapter pachys]
TRINITY_DN27901_c0_g1	322.01	1788.13	-2.4738	9.28e-183	1.19e-180	327	341	381	1500	1694	1856	TRINITY_DN27901_c0_g1	-
TRINITY_DN1896_c36_g1	3367.54	953.78	1.8195	3.77e-182	4.83e-180	3531	3775	3667	807	912	973	TRINITY_DN1896_c36_g1	-
TRINITY_DN582_c0_g1	373.45	1753.63	-2.2311	4.34e-182	5.55e-180	410	415	392	1592	1628	1720	EJY82394.1	hypothetical protein OXYTRI_19995 (macronuclear) [Oxytricha trifallax]
TRINITY_DN1481_c0_g1	1077.08	3485.9	-1.6943	6.5e-182	8.28e-180	1214	1159	1137	3181	3143	3502	VDK53810.1	unnamed protein product [Anisakis simplex]
TRINITY_DN39455_c0_g1	2065.79	483.91	2.0936	1.11e-181	1.42e-179	2308	2244	2180	424	451	490	XP_027029774.1	heat shock cognate 71 kDa protein [Tachysurus fulvidraco]|ACR15181.1 heat shock cognate protein 70 [Tachysurus fulvidraco]|ACR15182.1 heat shock cognate protein 70 [Tachysurus fulvidraco]
TRINITY_DN2840_c1_g1	174.27	1306.46	-2.9059	1.56e-181	1.98e-179	216	174	178	1211	1169	1301	TRINITY_DN2840_c1_g1	-
TRINITY_DN4357_c0_g1	212.04	1442.3	-2.766	2.45e-181	3.11e-179	207	264	220	1253	1364	1451	XP_024507018.1	Long-chain-fatty-acid--CoA ligase 6 [Strongyloides ratti]|CEF67818.1 Long-chain-fatty-acid--CoA ligase 6 [Strongyloides ratti]
TRINITY_DN10961_c0_g1	1927.42	423.88	2.1857	1.21e-180	1.53e-178	2146	2090	2045	396	378	420	VDD93910.1	unnamed protein product [Enterobius vermicularis]
TRINITY_DN5537_c0_g1	30.07	921.1	-4.9373	2.54e-180	3.2e-178	34	34	30	782	852	968	CDJ80354.1	Lipase domain containing protein [Haemonchus contortus]
TRINITY_DN5914_c0_g1	278.65	1515.6	-2.4437	8.27e-180	1.04e-177	299	310	299	1339	1353	1587	CAH93238.1	hypothetical protein [Pongo abelii]
TRINITY_DN547_c0_g1	255.36	1487.43	-2.5425	1.19e-179	1.49e-177	252	296	284	1318	1350	1529	XP_002432959.1	BTB/POZ domain-containing protein, putative [Pediculus humanus corporis]|EEB20221.1 BTB/POZ domain-containing protein, putative [Pediculus humanus corporis]
TRINITY_DN524_c0_g1	162.1	1269.73	-2.9702	2.47e-179	3.09e-177	152	178	198	1098	1166	1321	AAG15163.1	nuclear receptor NHR-62, partial [Caenorhabditis elegans]
TRINITY_DN3249_c0_g1	226.83	1392.85	-2.6186	2.79e-179	3.49e-177	251	224	264	1234	1277	1418	VDM94168.1	unnamed protein product, partial [Onchocerca ochengi]
TRINITY_DN1435_c0_g1	490.65	2104.7	-2.1005	1.53e-178	1.91e-176	556	531	512	1964	1899	2064	KHJ90370.1	Transthyretin-like family protein [Oesophagostomum dentatum]
TRINITY_DN22782_c0_g1	1314.59	194.25	2.7598	5.89e-178	7.34e-176	1440	1463	1381	185	170	192	VDM07102.1	unnamed protein product [Wuchereria bancrofti]
TRINITY_DN3077_c0_g1	1441.9	4246.06	-1.5581	1.77e-177	2.2e-175	1609	1584	1506	3844	3847	4280	KHN76503.1	Ancylostoma secreted protein [Toxocara canis]
TRINITY_DN13087_c0_g1	10726.1	28109.9	-1.3899	1.02e-176	1.26e-174	12384	11667	10907	25343	26068	27800	VDK48087.1	unnamed protein product [Anisakis simplex]
TRINITY_DN18225_c0_g1	1334.85	206.38	2.6932	3.25e-176	4.03e-174	1477	1462	1411	174	204	204	EYC25003.1	hypothetical protein Y032_0012g1634 [Ancylostoma ceylanicum]
TRINITY_DN4640_c0_g1	690.26	2693.45	-1.9646	8.82e-176	1.09e-173	715	759	775	2262	2557	2787	API61679.1	gcy-28, partial [Acrobeloides sp. NJ]
TRINITY_DN15264_c0_g1	189.67	1231.14	-2.6983	1.04e-175	1.28e-173	200	209	209	1095	1166	1208	XP_020303862.1	1-Cys peroxiredoxin [Loa loa]|EFO27158.2 1-Cys peroxiredoxin [Loa loa]
TRINITY_DN53_c0_g1	508.44	2958.49	-2.5411	2.96e-175	3.64e-173	469	547	640	2461	2780	3119	XP_020302954.1	apical junction molecule protein 1 [Loa loa]|EFO23469.1 apical junction molecule protein 1 [Loa loa]
TRINITY_DN4734_c0_g1	54.59	953.91	-4.1259	5.38e-175	6.59e-173	70	60	48	932	837	914	XP_015048736.1	uncharacterized protein Dyak_GE28163 [Drosophila yakuba]|KRK04308.1 uncharacterized protein Dyak_GE28163 [Drosophila yakuba]
TRINITY_DN7580_c0_g1	1626.12	4690.95	-1.5287	1.23e-174	1.5e-172	1804	1753	1742	4049	4314	4882	VDK81841.1	unnamed protein product [Litomosoides sigmodontis]
TRINITY_DN6867_c0_g1	88.36	1015.56	-3.5231	1.78e-174	2.17e-172	101	100	87	824	970	1077	XP_014778656.1	PREDICTED: PI-PLC X domain-containing protein 3-like [Octopus bimaculoides]|KOF79631.1 hypothetical protein OCBIM_22029189mg [Octopus bimaculoides]
TRINITY_DN4034_c0_g1	109.86	1036.75	-3.2382	2.48e-174	3.02e-172	133	105	120	953	929	1040	CDJ88847.1	Lipase domain containing protein [Haemonchus contortus]
TRINITY_DN1639_c0_g1	1041.87	53.26	4.2913	4.81e-174	5.84e-172	1260	1117	1019	51	46	53	TRINITY_DN1639_c0_g1	-
TRINITY_DN168_c0_g1	1360.13	132.7	3.3512	8.63e-174	1.05e-171	1341	1503	1587	100	117	160	EPB72514.1	AAA family ATPase, CDC48 subfamily [Ancylostoma ceylanicum]
TRINITY_DN6350_c0_g2	458.46	1911.61	-2.0597	8.74e-174	1.06e-171	496	513	485	1736	1763	1887	EPB79578.1	hypothetical protein ANCCEY_01274 [Ancylostoma ceylanicum]
TRINITY_DN11199_c0_g1	147.83	1368.96	-3.2102	1.01e-173	1.23e-171	186	171	125	1298	1274	1277	TRINITY_DN11199_c0_g1	-
TRINITY_DN55653_c0_g1	204.63	1357.53	-2.7293	1.35e-173	1.63e-171	234	236	197	1278	1219	1325	TRINITY_DN55653_c0_g1	-
TRINITY_DN26282_c0_g1	703.43	2656.02	-1.9172	4.9e-173	5.89e-171	736	778	778	2265	2430	2809	VDD93996.1	unnamed protein product [Enterobius vermicularis]
TRINITY_DN1579_c0_g1	134.7	1071.84	-2.9921	7.9e-173	9.49e-171	160	139	140	963	980	1079	NP_495911.3	Uncharacterized protein CELE_C18E9.5 [Caenorhabditis elegans]|CAA93851.3 Uncharacterized protein CELE_C18E9.5 [Caenorhabditis elegans]
TRINITY_DN985_c0_g1	1553.24	285.61	2.4435	1.7e-172	2.03e-170	1778	1675	1609	256	265	284	XP_024508868.1	Short-chain dehydrogenase/reductase SDR family and Glucose/ribitol dehydrogenase family and NAD(P)-binding domain-containing protein [Strongyloides ratti]|CEF69669.1 Short-chain dehydrogenase/reductase SDR family and Glucose/ribitol dehydrogenase family and NAD(P)-binding domain-containing protein [Strongyloides ratti]
TRINITY_DN2312_c0_g1	221.85	1305.72	-2.5574	4.67e-172	5.58e-170	249	246	228	1141	1200	1344	VDK17394.1	unnamed protein product [Anisakis simplex]
TRINITY_DN4792_c0_g1	97.31	1026.08	-3.3993	8.47e-172	1.01e-169	99	100	118	848	955	1098	XP_024506307.1	Megalin [Strongyloides ratti]|CEF67107.1 Megalin [Strongyloides ratti]
TRINITY_DN2156_c0_g1	632.09	2386.86	-1.9171	2.45e-170	2.92e-168	726	682	652	2091	2177	2469	OBW66653.1	Dihydrodipicolinate synthase [Aureobasidium pullulans]
TRINITY_DN4791_c0_g1	222.12	1372.06	-2.6267	6.63e-170	7.88e-168	241	270	213	1222	1264	1383	TRINITY_DN4791_c0_g1	-
TRINITY_DN1811_c0_g1	259.38	1510.32	-2.5423	6.97e-170	8.27e-168	279	258	308	1296	1371	1600	KHN84692.1	Multidrug resistance protein pgp-3 [Toxocara canis]
TRINITY_DN20714_c0_g1	443.75	1928.36	-2.1199	8.11e-170	9.6e-168	462	511	473	1663	1773	2009	KHN75494.1	hypothetical protein Tcan_16611 [Toxocara canis]|VDM42054.1 unnamed protein product [Toxocara canis]
TRINITY_DN1218_c0_g1	679.34	2503.63	-1.8817	9.9e-170	1.17e-167	782	730	702	2287	2256	2514	KHN80975.1	Iron/zinc purple acid phosphatase-like protein [Toxocara canis]
TRINITY_DN27751_c0_g1	300.46	1509	-2.3287	5.81e-169	6.85e-167	323	323	333	1290	1425	1544	VDK44228.1	unnamed protein product [Anisakis simplex]
TRINITY_DN1189_c0_g1	5004.82	11306.7	-1.1758	2.08e-168	2.44e-166	5389	5442	5477	9995	10493	11398	TRINITY_DN1189_c0_g1	-
TRINITY_DN662_c0_g1	174.63	1186.94	-2.7652	2.1e-168	2.46e-166	179	196	194	1005	1135	1210	CDJ84900.1	C-type lectin domain containing protein [Haemonchus contortus]
TRINITY_DN4898_c0_g1	262.04	1396.19	-2.4136	2.62e-168	3.08e-166	291	295	268	1219	1311	1408	PAV80795.1	hypothetical protein WR25_03352 [Diploscapter pachys]
TRINITY_DN625_c4_g1	2322.9	6705.99	-1.5297	5.02e-168	5.87e-166	2402	2499	2667	5785	6279	6861	KHN76166.1	Protein cab-1 [Toxocara canis]
TRINITY_DN882_c0_g1	171.82	1166.85	-2.7633	7.44e-168	8.68e-166	193	197	170	1070	1057	1161	XP_024499751.1	Hypothetical protein SRAE_X000227900 [Strongyloides ratti]|CEF60542.1 Hypothetical protein SRAE_X000227900 [Strongyloides ratti]
TRINITY_DN21992_c0_g1	305.04	1554.34	-2.3493	8.89e-168	1.04e-165	319	350	325	1329	1501	1554	XP_020306565.1	fibronectin type III domain-containing protein [Loa loa]|EJD75721.1 fibronectin type III domain-containing protein [Loa loa]
TRINITY_DN2593_c0_g1	748.77	3363.5	-2.1676	1.1e-167	1.28e-165	745	774	920	2821	3245	3428	TRINITY_DN2593_c0_g1	-
TRINITY_DN52613_c1_g1	16976.6	35269.8	-1.0549	5.99e-167	6.95e-165	18239	18712	18368	31155	32690	35626	EGT45697.1	hypothetical protein CAEBREN_01953 [Caenorhabditis brenneri]
TRINITY_DN10299_c0_g1	177.98	1155.4	-2.6985	8e-167	9.27e-165	193	202	185	1050	1046	1161	WP_110883465.1	molecular chaperone DnaK [Gammaproteobacteria bacterium 2W06]|XP_027225206.1 heat shock cognate 70 kDa protein [Penaeus vannamei]|AAT46566.1 heat shock protein 70 [Penaeus vannamei]|ABR67686.1 heat shock cognate 70 [Penaeus monodon]|ADN78256.1 heat shock protein 70 [Palaemon carinicauda]|AFU72557.1 heat shock cognate 70 [Penaeus vannamei]|PYZ99371.1 molecular chaperone DnaK [Gammaproteobacteria b…
TRINITY_DN3939_c0_g1	205.03	1318.68	-2.685	2.71e-166	3.13e-164	194	243	231	1196	1234	1284	XP_024507772.1	Amino acid transporter, transmembrane family-containing protein [Strongyloides ratti]|CEF68572.1 Amino acid transporter, transmembrane family-containing protein [Strongyloides ratti]
TRINITY_DN4085_c0_g1	379.09	1823.93	-2.2669	5.93e-166	6.84e-164	382	408	445	1544	1709	1898	EYC14019.1	hypothetical protein Y032_0042g664 [Ancylostoma ceylanicum]
TRINITY_DN453_c0_g1	49834.5	17881.5	1.4786	7.2e-166	8.29e-164	51049	53079	58224	15408	16638	18429	PAV90897.1	hypothetical protein WR25_24202 [Diploscapter pachys]
TRINITY_DN6060_c0_g1	213.3	1246.35	-2.547	1.07e-165	1.23e-163	226	234	235	1077	1168	1272	TRINITY_DN6060_c0_g1	-
TRINITY_DN3201_c0_g1	92.99	917.29	-3.3019	1.15e-165	1.32e-163	99	104	100	846	844	893	XP_024504216.1	Acyl-CoA N-acyltransferase domain-containing protein [Strongyloides ratti]|CEF65015.1 Acyl-CoA N-acyltransferase domain-containing protein [Strongyloides ratti]
TRINITY_DN33581_c0_g1	10311.5	3690.18	1.4823	1.16e-165	1.32e-163	10571	11376	11649	3150	3493	3772	PIC43110.1	hypothetical protein B9Z55_009982 [Caenorhabditis nigoni]
TRINITY_DN4572_c0_g1	143.64	1132.32	-2.9792	1.17e-165	1.34e-163	160	144	164	933	1107	1157	XP_024510348.1	Na+ channel, amiloride-sensitive family-containing protein [Strongyloides ratti]|CEF71152.1 Na+ channel, amiloride-sensitive family-containing protein [Strongyloides ratti]
TRINITY_DN996_c1_g1	308.49	1696.46	-2.4596	1.99e-165	2.26e-163	298	351	356	1414	1644	1731	NP_001355481.1	Mechanosensory protein 2 [Caenorhabditis elegans]|VAY52617.1 Mechanosensory protein 2 [Caenorhabditis elegans]
TRINITY_DN412_c0_g1	764.4	3268.86	-2.0966	1.99e-165	2.27e-163	733	838	919	2795	3120	3308	VDD91310.1	unnamed protein product [Enterobius vermicularis]
TRINITY_DN393_c0_g1	1161.79	139.31	3.0573	2.79e-165	3.17e-163	1188	1254	1343	118	124	152	EYB93146.1	hypothetical protein Y032_0185g1018 [Ancylostoma ceylanicum]
TRINITY_DN1928_c0_g1	136.5	1124.34	-3.0417	2.91e-165	3.3e-163	162	162	121	1025	1007	1138	XP_024509943.1	Calmodulin-like protein 3 [Strongyloides ratti]|CEF70747.1 Calmodulin-like protein 3 [Strongyloides ratti]
TRINITY_DN5689_c0_g1	513.63	2089.55	-2.0243	3.57e-165	4.04e-163	598	554	522	1898	1874	2120	OZG06350.1	hypothetical protein FL82_02253, partial [Caenorhabditis remanei]|POM52622.1 hypothetical protein FL81_03253 [Caenorhabditis remanei]
TRINITY_DN5550_c0_g1	569.3	2278.76	-2.001	3.61e-165	4.08e-163	572	663	620	2007	2163	2253	XP_013404302.1	von Willebrand factor A domain-containing protein 2 [Lingula anatina]
TRINITY_DN8892_c0_g1	368.61	1698.01	-2.2042	4.87e-165	5.49e-163	391	394	416	1474	1531	1791	XP_024507125.1	RasGAP protein, C-terminal domain and Calponin homology domain and Ras GTPase-activating protein domain and Rho GTPase activation protein domain-containing protein [Strongyloides ratti]|CEF67925.1 RasGAP protein, C-terminal domain and Calponin homology domain and Ras GTPase-activating protein domain and Rho GTPase activation protein domain-containing protein [Strongyloides ratti]
TRINITY_DN3549_c0_g1	176.12	1179.67	-2.7439	7.69e-165	8.65e-163	211	183	180	1015	1099	1216	KHN76445.1	Oxysterol-binding protein 1 [Toxocara canis]
TRINITY_DN23906_c0_g1	1066.37	21.23	5.626	1.05e-164	1.17e-162	1162	1180	1133	16	11	34	EYC20060.1	hypothetical protein Y032_0023g847 [Ancylostoma ceylanicum]
TRINITY_DN5924_c0_g1	3590.35	9290.74	-1.3718	3.73e-164	4.18e-162	3854	3917	3928	7879	8608	9758	XP_013308094.1	kinase domain protein [Necator americanus]|ETN85867.1 kinase domain protein [Necator americanus]
TRINITY_DN2420_c0_g1	1432.34	255.71	2.4836	4.51e-164	5.04e-162	1506	1572	1589	211	238	274	TRINITY_DN2420_c0_g1	-
TRINITY_DN1978_c0_g1	208.33	1310.08	-2.6527	5.81e-164	6.48e-162	215	258	206	1166	1188	1342	RCN48896.1	putative dGTPase [Ancylostoma caninum]
TRINITY_DN874_c0_g1	526.1	2140.35	-2.0246	8.7e-164	9.69e-162	541	567	606	1839	2052	2146	KHN79838.1	Inositol 1,4,5-trisphosphate receptor type 1 [Toxocara canis]
TRINITY_DN3455_c0_g1	193.03	1250.46	-2.6959	1.07e-163	1.19e-161	191	234	204	1073	1167	1290	KHJ75585.1	unspecific monooxygenase [Oesophagostomum dentatum]
TRINITY_DN64966_c0_g1	1694.97	262.15	2.6902	1.58e-163	1.75e-161	1713	1845	1964	197	263	282	CDJ83602.1	UBA THIF-type NAD FAD binding fold and Ubiquitin-activating enzyme and Ubiquitin-activating enzyme repeat and Ubiquitin-activating enzyme e1 domain containing protein [Haemonchus contortus]
TRINITY_DN5613_c0_g1	126.12	1026.99	-3.0253	1.64e-163	1.81e-161	148	128	135	957	907	1030	TRINITY_DN5613_c0_g1	-
TRINITY_DN3392_c0_g1	160.5	1115.76	-2.7971	2.11e-163	2.33e-161	165	187	171	1035	1005	1103	TRINITY_DN3392_c0_g1	-
TRINITY_DN9087_c0_g1	71.8	859.43	-3.5812	2.69e-163	2.97e-161	89	72	73	755	812	856	VDL71632.1	unnamed protein product [Nippostrongylus brasiliensis]
TRINITY_DN3131_c0_g1	1367.23	211.44	2.6958	8.3e-163	9.14e-161	1573	1492	1391	200	203	191	OZG15812.1	hypothetical protein FL83_09804, partial [Caenorhabditis latens]
TRINITY_DN492_c0_g1	965.62	84.46	3.5115	1.55e-162	1.71e-160	1057	1106	984	68	79	92	TRINITY_DN492_c0_g1	-
TRINITY_DN833_c0_g1	665.6	3400.99	-2.3536	1.62e-162	1.78e-160	655	686	827	2734	3248	3636	PAV57284.1	hypothetical protein WR25_25661 [Diploscapter pachys]
TRINITY_DN4095_c0_g1	6123.24	13540.8	-1.145	1.71e-162	1.87e-160	6561	6789	6603	12034	12400	13759	XP_003138924.1	hypothetical protein LOAG_03339 [Loa loa]|EFO25144.1 hypothetical protein LOAG_03339 [Loa loa]
TRINITY_DN3810_c1_g1	5053.67	12392.4	-1.294	2.11e-162	2.31e-160	5646	5630	5194	11274	11239	12417	RCN51052.1	putative ADP/ATP translocase 2 [Ancylostoma caninum]
TRINITY_DN1515_c0_g1	302.03	1602.09	-2.4078	2.24e-162	2.45e-160	299	341	344	1367	1446	1715	PAV70690.1	hypothetical protein WR25_06755 [Diploscapter pachys]
TRINITY_DN2623_c0_g1	5933.93	15978.2	-1.429	7.54e-161	8.21e-159	6886	6468	5986	14642	14463	15921	TRINITY_DN2623_c0_g1	-
TRINITY_DN1896_c7_g3	12692.9	5032.65	1.3345	8.4e-161	9.13e-159	13305	14311	13744	4298	4794	5109	TRINITY_DN1896_c7_g3	-
TRINITY_DN2181_c0_g1	207.43	1212.28	-2.5468	8.42e-161	9.13e-159	235	223	218	1111	1088	1218	KHN70942.1	Nuclear hormone receptor family member nhr-28 [Toxocara canis]
TRINITY_DN2879_c0_g1	236.96	1316.56	-2.4744	2.1e-160	2.27e-158	255	242	275	1135	1239	1341	KHN82489.1	Dipeptidyl peptidase family member 1 [Toxocara canis]
TRINITY_DN3395_c1_g1	498.64	1987.14	-1.9949	2.55e-160	2.75e-158	569	532	524	1737	1793	2081	TRINITY_DN3395_c1_g1	-
TRINITY_DN18131_c0_g1	230.18	1330.94	-2.5311	2.93e-160	3.16e-158	242	255	253	1220	1278	1246	CAP35023.2	Protein CBG17339 [Caenorhabditis briggsae]
TRINITY_DN1452_c0_g2	8032.4	3459.92	1.2151	4.11e-160	4.43e-158	8863	8714	8598	3078	3209	3468	VDK53803.1	unnamed protein product [Anisakis simplex]
TRINITY_DN3438_c0_g1	474.88	2085.23	-2.1351	6.75e-160	7.25e-158	476	509	562	1797	1896	2197	KHN75750.1	Aspartyl/asparaginyl beta-hydroxylase [Toxocara canis]
TRINITY_DN525_c0_g1	1951.94	5383.16	-1.4638	6.52e-159	7e-157	2124	2053	2183	4635	4950	5616	VDK45133.1	unnamed protein product [Anisakis simplex]
TRINITY_DN55301_c0_g1	250.4	1302.33	-2.3785	1.49e-158	1.59e-156	279	272	265	1186	1200	1283	TRINITY_DN55301_c0_g1	-
TRINITY_DN4667_c0_g1	199.85	1314.63	-2.7182	2.5e-158	2.67e-156	196	211	244	1094	1278	1339	KHN79490.1	Copine family protein 2 [Toxocara canis]
TRINITY_DN2037_c0_g1	233.55	1322.46	-2.5017	3.13e-158	3.34e-156	272	228	261	1142	1238	1352	XP_013309168.1	POT family protein [Necator americanus]|ETN86941.1 POT family protein [Necator americanus]
TRINITY_DN22367_c0_g1	220.64	1218.19	-2.4649	3.86e-158	4.12e-156	242	244	233	1078	1145	1211	TRINITY_DN22367_c0_g1	-
TRINITY_DN4839_c0_g1	34.38	765.45	-4.4771	5.78e-158	6.14e-156	34	38	40	663	726	770	WP_089913267.1	glycosyl hydrolase family 43 [Chitinophaga rupis]|SEM12988.1 Beta-xylosidase, GH43 family [Chitinophaga rupis]
TRINITY_DN5049_c0_g1	189.05	1145.22	-2.5987	1.31e-157	1.39e-155	214	192	210	1027	1060	1141	PDM69312.1	HLH domain-containing protein [Pristionchus pacificus]
TRINITY_DN633_c1_g1	2630.96	6320.76	-1.2645	2.1e-157	2.22e-155	2837	2875	2861	5564	5902	6359	TRINITY_DN633_c1_g1	-
TRINITY_DN18108_c0_g1	110.75	981.91	-3.1477	2.86e-157	3.03e-155	129	125	107	936	859	970	TRINITY_DN18108_c0_g1	-
TRINITY_DN66498_c0_g1	233.48	1418.04	-2.6018	3.51e-157	3.7e-155	280	247	234	1365	1290	1332	TRINITY_DN66498_c0_g1	-
TRINITY_DN10206_c0_g1	1683.66	4764.25	-1.5004	7.53e-157	7.93e-155	1847	1905	1735	4378	4391	4648	TRINITY_DN10206_c0_g1	-
TRINITY_DN11413_c0_g1	262.41	1347.91	-2.3612	1.4e-156	1.47e-154	283	276	296	1192	1208	1405	XP_024498686.1	Tubulin-specific chaperone cofactor E-like protein [Strongyloides ratti]|CEF59475.1 Tubulin-specific chaperone cofactor E-like protein [Strongyloides ratti]
TRINITY_DN7703_c0_g1	493.4	1950.33	-1.9828	1.63e-156	1.71e-154	566	532	510	1789	1740	1969	VBB31582.1	unnamed protein product [Acanthocheilonema viteae]
TRINITY_DN355_c0_g1	2261.45	638.06	1.8262	2.47e-156	2.59e-154	2500	2405	2464	589	583	625	CDJ87006.1	Ubiquitin domain containing protein [Haemonchus contortus]
TRINITY_DN58744_c0_g1	125.19	973.7	-2.959	6.12e-156	6.4e-154	133	149	126	882	906	955	XP_021957724.1	uncharacterized protein LOC110853719 [Folsomia candida]
TRINITY_DN5401_c0_g1	110.81	993.31	-3.1637	1.71e-155	1.78e-153	123	109	129	943	932	917	TRINITY_DN5401_c0_g1	-
TRINITY_DN5158_c0_g1	521.37	1922.5	-1.8827	2.05e-155	2.13e-153	575	568	556	1689	1784	1950	PAA81800.1	hypothetical protein BOX15_Mlig007642g2 [Macrostomum lignano]
TRINITY_DN11758_c0_g1	1361.17	5194.13	-1.9322	4.08e-155	4.25e-153	1296	1507	1631	4445	4852	5367	VDK47113.1	unnamed protein product [Anisakis simplex]
TRINITY_DN7870_c0_g1	3105.77	7381.42	-1.249	9.51e-155	9.88e-153	3378	3334	3408	6422	6947	7452	EYC37454.1	hypothetical protein Y032_0789g2363 [Ancylostoma ceylanicum]
TRINITY_DN1891_c0_g1	7465.16	3241.56	1.2034	1.48e-154	1.53e-152	8191	8084	8051	2867	3001	3274	EYC05507.1	hypothetical protein Y032_0081g1412 [Ancylostoma ceylanicum]
TRINITY_DN54873_c0_g1	1322.96	211.62	2.6451	1.61e-154	1.66e-152	1338	1432	1540	192	198	206	VDO63802.1	unnamed protein product [Heligmosomoides polygyrus]
TRINITY_DN3075_c0_g1	602.59	2379.62	-1.9817	7.31e-154	7.55e-152	598	648	717	2075	2236	2401	CDJ86177.1	PDZ domain containing protein [Haemonchus contortus]
TRINITY_DN3660_c0_g1	177.96	1145.93	-2.6869	1.35e-153	1.39e-151	219	179	182	1020	1038	1175	XP_024503567.1	Regulator of G protein signalling domain and Regulator of G protein signalling superfamily domain and Regulator of G-protein signalling, domain 1-containing protein [Strongyloides ratti]|CEF64366.1 Regulator of G protein signalling domain and Regulator of G protein signalling superfamily domain and Regulator of G-protein signalling, domain 1-containing protein [Strongyloides ratti]
TRINITY_DN1889_c0_g1	178.35	1233.51	-2.7907	2.05e-153	2.11e-151	167	205	209	1021	1151	1315	XP_026813324.1	box A-binding factor-like isoform X2 [Rhopalosiphum maidis]|XP_026813325.1 box A-binding factor-like isoform X2 [Rhopalosiphum maidis]
TRINITY_DN27789_c0_g1	389.54	1758.95	-2.1751	2.21e-153	2.27e-151	408	396	465	1521	1675	1765	XP_024499771.1	Stretchin-Mlck [Strongyloides ratti]|CEF60562.1 Stretchin-Mlck [Strongyloides ratti]
TRINITY_DN1734_c0_g1	1584.55	6951.79	-2.1335	2.6e-153	2.66e-151	1503	1671	1987	5775	6658	7201	CAD56895.1	R166.5-like protein [Meloidogyne artiellia]
TRINITY_DN8421_c0_g1	151.59	1019.65	-2.7496	3.88e-153	3.97e-151	174	158	162	926	939	1008	EYC44942.1	hypothetical protein Y032_0445g1589 [Ancylostoma ceylanicum]
TRINITY_DN2443_c0_g1	2776.33	6927.76	-1.3194	5.34e-153	5.46e-151	3033	3028	2986	5958	6354	7253	KHN83443.1	hypothetical protein Tcan_05117 [Toxocara canis]
TRINITY_DN2615_c0_g1	453.44	2163.1	-2.2545	8.49e-153	8.66e-151	430	493	554	1841	2022	2245	TRINITY_DN2615_c0_g1	-
TRINITY_DN5229_c0_g1	2380.26	6474.36	-1.4437	9.38e-153	9.55e-151	2500	2532	2723	5563	6143	6561	RCN52117.1	kinase domain protein [Ancylostoma caninum]
TRINITY_DN4247_c0_g1	408.98	1830.19	-2.1617	1.44e-152	1.47e-150	448	485	400	1592	1762	1805	KJH51387.1	hypothetical protein DICVIV_02401 [Dictyocaulus viviparus]
TRINITY_DN1241_c0_g1	1073.08	3427.94	-1.6757	1.62e-152	1.65e-150	1094	1162	1240	2975	3229	3466	XP_003103150.1	CRE-PCP-1 protein [Caenorhabditis remanei]|EFP04208.1 CRE-PCP-1 protein [Caenorhabditis remanei]
TRINITY_DN891_c0_g1	431.9	1932.52	-2.1621	2e-152	2.02e-150	454	439	514	1621	1851	1984	OZF90011.1	hypothetical protein FL82_13369, partial [Caenorhabditis remanei]
TRINITY_DN8_c0_g1	769.54	2575.23	-1.7428	2.12e-152	2.14e-150	864	859	785	2250	2354	2665	TRINITY_DN8_c0_g1	-
TRINITY_DN2636_c0_g1	174.6	1084.11	-2.6344	2.87e-152	2.9e-150	196	189	184	933	1035	1090	EGT42293.1	hypothetical protein CAEBREN_03356 [Caenorhabditis brenneri]
TRINITY_DN1790_c0_g2	1054.81	148.22	2.831	3.35e-152	3.38e-150	1135	1139	1163	123	149	146	TRINITY_DN1790_c0_g2	-
TRINITY_DN1621_c0_g1	367.89	1635.72	-2.1525	5.35e-152	5.39e-150	395	436	368	1459	1498	1656	CDJ88738.1	ATPase and Haloacid dehalogenase hydrolase domain containing protein [Haemonchus contortus]
TRINITY_DN339_c0_g1	1365.85	4325.36	-1.6633	8.74e-152	8.78e-150	1422	1469	1559	3600	4123	4494	KHN70834.1	G protein-coupled receptor kinase 1 [Toxocara canis]
TRINITY_DN12497_c0_g1	197.93	1137.29	-2.5227	1.23e-151	1.23e-149	216	219	210	979	1074	1156	XP_024499953.1	C2 domain and von Willebrand factor, type A domain and Copine domain-containing protein [Strongyloides ratti]|CEF60744.1 C2 domain and von Willebrand factor, type A domain and Copine domain-containing protein [Strongyloides ratti]
TRINITY_DN6220_c1_g1	93.92	864.39	-3.2024	1.99e-151	1.99e-149	109	90	107	772	787	879	PIC38512.1	hypothetical protein B9Z55_010505 [Caenorhabditis nigoni]
TRINITY_DN39007_c0_g1	3375.9	969.55	1.7997	3.41e-151	3.4e-149	3481	3958	3562	828	933	974	TRINITY_DN39007_c0_g1	-
TRINITY_DN4421_c0_g1	321.36	1525.68	-2.2475	3.95e-151	3.94e-149	358	318	371	1353	1371	1582	KHN87470.1	Lysosomal alpha-mannosidase [Toxocara canis]
TRINITY_DN2747_c0_g1	176.56	1270.34	-2.8477	4.03e-151	4.01e-149	169	177	229	1064	1202	1322	KHN71977.1	BAI1-associated protein 3 [Toxocara canis]
TRINITY_DN6938_c0_g1	1152.46	4445.68	-1.9479	4.34e-151	4.32e-149	1120	1232	1402	3766	4152	4638	XP_024498837.1	Phosphate-regulating neutral endopeptidase [Strongyloides ratti]|CEF59626.1 Phosphate-regulating neutral endopeptidase [Strongyloides ratti]
TRINITY_DN9778_c0_g1	150.06	1003.04	-2.7405	5.87e-151	5.83e-149	160	171	158	906	933	987	RHZ62066.1	hypothetical protein Glove_344g51 [Diversispora epigaea]
TRINITY_DN3337_c0_g1	259.27	1308.33	-2.3352	7.7e-151	7.63e-149	299	282	264	1137	1227	1327	TRINITY_DN3337_c0_g1	-
TRINITY_DN11843_c0_g1	23.32	761.95	-5.0296	9.07e-151	8.97e-149	24	27	25	685	722	739	OQR72073.1	3-oxoacyl-[acyl-carrier-protein] reductase FabG-like [Tropilaelaps mercedesae]
TRINITY_DN2370_c0_g1	4603.23	1622.19	1.5046	1.17e-150	1.16e-148	5118	5158	4726	1404	1546	1625	TRINITY_DN2370_c0_g1	-
TRINITY_DN1598_c0_g1	200.7	1264.01	-2.6554	2.51e-150	2.48e-148	229	205	220	1018	1234	1320	TRINITY_DN1598_c0_g1	-
TRINITY_DN9328_c0_g1	233.19	1235.19	-2.405	3.03e-150	2.98e-148	253	271	236	1113	1131	1238	PDM63182.1	kvs-4, partial [Pristionchus pacificus]
TRINITY_DN21055_c0_g1	16714.8	38223	-1.1933	4.02e-150	3.95e-148	17364	18479	18618	32950	35851	39066	KHN79045.1	Receptor-type tyrosine-protein phosphatase N2, partial [Toxocara canis]
TRINITY_DN2336_c0_g1	196.63	1212.26	-2.6239	1.33e-149	1.3e-147	237	223	181	1068	1127	1224	PDM75883.1	hypothetical protein PRIPAC_38514 [Pristionchus pacificus]
TRINITY_DN2416_c0_g1	46.32	810.91	-4.13	1.34e-149	1.31e-147	65	42	44	708	696	889	TRINITY_DN2416_c0_g1	-
TRINITY_DN2423_c0_g1	111.99	901.61	-3.009	7.24e-149	7.08e-147	121	132	112	783	853	907	XP_024509747.1	Hypothetical protein SRAE_2000517900 [Strongyloides ratti]|CEF70550.1 Hypothetical protein SRAE_2000517900 [Strongyloides ratti]
TRINITY_DN66964_c0_g1	201.59	1150.98	-2.5129	8.86e-149	8.64e-147	229	222	206	1041	1089	1111	EYB82985.1	hypothetical protein Y032_0345g3104 [Ancylostoma ceylanicum]
TRINITY_DN6045_c0_g1	221.55	1271.08	-2.5206	1.25e-148	1.22e-146	255	232	235	1046	1242	1301	KHN83606.1	BTB and MATH domain-containing protein 39 [Toxocara canis]
TRINITY_DN123_c0_g1	2398.71	693.81	1.7886	1.44e-148	1.4e-146	2706	2583	2528	591	638	731	XP_024500054.1	Cystinosin [Strongyloides ratti]|CEF60845.1 Cystinosin [Strongyloides ratti]
TRINITY_DN62156_c0_g1	1091.07	140.85	2.9495	2.21e-148	2.15e-146	1108	1238	1209	109	133	157	PDM84502.1	tatn-1 [Pristionchus pacificus]
TRINITY_DN1752_c0_g1	1825.68	6490.95	-1.8302	2.51e-148	2.43e-146	1817	1907	2223	5477	6110	6744	KHN71877.1	Transient receptor potential channel [Toxocara canis]
TRINITY_DN8601_c0_g1	23.31	744.76	-4.9969	3e-148	2.9e-146	28	28	20	670	689	740	TRINITY_DN8601_c0_g1	-
TRINITY_DN1004_c0_g1	1256.07	3484.64	-1.4722	3.56e-148	3.44e-146	1382	1352	1359	3020	3288	3522	XP_024502938.1	Hypothetical protein SRAE_1000199500 [Strongyloides ratti]|CEF63737.1 Hypothetical protein SRAE_1000199500 [Strongyloides ratti]
TRINITY_DN3755_c0_g1	469.44	2357.01	-2.3284	5.87e-148	5.66e-146	452	487	590	1949	2247	2463	TRINITY_DN3755_c0_g1	-
TRINITY_DN95_c0_g1	486	2261.09	-2.2182	8.17e-148	7.87e-146	454	528	601	1992	2114	2270	KXJ24799.1	Myoblast growth factor receptor egl-15 [Exaiptasia pallida]
TRINITY_DN8531_c0_g1	972.97	118.37	3.0412	1.1e-147	1.06e-145	1083	1099	989	113	107	113	KHN85537.1	hypothetical protein Tcan_13281 [Toxocara canis]
TRINITY_DN6702_c0_g1	1105.63	178.25	2.6322	1.28e-147	1.23e-145	1211	1226	1166	163	154	186	EGT47110.1	hypothetical protein CAEBREN_28565 [Caenorhabditis brenneri]
TRINITY_DN968_c1_g1	46.62	750	-4.0071	2.18e-147	2.09e-145	53	61	38	691	679	743	TRINITY_DN968_c1_g1	-
TRINITY_DN10436_c0_g1	165.41	1019.4	-2.6235	5.26e-147	5.03e-145	179	180	180	927	929	1017	VDK42199.1	unnamed protein product [Anisakis simplex]
TRINITY_DN11742_c0_g1	113.21	925.51	-3.0308	5.6e-147	5.34e-145	120	140	109	825	883	899	XP_024498611.1	Kyphoscoliosis peptidase [Strongyloides ratti]|CEF59400.1 Kyphoscoliosis peptidase [Strongyloides ratti]
TRINITY_DN20995_c0_g1	93	895.79	-3.2686	8.81e-147	8.4e-145	97	101	105	718	873	941	KHJ86797.1	glycosyl hydrolase, family 31, partial [Oesophagostomum dentatum]
TRINITY_DN2444_c0_g1	263.57	1304.16	-2.3069	1.49e-146	1.42e-144	306	284	269	1129	1232	1318	CDJ97498.1	Na+ channel domain containing protein [Haemonchus contortus]
TRINITY_DN853_c0_g1	245.16	1283.89	-2.3887	1.5e-146	1.43e-144	287	262	250	1099	1240	1282	RCN49306.1	Carboxylesterase [Ancylostoma caninum]
TRINITY_DN5166_c0_g1	279.36	1562.7	-2.4847	2.87e-146	2.73e-144	283	288	339	1280	1439	1702	VDM23556.1	unnamed protein product [Toxocara canis]
TRINITY_DN5491_c0_g1	58.63	760.62	-3.6981	3.1e-146	2.93e-144	52	73	66	666	693	788	EYB87117.1	hypothetical protein Y032_0268g798 [Ancylostoma ceylanicum]
TRINITY_DN10053_c1_g1	916.07	3605.75	-1.9771	5.77e-146	5.46e-144	888	982	1114	3036	3403	3744	PAV84534.1	hypothetical protein WR25_22043 [Diploscapter pachys]
TRINITY_DN4011_c0_g1	576.3	2004.63	-1.7985	7.02e-146	6.63e-144	631	635	612	1741	1897	2016	XP_024498790.1	Putative tyrosine-protein kinase Wsck [Strongyloides ratti]|CEF59579.1 Putative tyrosine-protein kinase Wsck [Strongyloides ratti]
TRINITY_DN2259_c0_g1	2928.49	1001.82	1.5479	1e-145	9.43e-144	3175	3243	3125	898	937	988	PAV64992.1	hypothetical protein WR25_19626 [Diploscapter pachys]
TRINITY_DN11815_c0_g1	137.85	1055.62	-2.9375	1.18e-145	1.11e-143	128	152	169	876	1028	1076	PAV78444.1	hypothetical protein WR25_13244 [Diploscapter pachys]
TRINITY_DN2411_c0_g1	1105.61	144.4	2.9329	2.09e-145	1.96e-143	1109	1223	1270	120	125	164	PAV71850.1	hypothetical protein WR25_12474 [Diploscapter pachys]
TRINITY_DN12275_c0_g1	4357.15	1428.13	1.6091	2.9e-145	2.72e-143	5058	4760	4383	1266	1303	1460	XP_024504451.1	4-hydroxyphenylpyruvate dioxygenase [Strongyloides ratti]|CEF65250.1 4-hydroxyphenylpyruvate dioxygenase [Strongyloides ratti]
TRINITY_DN4295_c0_g1	3320.65	10730.1	-1.6922	5.2e-145	4.87e-143	3360	3442	4015	9097	10000	11209	XP_002645498.1	Hypothetical protein CBG22748 [Caenorhabditis briggsae]|CAP39268.1 Protein CBG22748 [Caenorhabditis briggsae]
TRINITY_DN828_c0_g1	873.53	22.24	5.2898	8.06e-145	7.53e-143	1006	959	882	22	14	27	OQR72073.1	3-oxoacyl-[acyl-carrier-protein] reductase FabG-like [Tropilaelaps mercedesae]
TRINITY_DN2238_c0_g1	281.76	1349.43	-2.2597	1e-144	9.38e-143	282	317	319	1213	1263	1326	CRZ24169.1	Bm2324 [Brugia malayi]
TRINITY_DN1611_c0_g1	1323.26	228.86	2.532	1.96e-144	1.83e-142	1550	1451	1312	210	206	229	EGT46568.1	hypothetical protein CAEBREN_25896 [Caenorhabditis brenneri]
TRINITY_DN76_c0_g1	1019.89	3183.92	-1.6428	2e-144	1.86e-142	1071	1106	1146	2685	2973	3336	VDN03818.1	unnamed protein product [Thelazia callipaeda]
TRINITY_DN1281_c0_g1	127.05	919.54	-2.856	2.1e-144	1.95e-142	140	136	138	787	848	962	XP_024509693.1	Phospholipase C, phosphatidylinositol-specific, X domain and Phosphoinositide phospholipase C family and Phospholipase C, phosphatidylinositol-specific, Y domain and EF-hand domain pair and Pleckstrin homology-like domain and Phospholipase C, phosphoinositol-specific, EF-hand-like domain and PLC-like phosphodiesterase, TIM beta/alpha-barrel domain-containing protein [Strongyloides ratti]|CEF70496…
TRINITY_DN11964_c0_g1	571.61	2082.21	-1.8649	3.18e-144	2.95e-142	670	613	580	1873	1886	2113	VBB31582.1	unnamed protein product [Acanthocheilonema viteae]
TRINITY_DN25787_c0_g1	72.13	766.46	-3.4097	6.11e-144	5.65e-142	80	73	82	665	735	761	TRINITY_DN25787_c0_g1	-
TRINITY_DN17062_c0_g1	128.88	981.7	-2.9295	1.23e-143	1.14e-141	126	160	134	822	938	1012	TRINITY_DN17062_c0_g1	-
TRINITY_DN4010_c0_g1	529.87	2031.2	-1.9388	1.28e-143	1.19e-141	597	603	527	1732	1889	2115	NP_001294572.1	Zrt (ZRT), Irt-(IRT-) like Protein Transporter [Caenorhabditis elegans]|CDH93375.1 Zrt (ZRT), Irt-(IRT-) like Protein Transporter [Caenorhabditis elegans]
TRINITY_DN8392_c0_g1	2535.75	6310.83	-1.3155	1.48e-143	1.36e-141	2707	2834	2722	5413	6031	6359	PDM60134.1	asp-4 [Pristionchus pacificus]
TRINITY_DN5651_c0_g1	1064.65	147.49	2.8515	2.49e-143	2.29e-141	1222	1185	1063	138	125	153	TRINITY_DN5651_c0_g1	-
TRINITY_DN5840_c0_g1	708.55	2282.05	-1.6876	3.4e-143	3.12e-141	776	784	749	2003	2078	2360	KHN76503.1	Ancylostoma secreted protein [Toxocara canis]
TRINITY_DN5447_c0_g1	100.95	850.85	-3.0755	6.46e-143	5.93e-141	111	115	103	717	812	873	KJH42778.1	deoxyribonuclease-2 domain protein [Dictyocaulus viviparus]
TRINITY_DN3814_c0_g1	502.84	1949.36	-1.9547	9.47e-143	8.67e-141	586	561	492	1742	1775	1981	VDM37326.1	unnamed protein product [Toxocara canis]
TRINITY_DN1811_c0_g2	325.02	1450.55	-2.158	1.44e-142	1.31e-140	344	352	363	1250	1412	1427	KHN80157.1	Multidrug resistance protein 1A [Toxocara canis]
TRINITY_DN26677_c0_g1	185.58	1173.24	-2.6599	2.16e-142	1.97e-140	230	206	169	1078	1071	1156	TRINITY_DN26677_c0_g1	-
TRINITY_DN2838_c0_g1	2484.12	644.4	1.9453	2.4e-142	2.19e-140	2603	2599	2891	537	592	693	VDM44869.1	unnamed protein product [Toxocara canis]
TRINITY_DN14316_c0_g1	999.47	138.53	2.8524	5.07e-142	4.62e-140	1093	1102	1062	139	112	139	XP_024507730.1	Short-chain dehydrogenase/reductase SDR family and Glucose/ribitol dehydrogenase family and NAD(P)-binding domain-containing protein [Strongyloides ratti]|CEF68530.1 Short-chain dehydrogenase/reductase SDR family and Glucose/ribitol dehydrogenase family and NAD(P)-binding domain-containing protein [Strongyloides ratti]
TRINITY_DN4952_c0_g1	340.68	1455.84	-2.0955	5.15e-142	4.68e-140	351	377	382	1271	1370	1465	XP_024510279.1	Sodium bicarbonate transporter-like protein 11 [Strongyloides ratti]|CEF71083.1 Sodium bicarbonate transporter-like protein 11 [Strongyloides ratti]
TRINITY_DN3061_c0_g1	232.86	1261.57	-2.437	1.02e-141	9.26e-140	275	256	228	1181	1163	1206	TRINITY_DN3061_c0_g1	-
TRINITY_DN56149_c0_g1	870.64	96.92	3.1646	1.04e-141	9.44e-140	976	909	952	79	92	103	KHN81633.1	26S proteasome non-ATPase regulatory subunit 6 [Toxocara canis]
TRINITY_DN8098_c0_g1	213.94	1164	-2.4441	1.9e-141	1.72e-139	210	243	244	1012	1089	1183	VDM41595.1	unnamed protein product [Toxocara canis]
TRINITY_DN1896_c34_g1	5107.74	2012.24	1.3436	2.54e-141	2.3e-139	5404	5753	5487	1753	1868	2057	TRINITY_DN1896_c34_g1	-
TRINITY_DN18826_c0_g1	1147.36	209.54	2.4542	2.77e-141	2.5e-139	1277	1247	1215	188	201	201	PAV63096.1	hypothetical protein WR25_17335 [Diploscapter pachys]
TRINITY_DN2979_c0_g1	143.69	1006.11	-2.8082	8.77e-141	7.9e-139	141	145	182	889	938	1010	KHN82747.1	KN motif and ankyrin repeat domain-containing protein 1 [Toxocara canis]
TRINITY_DN4579_c0_g1	21699.9	43717.9	-1.0105	1.04e-140	9.36e-139	24168	23701	22847	39526	40335	43336	ADN00780.1	class 3 lipase protein [Teladorsagia circumcincta]
TRINITY_DN7417_c0_g1	430.98	1983.33	-2.2026	1.14e-140	1.03e-138	483	404	517	1675	1866	2060	XP_024499498.1	Hypothetical protein SRAE_X000202700 [Strongyloides ratti]|CEF60289.1 Hypothetical protein SRAE_X000202700 [Strongyloides ratti]
TRINITY_DN8248_c0_g1	1477.12	4030.51	-1.4484	2.56e-140	2.29e-138	1535	1656	1622	3517	3677	4184	VDM44747.1	unnamed protein product [Toxocara canis]
TRINITY_DN2058_c0_g1	213.3	1162.08	-2.4464	5.43e-140	4.86e-138	233	226	236	971	1083	1230	TRINITY_DN2058_c0_g1	-
TRINITY_DN5757_c1_g1	204.8	1332.8	-2.7027	7.88e-140	7.04e-138	210	191	266	1118	1286	1358	KHN74573.1	Nuclear hormone receptor family member nhr-48 [Toxocara canis]
TRINITY_DN3914_c0_g1	4901.08	11273.2	-1.2018	1.04e-139	9.31e-138	5147	5354	5468	9713	10620	11477	EPB73976.1	tyrosine transaminase [Ancylostoma ceylanicum]|EYC06730.1 hypothetical protein Y032_0074g863 [Ancylostoma ceylanicum]
TRINITY_DN985_c1_g1	775.61	42.37	4.1987	1.31e-139	1.17e-137	905	853	770	38	44	37	EYC15560.1	hypothetical protein Y032_0036g3212 [Ancylostoma ceylanicum]
TRINITY_DN2938_c0_g1	8340.14	17426.2	-1.0631	2.28e-139	2.03e-137	8824	9121	9230	15379	16227	17536	KHN82741.1	Zinc finger protein [Toxocara canis]
TRINITY_DN25483_c0_g1	1082.51	3201.77	-1.5645	5.63e-139	5e-137	1251	1166	1111	2860	2887	3286	PAV89139.1	hypothetical protein WR25_14152 [Diploscapter pachys]
TRINITY_DN1267_c0_g1	144.56	934.29	-2.6925	9.07e-139	8.05e-137	148	162	161	827	852	957	OZC04923.1	hypothetical protein X798_08115 [Onchocerca flexuosa]
TRINITY_DN2896_c0_g1	78.85	776.6	-3.2993	9.35e-139	8.28e-137	88	93	76	705	740	741	VDP20835.1	unnamed protein product [Heligmosomoides polygyrus]
TRINITY_DN4335_c0_g1	6827.24	1679.96	2.0224	1.54e-138	1.36e-136	6559	7261	8418	1381	1593	1774	KIH68428.1	Beta-ketoacyl synthase protein [Ancylostoma duodenale]
TRINITY_DN127_c0_g1	213.69	1267.62	-2.5692	2.72e-138	2.4e-136	204	223	269	1075	1184	1321	KHN70976.1	hypothetical protein Tcan_17654 [Toxocara canis]
TRINITY_DN4152_c0_g1	119.99	864.98	-2.8497	3.66e-138	3.22e-136	134	128	129	759	826	853	TRINITY_DN4152_c0_g1	-
TRINITY_DN9538_c0_g1	1864.73	395.52	2.2352	4.64e-138	4.08e-136	1912	1987	2176	310	384	425	AAN84543.1	heat shock protein 70 A2, partial [Panagrellus redivivus]
TRINITY_DN3411_c0_g1	330.73	1457.34	-2.1394	1.46e-137	1.28e-135	381	375	322	1316	1333	1459	EYB97442.1	hypothetical protein Y032_0141g2274 [Ancylostoma ceylanicum]
TRINITY_DN2565_c0_g1	39.86	709.66	-4.1529	4.23e-137	3.71e-135	53	49	28	659	650	689	TRINITY_DN2565_c0_g1	-
TRINITY_DN2052_c1_g1	1036.2	148.65	2.7976	1.33e-136	1.17e-134	1154	1159	1064	112	146	163	EJW88499.1	26S protease regulatory subunit 6b [Wuchereria bancrofti]
TRINITY_DN4900_c0_g1	250.88	1616.5	-2.6884	1.4e-136	1.22e-134	234	253	330	1312	1576	1679	XP_003116776.1	CRE-PTP-3 protein [Caenorhabditis remanei]|EFO85642.1 CRE-PTP-3 protein [Caenorhabditis remanei]
TRINITY_DN36293_c0_g1	4564.08	1719.77	1.4087	1.58e-136	1.38e-134	5076	5055	4743	1587	1600	1654	KHN81423.1	60S ribosomal export protein NMD3 [Toxocara canis]
TRINITY_DN5601_c0_g1	85	777.4	-3.1927	2.23e-136	1.94e-134	91	96	90	735	690	764	XP_024502911.1	Histidine phosphatase superfamily, clade-2-containing protein [Strongyloides ratti]|CEF63710.1 Histidine phosphatase superfamily, clade-2-containing protein [Strongyloides ratti]
TRINITY_DN16923_c0_g1	58.95	707.49	-3.5856	3.49e-136	3.04e-134	56	63	73	622	675	697	RCN40005.1	unspecific monooxygenase [Ancylostoma caninum]
TRINITY_DN6316_c0_g1	4082.47	1531.73	1.4138	4.03e-136	3.5e-134	4392	4501	4410	1290	1465	1569	VDM39370.1	unnamed protein product [Toxocara canis]
TRINITY_DN3721_c0_g1	172.47	988.39	-2.5186	5.65e-136	4.9e-134	191	183	188	899	896	991	VDD88564.1	unnamed protein product [Enterobius vermicularis]
TRINITY_DN1007_c0_g1	359.67	1457.09	-2.0186	7.9e-136	6.85e-134	389	391	392	1248	1378	1486	KHN83720.1	TBC1 domain family member 16 [Toxocara canis]
TRINITY_DN1973_c1_g1	103.43	811.79	-2.9725	8.47e-136	7.33e-134	113	107	117	739	726	824	VDL71187.1	unnamed protein product [Nippostrongylus brasiliensis]
TRINITY_DN2467_c0_g1	118.77	873.72	-2.8796	9.41e-136	8.14e-134	123	135	129	740	801	928	KFH69475.1	hypothetical protein MVEG_04287 [Mortierella verticillata NRRL 6337]
TRINITY_DN1879_c0_g1	2216.34	5664.41	-1.3535	1.66e-135	1.44e-133	2478	2454	2291	5263	5182	5503	XP_003113630.1	CRE-MAOC-1 protein [Caenorhabditis remanei]|EFP07542.1 CRE-MAOC-1 protein [Caenorhabditis remanei]|POM30674.1 hypothetical protein FL81_16820 [Caenorhabditis remanei]
TRINITY_DN4137_c0_g1	236.87	1179.66	-2.3158	2.2e-135	1.9e-133	277	254	241	1083	1079	1161	TRINITY_DN4137_c0_g1	-
TRINITY_DN2451_c0_g1	156.19	978.67	-2.6478	2.93e-135	2.52e-133	187	156	166	856	887	1020	XP_024509696.1	Carboxylesterase, type B domain-containing protein [Strongyloides ratti]|CEF70499.1 Carboxylesterase, type B domain-containing protein [Strongyloides ratti]
TRINITY_DN7389_c0_g1	966.72	3541.84	-1.8729	5.49e-135	4.72e-133	1142	1064	945	3425	3192	3342	TRINITY_DN7389_c0_g1	-
TRINITY_DN9241_c0_g1	94.77	859.12	-3.1795	1.25e-134	1.07e-132	116	114	79	792	793	834	TRINITY_DN9241_c0_g1	-
TRINITY_DN6536_c0_g1	74.58	726.12	-3.2835	1.84e-134	1.58e-132	84	74	85	648	662	738	TRINITY_DN6536_c0_g1	-
TRINITY_DN9330_c0_g1	226.14	1257.32	-2.4745	2.01e-134	1.72e-132	270	233	234	1223	1093	1222	POM40541.1	hypothetical protein FL81_13335 [Caenorhabditis remanei]
TRINITY_DN60096_c0_g1	790.17	60.27	3.7183	3.52e-134	3.01e-132	862	881	832	49	73	47	PAV78453.1	hypothetical protein WR25_12029 [Diploscapter pachys]
TRINITY_DN9572_c0_g1	72.74	748.86	-3.3633	3.68e-134	3.14e-132	79	76	82	720	677	709	TRINITY_DN9572_c0_g1	-
TRINITY_DN1684_c0_g1	425.82	1886.6	-2.1479	3.94e-134	3.36e-132	415	447	525	1601	1773	1953	KHN84563.1	Histone deacetylase 4 [Toxocara canis]
TRINITY_DN3126_c0_g1	5092.27	17206.4	-1.7566	4.12e-134	3.5e-132	4958	5367	6262	14475	16219	17902	NP_503306.1	Malate synthase [Caenorhabditis elegans]|Q10663.2 RecName: Full=Bifunctional glyoxylate cycle protein; AltName: Full=Gex-3-interacting protein 7; Includes: RecName: Full=Isocitrate lyase; Short=ICL; Short=Isocitrase; Short=Isocitratase; Includes: RecName: Full=Malate synthase|CCD63238.1 Malate synthase [Caenorhabditis elegans]
TRINITY_DN2308_c0_g1	13.51	791.77	-5.8739	7.39e-134	6.28e-132	11	18	15	711	706	817	KHJ80481.1	lectin C-type domain protein [Oesophagostomum dentatum]
TRINITY_DN10969_c0_g1	170.58	1033.95	-2.5992	1.28e-133	1.08e-131	210	178	168	929	981	1002	XP_024499448.1	Ectonucleotide pyrophosphatase/phosphodiesterase family member 6 [Strongyloides ratti]|CEF60239.2 Ectonucleotide pyrophosphatase/phosphodiesterase family member 6 [Strongyloides ratti]
TRINITY_DN26337_c0_g1	2675.9	788.51	1.7628	1.8e-133	1.53e-131	2728	2919	3071	678	767	778	WP_099868284.1	hypothetical protein [Pararhizobium haloflavum]
TRINITY_DN2009_c0_g1	858.67	2493.13	-1.5379	2.03e-133	1.72e-131	916	953	929	2222	2275	2535	VDK53521.1	unnamed protein product [Anisakis simplex]
TRINITY_DN502_c0_g1	2441.32	690.84	1.8215	2.11e-133	1.78e-131	2828	2693	2436	608	659	680	VDD94800.1	unnamed protein product [Enterobius vermicularis]
TRINITY_DN20389_c0_g1	2795.16	6339.17	-1.1813	2.96e-133	2.49e-131	3085	3097	2927	5650	5851	6373	XP_024501306.1	Hypothetical protein SRAE_1000037800 [Strongyloides ratti]|CEF62104.1 Hypothetical protein SRAE_1000037800 [Strongyloides ratti]
TRINITY_DN6905_c1_g1	3339.31	742.18	2.1687	4.17e-133	3.51e-131	3280	3473	4124	599	704	796	PDM69779.1	eef-2 [Pristionchus pacificus]
TRINITY_DN4969_c0_g1	47.58	658.69	-3.7913	4.58e-133	3.85e-131	45	54	56	603	599	654	AEC50045.1	theromacin [Hyriopsis cumingii]
TRINITY_DN5415_c0_g1	55.27	705.4	-3.6751	9.81e-133	8.23e-131	51	59	70	602	633	759	GAA31514.2	protein translocase subunit secA, partial [Clonorchis sinensis]
TRINITY_DN4224_c0_g1	1201.84	202.6	2.5702	1.35e-132	1.13e-130	1440	1248	1229	193	183	194	APQ40645.1	major sperm protein [Bursaphelenchus xylophilus]|APQ40646.1 major sperm protein [Bursaphelenchus xylophilus]
TRINITY_DN501_c0_g1	315.43	1338.92	-2.0857	1.88e-132	1.58e-130	358	346	324	1201	1205	1371	TRINITY_DN501_c0_g1	-
TRINITY_DN5693_c0_g1	151.94	1064.95	-2.81	2.78e-132	2.33e-130	149	172	174	838	1051	1122	PDM70970.1	trpa-1 [Pristionchus pacificus]
TRINITY_DN2225_c0_g1	1193.92	238.05	2.3278	8.38e-132	6.99e-130	1347	1315	1229	222	219	229	AEB66269.1	heat shock protein 20 [Bursaphelenchus xylophilus]
TRINITY_DN4313_c0_g1	125.51	856.89	-2.7715	1.05e-131	8.74e-130	141	135	133	731	817	870	VDD89969.1	unnamed protein product [Enterobius vermicularis]
TRINITY_DN1161_c0_g1	298.6	1272.66	-2.0915	2e-131	1.66e-129	332	314	327	1141	1181	1265	TRINITY_DN1161_c0_g1	-
TRINITY_DN2103_c0_g1	6409.89	2772.61	1.2087	2.41e-131	2e-129	6917	7039	6931	2371	2599	2857	KHN73515.1	Protein unc-45 -like protein B [Toxocara canis]
TRINITY_DN958_c0_g1	996.42	2824.63	-1.5034	3.94e-131	3.27e-129	1059	1128	1060	2465	2597	2910	XP_001901462.1	LP11564p [Brugia malayi]|CDQ02830.2 Bm4315 [Brugia malayi]
TRINITY_DN4976_c0_g1	305.35	1301.57	-2.0921	4.67e-131	3.87e-129	329	336	330	1120	1202	1353	CDJ81904.1	C2 calcium-dependent membrane targeting and Protein kinase C and Serine threonine protein kinase-related and Protein kinase domain containing protein [Haemonchus contortus]
TRINITY_DN6102_c0_g1	147.34	950.23	-2.6898	5.31e-131	4.39e-129	152	156	172	788	909	987	PDM60941.1	G protein-coupled receptor [Pristionchus pacificus]
TRINITY_DN62605_c0_g1	34.67	625.47	-4.1727	5.83e-131	4.81e-129	41	39	33	568	580	614	TRINITY_DN62605_c0_g1	-
TRINITY_DN12119_c0_g1	5439.79	11911.5	-1.1306	1.22e-130	1e-128	5886	6102	5739	10867	11102	11575	VDK55798.1	unnamed protein product, partial [Cylicostephanus goldi]
TRINITY_DN12188_c0_g2	5233.17	2026.06	1.3685	1.81e-130	1.49e-128	5610	5580	5861	1701	1917	2104	AAN84543.1	heat shock protein 70 A2, partial [Panagrellus redivivus]
TRINITY_DN5102_c0_g1	258.16	1246.35	-2.2719	2.67e-130	2.19e-128	260	273	308	1074	1150	1295	PAV59065.1	hypothetical protein WR25_10769 [Diploscapter pachys]
TRINITY_DN1196_c0_g1	368.91	1492.01	-2.0162	9.88e-130	8.11e-128	410	375	417	1271	1416	1524	EYC18395.1	hypothetical protein Y032_0027g1497 [Ancylostoma ceylanicum]
TRINITY_DN61303_c0_g1	581.69	2126.46	-1.87	1.19e-129	9.75e-128	615	589	691	1984	1922	2082	TRINITY_DN61303_c0_g1	-
TRINITY_DN2709_c0_g1	85	752.58	-3.1465	1.81e-129	1.49e-127	95	94	88	688	647	789	PAV55927.1	hypothetical protein WR25_02766 [Diploscapter pachys]
TRINITY_DN7104_c0_g1	698.9	2267.31	-1.6979	2.44e-129	2e-127	757	709	811	2032	2087	2273	VDK41915.1	unnamed protein product [Anisakis simplex]
TRINITY_DN1103_c0_g1	485	1940.89	-2.0012	3.05e-129	2.49e-127	508	499	573	1595	1869	2019	AAA17420.1	AvL3-1 [Acanthocheilonema viteae]
TRINITY_DN1915_c0_g1	728.58	2203.53	-1.5968	4.86e-129	3.97e-127	767	807	800	1936	2053	2226	KIH57143.1	integrase core domain protein [Ancylostoma duodenale]
TRINITY_DN2704_c0_g1	499.93	1704.49	-1.7696	5.49e-129	4.47e-127	545	537	547	1538	1546	1722	OZG11580.1	hypothetical protein FL83_13941, partial [Caenorhabditis latens]
TRINITY_DN2402_c0_g1	92.06	804.96	-3.1277	5.93e-129	4.83e-127	96	107	97	789	692	784	TRINITY_DN2402_c0_g1	-
TRINITY_DN3482_c0_g1	254.74	1225.14	-2.2663	1.14e-128	9.29e-127	255	293	282	1031	1156	1273	EPB79693.1	diacylglycerol kinase accessory domain protein [Ancylostoma ceylanicum]
TRINITY_DN463_c0_g1	1543.97	4143.28	-1.4244	1.19e-128	9.62e-127	1662	1686	1683	3461	3917	4326	XP_011186370.1	PREDICTED: UPF0483 protein GA18864 [Zeugodacus cucurbitae]
TRINITY_DN7506_c0_g1	372.22	1478.73	-1.9906	1.34e-128	1.09e-126	421	401	391	1255	1371	1551	XP_024501021.1	CD36 antigen family-containing protein [Strongyloides ratti]|CEF61819.1 CD36 antigen family-containing protein [Strongyloides ratti]
TRINITY_DN24148_c0_g1	2907.24	820.2	1.8264	1.49e-128	1.2e-126	3393	3236	2847	770	753	785	TRINITY_DN24148_c0_g1	-
TRINITY_DN12817_c0_g2	116.92	811.36	-2.795	2.38e-128	1.93e-126	134	122	125	722	736	831	EYC37341.1	hypothetical protein Y032_0801g2419 [Ancylostoma ceylanicum]
TRINITY_DN35089_c0_g1	164.52	946.47	-2.5242	3.27e-128	2.64e-126	172	175	189	849	896	921	XP_003110723.1	CRE-ALDO-2 protein [Caenorhabditis remanei]|EFO86555.1 CRE-ALDO-2 protein [Caenorhabditis remanei]
TRINITY_DN50192_c0_g1	1973.13	509.46	1.9544	4.1e-128	3.3e-126	2201	2273	1957	461	488	485	TRINITY_DN50192_c0_g1	-
TRINITY_DN1551_c1_g1	130.43	845.91	-2.6974	4.3e-128	3.46e-126	135	150	140	745	784	857	TRINITY_DN1551_c1_g1	-
TRINITY_DN4899_c0_g1	109.55	811.57	-2.8886	4.37e-128	3.51e-126	129	112	116	750	759	775	NP_504554.1	3 beta-hydroxysteroid dehydrogenase dhs-16 [Caenorhabditis elegans]|O16881.1 RecName: Full=3 beta-hydroxysteroid dehydrogenase dhs-16|CCD64121.1 3 beta-hydroxysteroid dehydrogenase dhs-16 [Caenorhabditis elegans]
TRINITY_DN11583_c0_g1	739.48	47.72	3.9504	7.14e-128	5.73e-126	761	902	747	39	44	52	ABW81468.1	2-cysteine peroxiredoxin [Bursaphelenchus xylophilus]
TRINITY_DN2656_c0_g1	112.61	849.81	-2.915	7.68e-128	6.16e-126	132	119	116	824	757	809	TRINITY_DN2656_c0_g1	-
TRINITY_DN167_c0_g1	1337.52	3445.05	-1.3651	1.16e-127	9.3e-126	1445	1417	1496	3026	3207	3484	CRZ23902.1	BMA-PQN-55 [Brugia malayi]
TRINITY_DN7828_c0_g1	30.98	623.12	-4.329	1.45e-127	1.16e-125	34	38	29	595	551	608	KHN81900.1	putative GH family 25 lysozyme 4 [Toxocara canis]|VDM41212.1 unnamed protein product [Toxocara canis]
TRINITY_DN4415_c0_g1	313.64	1323.83	-2.0771	1.72e-127	1.37e-125	350	330	342	1227	1229	1270	XP_013302645.1	metal cation transporter, ZIP family [Necator americanus]|ETN80418.1 metal cation transporter, ZIP family [Necator americanus]
TRINITY_DN555_c0_g1	111.11	850.46	-2.9372	2.35e-127	1.87e-125	115	120	127	692	790	924	XP_024507333.1	Nuclear hormone receptor, ligand-binding, core domain and Zinc finger, nuclear hormone receptor-type domain and Nuclear hormone receptor, ligand-binding domain and Zinc finger, NHR/GATA-type domain-containing protein [Strongyloides ratti]|CEF68133.1 Nuclear hormone receptor, ligand-binding, core domain and Zinc finger, nuclear hormone receptor-type domain and Nuclear hormone receptor, ligand-bind…
TRINITY_DN5511_c0_g1	818.2	109.59	2.9003	3.56e-127	2.83e-125	884	875	907	95	105	109	KIH65109.1	leucine Rich repeat-containing domain protein [Ancylostoma duodenale]
TRINITY_DN3929_c0_g1	1065.87	2910.35	-1.4494	9.53e-127	7.58e-125	1141	1153	1179	2523	2677	3016	PAV62465.1	hypothetical protein WR25_08585 isoform C [Diploscapter pachys]
TRINITY_DN7541_c0_g1	73.66	716.76	-3.2834	2.03e-126	1.61e-124	80	77	83	593	660	774	EYC12753.1	hypothetical protein Y032_0046g1402 [Ancylostoma ceylanicum]
TRINITY_DN7121_c0_g1	247.63	1153.85	-2.2201	2.11e-126	1.67e-124	269	283	255	1060	1024	1169	XP_021198492.1	uncharacterized protein LOC110382264 [Helicoverpa armigera]
TRINITY_DN51920_c0_g1	1391.96	4940.83	-1.8278	3.68e-126	2.91e-124	1349	1472	1713	4157	4762	5026	CAA60045.1	cytoplasmic intermediate filament protein [Ascaris lumbricoides]
TRINITY_DN5045_c0_g1	230.43	1148.45	-2.3168	5.54e-126	4.38e-124	273	242	236	1030	1109	1094	VDM27002.1	unnamed protein product [Toxocara canis]
TRINITY_DN590_c1_g1	635.65	2228.29	-1.8101	7.36e-126	5.8e-124	643	710	718	1846	2112	2338	VDM38754.1	unnamed protein product [Toxocara canis]
TRINITY_DN926_c0_g1	122.14	813.98	-2.7362	1.15e-125	9.06e-124	135	131	132	727	773	793	TRINITY_DN926_c0_g1	-
TRINITY_DN5185_c0_g1	7421.08	3109.44	1.2549	1.42e-125	1.11e-123	8355	8269	7562	2790	2814	3166	XP_024505157.1	Anamorsin [Strongyloides ratti]|CEF65957.1 Anamorsin [Strongyloides ratti]
TRINITY_DN4637_c0_g1	1507.37	7.73	7.5944	1.56e-125	1.23e-123	1732	1681	1500	6	6	10	TRINITY_DN4637_c0_g1	-
TRINITY_DN2562_c0_g1	768.41	2327.95	-1.5992	2.33e-125	1.83e-123	804	887	813	2040	2153	2375	KHN72523.1	hypothetical protein Tcan_14731 [Toxocara canis]
TRINITY_DN8124_c0_g1	639.19	2018.77	-1.6589	2.34e-125	1.83e-123	731	676	676	1829	1867	1992	TRINITY_DN8124_c0_g1	-
TRINITY_DN4922_c0_g1	281.8	1309.29	-2.2167	2.59e-125	2.02e-123	299	282	337	1125	1187	1387	KHN78139.1	Putative UDP-glucuronosyltransferase ugt-47 [Toxocara canis]
TRINITY_DN5933_c0_g1	133.19	857.17	-2.6865	4.2e-125	3.28e-123	139	151	144	722	817	881	PAV81030.1	hypothetical protein WR25_01983 isoform A [Diploscapter pachys]
TRINITY_DN1914_c0_g1	290.27	1244.96	-2.1003	6.1e-125	4.75e-123	324	323	299	1154	1122	1231	TRINITY_DN1914_c0_g1	-
TRINITY_DN11969_c0_g1	21.79	610.28	-4.8074	1.26e-124	9.8e-123	21	27	23	558	574	586	XP_003098677.1	hypothetical protein CRE_04172 [Caenorhabditis remanei]|EFP12230.1 hypothetical protein CRE_04172 [Caenorhabditis remanei]
TRINITY_DN28979_c0_g1	199.76	1038.38	-2.3782	1.6e-124	1.24e-122	212	233	206	879	990	1062	VDK51223.1	unnamed protein product [Anisakis simplex]
TRINITY_DN119_c0_g2	192.09	1025.6	-2.4166	1.75e-124	1.36e-122	196	234	196	904	959	1029	RCN47689.1	thioredoxin [Ancylostoma caninum]
TRINITY_DN1261_c0_g1	178.37	1040.35	-2.5445	1.85e-124	1.44e-122	164	200	217	906	984	1044	XP_003093674.1	hypothetical protein CRE_29187 [Caenorhabditis remanei]|EFO93490.1 hypothetical protein CRE_29187 [Caenorhabditis remanei]
TRINITY_DN2025_c2_g1	5757.38	11980.6	-1.0573	2.89e-124	2.24e-122	6164	6279	6317	10414	11007	12398	VDM47174.1	unnamed protein product [Toxocara canis]
TRINITY_DN16256_c0_g1	163.29	944.46	-2.5327	3e-124	2.32e-122	171	173	188	793	886	989	PDM82559.1	snt-6 [Pristionchus pacificus]
TRINITY_DN11_c0_g1	230.25	1244.74	-2.4353	3.23e-124	2.49e-122	242	223	285	1034	1153	1332	VDM74450.1	unnamed protein product [Strongylus vulgaris]
TRINITY_DN3909_c0_g1	262.39	1164.27	-2.15	5.85e-124	4.52e-122	278	292	285	997	1086	1204	KHN79197.1	Epoxide hydrolase 1 [Toxocara canis]
TRINITY_DN2871_c0_g1	295.62	1331.47	-2.1714	1.55e-123	1.2e-121	283	330	350	1169	1257	1328	XP_024501466.1	Aspartic peptidase family and Aspartic peptidase domain-containing protein [Strongyloides ratti]|CEF62264.1 Aspartic peptidase family and Aspartic peptidase domain-containing protein [Strongyloides ratti]
TRINITY_DN2447_c0_g1	57.98	662.67	-3.5139	2.12e-123	1.63e-121	63	74	52	614	617	634	TRINITY_DN2447_c0_g1	-
TRINITY_DN65439_c0_g1	3231.63	6889.59	-1.0922	2.79e-123	2.14e-121	3520	3583	3428	6114	6386	6927	CDJ93913.1	Peptidase M24B and Peptidase M24 domain containing protein [Haemonchus contortus]
TRINITY_DN54489_c0_g1	1101.84	219.04	2.3289	4.17e-123	3.2e-121	1153	1198	1239	190	194	235	PAV70067.1	hypothetical protein WR25_21648 isoform A [Diploscapter pachys]|PAV70068.1 hypothetical protein WR25_21648 isoform B [Diploscapter pachys]
TRINITY_DN2371_c0_g1	484.47	1720.5	-1.8281	4.18e-123	3.2e-121	552	541	486	1520	1643	1685	EYC39285.1	hypothetical protein Y032_0664g1312 [Ancylostoma ceylanicum]
TRINITY_DN7139_c0_g1	807.08	2363.89	-1.5506	4.99e-123	3.82e-121	878	888	864	2012	2232	2429	VDM43982.1	unnamed protein product [Toxocara canis]
TRINITY_DN6303_c0_g1	776.15	2240.38	-1.5295	5.75e-123	4.4e-121	843	830	856	1976	2053	2292	TRINITY_DN6303_c0_g1	-
TRINITY_DN17727_c0_g1	78.84	742.63	-3.2353	6.12e-123	4.67e-121	78	107	72	672	670	752	VDD86348.1	unnamed protein product [Enterobius vermicularis]
TRINITY_DN17242_c0_g1	5048.78	3.94	10.3377	9.47e-123	7.22e-121	5660	5591	5203	4	4	3	OZJ04313.1	hypothetical protein BZG36_03169 [Bifiguratus adelaidae]
TRINITY_DN4243_c0_g1	133.83	872.58	-2.7056	1.97e-122	1.5e-120	139	140	157	721	835	909	XP_013308558.1	regulator of G protein signaling domain protein [Necator americanus]|ETN86331.1 regulator of G protein signaling domain protein [Necator americanus]
TRINITY_DN6272_c0_g1	2045.71	4640.54	-1.1817	2.18e-122	1.65e-120	2233	2208	2225	4122	4332	4628	CDJ84114.1	Hypothetical protein CBG06663 [Haemonchus contortus]
TRINITY_DN5476_c0_g1	68.12	653.89	-3.2628	2.74e-122	2.08e-120	77	74	71	570	619	655	XP_024510431.1	Protein kinase domain and Protein kinase-like domain-containing protein [Strongyloides ratti]|CEF71235.1 Protein kinase domain and Protein kinase-like domain-containing protein [Strongyloides ratti]
TRINITY_DN3711_c0_g1	528.57	1847.47	-1.8057	5.43e-122	4.12e-120	532	575	615	1606	1698	1911	KRY84068.1	Sparc-related modular calcium-binding protein 1 [Trichinella pseudospiralis]
TRINITY_DN4949_c0_g1	155.28	877.86	-2.4991	6.49e-122	4.92e-120	166	174	166	794	796	885	XP_024499573.1	Type I inositol 1,4,5-trisphosphate 5-phosphatase [Strongyloides ratti]|CEF60364.1 Type I inositol 1,4,5-trisphosphate 5-phosphatase [Strongyloides ratti]
TRINITY_DN9562_c0_g2	50.04	622.23	-3.6369	7.61e-122	5.75e-120	56	46	61	531	591	634	XP_012561960.1	PREDICTED: tyrosine-protein kinase receptor Tie-1-like [Hydra vulgaris]
TRINITY_DN5952_c0_g1	50.34	620.39	-3.624	1.04e-121	7.85e-120	49	55	60	548	549	655	TRINITY_DN5952_c0_g1	-
TRINITY_DN21278_c0_g1	1499.44	360.23	2.0566	1.7e-121	1.28e-119	1526	1622	1737	308	337	372	VDL62597.1	unnamed protein product [Nippostrongylus brasiliensis]
TRINITY_DN67391_c0_g1	809.52	103.94	2.9615	1.92e-121	1.45e-119	845	941	852	87	105	101	XP_001895018.1	proteasome subunit alpha type 1 [Brugia malayi]|CDQ04647.1 BMA-PAS-6, isoform b [Brugia malayi]
TRINITY_DN5938_c0_g1	8697.77	3919.35	1.1501	2.22e-121	1.67e-119	9684	9705	8957	3540	3573	3936	VDK42647.1	unnamed protein product [Anisakis simplex]
TRINITY_DN9560_c0_g1	814.46	118.57	2.7782	2.31e-121	1.74e-119	876	904	874	100	110	125	EYB89206.1	hypothetical protein Y032_0234g3128 [Ancylostoma ceylanicum]
TRINITY_DN634_c0_g1	1646.28	446.14	1.8821	3.09e-121	2.32e-119	1717	1813	1834	382	400	479	TRINITY_DN634_c0_g1	-
TRINITY_DN4626_c0_g1	1647.22	465.8	1.821	3.72e-121	2.79e-119	1838	1795	1735	403	418	495	AJH66211.1	sigma class glutathione S-transferase [Baylisascaris schroederi]
TRINITY_DN5823_c0_g1	1832.47	553.62	1.7269	5.54e-121	4.14e-119	2047	2035	1890	494	510	557	VDN90905.1	unnamed protein product [Brugia pahangi]
TRINITY_DN19756_c0_g1	1121.84	3380.5	-1.5917	5.67e-121	4.24e-119	1124	1257	1274	2831	3200	3517	TRINITY_DN19756_c0_g1	-
TRINITY_DN10700_c0_g1	807.85	2456.56	-1.6048	8.12e-121	6.07e-119	822	891	919	2106	2293	2536	VDM42380.1	unnamed protein product [Toxocara canis]
TRINITY_DN2093_c0_g1	292.68	1278.86	-2.127	1.72e-120	1.29e-118	348	321	285	1167	1185	1250	XP_024509133.1	Lipase, class 3 family-containing protein [Strongyloides ratti]|CEF69934.1 Lipase, class 3 family-containing protein [Strongyloides ratti]
TRINITY_DN6935_c0_g1	103.73	781.81	-2.9144	1.85e-120	1.38e-118	98	129	111	670	720	818	VDD93467.1	unnamed protein product [Enterobius vermicularis]
TRINITY_DN3199_c0_g1	313.73	1353.62	-2.1097	1.92e-120	1.43e-118	327	318	377	1153	1278	1390	XP_024502628.1	Kazal domain and Organic anion transporter polypeptide OATP family and Major facilitator superfamily domain, general substrate transporter-containing protein [Strongyloides ratti]|CEF63426.1 Kazal domain and Organic anion transporter polypeptide OATP family and Major facilitator superfamily domain, general substrate transporter-containing protein [Strongyloides ratti]
TRINITY_DN3000_c2_g1	1468.46	359.07	2.0323	2.52e-120	1.87e-118	1682	1620	1484	310	351	351	PAV80071.1	hypothetical protein WR25_25892 [Diploscapter pachys]
TRINITY_DN17177_c0_g1	25158.4	11432.3	1.138	2.94e-120	2.18e-118	29159	26971	25863	10278	10577	11366	VDK59751.1	unnamed protein product [Anisakis simplex]
TRINITY_DN670_c0_g1	7780.98	3725.15	1.0628	3.12e-120	2.32e-118	8607	8456	8293	3322	3486	3691	VDK78361.1	unnamed protein product [Onchocerca ochengi]
TRINITY_DN7288_c1_g1	666.42	23.33	4.8321	3.21e-120	2.37e-118	779	718	675	18	23	25	XP_022178602.1	uncharacterized protein LOC111039396 [Myzus persicae]
TRINITY_DN13661_c0_g1	148.55	864.82	-2.5417	3.83e-120	2.83e-118	158	158	168	741	824	875	VDK87496.1	unnamed protein product, partial [Onchocerca ochengi]
TRINITY_DN64585_c0_g1	717.86	82.06	3.1306	6.02e-120	4.44e-118	760	780	799	78	73	80	CDJ91318.1	AT hook and UBX domain containing protein [Haemonchus contortus]
TRINITY_DN3700_c0_g1	77.64	675.76	-3.1219	7.37e-120	5.43e-118	86	84	83	573	648	686	XP_024501568.1	FI21212p1 [Strongyloides ratti]|CEF62366.1 FI21212p1 [Strongyloides ratti]
TRINITY_DN10870_c0_g1	362.18	1528.88	-2.0785	1.51e-119	1.11e-117	384	380	416	1267	1379	1680	XP_024498792.1	Phosphatidylinositol 3,4,5-trisphosphate 3-phosphatase and dual-specificity protein phosphatase PTEN [Strongyloides ratti]|CEF59581.1 Phosphatidylinositol 3,4,5-trisphosphate 3-phosphatase and dual-specificity protein phosphatase PTEN [Strongyloides ratti]
TRINITY_DN384_c0_g1	1448.46	3492.3	-1.2697	1.67e-119	1.23e-117	1591	1572	1557	3067	3255	3528	XP_024504899.1	Acetyl-coenzyme A synthetase 2-like, mitochondrial [Strongyloides ratti]|CEF65699.1 Acetyl-coenzyme A synthetase 2-like, mitochondrial [Strongyloides ratti]
TRINITY_DN43033_c0_g1	18166.1	7565.01	1.2639	2.44e-119	1.79e-117	21068	20041	18100	6879	6891	7551	VDK59751.1	unnamed protein product [Anisakis simplex]
TRINITY_DN7487_c0_g1	986.15	177.44	2.475	2.48e-119	1.82e-117	1110	1106	998	166	156	178	VDK69006.1	unnamed protein product [Litomosoides sigmodontis]
TRINITY_DN8852_c0_g1	68.12	648.66	-3.2508	3.99e-119	2.93e-117	75	77	70	588	618	620	POM31301.1	hypothetical protein FL81_16357 [Caenorhabditis remanei]
TRINITY_DN2581_c0_g1	279.59	1273.27	-2.1878	5.52e-119	4.04e-117	300	300	311	1028	1230	1341	KIH63028.1	PDZ/DHR/GLGF domain protein [Ancylostoma duodenale]
TRINITY_DN17598_c0_g1	1155.56	3132.47	-1.4387	7.39e-119	5.4e-117	1273	1312	1181	2840	2792	3203	TRINITY_DN17598_c0_g1	-
TRINITY_DN945_c0_g1	197.96	1009.12	-2.3503	1.18e-118	8.6e-117	221	201	223	847	966	1036	VDM36595.1	unnamed protein product [Toxocara canis]
TRINITY_DN3905_c1_g1	54.93	599.94	-3.4492	4.67e-118	3.41e-116	60	62	57	528	559	605	TRINITY_DN3905_c1_g1	-
TRINITY_DN16846_c0_g1	44.5	575.07	-3.6918	5.71e-118	4.16e-116	48	48	49	512	537	572	RCN41529.1	Sodium/calcium exchanger protein [Ancylostoma caninum]
TRINITY_DN5610_c1_g1	49.09	591.25	-3.59	5.81e-118	4.22e-116	51	60	49	522	554	591	XP_024501173.1	Amine oxidase domain-containing protein [Strongyloides ratti]|CEF61971.1 Amine oxidase domain-containing protein [Strongyloides ratti]
TRINITY_DN543_c0_g2	650.81	50.48	3.6835	6.12e-118	4.45e-116	734	715	672	36	52	55	TRINITY_DN543_c0_g2	-
TRINITY_DN7735_c0_g1	26347	11193.5	1.235	9.53e-118	6.91e-116	30954	28042	26873	10308	10147	11080	CDJ87952.1	Heat shock protein Hsp20 domain containing protein [Haemonchus contortus]
TRINITY_DN597_c0_g1	639.2	22.8	4.8148	1.05e-117	7.59e-116	726	676	681	24	19	21	TRINITY_DN597_c0_g1	-
TRINITY_DN11440_c0_g1	150.33	897.71	-2.5782	1.94e-117	1.4e-115	188	152	150	776	832	926	EPB75085.1	triacylglycerol lipase [Ancylostoma ceylanicum]|EYC39102.1 hypothetical protein Y032_0675g1419 [Ancylostoma ceylanicum]
TRINITY_DN1932_c0_g1	91.44	704.25	-2.9451	2.25e-117	1.62e-115	100	104	94	647	619	720	XP_002645498.1	Hypothetical protein CBG22748 [Caenorhabditis briggsae]|CAP39268.1 Protein CBG22748 [Caenorhabditis briggsae]
TRINITY_DN599_c0_g1	87.48	704.25	-3.0095	3.77e-117	2.72e-115	85	101	99	597	680	710	VDL79295.1	unnamed protein product [Nippostrongylus brasiliensis]
TRINITY_DN4143_c0_g1	182.28	940.58	-2.3676	5.02e-117	3.62e-115	214	185	195	822	870	962	TRINITY_DN4143_c0_g1	-
TRINITY_DN8187_c0_g1	55.55	597.99	-3.4282	1.49e-116	1.07e-114	59	61	61	529	570	586	VDN51827.1	unnamed protein product [Dracunculus medinensis]
TRINITY_DN4186_c0_g1	352.89	1309.52	-1.8917	1.69e-116	1.22e-114	390	388	372	1155	1230	1307	KHN73071.1	hypothetical protein Tcan_04223 [Toxocara canis]
TRINITY_DN996_c0_g1	208.04	1030.89	-2.309	1.72e-116	1.24e-114	252	207	219	925	928	1055	TRINITY_DN996_c0_g1	-
TRINITY_DN66897_c0_g1	808.84	2308.26	-1.5129	2.23e-116	1.6e-114	889	916	831	2023	2162	2325	VDM48029.1	unnamed protein product [Toxocara canis]
TRINITY_DN12101_c0_g1	1768.86	465.59	1.9248	2.25e-116	1.62e-114	2084	1875	1806	385	448	482	AYV64573.1	cathepsin L-like cysteine proteinase [Bursaphelenchus xylophilus]
TRINITY_DN6411_c0_g1	591.96	1894.13	-1.6783	2.9e-116	2.08e-114	622	680	627	1622	1762	1964	VDK66027.1	unnamed protein product [Onchocerca ochengi]
TRINITY_DN12775_c0_g1	851.97	133.95	2.6707	2.48e-115	1.77e-113	876	961	939	130	116	131	KHN76475.1	26S proteasome non-ATPase regulatory subunit 3 [Toxocara canis]
TRINITY_DN6096_c0_g1	89.65	728.26	-3.0221	2.72e-115	1.94e-113	80	102	110	662	692	696	RMX46343.1	hypothetical protein pdam_00000609 [Pocillopora damicornis]
TRINITY_DN6212_c0_g1	552.44	1773.02	-1.6823	2.77e-115	1.98e-113	614	565	621	1580	1662	1755	KHN80934.1	Platelet-activating factor acetylhydrolase -like protein 2 [Toxocara canis]
TRINITY_DN4128_c0_g1	355.3	1999.04	-2.4928	2.96e-115	2.11e-113	327	357	473	1597	1893	2166	KHN76515.1	Thyrotropin-releasing hormone-degrading ectoenzyme [Toxocara canis]
TRINITY_DN18621_c1_g1	471.06	1559.9	-1.7277	3.71e-115	2.64e-113	524	503	508	1374	1422	1606	EYC40177.1	hypothetical protein Y032_0625g792 [Ancylostoma ceylanicum]
TRINITY_DN6085_c0_g1	539.78	1712.9	-1.6661	8.25e-115	5.86e-113	580	607	572	1526	1545	1762	XP_024503328.1	Carboxylesterase, type B domain-containing protein [Strongyloides ratti]|CEF64127.1 Carboxylesterase, type B domain-containing protein [Strongyloides ratti]
TRINITY_DN1362_c0_g1	311.6	1500.24	-2.2682	1.46e-114	1.03e-112	321	311	383	1207	1394	1645	VDM43333.1	unnamed protein product [Toxocara canis]
TRINITY_DN8903_c0_g1	108.95	734.66	-2.7538	3.62e-114	2.57e-112	114	120	121	653	652	769	KHN76127.1	Sushi, von Willebrand factor type A, EGF and pentraxin domain-containing protein 1 [Toxocara canis]
TRINITY_DN151_c2_g1	1309.65	205.65	2.6738	3.88e-114	2.75e-112	1364	1289	1613	186	218	173	XP_024509902.1	Nematode cuticle collagen, N-terminal domain and Collagen triple helix repeat-containing protein [Strongyloides ratti]|CEF70706.1 Nematode cuticle collagen, N-terminal domain and Collagen triple helix repeat-containing protein [Strongyloides ratti]
TRINITY_DN620_c0_g1	156.11	989.03	-2.6631	4.2e-114	2.97e-112	189	187	133	907	861	1022	KHN88295.1	Ras-like GTP-binding protein rhoA [Toxocara canis]
TRINITY_DN2436_c0_g1	906.44	2757.89	-1.6056	4.66e-114	3.29e-112	941	946	1066	2324	2629	2833	VDK44166.1	unnamed protein product [Anisakis simplex]
TRINITY_DN54829_c0_g1	679.01	2062.8	-1.6028	6.84e-114	4.83e-112	772	754	687	1838	1953	2021	TRINITY_DN54829_c0_g1	-
TRINITY_DN6876_c0_g1	621.74	21.9	4.8425	8.4e-114	5.91e-112	678	678	670	22	25	14	EYC15560.1	hypothetical protein Y032_0036g3212 [Ancylostoma ceylanicum]
TRINITY_DN6693_c0_g1	138.42	875.63	-2.6616	1.58e-113	1.11e-111	125	173	153	767	793	912	XP_024502261.1	Sodium/calcium exchanger 2 [Strongyloides ratti]|CEF63059.1 Sodium/calcium exchanger 2 [Strongyloides ratti]
TRINITY_DN542_c0_g1	462.15	1540.99	-1.7374	1.7e-113	1.19e-111	526	481	499	1373	1423	1549	TRINITY_DN542_c0_g1	-
TRINITY_DN2687_c0_g1	1577.64	3701.13	-1.2303	1.81e-113	1.27e-111	1760	1688	1693	3285	3377	3779	VDD88030.1	unnamed protein product [Enterobius vermicularis]
TRINITY_DN5282_c0_g1	104.03	712.85	-2.7764	2.13e-113	1.49e-111	110	120	109	651	646	712	TRINITY_DN5282_c0_g1	-
TRINITY_DN12667_c0_g1	63.83	627.79	-3.2985	3.54e-113	2.48e-111	70	68	70	511	606	657	PAV77661.1	hypothetical protein WR25_15646 [Diploscapter pachys]
TRINITY_DN1569_c0_g1	194.88	934.53	-2.2616	5.05e-113	3.53e-111	215	203	217	844	858	932	TRINITY_DN1569_c0_g1	-
TRINITY_DN4695_c0_g1	169.65	921.49	-2.4411	6.2e-113	4.33e-111	208	183	162	837	842	918	TRINITY_DN4695_c0_g1	-
TRINITY_DN16775_c0_g1	263.52	1171.64	-2.1523	6.78e-113	4.73e-111	318	289	252	1058	1068	1177	TRINITY_DN16775_c0_g1	-
TRINITY_DN8118_c0_g1	1282.82	321.94	1.9928	7.65e-113	5.33e-111	1349	1430	1401	275	289	346	XP_024509136.1	Carotenoid isomerooxygenase [Strongyloides ratti]|CEF69937.1 Carotenoid isomerooxygenase [Strongyloides ratti]
TRINITY_DN13679_c0_g1	239.19	1244.15	-2.3795	9.13e-113	6.36e-111	223	249	307	1051	1176	1286	XP_024502556.1	SH2 domain-containing protein [Strongyloides ratti]|CEF63354.1 SH2 domain-containing protein [Strongyloides ratti]
TRINITY_DN14330_c0_g1	333.12	1458.43	-2.1299	1.04e-112	7.22e-111	407	376	303	1331	1326	1453	KHN73957.1	hypothetical protein Tcan_10813 [Toxocara canis]
TRINITY_DN909_c0_g1	640.6	39.49	4.0232	1.23e-112	8.57e-111	749	709	630	30	48	33	VDK44314.1	unnamed protein product [Anisakis simplex]
TRINITY_DN4790_c0_g1	252.95	1143.17	-2.1768	1.31e-112	9.07e-111	253	269	302	978	1050	1201	KHN87470.1	Lysosomal alpha-mannosidase [Toxocara canis]
TRINITY_DN10115_c2_g1	19912	9277.45	1.1017	1.36e-112	9.4e-111	20568	21950	22359	7980	8641	9568	AAN15207.1	heat shock protein 70-C [Panagrellus redivivus]
TRINITY_DN29253_c0_g1	1552.85	3741.31	-1.2688	3.12e-112	2.16e-110	1631	1751	1678	3258	3463	3837	VDD96501.1	unnamed protein product [Enterobius vermicularis]
TRINITY_DN1132_c0_g1	1483.73	3491.71	-1.2346	3.41e-112	2.36e-110	1637	1611	1587	3136	3259	3444	VDM41548.1	unnamed protein product [Toxocara canis]
TRINITY_DN19010_c0_g1	1028.29	196.61	2.3859	5.32e-112	3.67e-110	1062	1086	1202	163	192	200	XP_024500007.1	Large neutral amino acids transporter small subunit 1 [Strongyloides ratti]|CEF60798.1 Large neutral amino acids transporter small subunit 1 [Strongyloides ratti]
TRINITY_DN1086_c0_g1	139.29	846.48	-2.6028	5.89e-112	4.06e-110	156	163	135	810	743	830	TRINITY_DN1086_c0_g1	-
TRINITY_DN2375_c0_g1	178	913.85	-2.3607	6.04e-112	4.16e-110	198	187	195	768	851	963	KIH65109.1	leucine Rich repeat-containing domain protein [Ancylostoma duodenale]
TRINITY_DN6259_c0_g1	112.31	734.87	-2.7096	6.38e-112	4.39e-110	125	124	117	687	655	728	VDM41562.1	unnamed protein product [Toxocara canis]
TRINITY_DN17071_c0_g1	23.63	529.28	-4.4856	7.45e-112	5.12e-110	26	24	27	469	474	551	XP_013294673.1	hypothetical protein NECAME_13867 [Necator americanus]|ETN72446.1 hypothetical protein NECAME_13867 [Necator americanus]
TRINITY_DN5586_c0_g1	35.29	547.22	-3.9552	8.23e-112	5.65e-110	42	33	40	455	518	573	TRINITY_DN5586_c0_g1	-
TRINITY_DN4692_c0_g1	188.47	956.39	-2.3437	8.95e-112	6.14e-110	197	195	222	807	922	970	XP_024504976.1	Major facilitator superfamily and Major facilitator superfamily domain, general substrate transporter and Major facilitator superfamily domain-containing protein [Strongyloides ratti]|CEF65776.1 Major facilitator superfamily and Major facilitator superfamily domain, general substrate transporter and Major facilitator superfamily domain-containing protein [Strongyloides ratti]
TRINITY_DN1627_c0_g1	134.42	785.12	-2.5462	1.07e-111	7.35e-110	137	156	145	694	730	790	WP_118179649.1	mannitol dehydrogenase family protein [Paraburkholderia phosphatilytica]
TRINITY_DN455_c0_g1	1145.66	274.68	2.0608	1.38e-111	9.44e-110	1198	1275	1260	247	256	271	VDK74373.1	unnamed protein product [Litomosoides sigmodontis]
TRINITY_DN23236_c0_g1	1070.57	2922.8	-1.4488	1.8e-111	1.23e-109	1114	1156	1218	2608	2808	2815	VDK60571.1	unnamed protein product [Anisakis simplex]
TRINITY_DN791_c0_g1	142.02	851.99	-2.5844	2.06e-111	1.41e-109	174	160	129	754	786	863	XP_003103397.1	CRE-SGK-1 protein [Caenorhabditis remanei]|EFP04140.1 CRE-SGK-1 protein [Caenorhabditis remanei]
TRINITY_DN4041_c0_g1	104.31	753.37	-2.8519	2.95e-111	2.01e-109	109	134	97	694	699	728	TRINITY_DN4041_c0_g1	-
TRINITY_DN10448_c0_g1	3697.96	8779.14	-1.2474	5.58e-111	3.8e-109	3779	4175	4095	7417	8420	8941	TRINITY_DN10448_c0_g1	-
TRINITY_DN4208_c0_g1	1067.87	2742.53	-1.3608	5.95e-111	4.04e-109	1158	1202	1120	2397	2576	2762	KHN74585.1	hypothetical protein Tcan_08773 [Toxocara canis]
TRINITY_DN843_c0_g1	2815.73	1024.17	1.4584	1.95e-110	1.33e-108	2991	2987	3196	867	964	1061	VBB30280.1	unnamed protein product [Acanthocheilonema viteae]
TRINITY_DN2391_c0_g1	287.55	1147.28	-1.9961	2.73e-110	1.85e-108	316	310	311	1067	1027	1138	NP_001023993.1	Zinc metalloproteinase nas-31 [Caenorhabditis elegans]|CAA98497.2 Zinc metalloproteinase nas-31 [Caenorhabditis elegans]
TRINITY_DN694_c0_g1	2031.88	531.95	1.9324	3.07e-110	2.08e-108	2041	2145	2433	436	511	556	NP_510174.3	Uncharacterized protein CELE_R03G8.3 [Caenorhabditis elegans]|CAA93678.3 Uncharacterized protein CELE_R03G8.3 [Caenorhabditis elegans]
TRINITY_DN13423_c0_g2	309.97	1197.25	-1.9495	4.32e-110	2.92e-108	328	339	343	1042	1150	1183	XP_024510612.1	Puckered [Strongyloides ratti]|CEF71416.1 Puckered [Strongyloides ratti]
TRINITY_DN5436_c1_g1	476.57	1529.27	-1.6821	5.04e-110	3.4e-108	534	509	510	1358	1407	1548	XP_024507245.1	Serine/threonine-protein phosphatase rdgC [Strongyloides ratti]|CEF68045.1 Serine/threonine-protein phosphatase rdgC [Strongyloides ratti]
TRINITY_DN4108_c0_g1	179.24	929.74	-2.3743	5.26e-110	3.55e-108	194	186	204	889	844	882	OZF75535.1	hypothetical protein FL82_20291, partial [Caenorhabditis remanei]
TRINITY_DN5862_c0_g1	83.8	663.09	-2.9849	7.39e-110	4.98e-108	81	96	96	558	622	693	NP_001023245.1	Nuclear hormone receptor family member nhr-34 [Caenorhabditis elegans]|Q21006.3 RecName: Full=Nuclear hormone receptor family member nhr-34|CAE46673.1 Nuclear hormone receptor family member nhr-34 [Caenorhabditis elegans]
TRINITY_DN65036_c0_g1	702.74	13.02	5.7438	1.13e-109	7.62e-108	791	742	757	10	11	16	KHN85811.1	putative peroxisomal acyl-coenzyme A oxidase [Toxocara canis]
TRINITY_DN4606_c0_g1	452.36	1472.6	-1.7028	1.5e-109	1.01e-107	483	497	494	1305	1372	1475	VDK18725.1	unnamed protein product [Anisakis simplex]
TRINITY_DN4302_c0_g1	294.61	1158.91	-1.9758	1.54e-109	1.03e-107	314	326	320	1067	1028	1172	TRINITY_DN4302_c0_g1	-
TRINITY_DN1181_c0_g1	237.23	1015.88	-2.0981	1.56e-109	1.05e-107	260	252	261	914	952	996	KHN86537.1	Ancylostoma secreted protein, partial [Toxocara canis]
TRINITY_DN1551_c0_g3	115.12	780.35	-2.7616	1.86e-109	1.25e-107	120	114	141	642	767	794	CDP92637.2	BMA-TAG-168, isoform b, partial [Brugia malayi]
TRINITY_DN4487_c0_g1	195.83	960.15	-2.2942	2.11e-109	1.41e-107	191	221	226	833	877	1001	PDM71213.1	ptb-1 [Pristionchus pacificus]
TRINITY_DN1503_c0_g1	601.81	1915.44	-1.6706	3.92e-109	2.62e-107	612	701	648	1632	1807	1968	XP_020302325.1	transcription factor SMAD2 [Loa loa]|EFO21011.2 transcription factor SMAD2 [Loa loa]
TRINITY_DN4260_c1_g1	186.31	916.67	-2.2987	4.84e-109	3.23e-107	206	184	217	820	849	915	VDN00941.1	unnamed protein product [Thelazia callipaeda]
TRINITY_DN66872_c0_g1	2905.86	1185.91	1.2931	5.32e-109	3.54e-107	3165	3166	3138	1047	1118	1178	XP_024502009.1	LD39266p [Strongyloides ratti]|CEF62807.1 LD39266p [Strongyloides ratti]
TRINITY_DN24874_c0_g1	127.96	762.99	-2.576	6.34e-109	4.22e-107	135	149	133	657	730	765	WP_110409987.1	hypothetical protein [Wolbachia endosymbiont of Folsomia candida]|APR98542.1 hypothetical protein ASM33_04770 [Wolbachia endosymbiont of Folsomia candida]
TRINITY_DN25989_c0_g1	1164.56	283.73	2.0372	6.95e-109	4.62e-107	1324	1227	1244	244	275	281	KHN79556.1	Phosphoglucomutase-1 [Toxocara canis]
TRINITY_DN5764_c0_g1	2163.99	4886.11	-1.175	7.64e-109	5.07e-107	2253	2408	2390	4312	4605	4857	VDK43707.1	unnamed protein product [Anisakis simplex]
TRINITY_DN8969_c0_g1	110.84	743.35	-2.7459	9.28e-109	6.16e-107	108	113	140	670	686	739	XP_018574288.1	heat shock 70 kDa protein [Anoplophora glabripennis]|XP_018574289.1 heat shock 70 kDa protein [Anoplophora glabripennis]
TRINITY_DN2080_c0_g1	75.81	624.74	-3.0431	9.91e-109	6.57e-107	86	73	88	545	577	641	VDM41985.1	unnamed protein product [Toxocara canis]
TRINITY_DN57923_c1_g1	1311.4	321.99	2.0252	1.12e-108	7.44e-107	1321	1516	1436	282	292	335	VDM36917.1	unnamed protein product, partial [Toxocara canis]
TRINITY_DN1662_c0_g1	323.48	1208.5	-1.9013	1.13e-108	7.46e-107	338	358	358	1092	1122	1191	TRINITY_DN1662_c0_g1	-
TRINITY_DN14649_c0_g1	117.83	726.27	-2.6237	1.24e-108	8.17e-107	135	124	125	635	686	727	PAA51197.1	hypothetical protein BOX15_Mlig009210g1 [Macrostomum lignano]
TRINITY_DN9856_c0_g1	99.74	688.39	-2.7872	1.3e-108	8.56e-107	103	115	107	626	606	710	OZF88564.1	hypothetical protein FL82_22639, partial [Caenorhabditis remanei]
TRINITY_DN62977_c0_g1	865.07	116.49	2.8911	1.86e-108	1.22e-106	846	938	1034	89	123	117	KIH69233.1	Proteasome/cyclosome repeat protein [Ancylostoma duodenale]
TRINITY_DN2072_c0_g1	1573.18	463	1.7653	2.25e-108	1.48e-106	1759	1749	1619	434	413	457	ACZ13333.1	60S ribosomal protein L8 [Bursaphelenchus xylophilus]
TRINITY_DN7896_c0_g1	275.88	1098.75	-1.9936	2.69e-108	1.77e-106	300	306	293	976	1042	1078	EYC03552.1	hypothetical protein Y032_0093g2656 [Ancylostoma ceylanicum]
TRINITY_DN3525_c0_g1	256.73	1435.11	-2.4833	3.45e-108	2.27e-106	240	251	345	1186	1408	1457	VBB27427.1	unnamed protein product [Acanthocheilonema viteae]
TRINITY_DN564_c0_g1	8146.19	3693.38	1.1414	3.46e-108	2.27e-106	9228	8982	8339	3353	3432	3619	XP_015683120.1	PREDICTED: 2-acylglycerol O-acyltransferase 2-A-like [Protobothrops mucrosquamatus]
TRINITY_DN50466_c0_g1	766.97	2176.81	-1.5047	4.04e-108	2.65e-106	799	849	851	2001	2020	2108	P49725.1	RecName: Full=Ornithine decarboxylase; Short=ODC|CAA57683.1 ornithine decarboxylase [Panagrellus redivivus]|CAA65024.1 ornithine decarboxylase [Panagrellus redivivus]
TRINITY_DN3888_c0_g1	128.62	795	-2.6287	4.36e-108	2.85e-106	129	137	153	658	746	843	KHN75462.1	putative WD repeat-containing protein [Toxocara canis]
TRINITY_DN31_c0_g1	285.46	1139.49	-1.9972	7.13e-108	4.66e-106	302	296	332	1003	1069	1141	EJW86765.1	hypothetical protein WUBG_02325 [Wuchereria bancrofti]
TRINITY_DN390_c1_g2	86.84	674.99	-2.9576	1.18e-107	7.73e-106	105	86	92	629	642	627	KHJ88216.1	lectin C-type domain protein [Oesophagostomum dentatum]
TRINITY_DN3252_c0_g1	378.78	1505.3	-1.9914	1.2e-107	7.84e-106	387	405	442	1239	1373	1647	CDP99424.1	BMA-DAPK-1, isoform d [Brugia malayi]
TRINITY_DN61292_c1_g1	326.85	1256.77	-1.9437	1.51e-107	9.85e-106	358	344	363	1068	1141	1343	TRINITY_DN61292_c1_g1	-
TRINITY_DN4677_c0_g1	268.88	1093.35	-2.0239	1.89e-107	1.23e-105	286	279	311	983	995	1105	XP_003144717.2	RhoGAP domain-containing protein [Loa loa]|EFO19352.2 RhoGAP domain-containing protein [Loa loa]
TRINITY_DN13377_c0_g1	561.31	29.36	4.2538	2.04e-107	1.32e-105	622	587	620	21	32	30	KHN80203.1	Alcohol dehydrogenase [NADP(+)] [Toxocara canis]
TRINITY_DN2732_c0_g1	286.98	1146.49	-1.9983	5.09e-107	3.3e-105	320	286	329	1011	1070	1152	EYC46032.1	hypothetical protein Y032_0410g941 [Ancylostoma ceylanicum]
TRINITY_DN1782_c0_g2	342.9	1335.62	-1.9621	5.54e-107	3.59e-105	343	361	413	1171	1215	1384	KHN73385.1	Transcription enhancer factor-like protein egl-44 [Toxocara canis]
TRINITY_DN3132_c0_g1	129.21	766.91	-2.5691	7.07e-107	4.58e-105	136	142	143	727	672	761	XP_024508589.1	Rh30-like protein [Strongyloides ratti]|CEF69389.1 Rh30-like protein [Strongyloides ratti]
TRINITY_DN57028_c0_g1	2448.31	901.69	1.4416	9.75e-107	6.3e-105	2722	2731	2526	826	827	887	PXX94315.1	hypothetical protein CR157_21965 [Halomonas sp. LBP4]
TRINITY_DN5793_c0_g1	124.94	772.65	-2.6294	1.26e-106	8.14e-105	124	134	149	644	728	811	EYC13817.1	hypothetical protein Y032_0042g549 [Ancylostoma ceylanicum]
TRINITY_DN6611_c0_g3	43.27	539.74	-3.6406	1.27e-106	8.17e-105	43	51	47	510	466	545	XP_024510461.1	Protein phosphatase 1 regulatory subunit 3 [Strongyloides ratti]|CEF71265.1 Protein phosphatase 1 regulatory subunit 3 [Strongyloides ratti]
TRINITY_DN3423_c0_g1	337.12	1524.01	-2.177	2.62e-106	1.69e-104	304	371	423	1310	1399	1595	XP_024503095.1	Histone-lysine N-methyltransferase ASH1L [Strongyloides ratti]|CEF63894.1 Histone-lysine N-methyltransferase ASH1L [Strongyloides ratti]
TRINITY_DN2478_c0_g1	36.23	514.15	-3.8276	3.47e-106	2.24e-104	39	34	45	464	463	523	VBB29264.1	unnamed protein product, partial [Acanthocheilonema viteae]
TRINITY_DN787_c0_g1	349.84	1249.96	-1.8373	4.67e-106	3e-104	381	383	376	1075	1181	1271	XP_003099124.1	hypothetical protein CRE_28854 [Caenorhabditis remanei]|EFP11550.1 hypothetical protein CRE_28854 [Caenorhabditis remanei]
TRINITY_DN1702_c0_g1	142.67	797.21	-2.4821	5.89e-106	3.78e-104	155	171	139	720	720	808	TRINITY_DN1702_c0_g1	-
TRINITY_DN5087_c0_g1	179.27	914.25	-2.3507	7.22e-106	4.63e-104	185	186	213	776	898	904	EYC41803.1	hypothetical protein Y032_0556g3385 [Ancylostoma ceylanicum]
TRINITY_DN8427_c0_g1	1484.94	437.25	1.7628	9.6e-106	6.15e-104	1666	1587	1586	364	417	454	ACZ13351.1	14-3-3 protein [Bursaphelenchus xylophilus]|AFG30027.1 14-3-3 protein [Bursaphelenchus xylophilus]|AFG30028.1 14-3-3A protein [Bursaphelenchus mucronatus]|AFG30030.1 14-3-3A protein [Bursaphelenchus xylophilus]|AHC94951.1 FTT-2 protein [Bursaphelenchus xylophilus]|AHJ11139.1 14-3-3 zeta [Bursaphelenchus xylophilus]
TRINITY_DN2069_c0_g1	157.42	815.03	-2.3723	1.46e-105	9.33e-104	166	183	164	729	738	832	RUS75201.1	hypothetical protein EGW08_017038 [Elysia chlorotica]
TRINITY_DN3440_c0_g1	446.67	1677.48	-1.9094	1.63e-105	1.04e-103	451	461	543	1397	1621	1718	XP_002630467.1	C. briggsae CBR-UNC-104 protein [Caenorhabditis briggsae]
TRINITY_DN19497_c0_g1	129.78	777.93	-2.5828	1.84e-105	1.18e-103	147	149	127	742	698	749	XP_003118104.1	hypothetical protein CRE_00745 [Caenorhabditis remanei]|EFO82702.1 hypothetical protein CRE_00745 [Caenorhabditis remanei]
TRINITY_DN384_c0_g2	540.79	1670.66	-1.627	1.86e-105	1.19e-103	579	573	610	1537	1536	1632	XP_024504899.1	Acetyl-coenzyme A synthetase 2-like, mitochondrial [Strongyloides ratti]|CEF65699.1 Acetyl-coenzyme A synthetase 2-like, mitochondrial [Strongyloides ratti]
TRINITY_DN1765_c0_g1	688.54	1978.4	-1.5227	1.93e-105	1.23e-103	794	741	709	1745	1845	1989	TRINITY_DN1765_c0_g1	-
TRINITY_DN1653_c0_g1	88.38	645.79	-2.8688	2.98e-105	1.9e-103	90	104	94	600	593	625	XP_024507730.1	Short-chain dehydrogenase/reductase SDR family and Glucose/ribitol dehydrogenase family and NAD(P)-binding domain-containing protein [Strongyloides ratti]|CEF68530.1 Short-chain dehydrogenase/reductase SDR family and Glucose/ribitol dehydrogenase family and NAD(P)-binding domain-containing protein [Strongyloides ratti]
TRINITY_DN13_c0_g1	69.04	609.58	-3.1418	3.78e-105	2.4e-103	86	68	71	580	541	595	XP_002645498.1	Hypothetical protein CBG22748 [Caenorhabditis briggsae]|CAP39268.1 Protein CBG22748 [Caenorhabditis briggsae]
TRINITY_DN6660_c0_g1	346.87	1352.3	-1.9632	4.9e-105	3.11e-103	367	349	414	1144	1314	1357	KHN78894.1	Zinc finger and SCAN domain-containing protein 22 [Toxocara canis]
TRINITY_DN919_c0_g1	205	934.94	-2.1896	5.12e-105	3.25e-103	225	220	223	789	895	955	TRINITY_DN919_c0_g1	-
TRINITY_DN60965_c0_g1	1362.46	358.04	1.9277	6.07e-105	3.85e-103	1368	1529	1542	318	327	365	KHJ98883.1	ribosomal protein L10 [Oesophagostomum dentatum]
TRINITY_DN2672_c0_g1	1506.89	3548.77	-1.2357	7.04e-105	4.46e-103	1690	1673	1548	3156	3276	3575	KHN77208.1	hypothetical protein Tcan_15469 [Toxocara canis]
TRINITY_DN8768_c0_g1	81.95	639.63	-2.9646	7.22e-105	4.56e-103	88	84	95	536	634	634	VDK50742.1	unnamed protein product [Anisakis simplex]
TRINITY_DN5513_c0_g1	593.44	46.87	3.6636	1.74e-104	1.1e-102	712	597	625	46	39	47	TRINITY_DN5513_c0_g1	-
TRINITY_DN1209_c0_g1	1232.96	6.33	7.5938	1.78e-104	1.12e-102	1373	1349	1296	3	8	7	KHN83392.1	UDP-glucuronosyltransferase 2C1 [Toxocara canis]
TRINITY_DN10643_c0_g1	398.54	1468.57	-1.8812	2.12e-104	1.34e-102	481	423	395	1370	1321	1445	TRINITY_DN10643_c0_g1	-
TRINITY_DN5865_c0_g1	55.84	554.79	-3.3127	2.41e-104	1.52e-102	69	57	56	491	498	577	TRINITY_DN5865_c0_g1	-
TRINITY_DN431_c1_g2	312.4	1190.6	-1.9308	2.93e-104	1.84e-102	332	352	334	1013	1090	1261	XP_001632995.1	predicted protein [Nematostella vectensis]|EDO40932.1 predicted protein [Nematostella vectensis]
TRINITY_DN2946_c0_g1	517.64	1946.02	-1.9109	3.62e-104	2.28e-102	507	529	650	1661	1835	1997	CDJ92175.1	Calponin actin-binding and Spectrin repeat and Src homology-3 and Pleckstrin homology domain containing protein [Haemonchus contortus]
TRINITY_DN61384_c0_g1	1713.45	546.91	1.6479	6.19e-104	3.88e-102	1940	1857	1787	477	532	532	WP_110285660.1	50S ribosomal protein L5 [Halomonas sp. LBP4]|PXX94227.1 50S ribosomal protein L5 [Halomonas sp. LBP4]
TRINITY_DN204_c0_g2	267.08	1184.81	-2.15	7.1e-104	4.45e-102	256	294	320	985	1114	1249	XP_020304115.1	hypothetical protein LOAG_00393 [Loa loa]|EFO28081.2 hypothetical protein LOAG_00393 [Loa loa]
TRINITY_DN4820_c0_g1	741.48	2174.99	-1.5527	7.23e-104	4.53e-102	758	842	816	1837	2094	2207	KHN79598.1	Protein WBSCR14 -like protein [Toxocara canis]
TRINITY_DN3918_c0_g1	109.54	722.66	-2.7222	8.13e-104	5.08e-102	111	138	108	633	645	763	NP_001256462.1	GLoBin related [Caenorhabditis elegans]|CAD31696.1 GLoBin related [Caenorhabditis elegans]
TRINITY_DN1963_c0_g1	161.1	809.95	-2.3301	1.01e-103	6.3e-102	174	181	170	704	748	834	VDN05526.1	unnamed protein product [Thelazia callipaeda]
TRINITY_DN774_c0_g1	1436.46	3783.73	-1.3975	1.11e-103	6.94e-102	1464	1573	1643	3183	3661	3834	VDN50040.1	unnamed protein product [Dracunculus medinensis]
TRINITY_DN19000_c0_g1	92.29	778.99	-3.0765	1.64e-103	1.02e-101	131	98	72	691	740	764	CAM84510.1	transthyretin-like protein 1 precursor [Radopholus similis]
TRINITY_DN8617_c0_g1	217.11	1299.36	-2.5819	1.71e-103	1.06e-101	192	225	290	1037	1281	1354	XP_024498766.1	Hypothetical protein SRAE_X000130200 [Strongyloides ratti]|CEF59555.1 Hypothetical protein SRAE_X000130200 [Strongyloides ratti]
TRINITY_DN4719_c0_g1	193.06	933.31	-2.2737	1.95e-103	1.21e-101	184	228	217	807	870	957	VDM37208.1	unnamed protein product [Toxocara canis]
TRINITY_DN1882_c0_g1	7070.73	3411.61	1.0515	3.02e-103	1.88e-101	7920	7768	7355	3076	3125	3416	CDJ87538.1	unnamed protein product [Haemonchus contortus]
TRINITY_DN1389_c0_g1	128.57	757.09	-2.5571	3.71e-103	2.31e-101	148	138	133	710	712	707	TRINITY_DN1389_c0_g1	-
TRINITY_DN3493_c0_g1	3428.57	1288.43	1.4111	5.17e-103	3.21e-101	3924	3738	3512	1094	1165	1383	XP_002676806.1	predicted protein [Naegleria gruberi]|EFC44062.1 predicted protein [Naegleria gruberi]
TRINITY_DN9043_c0_g1	2242.75	5178.57	-1.2071	5.79e-103	3.59e-101	2421	2579	2309	4775	4713	5099	VDM20876.1	unnamed protein product [Wuchereria bancrofti]
TRINITY_DN10638_c0_g1	197.9	920.9	-2.2179	8.57e-103	5.31e-101	234	210	201	818	883	893	VDM59080.1	unnamed protein product [Angiostrongylus costaricensis]
TRINITY_DN4776_c0_g1	286.33	1129.61	-1.9806	8.62e-103	5.33e-101	294	327	312	961	1042	1188	VDN04402.1	unnamed protein product [Thelazia callipaeda]
TRINITY_DN2559_c0_g1	148.27	825.29	-2.477	1.06e-102	6.54e-101	163	140	180	751	728	849	TRINITY_DN2559_c0_g1	-
TRINITY_DN2338_c0_g1	111.42	722.36	-2.6972	1.21e-102	7.46e-101	107	131	125	600	705	734	VDK45707.1	unnamed protein product [Anisakis simplex]
TRINITY_DN14512_c1_g1	729.79	2010.97	-1.4626	2.72e-102	1.67e-100	780	803	795	1722	1892	2062	XP_024504728.1	Guanine nucleotide-binding protein subunit alpha-11 [Strongyloides ratti]|CEF65528.1 Guanine nucleotide-binding protein subunit alpha-11 [Strongyloides ratti]
TRINITY_DN34695_c0_g1	20.58	511.35	-4.6356	4.01e-102	2.47e-100	12	27	28	488	457	494	TRINITY_DN34695_c0_g1	-
TRINITY_DN2725_c0_g1	2442	5094.54	-1.0609	5.04e-102	3.1e-100	2721	2658	2579	4525	4687	5156	EYC21133.1	hypothetical protein Y032_0020g235 [Ancylostoma ceylanicum]
TRINITY_DN7516_c0_g1	221.9	964.58	-2.1206	6.52e-102	4.01e-100	239	234	250	821	887	1017	XP_024500013.1	Calmodulin-like protein 3 [Strongyloides ratti]|CEF60804.1 Calmodulin-like protein 3 [Strongyloides ratti]
TRINITY_DN41_c0_g1	1659.13	3970.83	-1.2592	1.01e-101	6.23e-100	1704	1874	1828	3462	3610	4139	CDJ93212.1	unnamed protein product, partial [Haemonchus contortus]
TRINITY_DN4338_c0_g1	392.28	1522.89	-1.9576	1.09e-101	6.71e-100	390	434	454	1229	1433	1646	XP_013298864.1	hypothetical protein NECAME_11523 [Necator americanus]|ETN76637.1 hypothetical protein NECAME_11523 [Necator americanus]
TRINITY_DN5385_c0_g1	694.66	1967.44	-1.5019	2.24e-101	1.37e-99	801	756	707	1744	1812	1993	VDD86956.1	unnamed protein product [Enterobius vermicularis]
TRINITY_DN110_c2_g1	103.08	671.14	-2.7025	2.52e-101	1.54e-99	118	121	97	606	612	674	AAC46513.1	cAMP-dependent protein kinase catalytic subunit [Ancylostoma caninum]
TRINITY_DN6356_c0_g1	451.21	1741.81	-1.9493	2.78e-101	1.7e-99	428	524	518	1420	1633	1873	KHN87797.1	Fibrillin-3 [Toxocara canis]
TRINITY_DN30829_c0_g1	945.01	2815.43	-1.5745	2.93e-101	1.78e-99	1096	1030	954	2730	2498	2691	VDM45671.1	unnamed protein product [Toxocara canis]
TRINITY_DN3583_c0_g1	1309.14	3089.54	-1.2389	3.52e-101	2.14e-99	1386	1479	1401	2722	2856	3137	TRINITY_DN3583_c0_g1	-
TRINITY_DN6783_c0_g1	80.35	669.75	-3.058	4.2e-101	2.55e-99	105	88	69	645	610	628	PIC15055.1	hypothetical protein B9Z55_022177 [Caenorhabditis nigoni]
TRINITY_DN45539_c0_g1	1418.82	398.64	1.8321	4.32e-101	2.63e-99	1542	1638	1444	350	387	386	TRINITY_DN45539_c0_g1	-
TRINITY_DN11924_c1_g1	135.67	752.66	-2.4724	4.92e-101	2.99e-99	134	152	156	649	695	781	TRINITY_DN11924_c1_g1	-
TRINITY_DN5979_c0_g1	118.16	714.78	-2.5975	8.41e-101	5.1e-99	118	136	131	608	650	762	KHN80169.1	Follicle-stimulating hormone receptor [Toxocara canis]
TRINITY_DN2679_c0_g1	72.73	578.06	-2.9908	9.11e-101	5.52e-99	84	76	77	496	549	586	TRINITY_DN2679_c0_g1	-
TRINITY_DN801_c0_g1	280.51	1115.03	-1.9915	1.52e-100	9.17e-99	315	286	313	933	1049	1168	CDW60728.1	Suppressor of cytokine signaling 5 [Trichuris trichiura]
TRINITY_DN22663_c0_g1	108.33	669.81	-2.6285	3.1e-100	1.87e-98	114	122	117	571	640	679	VDM50512.1	unnamed protein product [Toxocara canis]
TRINITY_DN14731_c0_g1	247.38	1008.32	-2.027	3.15e-100	1.9e-98	256	269	281	932	906	1003	CDP90656.1	BMA-KIN-20, isoform d [Brugia malayi]
TRINITY_DN9130_c0_g1	139.72	888.78	-2.6702	3.21e-100	1.94e-98	124	145	186	743	824	945	KHN77570.1	Protein unc-80 [Toxocara canis]
TRINITY_DN6898_c0_g1	295.52	1099.49	-1.8958	3.83e-100	2.31e-98	321	325	317	943	1036	1124	KHN79098.1	Putative ribosomal protein S6 kinase alpha-2 [Toxocara canis]
TRINITY_DN55784_c0_g1	1315.2	357.77	1.8799	4.31e-100	2.59e-98	1497	1400	1389	349	318	339	ACZ13323.1	40S ribosomal protein S3a [Bursaphelenchus xylophilus]
TRINITY_DN3025_c0_g1	277.41	1058.46	-1.9322	4.51e-100	2.71e-98	301	308	295	926	962	1100	CDJ81516.1	PAS fold and Ion transport and Cyclic nucleotide-binding domain containing protein [Haemonchus contortus]
TRINITY_DN19789_c1_g1	1567.99	3565.12	-1.185	5.07e-100	3.04e-98	1743	1744	1623	3169	3272	3614	TRINITY_DN19789_c1_g1	-
TRINITY_DN2172_c0_g1	215.74	928.56	-2.1063	1.08e-99	6.47e-98	236	235	232	797	847	979	XP_024507616.1	Small GTPase superfamily and Small GTPase superfamily, Rab type and Small GTPase superfamily, Ras type and P-loop containing nucleoside triphosphate hydrolase domain-containing protein [Strongyloides ratti]|CEF68416.1 Small GTPase superfamily and Small GTPase superfamily, Rab type and Small GTPase superfamily, Ras type and P-loop containing nucleoside triphosphate hydrolase domain-containing prot…
TRINITY_DN4170_c1_g2	3470.38	7233.97	-1.0596	1.77e-99	1.06e-97	3928	3802	3580	6379	6821	7193	XP_018429195.1	PREDICTED: lipopolysaccharide-induced tumor necrosis factor-alpha factor homolog [Nanorana parkeri]
TRINITY_DN2807_c0_g1	131.99	734.61	-2.4771	2.29e-99	1.37e-97	131	147	152	631	682	761	KHN76534.1	Dopamine D2-like receptor [Toxocara canis]
TRINITY_DN5063_c0_g1	3187.91	1357.58	1.2315	2.5e-99	1.5e-97	3552	3502	3335	1183	1279	1367	XP_024499181.1	Glutamate--cysteine ligase regulatory subunit [Strongyloides ratti]|CEF59971.1 Glutamate--cysteine ligase regulatory subunit [Strongyloides ratti]
TRINITY_DN4368_c0_g1	347.13	1233.05	-1.8288	2.54e-99	1.52e-97	349	392	390	1081	1161	1235	XP_024509141.1	Potassium channel, voltage dependent, KCNQ family and Ion transport domain and Potassium channel, voltage dependent, KCNQ, C-terminal domain-containing protein [Strongyloides ratti]|CEF69942.1 Potassium channel, voltage dependent, KCNQ family and Ion transport domain and Potassium channel, voltage dependent, KCNQ, C-terminal domain-containing protein [Strongyloides ratti]
TRINITY_DN17695_c0_g1	141.77	744.99	-2.3939	2.61e-99	1.56e-97	154	157	151	638	698	767	KHN85013.1	hypothetical protein Tcan_11596 [Toxocara canis]
TRINITY_DN2124_c0_g1	233.85	961.04	-2.0394	3.03e-99	1.81e-97	252	257	253	821	902	990	KHN85410.1	Nuclear hormone receptor family member nhr-49 [Toxocara canis]
TRINITY_DN10_c0_g2	40.49	502.24	-3.6323	3.39e-99	2.02e-97	55	41	36	447	466	503	TRINITY_DN10_c0_g2	-
TRINITY_DN8786_c0_g1	33.44	473.63	-3.8239	4.2e-99	2.5e-97	39	38	32	425	427	484	VDN03982.1	unnamed protein product [Thelazia callipaeda]
TRINITY_DN7832_c0_g1	1089.69	2766.19	-1.3438	4.41e-99	2.62e-97	1141	1264	1146	2518	2540	2736	XP_024502051.1	Thrombospondin, type 1 repeat and Apple-like domain-containing protein [Strongyloides ratti]|CEF62849.1 Thrombospondin, type 1 repeat and Apple-like domain-containing protein [Strongyloides ratti]
TRINITY_DN14692_c0_g1	155.67	875.56	-2.4924	5.09e-99	3.02e-97	149	157	201	735	837	900	VBB29002.1	unnamed protein product [Acanthocheilonema viteae]
TRINITY_DN1847_c0_g1	2987.01	1018.91	1.5509	5.74e-99	3.41e-97	3023	3204	3504	893	894	1092	VDL70401.1	unnamed protein product [Nippostrongylus brasiliensis]
TRINITY_DN9821_c0_g1	109.23	698.94	-2.6774	5.96e-99	3.53e-97	117	132	107	665	604	700	TRINITY_DN9821_c0_g1	-
TRINITY_DN938_c0_g1	138.12	749.56	-2.4407	6.05e-99	3.58e-97	154	138	158	648	681	788	KHN84072.1	cAMP-dependent protein kinase catalytic subunit [Toxocara canis]
TRINITY_DN128_c0_g1	139.34	748.81	-2.426	8.45e-99	4.99e-97	142	157	155	646	726	739	XP_024501608.1	Unc-76 [Strongyloides ratti]|CEF62406.1 Unc-76 [Strongyloides ratti]
TRINITY_DN4684_c0_g1	386.08	1298.52	-1.7498	1.15e-98	6.8e-97	397	437	424	1146	1230	1284	XP_002646723.1	C. briggsae CBR-CLH-3 protein [Caenorhabditis briggsae]
TRINITY_DN23506_c0_g1	95.44	659.9	-2.7895	1.33e-98	7.84e-97	119	87	105	576	634	650	TRINITY_DN23506_c0_g1	-
TRINITY_DN2285_c0_g1	150.09	763.94	-2.3479	2.03e-98	1.2e-96	162	154	173	667	714	774	KHN83652.1	hypothetical protein Tcan_14411 [Toxocara canis]
TRINITY_DN4971_c0_g1	62.3	536.67	-3.1065	2.12e-98	1.25e-96	68	66	69	481	505	526	TRINITY_DN4971_c0_g1	-
TRINITY_DN3012_c0_g1	282.08	1083.99	-1.9426	2.62e-98	1.54e-96	293	298	328	945	991	1124	VDM37009.1	unnamed protein product [Toxocara canis]
TRINITY_DN54843_c0_g1	3230.78	7677.06	-1.2485	2.69e-98	1.58e-96	3806	3477	3247	7133	6951	7537	XP_003141863.1	50S ribosomal protein L35Ae [Loa loa]|EFO22207.1 50S ribosomal protein L35Ae [Loa loa]
TRINITY_DN151_c1_g1	282.02	1083.16	-1.9408	2.74e-98	1.61e-96	300	316	303	996	1024	1028	XP_002645498.1	Hypothetical protein CBG22748 [Caenorhabditis briggsae]|CAP39268.1 Protein CBG22748 [Caenorhabditis briggsae]
TRINITY_DN128_c0_g2	328.33	1169.08	-1.8324	2.87e-98	1.68e-96	376	351	343	1024	1064	1212	VDO42703.1	unnamed protein product [Haemonchus placei]
TRINITY_DN14343_c0_g1	182.38	970.74	-2.4128	3.34e-98	1.96e-96	179	184	231	790	961	990	KHN82982.1	Protein SOGA2 [Toxocara canis]
TRINITY_DN857_c0_g1	602.75	79.03	2.9304	5.61e-98	3.28e-96	653	644	667	69	73	81	KHN81018.1	DDB1- and CUL4-associated factor 11 -like protein, partial [Toxocara canis]
TRINITY_DN13615_c0_g1	697.82	86.21	3.0101	8.32e-98	4.86e-96	732	807	735	56	88	101	VDM39727.1	unnamed protein product [Toxocara canis]
TRINITY_DN16959_c0_g1	616.12	1761.3	-1.5152	1.61e-97	9.39e-96	701	677	630	1558	1656	1751	TRINITY_DN16959_c0_g1	-
TRINITY_DN61791_c0_g1	606.2	71.89	3.0792	2.42e-97	1.41e-95	630	651	694	74	60	68	NP_001255810.1	Dihydrolipoyl dehydrogenase, mitochondrial [Caenorhabditis elegans]|O17953.2 RecName: Full=Dihydrolipoyl dehydrogenase, mitochondrial; AltName: Full=Dihydrolipoamide dehydrogenase; Flags: Precursor|CAB05249.2 Dihydrolipoyl dehydrogenase, mitochondrial [Caenorhabditis elegans]
TRINITY_DN9082_c0_g1	112.91	668.65	-2.5658	3.03e-97	1.77e-95	129	126	113	611	599	675	VDK59688.1	unnamed protein product [Anisakis simplex]
TRINITY_DN1807_c0_g1	191.21	958.63	-2.3266	3.64e-97	2.12e-95	180	234	209	796	879	1036	XP_024503284.1	Transcription factor, fork head domain and Winged helix-turn-helix DNA-binding domain-containing protein [Strongyloides ratti]|CEF64083.1 Transcription factor, fork head domain and Winged helix-turn-helix DNA-binding domain-containing protein [Strongyloides ratti]
TRINITY_DN2398_c0_g1	21.8	460.02	-4.3997	3.95e-97	2.3e-95	19	26	26	403	447	446	TRINITY_DN2398_c0_g1	-
TRINITY_DN2748_c0_g1	174.61	876.81	-2.3282	4.05e-97	2.35e-95	171	215	183	742	858	873	PIC49911.1	hypothetical protein B9Z55_000102 [Caenorhabditis nigoni]
TRINITY_DN59236_c1_g1	3356.48	1266.16	1.4056	4.16e-97	2.41e-95	3871	3618	3450	1058	1159	1363	VDK46943.1	unnamed protein product [Cylicostephanus goldi]
TRINITY_DN431_c0_g1	1341.45	3803.14	-1.5036	4.26e-97	2.47e-95	1314	1473	1583	3197	3692	3843	TRINITY_DN431_c0_g1	-
TRINITY_DN624_c0_g1	489.73	1485.07	-1.6006	4.75e-97	2.75e-95	548	541	507	1317	1350	1523	XP_003143082.1	hypothetical protein LOAG_07501 [Loa loa]|EFO20987.1 hypothetical protein LOAG_07501 [Loa loa]
TRINITY_DN7273_c0_g2	294.36	1095.12	-1.8957	6.86e-97	3.97e-95	306	311	342	959	1022	1108	TRINITY_DN7273_c0_g2	-
TRINITY_DN5422_c0_g1	59.84	552.73	-3.2076	1.5e-96	8.64e-95	69	61	65	517	458	585	KHN87973.1	hypothetical protein Tcan_13221 [Toxocara canis]|VDM37693.1 unnamed protein product [Toxocara canis]
TRINITY_DN2762_c0_g1	841.09	2152.35	-1.3556	1.51e-96	8.7e-95	949	911	881	1919	1972	2179	KJH43710.1	hypoxia induced protein region [Dictyocaulus viviparus]
TRINITY_DN10336_c0_g1	595.24	47.61	3.6458	1.76e-96	1.01e-94	557	673	709	38	53	43	PDM74332.1	nhr-33 [Pristionchus pacificus]
TRINITY_DN4307_c0_g1	102.22	646.49	-2.6612	1.94e-96	1.12e-94	99	115	119	561	617	645	EJW88370.1	hypothetical protein WUBG_00719 [Wuchereria bancrofti]
TRINITY_DN65447_c1_g1	1375.61	404.49	1.7657	2.13e-96	1.23e-94	1467	1595	1421	352	380	409	WP_110285655.1	hypothetical protein [Halomonas sp. LBP4]
TRINITY_DN62628_c0_g1	500.56	21.99	4.5087	2.53e-96	1.46e-94	531	545	555	22	17	23	VDM91938.1	unnamed protein product [Onchocerca ochengi]
TRINITY_DN244_c0_g1	1805	3871.02	-1.1008	2.71e-96	1.56e-94	1989	1973	1920	3470	3508	3940	VDM38982.1	unnamed protein product [Toxocara canis]
TRINITY_DN2440_c1_g1	116.89	697.72	-2.5776	3.16e-96	1.81e-94	130	137	114	580	674	716	XP_024506260.1	Nose resistant-to-fluoxetine protein, N-terminal domain-containing protein [Strongyloides ratti]|CEF67060.1 Nose resistant-to-fluoxetine protein, N-terminal domain-containing protein [Strongyloides ratti]
TRINITY_DN325_c0_g1	1132.16	283.36	1.9984	3.37e-96	1.93e-94	1266	1294	1130	243	275	281	VBB29062.1	unnamed protein product [Acanthocheilonema viteae]
TRINITY_DN4462_c0_g1	581.19	60.07	3.2706	4.01e-96	2.3e-94	648	633	613	40	68	62	VDM49413.1	unnamed protein product [Toxocara canis]
TRINITY_DN5115_c0_g1	4252.37	1913.67	1.1515	4.12e-96	2.36e-94	4472	4727	4657	1674	1731	1998	RCN36679.1	b member 6, ATP-binding cassette sub family, partial [Ancylostoma caninum]
TRINITY_DN3000_c1_g1	596.75	63.49	3.2273	4.26e-96	2.43e-94	710	636	599	48	60	72	AJH66211.1	sigma class glutathione S-transferase [Baylisascaris schroederi]
TRINITY_DN8017_c1_g1	1198.49	2901.01	-1.2753	4.7e-96	2.68e-94	1332	1356	1218	2597	2658	2925	XP_014358026.1	PREDICTED: UPF0553 protein C9orf64 homolog [Papilio machaon]|KPJ15371.1 UPF0553 protein C9orf64-like [Papilio machaon]
TRINITY_DN1288_c0_g1	927.3	2589.1	-1.4816	4.9e-96	2.79e-94	943	997	1081	2178	2490	2640	AFQ55439.1	acid phosphatase [Heterodera avenae]|AVA09656.1 putative effector protein [Heterodera avenae]
TRINITY_DN1794_c1_g1	464.15	1538.88	-1.7295	5.57e-96	3.17e-94	476	477	559	1342	1430	1570	XP_024507650.1	PDZ domain and PTB/PI domain and Pleckstrin homology-like domain-containing protein [Strongyloides ratti]|CEF68450.1 PDZ domain and PTB/PI domain and Pleckstrin homology-like domain-containing protein [Strongyloides ratti]
TRINITY_DN3709_c0_g1	289.19	1178.77	-2.0278	5.99e-96	3.41e-94	285	302	355	994	1110	1225	KHN70872.1	Voltage-dependent T-type calcium channel subunit alpha-1H [Toxocara canis]
TRINITY_DN17675_c0_g1	605.8	1707.5	-1.4952	6.09e-96	3.47e-94	645	673	656	1515	1535	1769	VDP31215.1	unnamed protein product [Heligmosomoides polygyrus]
TRINITY_DN2410_c0_g1	2310.13	5046.03	-1.1271	7.31e-96	4.15e-94	2626	2553	2350	4509	4673	5043	EJW79199.1	hypothetical protein WUBG_09893 [Wuchereria bancrofti]
TRINITY_DN17655_c0_g1	178.74	1072.71	-2.586	1.07e-95	6.08e-94	153	187	242	884	1045	1100	PAV89464.1	hypothetical protein WR25_24405 [Diploscapter pachys]
TRINITY_DN66455_c0_g1	629.6	74.1	3.091	1.1e-95	6.26e-94	647	650	754	75	66	67	KHN75648.1	26S proteasome non-ATPase regulatory subunit 12 [Toxocara canis]
TRINITY_DN25807_c0_g1	166.37	824.72	-2.3099	1.25e-95	7.1e-94	156	194	192	722	762	843	XP_002637101.1	Hypothetical protein CBG09600 [Caenorhabditis briggsae]
TRINITY_DN58352_c0_g1	904.16	187.43	2.2681	1.59e-95	9.01e-94	952	986	1008	171	150	209	VDM44841.1	unnamed protein product [Toxocara canis]
TRINITY_DN4861_c0_g1	1807.35	632.36	1.5148	1.79e-95	1.01e-93	2065	1933	1892	566	569	649	TRINITY_DN4861_c0_g1	-
TRINITY_DN5881_c0_g1	663.34	1873.02	-1.4976	2.46e-95	1.39e-93	755	743	664	1648	1728	1908	VDO24904.1	unnamed protein product [Onchocerca flexuosa]
TRINITY_DN419_c0_g1	1088.78	286.78	1.9252	2.6e-95	1.47e-93	1241	1137	1170	265	258	285	KHN70942.1	Nuclear hormone receptor family member nhr-28 [Toxocara canis]
TRINITY_DN47_c5_g1	179.53	818.79	-2.1896	3.77e-95	2.13e-93	203	187	195	728	732	851	XP_024507409.1	C-1-tetrahydrofolate synthase, cytoplasmic [Strongyloides ratti]|CEF68209.1 C-1-tetrahydrofolate synthase, cytoplasmic [Strongyloides ratti]
TRINITY_DN5720_c0_g1	676.62	1856.57	-1.4565	4.09e-95	2.3e-93	755	740	710	1624	1677	1941	VDK63435.1	unnamed protein product [Onchocerca ochengi]
TRINITY_DN2157_c0_g1	818.12	2660.6	-1.7017	6.83e-95	3.85e-93	847	820	998	2168	2568	2782	VDM39173.1	unnamed protein product [Toxocara canis]
TRINITY_DN2607_c0_g1	165.74	815.01	-2.2981	7.57e-95	4.25e-93	187	162	191	748	710	841	TRINITY_DN2607_c0_g1	-
TRINITY_DN4411_c0_g1	147.03	749	-2.349	8.19e-95	4.6e-93	147	160	172	680	672	760	EYC16888.1	hypothetical protein Y032_0032g2549 [Ancylostoma ceylanicum]
TRINITY_DN5855_c0_g1	22.41	441.04	-4.2994	9.68e-95	5.43e-93	23	24	26	386	401	458	PAV62013.1	hypothetical protein WR25_00580 [Diploscapter pachys]
TRINITY_DN248_c5_g2	852.83	188.26	2.1793	9.94e-95	5.57e-93	900	961	918	169	170	192	XP_013298836.1	protein disulfide-isomerase domain protein [Necator americanus]|ETN76609.1 protein disulfide-isomerase domain protein [Necator americanus]
TRINITY_DN916_c0_g1	2014.36	718.06	1.4884	1.1e-94	6.14e-93	2295	2214	2056	660	641	723	VDM19127.1	unnamed protein product [Wuchereria bancrofti]
TRINITY_DN204_c0_g1	146.08	771.32	-2.4005	1.51e-94	8.46e-93	177	137	162	678	735	761	KHN80053.1	Synaptotagmin-1 [Toxocara canis]
TRINITY_DN603_c0_g1	71.83	558.06	-2.9583	1.61e-94	9.02e-93	81	68	85	479	525	571	TRINITY_DN603_c0_g1	-
TRINITY_DN6833_c0_g1	5489.24	2713.08	1.0167	2.04e-94	1.14e-92	6079	5974	5835	2459	2443	2748	KHN83239.1	putative glutamate--tRNA ligase, mitochondrial [Toxocara canis]
TRINITY_DN8366_c0_g1	1001.15	2486.12	-1.312	2.75e-94	1.53e-92	1066	1074	1122	2251	2344	2406	XP_024508147.1	Alpha amylase family and Glycosyl hydrolase, family 13, catalytic domain and Alpha-amylase, C-terminal all beta domain and Glycosyl hydrolase, family 13, subfamily, catalytic domain and Glycosyl hydrolase, family 13, all-beta domain and Glycoside hydrolase, catalytic domain and Glycoside hydrolase, superfamily domain-containing protein [Strongyloides ratti]|CEF68947.1 Alpha amylase family and Gly…
TRINITY_DN4180_c0_g1	666.51	2268.09	-1.7672	2.75e-94	1.53e-92	640	709	822	1900	2113	2396	PAV63476.1	hypothetical protein WR25_01430 [Diploscapter pachys]
TRINITY_DN6063_c0_g1	144.87	767.04	-2.4046	2.83e-94	1.57e-92	156	151	165	646	771	745	XP_024504098.1	FERM domain and WW domain and PDZ domain and FERM, N-terminal domain and FERM central domain and Band 4.1 domain-containing protein [Strongyloides ratti]|CEF64897.1 FERM domain and WW domain and PDZ domain and FERM, N-terminal domain and FERM central domain and Band 4.1 domain-containing protein [Strongyloides ratti]
TRINITY_DN3742_c0_g1	271.66	1046.19	-1.9453	2.85e-94	1.59e-92	274	290	321	945	957	1047	PDM66899.1	haf-4 [Pristionchus pacificus]
TRINITY_DN31041_c0_g1	61.96	542.98	-3.1316	3.2e-94	1.78e-92	77	70	55	464	496	574	TRINITY_DN31041_c0_g1	-
TRINITY_DN8108_c0_g1	3277.35	1452.91	1.1734	4.63e-94	2.57e-92	3560	3644	3476	1256	1371	1472	XP_020302907.1	degenerin unc-8 [Loa loa]|EFO23246.2 degenerin unc-8 [Loa loa]
TRINITY_DN1845_c0_g1	1550.4	530.53	1.5467	5.27e-94	2.92e-92	1701	1661	1690	475	474	548	KHN73595.1	Putative cytochrome P450 CYP13A8 [Toxocara canis]
TRINITY_DN1788_c0_g1	61.99	532.48	-3.1029	6.05e-94	3.35e-92	77	57	68	463	490	550	XP_012563115.1	PREDICTED: uncharacterized protein LOC105847851 [Hydra vulgaris]
TRINITY_DN5561_c0_g1	86.58	630.17	-2.8647	7.86e-94	4.35e-92	86	86	110	517	588	677	VDN07627.1	unnamed protein product [Thelazia callipaeda]
TRINITY_DN3951_c0_g1	855.64	2142.87	-1.3247	8.01e-94	4.43e-92	919	924	945	1875	1984	2187	XP_024510840.1	Transmembrane protein 104 [Strongyloides ratti]|CEF71644.1 Transmembrane protein 104 [Strongyloides ratti]
TRINITY_DN1972_c1_g1	27.93	439.99	-3.9776	8.34e-94	4.61e-92	27	33	31	397	406	437	EPB75085.1	triacylglycerol lipase [Ancylostoma ceylanicum]|EYC39102.1 hypothetical protein Y032_0675g1419 [Ancylostoma ceylanicum]
TRINITY_DN14739_c0_g1	637.32	94.08	2.7611	8.46e-94	4.67e-92	728	684	665	92	78	95	CDP94316.1	BMA-RPN-2, isoform a [Brugia malayi]
TRINITY_DN1917_c0_g1	841.35	2315.52	-1.4605	8.88e-94	4.9e-92	887	1005	850	2063	2148	2317	VDM38409.1	unnamed protein product [Toxocara canis]
TRINITY_DN1329_c0_g2	295.3	1113.33	-1.9147	8.94e-94	4.93e-92	297	318	347	970	1073	1095	EGT32383.1	CBN-ACOX-1 protein [Caenorhabditis brenneri]
TRINITY_DN7_c0_g1	828.86	2094.19	-1.3371	9.34e-94	5.14e-92	895	926	880	1850	1966	2088	KHN85963.1	Serine/threonine-protein kinase ULK2 [Toxocara canis]
TRINITY_DN1101_c0_g1	1652.3	564.12	1.5495	1.03e-93	5.67e-92	1746	1844	1794	475	534	584	XP_001897013.1	nucleosome assembly protein 1 [Brugia malayi]|CRZ25806.1 BMA-NAP-1 [Brugia malayi]|VDO31332.1 unnamed protein product [Brugia timori]
TRINITY_DN3010_c0_g1	120.92	671.15	-2.4728	1.07e-93	5.89e-92	124	137	133	580	639	674	XP_024506043.1	SMAD domain, Dwarfin-type and MAD homology 1, Dwarfin-type domain and SMAD/FHA domain and MAD homology, MH1 domain and SMAD domain-like-containing protein [Strongyloides ratti]|CEF66843.1 SMAD domain, Dwarfin-type and MAD homology 1, Dwarfin-type domain and SMAD/FHA domain and MAD homology, MH1 domain and SMAD domain-like-containing protein [Strongyloides ratti]
TRINITY_DN11095_c0_g1	14276.5	39882	-1.4821	1.31e-93	7.21e-92	13909	14833	17759	33696	37683	41233	KHN72728.1	hypothetical protein Tcan_07537 [Toxocara canis]
TRINITY_DN1896_c5_g2	1796.75	610.55	1.5564	1.68e-93	9.21e-92	1873	1942	2039	512	582	630	TRINITY_DN1896_c5_g2	-
TRINITY_DN5261_c0_g1	453.91	1509.42	-1.734	1.71e-93	9.39e-92	487	488	504	1222	1470	1573	KHN80011.1	Mitogen-activated protein kinase kinase kinase 4 [Toxocara canis]
TRINITY_DN59619_c0_g1	620.82	87.34	2.8342	1.92e-93	1.05e-91	656	702	665	88	80	77	XP_003113346.1	CRE-PBS-6 protein [Caenorhabditis remanei]|EFP09600.1 CRE-PBS-6 protein [Caenorhabditis remanei]
TRINITY_DN2310_c0_g1	83.14	593.18	-2.8345	2.66e-93	1.45e-91	91	103	77	547	527	598	VDK58140.1	unnamed protein product [Anisakis simplex]
TRINITY_DN4449_c0_g1	93.9	611.02	-2.7025	2.75e-93	1.5e-91	100	108	98	509	580	637	TRINITY_DN4449_c0_g1	-
TRINITY_DN11236_c0_g1	64.17	542.35	-3.0798	2.81e-93	1.53e-91	65	61	83	468	514	548	ABQ58115.1	acetylcholinesterase 3 [Ditylenchus destructor]
TRINITY_DN4491_c0_g1	213.99	1003.29	-2.2296	3.11e-93	1.69e-91	205	225	267	832	981	1019	KHN74778.1	Hemicentin-1 [Toxocara canis]
TRINITY_DN934_c0_g1	276.43	1078.44	-1.9632	3.65e-93	1.99e-91	319	309	273	1004	1010	1020	XP_013107958.1	PREDICTED: uncharacterized protein LOC106087452 [Stomoxys calcitrans]
TRINITY_DN3084_c0_g1	836.59	2108.7	-1.3338	3.83e-93	2.09e-91	920	887	919	1898	1905	2144	EYC15065.1	hypothetical protein Y032_0038g3612 [Ancylostoma ceylanicum]
TRINITY_DN3458_c0_g1	290.12	1171.88	-2.0144	4.4e-93	2.39e-91	306	277	362	1048	1068	1189	OZC11904.1	hypothetical protein X798_01085 [Onchocerca flexuosa]
TRINITY_DN19835_c0_g1	189.62	847.64	-2.1599	4.49e-93	2.44e-91	204	224	190	771	794	822	XP_002641537.1	Hypothetical protein CBG09836 [Caenorhabditis briggsae]|XP_003113343.1 hypothetical protein CRE_25194 [Caenorhabditis remanei]|CAP29383.1 Protein CBR-PBO-1 [Caenorhabditis briggsae]|EFP09597.1 hypothetical protein CRE_25194 [Caenorhabditis remanei]|OZF86282.1 hypothetical protein FL82_15234, partial [Caenorhabditis remanei]|OZG15249.1 hypothetical protein FL83_10338, partial [Caenorhabditis laten…
TRINITY_DN8645_c0_g1	77.97	577.59	-2.8895	5.12e-93	2.78e-91	72	89	93	521	508	601	XP_013297793.1	acetyltransferase, GNAT family [Necator americanus]|ETN75566.1 acetyltransferase, GNAT family [Necator americanus]
TRINITY_DN2396_c0_g1	379.78	1573.42	-2.0512	6.5e-93	3.53e-91	379	384	474	1248	1568	1630	CRZ24607.1	BMA-MAGI-1 [Brugia malayi]
TRINITY_DN1669_c0_g1	303.94	1316.92	-2.116	6.56e-93	3.56e-91	283	331	376	1066	1261	1396	XP_024499376.1	Death domain and ZU5 domain and Ankyrin repeat and Death-like domain and Ankyrin repeat-containing domain-containing protein [Strongyloides ratti]|CEF60166.1 Death domain and ZU5 domain and Ankyrin repeat and Death-like domain and Ankyrin repeat-containing domain-containing protein [Strongyloides ratti]
TRINITY_DN6779_c0_g1	177.7	795.93	-2.1635	7.9e-93	4.28e-91	188	195	196	707	718	821	XP_002645498.1	Hypothetical protein CBG22748 [Caenorhabditis briggsae]|CAP39268.1 Protein CBG22748 [Caenorhabditis briggsae]
TRINITY_DN64969_c0_g1	1159.54	332.01	1.8036	1.25e-92	6.75e-91	1232	1239	1307	291	304	342	VDO73748.1	unnamed protein product [Heligmosomoides polygyrus]
TRINITY_DN4025_c0_g1	93.93	620.79	-2.7254	1.26e-92	6.81e-91	94	102	110	536	546	673	KHN73801.1	putative hydroxyacid-oxoacid transhydrogenase, mitochondrial [Toxocara canis]
TRINITY_DN6342_c0_g1	283.91	1032.2	-1.8625	3.42e-92	1.85e-90	299	302	324	904	958	1050	EYC10165.1	hypothetical protein Y032_0057g2801 [Ancylostoma ceylanicum]
TRINITY_DN6826_c0_g1	238.48	942.04	-1.9818	9.07e-92	4.89e-90	262	242	273	846	885	923	KHN84810.1	Rap guanine nucleotide exchange factor 1 [Toxocara canis]
TRINITY_DN10871_c0_g1	1120.57	2687.59	-1.2619	9.45e-92	5.09e-90	1257	1247	1148	2390	2533	2651	KHN86725.1	Protein F37C4.5 [Toxocara canis]
TRINITY_DN36833_c0_g1	286.48	1456.73	-2.3471	1.02e-91	5.49e-90	269	295	369	1117	1375	1636	KHN81483.1	putative phospholipid-transporting ATPase ID, partial [Toxocara canis]
TRINITY_DN3404_c0_g1	93.29	594.67	-2.6718	1.26e-91	6.78e-90	98	106	100	554	545	575	TRINITY_DN3404_c0_g1	-
TRINITY_DN4834_c0_g1	86.85	583.65	-2.749	1.78e-91	9.57e-90	100	89	94	488	559	601	TRINITY_DN4834_c0_g1	-
TRINITY_DN11198_c0_g1	93.58	598.11	-2.6759	1.99e-91	1.07e-89	113	97	95	547	537	602	TRINITY_DN11198_c0_g1	-
TRINITY_DN6775_c0_g1	30.99	438.15	-3.8212	2.06e-91	1.1e-89	38	29	34	383	420	432	KHN87538.1	Steroidogenic acute regulatory-like protein 1 [Toxocara canis]
TRINITY_DN5055_c0_g1	224.36	909.03	-2.0191	2.55e-91	1.37e-89	233	246	252	773	849	945	VDM45966.1	unnamed protein product [Toxocara canis]
TRINITY_DN12113_c0_g1	162.93	797.75	-2.2914	2.87e-91	1.54e-89	191	172	168	759	682	807	VDM43782.1	unnamed protein product [Toxocara canis]
TRINITY_DN6961_c0_g1	189.36	818.21	-2.1117	2.98e-91	1.59e-89	202	206	209	701	774	834	VDN52549.1	unnamed protein product [Dracunculus medinensis]
TRINITY_DN1311_c0_g1	75.17	544.38	-2.8564	3.08e-91	1.64e-89	84	86	75	469	514	553	VDM37206.1	unnamed protein product [Toxocara canis]
TRINITY_DN3663_c0_g1	788.32	2067.44	-1.3906	3.08e-91	1.64e-89	897	839	833	1921	1878	2023	TRINITY_DN3663_c0_g1	-
TRINITY_DN5339_c0_g1	108.07	681.58	-2.6577	3.25e-91	1.73e-89	95	125	132	573	643	709	KHN81567.1	ADAMTS-like protein 1 [Toxocara canis]
TRINITY_DN6413_c0_g1	1006.27	220.48	2.1921	4.64e-91	2.47e-89	1179	1130	971	207	207	206	VDK53154.1	unnamed protein product [Anisakis simplex]
TRINITY_DN5699_c0_g1	237.59	975.14	-2.0376	6.03e-91	3.21e-89	247	247	280	816	949	987	CDQ00762.1	BMA-NHR-3, isoform a [Brugia malayi]
TRINITY_DN2657_c0_g1	248.23	980.62	-1.9824	8.38e-91	4.46e-89	285	269	255	817	931	1022	TRINITY_DN2657_c0_g1	-
TRINITY_DN1124_c0_g1	669.35	1831.66	-1.4528	8.67e-91	4.61e-89	712	732	737	1552	1701	1921	KHN72862.1	Rap guanine nucleotide exchange factor 1 [Toxocara canis]
TRINITY_DN56285_c1_g1	238.4	955.31	-2.002	8.98e-91	4.77e-89	275	264	238	892	875	922	KRX98327.1	Myosin-2 essential light chain [Trichinella pseudospiralis]|KRY78847.1 Myosin-2 essential light chain [Trichinella pseudospiralis]|KRY92366.1 Myosin-2 essential light chain [Trichinella pseudospiralis]|KRZ16097.1 Myosin-2 essential light chain [Trichinella zimbabwensis]|KRZ34725.1 Myosin-2 essential light chain [Trichinella pseudospiralis]|KRZ46278.1 Myosin-2 essential light chain [Trichinella ps…
TRINITY_DN6444_c0_g1	43.25	490.38	-3.5031	1.05e-90	5.56e-89	59	41	41	400	480	505	WP_103727852.1	protein-L-isoaspartate(D-aspartate) O-methyltransferase [Novosphingobium sp. HII-3]
TRINITY_DN2898_c0_g1	1009.76	2560.29	-1.342	1.13e-90	6e-89	1138	1135	1018	2278	2448	2486	PAV82492.1	hypothetical protein WR25_16279 isoform E [Diploscapter pachys]
TRINITY_DN12797_c0_g1	247.72	1023.59	-2.0476	1.21e-90	6.41e-89	271	241	295	867	933	1093	TRINITY_DN12797_c0_g1	-
TRINITY_DN1587_c0_g1	601.26	1693.73	-1.4945	1.26e-90	6.66e-89	630	650	679	1448	1581	1753	CDJ93313.1	Amino acid permease-associated region domain containing protein [Haemonchus contortus]
TRINITY_DN4571_c0_g1	147.62	711.17	-2.2685	1.28e-90	6.75e-89	159	159	163	628	656	722	RCN28915.1	triacylglycerol lipase [Ancylostoma caninum]
TRINITY_DN3265_c0_g1	280.29	1094.91	-1.9663	1.52e-90	8.02e-89	281	288	344	949	1007	1135	VDM43636.1	unnamed protein product [Toxocara canis]
TRINITY_DN2993_c0_g1	249.46	962.6	-1.9483	2.81e-90	1.48e-88	292	265	256	850	868	999	WP_016196748.1	tryptophan-rich sensory protein [Arcticibacter svalbardensis]|EOR93309.1 benzodiazepine receptor TspO [Arcticibacter svalbardensis MN12-7]
TRINITY_DN779_c0_g1	427.78	1333.55	-1.6399	3e-90	1.58e-88	455	483	456	1231	1238	1285	NP_495083.1	LYSozyme [Caenorhabditis elegans]|CCD64956.1 LYSozyme [Caenorhabditis elegans]
TRINITY_DN15945_c0_g1	472.34	23.49	4.3161	3.02e-90	1.59e-88	500	509	530	14	23	30	ABB83610.1	UNC-97-like protein [Heterodera glycines]
TRINITY_DN3710_c0_g1	342.28	1225.57	-1.8407	3.06e-90	1.61e-88	360	342	413	1057	1133	1270	KHN78402.1	FERM and PDZ domain-containing protein 2 [Toxocara canis]
TRINITY_DN988_c0_g1	156.83	739.91	-2.2383	4.19e-90	2.2e-88	176	158	177	657	678	752	TRINITY_DN988_c0_g1	-
TRINITY_DN7818_c0_g1	301.28	1141.61	-1.9219	4.2e-90	2.21e-88	365	318	299	1043	993	1185	TRINITY_DN7818_c0_g1	-
TRINITY_DN1391_c0_g1	800.45	2211.71	-1.4659	4.68e-90	2.46e-88	919	903	787	2053	2015	2160	TRINITY_DN1391_c0_g1	-
TRINITY_DN336_c1_g1	124.62	719.13	-2.5294	5.24e-90	2.75e-88	121	140	145	576	709	747	KHN82133.1	Rho guanine nucleotide exchange factor 12 [Toxocara canis]
TRINITY_DN12215_c1_g1	166.41	885.46	-2.4124	7.41e-90	3.88e-88	168	162	212	712	880	909	TRINITY_DN12215_c1_g1	-
TRINITY_DN24493_c0_g1	1566.53	4433.3	-1.5011	8.07e-90	4.22e-88	1531	1694	1878	3649	4216	4663	VDM44320.1	unnamed protein product [Toxocara canis]
TRINITY_DN3589_c0_g1	397.05	1714	-2.1103	8.91e-90	4.65e-88	365	405	523	1433	1683	1720	CDQ04148.2	BMA-TLN-1, isoform b [Brugia malayi]
TRINITY_DN1024_c1_g1	11070.2	5344	1.0505	1.14e-89	5.94e-88	11608	11775	12684	4577	4999	5510	KHN81018.1	DDB1- and CUL4-associated factor 11 -like protein, partial [Toxocara canis]
TRINITY_DN8212_c0_g1	33.14	430.27	-3.6982	1.22e-89	6.38e-88	37	36	35	397	391	424	NP_506590.2	C-type LECtin [Caenorhabditis elegans]|CAB01145.2 C-type LECtin [Caenorhabditis elegans]
TRINITY_DN5_c1_g1	650.98	2545.75	-1.9677	1.38e-89	7.18e-88	614	654	852	2095	2478	2616	VDM47317.1	unnamed protein product [Toxocara canis]
TRINITY_DN4478_c3_g1	185.97	816.1	-2.1334	2.31e-89	1.2e-87	205	201	200	710	802	787	NP_001296624.1	heat shock 70 kDa protein [Hydra vulgaris]|ABC25030.1 heat shock protein 70 [Hydra vulgaris]|ABC25031.1 heat shock protein 70 [Hydra vulgaris]
TRINITY_DN2518_c0_g1	98.48	613.46	-2.6382	3.15e-89	1.64e-87	111	115	95	562	586	578	TRINITY_DN2518_c0_g1	-
TRINITY_DN1308_c0_g1	264.81	1032.36	-1.9635	3.55e-89	1.85e-87	313	270	280	865	952	1101	TRINITY_DN1308_c0_g1	-
TRINITY_DN2520_c0_g1	455.09	1352.19	-1.5712	3.59e-89	1.86e-87	504	494	485	1174	1278	1362	KHN83445.1	Uncharacterized protein Tcan_05120 [Toxocara canis]
TRINITY_DN201_c0_g1	395.55	1259.81	-1.671	3.6e-89	1.87e-87	445	423	421	1110	1217	1222	TRINITY_DN201_c0_g1	-
TRINITY_DN5259_c0_g1	115.68	660.14	-2.5119	4.48e-89	2.32e-87	122	139	116	623	608	626	EYC26896.1	hypothetical protein Y032_0009g413 [Ancylostoma ceylanicum]
TRINITY_DN682_c0_g1	247.25	1057.42	-2.0959	4.96e-89	2.57e-87	302	274	230	1010	929	1038	KHN72728.1	hypothetical protein Tcan_07537 [Toxocara canis]
TRINITY_DN22303_c0_g2	834.6	179.14	2.2201	5.75e-89	2.97e-87	862	884	973	156	172	177	AAN15207.1	heat shock protein 70-C [Panagrellus redivivus]
TRINITY_DN908_c0_g2	140.25	714.27	-2.3487	6.79e-89	3.5e-87	157	146	154	597	705	713	KHN82409.1	Calcitonin receptor-like protein 1 [Toxocara canis]
TRINITY_DN625_c2_g1	775.44	2365.8	-1.6095	8.93e-89	4.61e-87	762	831	933	1971	2311	2395	VDN60089.1	unnamed protein product [Dracunculus medinensis]
TRINITY_DN7033_c0_g1	214.83	932.98	-2.1193	1.05e-88	5.4e-87	251	208	241	769	880	988	CDQ02357.1	BMA-GSA-1, isoform b [Brugia malayi]
TRINITY_DN3107_c1_g1	270.48	1095.37	-2.0182	1.37e-88	7.03e-87	275	265	341	959	1008	1124	EYC13218.1	hypothetical protein Y032_0044g1042 [Ancylostoma ceylanicum]
TRINITY_DN17833_c1_g1	1567.83	502.03	1.6432	1.44e-88	7.39e-87	1792	1756	1562	438	483	494	TRINITY_DN17833_c1_g1	-
TRINITY_DN797_c2_g1	84.68	564.37	-2.7366	1.52e-88	7.8e-87	92	99	85	476	541	576	B0VXV2.1	RecName: Full=Snaclec 3; AltName: Full=C-type lectin isoform 3; Flags: Precursor|ABG26987.1 C-type lectin isoform 3 [Sistrurus catenatus edwardsi]
TRINITY_DN10182_c0_g1	7540.42	15831.4	-1.07	1.64e-88	8.42e-87	8620	8386	7570	14707	14327	15553	CDP96549.2	BMA-EIF-3.K [Brugia malayi]
TRINITY_DN8591_c0_g1	865.53	2227.97	-1.3641	1.87e-88	9.59e-87	871	973	976	1978	2079	2224	KHN74568.1	putative urocanate hydratase [Toxocara canis]
TRINITY_DN2356_c0_g1	456.27	1751.64	-1.9413	1.89e-88	9.69e-87	433	469	584	1453	1660	1836	CRZ24753.1	BMA-FLN-2, isoform a [Brugia malayi]
TRINITY_DN6797_c0_g1	524.42	1487.91	-1.5042	4.44e-88	2.27e-86	589	567	553	1358	1376	1457	XP_003146472.1	hypothetical protein LOAG_10901 [Loa loa]|EFO17596.1 hypothetical protein LOAG_10901 [Loa loa]
TRINITY_DN4161_c0_g1	223.75	879.67	-1.9754	4.73e-88	2.41e-86	231	244	254	769	815	898	XP_013871486.1	PREDICTED: nuclear receptor subfamily 2 group C member 2 isoform X1 [Austrofundulus limnaeus]
TRINITY_DN20696_c0_g1	2701.56	937.91	1.5253	4.91e-88	2.51e-86	2989	2722	3091	750	906	996	VDM38183.1	unnamed protein product [Toxocara canis]
TRINITY_DN12237_c0_g1	262.64	1002.61	-1.9328	4.99e-88	2.55e-86	293	302	261	844	963	1023	TRINITY_DN12237_c0_g1	-
TRINITY_DN39105_c0_g1	614.63	100.15	2.6156	7.11e-88	3.62e-86	686	673	644	89	86	108	AMO02372.1	heat shock protein 70, partial [Echinolittorina malaccana]
TRINITY_DN1880_c0_g1	60.44	492.75	-3.0274	1.28e-87	6.51e-86	72	64	61	436	441	514	VDM44278.1	unnamed protein product [Toxocara canis]
TRINITY_DN3666_c0_g1	137.75	698.72	-2.3424	1.32e-87	6.73e-86	165	150	134	609	666	695	TRINITY_DN3666_c0_g1	-
TRINITY_DN5723_c0_g1	62.58	523.44	-3.0641	1.36e-87	6.91e-86	73	71	60	492	434	551	XP_013062500.1	PREDICTED: macrophage mannose receptor 1-like [Biomphalaria glabrata]
TRINITY_DN19437_c0_g1	46.95	476.65	-3.3435	1.78e-87	9.03e-86	47	59	47	458	403	482	TRINITY_DN19437_c0_g1	-
TRINITY_DN7381_c0_g1	31.32	427.25	-3.7701	1.8e-87	9.13e-86	31	30	41	401	384	418	TRINITY_DN7381_c0_g1	-
TRINITY_DN17066_c0_g1	7401.68	3488.63	1.0851	1.83e-87	9.28e-86	7732	7923	8460	2993	3350	3497	KHJ93704.1	helicase protein [Oesophagostomum dentatum]
TRINITY_DN3274_c0_g2	773.8	2121.99	-1.4557	2.63e-87	1.33e-85	789	841	891	1783	2050	2156	AEF32758.1	WAGO-2 [Ascaris suum]
TRINITY_DN24919_c0_g2	634.22	1931.51	-1.6072	3.02e-87	1.53e-85	646	658	762	1613	1817	2027	XP_020305894.1	rugose [Loa loa]|EJD75004.1 rugose [Loa loa]
TRINITY_DN3648_c1_g1	29.78	444.29	-3.8994	3.06e-87	1.55e-85	40	19	38	408	401	443	PAV57160.1	hypothetical protein WR25_26173 [Diploscapter pachys]
TRINITY_DN2358_c3_g1	2424.32	5631.99	-1.2162	3.25e-87	1.64e-85	2457	2612	2829	4789	5296	5816	VDM39206.1	unnamed protein product [Toxocara canis]
TRINITY_DN107_c0_g1	892.71	2206.44	-1.3053	3.61e-87	1.82e-85	933	1021	955	2006	2028	2183	EYC37341.1	hypothetical protein Y032_0801g2419 [Ancylostoma ceylanicum]
TRINITY_DN22114_c0_g1	78.22	569.42	-2.8642	3.87e-87	1.95e-85	88	97	70	483	511	616	TRINITY_DN22114_c0_g1	-
TRINITY_DN13807_c0_g1	1959.79	4510.18	-1.2027	4.15e-87	2.09e-85	2104	2287	1996	3855	4187	4694	XP_024510784.1	4-aminobutyrate aminotransferase, mitochondrial [Strongyloides ratti]|CEF71588.1 4-aminobutyrate aminotransferase, mitochondrial [Strongyloides ratti]
TRINITY_DN1242_c0_g1	29.47	418.76	-3.8297	4.25e-87	2.14e-85	29	31	36	367	370	446	KHN74950.1	BTB/POZ domain-containing protein KCTD8 [Toxocara canis]|VDM23845.1 unnamed protein product [Toxocara canis]
TRINITY_DN6515_c0_g1	146.09	701.13	-2.2628	4.97e-87	2.5e-85	153	162	161	612	676	688	VDK43789.1	unnamed protein product [Anisakis simplex]
TRINITY_DN544_c0_g1	323.55	1166.99	-1.8509	5.49e-87	2.76e-85	309	362	383	1020	1100	1171	XP_001894616.1	Filamin/ABP280 repeat family protein [Brugia malayi]
TRINITY_DN746_c0_g1	28.86	420.31	-3.8653	6.15e-87	3.09e-85	33	25	36	353	398	436	PDM78070.1	hypothetical protein PRIPAC_30455 [Pristionchus pacificus]
TRINITY_DN4191_c0_g1	70.87	514.98	-2.8608	6.27e-87	3.15e-85	83	78	70	470	471	510	KHN80702.1	LanC-like protein 3 -like protein [Toxocara canis]
TRINITY_DN2580_c0_g1	206.28	902.57	-2.1301	6.88e-87	3.45e-85	201	229	242	740	869	941	XP_024507580.1	GRAF ortholog [Strongyloides ratti]|CEF68380.1 GRAF ortholog [Strongyloides ratti]
TRINITY_DN1497_c0_g1	374.45	1299.17	-1.7953	7.04e-87	3.52e-85	365	435	420	1082	1232	1356	VDN03394.1	unnamed protein product [Thelazia callipaeda]
TRINITY_DN4978_c0_g1	254.49	1038.34	-2.0293	7.36e-87	3.68e-85	240	284	305	894	933	1107	XP_003137310.1	TK/FAK protein kinase [Loa loa]|EFO26761.1 TK/FAK protein kinase [Loa loa]
TRINITY_DN41640_c0_g1	42.65	461.77	-3.4364	7.47e-87	3.74e-85	45	50	44	380	472	450	TRINITY_DN41640_c0_g1	-
TRINITY_DN3333_c0_g1	322.25	1161.07	-1.8494	7.56e-87	3.78e-85	341	352	357	958	1169	1148	VDN54893.1	unnamed protein product [Dracunculus medinensis]
TRINITY_DN23163_c0_g1	558.07	1827.55	-1.7119	7.64e-87	3.82e-85	529	631	658	1531	1693	1941	VDM51056.1	unnamed protein product [Toxocara canis]
TRINITY_DN3391_c0_g1	435.64	1607.23	-1.8838	9.1e-87	4.54e-85	427	456	536	1294	1591	1655	VDK17639.1	unnamed protein product [Anisakis simplex]
TRINITY_DN1754_c0_g1	485.72	1444.52	-1.5724	9.41e-87	4.69e-85	530	558	495	1241	1378	1456	VDN50399.1	unnamed protein product [Dracunculus medinensis]
TRINITY_DN29136_c0_g1	787.95	2101.94	-1.4157	1.4e-86	6.97e-85	812	835	920	1811	2004	2114	VDK17321.1	unnamed protein product [Anisakis simplex]
TRINITY_DN32457_c0_g1	70.59	512.25	-2.8596	1.4e-86	6.97e-85	70	83	77	450	475	520	XP_024509026.1	Saposin B domain and Saposin-like domain-containing protein [Strongyloides ratti]|CEF69827.1 Saposin B domain and Saposin-like domain-containing protein [Strongyloides ratti]
TRINITY_DN2341_c0_g1	162.96	734.38	-2.1719	1.59e-86	7.9e-85	184	166	181	654	686	730	VDO55829.1	unnamed protein product [Haemonchus placei]
TRINITY_DN5718_c0_g1	1136.95	2629.48	-1.2096	2.27e-86	1.13e-84	1214	1289	1202	2308	2491	2614	VDK44464.1	unnamed protein product [Anisakis simplex]
TRINITY_DN450_c0_g1	1506.58	529.97	1.507	3.27e-86	1.62e-84	1622	1620	1667	483	466	546	TRINITY_DN450_c0_g1	-
TRINITY_DN3759_c0_g1	221.87	991.05	-2.1591	3.39e-86	1.68e-84	209	281	233	849	980	964	PAV86223.1	hypothetical protein WR25_13776 [Diploscapter pachys]
TRINITY_DN4202_c0_g1	1446.17	494.57	1.5478	4.15e-86	2.06e-84	1636	1573	1504	429	468	498	PDM62201.1	hypothetical protein PRIPAC_51643 [Pristionchus pacificus]
TRINITY_DN28707_c1_g1	61.35	514.03	-3.0666	4.65e-86	2.3e-84	62	82	56	461	452	538	CDJ94553.1	Myosin and Myosin head and IQ calmodulin-binding region and Myosin tail domain containing protein [Haemonchus contortus]
TRINITY_DN9533_c0_g1	2755.65	5884.24	-1.0946	6.81e-86	3.36e-84	2833	3000	3145	5057	5514	6037	VDK17335.1	unnamed protein product [Anisakis simplex]
TRINITY_DN2350_c0_g1	491.69	13.31	5.1912	7.89e-86	3.9e-84	495	556	551	7	14	17	CCO32781.1	NADH-dependent flavin oxidoreductase [Rhizoctonia solani AG-1 IB]
TRINITY_DN2253_c0_g1	400.76	1230.52	-1.6187	9.83e-86	4.85e-84	454	426	426	1079	1123	1271	TRINITY_DN2253_c0_g1	-
TRINITY_DN9447_c0_g1	90.81	572.33	-2.6556	1.05e-85	5.19e-84	110	99	87	501	550	562	WP_006050630.1	glycoside hydrolase family 32 protein [Paraburkholderia graminis]|EDT09012.1 Levanase [Paraburkholderia graminis C4D1M]
TRINITY_DN5352_c0_g1	208.69	827.11	-1.987	1.08e-85	5.32e-84	226	225	229	716	773	845	KHN85129.1	Dimethylaniline monooxygenase [N-oxide-forming] 5 [Toxocara canis]
TRINITY_DN4604_c0_g1	239.1	900.61	-1.9136	1.25e-85	6.13e-84	254	252	273	802	814	925	TRINITY_DN4604_c0_g1	-
TRINITY_DN6788_c0_g1	200.04	821.09	-2.0371	1.35e-85	6.65e-84	226	228	198	735	755	825	NP_502201.2	PeRoXisome assembly factor [Caenorhabditis elegans]|CAA92640.2 PeRoXisome assembly factor [Caenorhabditis elegans]
TRINITY_DN57015_c0_g1	777.46	164.19	2.2433	1.57e-85	7.69e-84	812	831	890	136	166	161	PDM69562.1	rpl-4 [Pristionchus pacificus]
TRINITY_DN19003_c0_g1	211.4	843.93	-1.9971	1.65e-85	8.11e-84	244	232	213	759	764	857	TRINITY_DN19003_c0_g1	-
TRINITY_DN54845_c0_g1	1087.15	303.78	1.8391	2.19e-85	1.07e-83	1105	1203	1234	273	272	312	ACZ13337.1	elongation factor 1 gamma [Bursaphelenchus xylophilus]
TRINITY_DN57509_c0_g1	1110.99	315.39	1.8146	2.54e-85	1.24e-83	1224	1158	1238	260	291	341	PAV91798.1	hypothetical protein WR25_18958 [Diploscapter pachys]
TRINITY_DN166_c1_g1	3316.97	7467.2	-1.1705	2.57e-85	1.26e-83	3838	3662	3311	6986	6860	7169	TRINITY_DN166_c1_g1	-
TRINITY_DN2343_c0_g1	51.21	494.69	-3.2713	2.84e-85	1.39e-83	71	53	43	460	427	508	PAV58060.1	hypothetical protein WR25_24619 [Diploscapter pachys]
TRINITY_DN4323_c0_g1	68.4	549.08	-3.004	3.04e-85	1.48e-83	90	70	63	481	555	509	TRINITY_DN4323_c0_g1	-
TRINITY_DN1143_c0_g1	67.21	500.09	-2.8959	3.37e-85	1.65e-83	74	72	73	420	477	515	VDP15338.1	unnamed protein product [Heligmosomoides polygyrus]
TRINITY_DN3949_c0_g1	50.34	467.87	-3.2164	3.38e-85	1.65e-83	50	54	60	442	398	479	PAV87048.1	hypothetical protein WR25_12703 [Diploscapter pachys]
TRINITY_DN3616_c0_g1	247.48	1073.45	-2.1175	3.91e-85	1.91e-83	237	249	320	912	996	1124	KHN86063.1	Protein melted -like protein [Toxocara canis]
TRINITY_DN566_c0_g1	843.64	2145.09	-1.3463	3.93e-85	1.91e-83	863	975	911	1879	2031	2138	VDK44537.1	unnamed protein product [Anisakis simplex]
TRINITY_DN3068_c0_g1	382.74	1293.67	-1.7572	4.02e-85	1.96e-83	440	363	444	1135	1205	1309	PDM83714.1	hex-1 [Pristionchus pacificus]
TRINITY_DN3749_c0_g1	44.49	474.85	-3.415	4.73e-85	2.3e-83	42	60	43	469	416	450	TRINITY_DN3749_c0_g1	-
TRINITY_DN15103_c0_g1	90.84	556.29	-2.6143	5.3e-85	2.57e-83	91	105	100	496	519	553	TRINITY_DN15103_c0_g1	-
TRINITY_DN4492_c0_g1	160.17	720.09	-2.1685	5.68e-85	2.76e-83	173	185	164	638	663	730	VDM41464.1	unnamed protein product [Toxocara canis]
TRINITY_DN4681_c0_g2	135.93	697.89	-2.3598	7.05e-85	3.42e-83	163	140	140	665	602	699	TRINITY_DN4681_c0_g2	-
TRINITY_DN5567_c0_g1	178.94	874.99	-2.2908	7.59e-85	3.68e-83	173	210	200	687	831	959	XP_020304096.1	hypothetical protein LOAG_00471 [Loa loa]|EFO27995.2 hypothetical protein LOAG_00471 [Loa loa]
TRINITY_DN4783_c0_g1	71.17	549.83	-2.9502	8.2e-85	3.97e-83	87	77	68	433	526	597	KHN75976.1	Proton-coupled folate transporter [Toxocara canis]
TRINITY_DN10588_c0_g1	511.74	1591.43	-1.6363	8.24e-85	3.99e-83	583	589	496	1499	1456	1523	VDK45614.1	unnamed protein product [Anisakis simplex]
TRINITY_DN1146_c1_g1	182.01	769.76	-2.0804	1.37e-84	6.6e-83	198	186	209	687	714	769	RCN35312.1	hypothetical protein ANCCAN_18830 [Ancylostoma caninum]
TRINITY_DN1195_c0_g1	189.59	831.46	-2.133	1.92e-84	9.26e-83	219	221	178	730	743	875	PDM61313.1	hypothetical protein PRIPAC_50755 [Pristionchus pacificus]
TRINITY_DN1832_c0_g1	444.45	23.45	4.2465	1.97e-84	9.51e-83	443	497	508	25	17	24	TRINITY_DN1832_c0_g1	-
TRINITY_DN18389_c0_g1	1377.97	459.64	1.5831	2.31e-84	1.11e-82	1435	1548	1507	402	413	483	TRINITY_DN18389_c0_g1	-
TRINITY_DN36124_c0_g1	50.33	451.86	-3.1664	2.91e-84	1.4e-82	50	60	54	413	403	458	AHC53987.1	alcohol dehydrogenase 3 [Kluyveromyces marxianus]
TRINITY_DN8489_c0_g1	284.49	974.36	-1.776	3.18e-84	1.53e-82	309	307	311	870	912	964	EYC30156.1	hypothetical protein Y032_0005g2485 [Ancylostoma ceylanicum]
TRINITY_DN12342_c0_g1	246.98	936.63	-1.9233	4.61e-84	2.22e-82	282	281	242	801	879	964	EYB95330.1	hypothetical protein Y032_0161g3371 [Ancylostoma ceylanicum]
TRINITY_DN643_c12_g1	261.21	1018.62	-1.964	5.55e-84	2.66e-82	252	300	299	846	952	1081	EGT48702.1	CBN-CCCH-1 protein [Caenorhabditis brenneri]
TRINITY_DN26228_c0_g1	456.22	33.9	3.7572	5.69e-84	2.73e-82	531	504	452	37	28	30	VDK47673.1	unnamed protein product [Anisakis simplex]
TRINITY_DN1664_c0_g1	71.19	510.17	-2.8419	5.91e-84	2.84e-82	81	78	73	428	470	544	WP_057912228.1	N-acetylmuramic acid 6-phosphate etherase [Bacillus muralis]
TRINITY_DN5196_c0_g1	180.14	790.14	-2.133	5.95e-84	2.85e-82	216	173	198	694	743	791	XP_024502218.1	FCH domain and SH3 domain-containing protein [Strongyloides ratti]|CEF63016.1 FCH domain and SH3 domain-containing protein [Strongyloides ratti]
TRINITY_DN6290_c0_g1	207.56	939.87	-2.1796	7.17e-84	3.43e-82	191	221	264	810	852	993	EYB85419.1	hypothetical protein Y032_0298g1745 [Ancylostoma ceylanicum]
TRINITY_DN66507_c0_g1	781.41	174.11	2.1659	7.22e-84	3.45e-82	793	883	870	155	160	176	PDM65987.1	cct-5 [Pristionchus pacificus]
TRINITY_DN2985_c0_g1	1004.55	2346.04	-1.2237	1.21e-83	5.76e-82	1073	1064	1136	2101	2150	2364	KHN83317.1	SPRY domain-containing SOCS box protein 4 [Toxocara canis]
TRINITY_DN7891_c0_g1	259.42	1037.59	-2.0007	1.27e-83	6.04e-82	256	269	320	874	948	1111	VDK48618.1	unnamed protein product [Anisakis simplex]
TRINITY_DN1809_c0_g1	129.47	683.01	-2.399	1.61e-83	7.67e-82	133	166	123	614	632	679	VDM92178.1	unnamed protein product, partial [Onchocerca ochengi]
TRINITY_DN39116_c0_g1	488.61	48.3	3.3326	1.66e-83	7.9e-82	488	562	542	35	47	55	ADD82420.1	calreticulin [Bursaphelenchus xylophilus]
TRINITY_DN73_c0_g1	342.6	1210.13	-1.821	1.78e-83	8.47e-82	348	349	419	1024	1152	1240	XP_024510540.1	ATP-binding cassette sub-family C member 8 [Strongyloides ratti]|CEF71344.1 ATP-binding cassette sub-family C member 8 [Strongyloides ratti]
TRINITY_DN1108_c0_g1	566.19	8.88	5.9966	2.26e-83	1.07e-81	647	582	616	7	10	8	KHN70942.1	Nuclear hormone receptor family member nhr-28 [Toxocara canis]
TRINITY_DN4185_c0_g1	87.14	562.9	-2.6904	2.46e-83	1.17e-81	98	96	90	547	512	523	VDN60458.1	unnamed protein product [Dracunculus medinensis]
TRINITY_DN44189_c0_g1	3271.72	1406.02	1.2188	2.78e-83	1.32e-81	3786	3546	3331	1272	1309	1380	VDM53407.1	unnamed protein product [Angiostrongylus costaricensis]
TRINITY_DN54832_c0_g1	560.66	85.25	2.715	2.8e-83	1.33e-81	636	586	605	75	73	93	VDM12936.1	unnamed protein product [Wuchereria bancrofti]
TRINITY_DN21766_c0_g1	17.79	398.9	-4.4865	3.22e-83	1.52e-81	23	19	16	370	333	423	TRINITY_DN21766_c0_g1	-
TRINITY_DN75_c1_g1	735.54	6.36	6.8485	3.83e-83	1.81e-81	828	795	774	5	6	7	OZG04801.1	hypothetical protein FL83_17137, partial [Caenorhabditis latens]
TRINITY_DN2015_c0_g1	150.09	704.76	-2.2309	3.92e-83	1.85e-81	160	155	174	664	634	686	VDM47163.1	unnamed protein product [Toxocara canis]
TRINITY_DN2197_c0_g1	140.24	667.36	-2.2507	4.02e-83	1.9e-81	154	153	150	604	588	691	TRINITY_DN2197_c0_g1	-
TRINITY_DN6843_c0_g1	734.99	1831.31	-1.3173	4.39e-83	2.07e-81	791	810	794	1585	1709	1874	TRINITY_DN6843_c0_g1	-
TRINITY_DN6157_c0_g1	125.89	711.26	-2.499	5.19e-83	2.44e-81	110	138	162	604	660	745	KHN80038.1	Nuclear hormone receptor family member nhr-14 [Toxocara canis]
TRINITY_DN16558_c0_g2	463.91	1362.41	-1.5541	5.21e-83	2.45e-81	531	515	466	1232	1237	1372	EYC00522.1	hypothetical protein Y032_0115g516 [Ancylostoma ceylanicum]
TRINITY_DN8631_c0_g1	569.94	87.93	2.6961	5.59e-83	2.63e-81	594	628	635	71	91	86	VDM56490.1	unnamed protein product [Angiostrongylus costaricensis]
TRINITY_DN4738_c0_g1	155.93	722.38	-2.2125	6.17e-83	2.9e-81	164	160	184	608	683	749	PDM81399.1	clh-1 [Pristionchus pacificus]
TRINITY_DN5216_c0_g1	1123.11	2532.47	-1.173	6.74e-83	3.17e-81	1216	1267	1177	2274	2331	2534	PDM64386.1	acl-12 [Pristionchus pacificus]
TRINITY_DN6283_c0_g1	87.8	571.07	-2.7025	8.79e-83	4.13e-81	95	84	107	471	528	616	NP_001256671.1	Ligand-Gated ion Channel [Caenorhabditis elegans]|CBZ01790.1 Ligand-Gated ion Channel [Caenorhabditis elegans]
TRINITY_DN3958_c0_g1	197.07	811.08	-2.0417	1.04e-82	4.89e-81	200	211	231	712	730	848	VDK59688.1	unnamed protein product [Anisakis simplex]
TRINITY_DN7620_c0_g1	713.06	146.55	2.2831	1.07e-82	5.03e-81	825	779	720	131	137	145	AHW46227.1	DJ-1 protein [Panagrolaimus superbus]
TRINITY_DN4181_c0_g1	609.47	1588.6	-1.3824	1.34e-82	6.28e-81	666	659	661	1393	1457	1633	VDN01248.1	unnamed protein product [Thelazia callipaeda]
TRINITY_DN3846_c0_g1	29.44	402.49	-3.7721	1.49e-82	6.97e-81	39	32	25	354	388	392	PDM64594.1	hypothetical protein PRIPAC_52850 [Pristionchus pacificus]
TRINITY_DN3200_c0_g1	357.9	1210.56	-1.7584	1.78e-82	8.31e-81	382	367	417	1002	1187	1228	XP_020307460.1	hypothetical protein LOAG_16435 [Loa loa]|EJD76675.1 hypothetical protein LOAG_16435 [Loa loa]
TRINITY_DN85_c0_g1	1787.59	605.02	1.5615	2.63e-82	1.23e-80	1921	1842	2061	491	571	649	VDK47591.1	unnamed protein product [Anisakis simplex]
TRINITY_DN2811_c0_g1	95.13	552.89	-2.5386	2.83e-82	1.32e-80	102	106	102	506	513	538	TRINITY_DN2811_c0_g1	-
TRINITY_DN2007_c0_g1	54.33	464.72	-3.0971	2.96e-82	1.38e-80	61	53	63	424	396	492	KHN79030.1	Parathyroid hormone/parathyroid hormone-related peptide receptor [Toxocara canis]
TRINITY_DN2661_c0_g1	263.63	962.16	-1.8684	2.99e-82	1.39e-80	286	282	291	795	910	1014	PDM75272.1	soc-2 [Pristionchus pacificus]
TRINITY_DN57369_c0_g1	1343.95	448.15	1.5848	3.18e-82	1.48e-80	1486	1523	1371	408	408	447	WP_110285662.1	translation initiation factor IF-5A [Halomonas sp. LBP4]|PXX94224.1 translation initiation factor IF-5A [Halomonas sp. LBP4]
TRINITY_DN7360_c0_g1	248	983.5	-1.9883	3.28e-82	1.53e-80	246	283	279	793	951	1036	EGT44656.1	hypothetical protein CAEBREN_22029 [Caenorhabditis brenneri]
TRINITY_DN12519_c0_g1	77.02	525.12	-2.7693	3.31e-82	1.54e-80	79	94	78	487	453	541	VDM10661.1	unnamed protein product [Wuchereria bancrofti]
TRINITY_DN802_c0_g1	4920.5	12318.3	-1.324	3.32e-82	1.54e-80	4775	5271	5982	10520	11504	12756	VDP09245.1	unnamed protein product [Heligmosomoides polygyrus]
TRINITY_DN1121_c0_g1	611.76	1806.94	-1.5629	3.56e-82	1.65e-80	611	671	711	1489	1752	1862	VDK49809.1	unnamed protein product [Anisakis simplex]
TRINITY_DN60944_c0_g1	12.88	403.17	-4.9671	3.75e-82	1.74e-80	15	16	11	382	348	406	TRINITY_DN60944_c0_g1	-
TRINITY_DN3393_c0_g1	648.67	1983.91	-1.6133	4.33e-82	2e-80	648	678	787	1645	1850	2113	NP_001076749.1	Nuclear migration protein unc-83 [Caenorhabditis elegans]|Q23064.2 RecName: Full=Nuclear migration protein unc-83; AltName: Full=Uncoordinated protein 83|AAL15621.1 UNC-83 [Caenorhabditis elegans]|CCD74262.1 Nuclear migration protein unc-83 [Caenorhabditis elegans]
TRINITY_DN2407_c0_g1	181.99	751.91	-2.047	4.36e-82	2.02e-80	191	201	201	656	693	773	RCN36491.1	zinc finger, C2H2 type, partial [Ancylostoma caninum]
TRINITY_DN3680_c0_g1	1368.21	458.07	1.5789	4.58e-82	2.12e-80	1576	1466	1417	403	437	451	ABY87353.1	ferritin [Haliotis diversicolor]
TRINITY_DN1952_c0_g1	944.1	2254	-1.2555	5.28e-82	2.44e-80	1019	982	1075	1994	2118	2242	AHM26075.1	trehalase [Anisakis simplex]
TRINITY_DN2550_c0_g1	321.71	1123.21	-1.8044	5.88e-82	2.71e-80	329	333	386	947	1059	1166	ADW77528.1	beta-1,4-endoglucanase [Ditylenchus destructor]
TRINITY_DN1674_c0_g1	76.7	535.77	-2.8034	5.96e-82	2.75e-80	86	91	73	523	470	514	TRINITY_DN1674_c0_g1	-
TRINITY_DN7148_c0_g1	279.91	999.01	-1.836	6.11e-82	2.81e-80	282	316	314	840	948	1033	PAV59972.1	hypothetical protein WR25_18047 isoform A [Diploscapter pachys]
TRINITY_DN778_c0_g1	783.16	181.85	2.1076	6.12e-82	2.82e-80	838	870	844	156	185	171	TRINITY_DN778_c0_g1	-
TRINITY_DN6558_c0_g1	174.91	732.16	-2.0653	6.98e-82	3.21e-80	193	192	185	660	681	722	TRINITY_DN6558_c0_g1	-
TRINITY_DN7273_c0_g1	287.36	1074.68	-1.9034	7.15e-82	3.29e-80	275	307	354	932	1009	1091	VDK46453.1	unnamed protein product [Anisakis simplex]
TRINITY_DN6236_c0_g1	230.19	912.6	-1.988	8.21e-82	3.77e-80	238	255	257	743	856	982	CDJ81567.1	Tyrosine protein kinase domain containing protein [Haemonchus contortus]
TRINITY_DN2925_c0_g1	189.61	797.09	-2.0716	8.72e-82	4e-80	206	225	187	729	703	816	KJH51387.1	hypothetical protein DICVIV_02401 [Dictyocaulus viviparus]
TRINITY_DN15373_c0_g1	573.87	1610.4	-1.4888	8.88e-82	4.07e-80	593	664	613	1365	1551	1628	TRINITY_DN15373_c0_g1	-
TRINITY_DN1301_c0_g1	142.43	677.14	-2.2492	9.72e-82	4.45e-80	139	159	166	608	633	667	KXJ19949.1	BTB/POZ domain-containing protein 2 [Exaiptasia pallida]
TRINITY_DN8839_c0_g1	923.06	2588.26	-1.4873	1.02e-81	4.68e-80	1107	1036	866	2329	2412	2552	CAM84511.1	transthyretin-like protein 2 precursor [Radopholus similis]
TRINITY_DN62150_c0_g1	1261.54	421.25	1.5828	1.03e-81	4.7e-80	1353	1423	1335	373	401	413	ABR87636.1	small subunit ribosomal protein 25, partial [Koerneria sp. RS1982]
TRINITY_DN18974_c0_g1	159.56	735.2	-2.2031	1.23e-81	5.63e-80	182	171	167	678	713	676	PAV64162.1	hypothetical protein WR25_01499, partial [Diploscapter pachys]
TRINITY_DN3336_c0_g1	424.14	1252.51	-1.5625	1.52e-81	6.95e-80	470	441	471	1103	1137	1295	PAV75481.1	hypothetical protein WR25_16234 isoform A [Diploscapter pachys]
TRINITY_DN5606_c0_g1	37.13	410.46	-3.4667	1.63e-81	7.45e-80	35	48	38	364	374	420	KHN73595.1	Putative cytochrome P450 CYP13A8 [Toxocara canis]
TRINITY_DN4328_c0_g1	56.44	470.32	-3.0584	1.7e-81	7.75e-80	75	57	52	416	440	470	PIO69184.1	hypothetical protein TELCIR_09004 [Teladorsagia circumcincta]
TRINITY_DN6682_c0_g1	102.83	579.62	-2.4948	1.74e-81	7.94e-80	107	107	121	508	562	563	NP_497336.3	2-amino-3-carboxymuconate-6-semialdehyde decarboxylase [Caenorhabditis elegans]|CCD72052.1 2-amino-3-carboxymuconate-6-semialdehyde decarboxylase [Caenorhabditis elegans]
TRINITY_DN5075_c0_g1	164.16	719.99	-2.133	2.62e-81	1.19e-79	173	194	168	630	660	742	VBB25673.1	unnamed protein product [Acanthocheilonema viteae]
TRINITY_DN64569_c0_g1	882.01	227.62	1.9551	3.1e-81	1.41e-79	911	1006	957	212	206	223	ACZ13335.1	60S ribosomal protein L5 [Bursaphelenchus xylophilus]
TRINITY_DN11190_c1_g1	647.47	103.33	2.6513	3.62e-81	1.64e-79	679	759	672	89	115	86	VDM48835.1	unnamed protein product [Toxocara canis]
TRINITY_DN6622_c0_g1	109.94	724.14	-2.7203	4.59e-81	2.08e-79	88	126	144	584	721	740	VDO20545.1	unnamed protein product [Brugia timori]
TRINITY_DN11008_c0_g1	56.14	473.55	-3.0769	6.31e-81	2.86e-79	60	71	52	390	441	508	KHN79708.1	Globin-like protein 9 [Toxocara canis]
TRINITY_DN63400_c0_g1	858.06	212.95	2.0075	6.45e-81	2.92e-79	941	918	937	173	192	238	CDQ00194.1	BMA-RPS-0, isoform c [Brugia malayi]
TRINITY_DN3444_c1_g1	1656.46	483.48	1.775	6.79e-81	3.07e-79	1695	1704	1997	385	459	524	PIC22378.1	hypothetical protein B9Z55_016459 [Caenorhabditis nigoni]
TRINITY_DN6490_c0_g1	148.58	742.1	-2.3209	6.8e-81	3.07e-79	132	176	176	627	706	762	VDK81164.1	unnamed protein product [Onchocerca ochengi]
TRINITY_DN8054_c0_g1	98.21	569.8	-2.5372	7e-81	3.16e-79	112	96	112	487	518	605	XP_024509946.1	High-affinity choline transporter 1 [Strongyloides ratti]|CEF70750.1 High-affinity choline transporter 1 [Strongyloides ratti]
TRINITY_DN16954_c2_g1	221.9	835.97	-1.9136	7.74e-81	3.49e-79	228	246	249	736	786	835	KHN73102.1	Receptor-type tyrosine-protein phosphatase gamma [Toxocara canis]
TRINITY_DN59188_c0_g1	725.6	139.05	2.3837	1.02e-80	4.61e-79	792	865	708	117	139	136	OZC07825.1	hypothetical protein X798_05135 [Onchocerca flexuosa]
TRINITY_DN10010_c0_g1	85.62	536.33	-2.6478	1.05e-80	4.74e-79	100	87	92	457	483	576	VDM39629.1	unnamed protein product [Toxocara canis]
TRINITY_DN300_c0_g1	952.87	233.8	2.0302	1.1e-80	4.97e-79	1090	976	1039	236	212	208	EYB92916.1	hypothetical protein Y032_0188g1135 [Ancylostoma ceylanicum]
TRINITY_DN56593_c0_g1	1043.42	303.75	1.78	1.2e-80	5.37e-79	1185	1069	1146	273	271	313	XP_001898252.1	60S ribosomal protein L19 [Brugia malayi]|CRZ24282.1 BMA-RPL-19 [Brugia malayi]
TRINITY_DN11314_c0_g1	187.89	856.04	-2.1888	1.35e-80	6.08e-79	193	186	233	693	809	919	VDK45152.1	unnamed protein product [Anisakis simplex]
TRINITY_DN6831_c0_g1	724.4	131.96	2.4527	1.37e-80	6.16e-79	738	779	843	95	133	146	KHN86680.1	Aldehyde dehydrogenase, mitochondrial [Toxocara canis]
TRINITY_DN5365_c1_g1	120.33	624.56	-2.3766	1.49e-80	6.69e-79	131	118	143	540	567	657	EEP97510.1	hypothetical protein yruck0001_33920 [Yersinia ruckeri ATCC 29473]|KGA49502.1 hypothetical protein DJ39_5 [Yersinia ruckeri ATCC 29473]
TRINITY_DN1454_c1_g1	1960.93	4821.81	-1.2982	1.65e-80	7.39e-79	1966	2089	2333	4037	4632	4944	RCN50576.1	sodium/potassium-transporting ATPase subunit alpha-1 [Ancylostoma caninum]
TRINITY_DN2658_c0_g1	90.18	555	-2.6212	1.66e-80	7.43e-79	108	105	81	485	525	555	KHN70657.1	Steroidogenic acute regulatory-like protein 1 [Toxocara canis]
TRINITY_DN3439_c0_g1	89	536.15	-2.5915	1.91e-80	8.56e-79	98	94	98	458	487	570	VDO48543.1	unnamed protein product [Haemonchus placei]
TRINITY_DN1913_c0_g1	304.37	5519.88	-4.1808	2e-80	8.96e-79	254	314	423	4670	5185	5733	XP_024502003.1	Epidermal growth factor-like domain-containing protein [Strongyloides ratti]|CEF62801.1 Epidermal growth factor-like domain-containing protein [Strongyloides ratti]
TRINITY_DN57924_c0_g1	436.78	15.51	4.8082	2.11e-80	9.44e-79	445	475	503	16	8	20	TRINITY_DN57924_c0_g1	-
TRINITY_DN1941_c0_g1	304.43	1005.8	-1.7244	2.85e-80	1.27e-78	323	342	327	863	954	1021	VDK42494.1	unnamed protein product [Anisakis simplex]
TRINITY_DN2506_c0_g1	519.91	1455.67	-1.4858	3.1e-80	1.38e-78	550	565	579	1226	1384	1500	KHN73372.1	TBC1 domain family member 9B [Toxocara canis]
TRINITY_DN13885_c0_g1	59.2	489.77	-3.0487	3.11e-80	1.39e-78	62	78	53	403	455	527	TRINITY_DN13885_c0_g1	-
TRINITY_DN2600_c0_g1	781.35	1872.26	-1.2608	3.33e-80	1.49e-78	850	840	856	1649	1746	1885	XP_024509954.1	Protein phosphatase 2C (PP2C)-like domain-containing protein [Strongyloides ratti]|CEF70758.1 Protein phosphatase 2C (PP2C)-like domain-containing protein [Strongyloides ratti]
TRINITY_DN3605_c0_g2	367.95	1114.67	-1.5989	3.81e-80	1.69e-78	399	405	395	1009	1017	1116	KHN74485.1	hypothetical protein Tcan_09662 [Toxocara canis]|VDM49023.1 unnamed protein product [Toxocara canis]
TRINITY_DN58769_c0_g1	671.02	123.83	2.4361	4.02e-80	1.79e-78	752	764	671	95	127	128	VDM91528.1	unnamed protein product, partial [Onchocerca ochengi]
TRINITY_DN8644_c0_g1	118.73	604.78	-2.3486	4.11e-80	1.82e-78	137	133	117	534	557	615	XP_024506497.1	Cyclin, N-terminal domain and Cyclin-like domain-containing protein [Strongyloides ratti]|CEF67297.1 Cyclin, N-terminal domain and Cyclin-like domain-containing protein [Strongyloides ratti]
TRINITY_DN37056_c0_g1	987.13	283.06	1.8023	5.55e-80	2.46e-78	1137	1050	1030	250	266	282	TRINITY_DN37056_c0_g1	-
TRINITY_DN27088_c0_g1	294.13	1130.85	-1.9434	6.88e-80	3.05e-78	294	292	372	947	1082	1164	KHN82128.1	Serine/threonine-protein phosphatase 4 regulatory subunit 4 [Toxocara canis]
TRINITY_DN4205_c0_g1	936.63	2213.9	-1.2415	1.1e-79	4.88e-78	998	1036	1018	1894	2038	2321	KHN70942.1	Nuclear hormone receptor family member nhr-28 [Toxocara canis]
TRINITY_DN2091_c0_g1	1198.85	3352.99	-1.4841	1.15e-79	5.09e-78	1204	1220	1481	2816	3132	3525	Q02171.1	RecName: Full=Paramyosin|AAA29431.1 paramyosin [Onchocerca volvulus]
TRINITY_DN8412_c0_g1	42.02	415.03	-3.3034	1.2e-79	5.29e-78	49	50	38	362	397	411	XP_019049285.1	hsp71-like protein [Kwoniella bestiolae CBS 10118]|OCF28215.1 hsp71-like protein [Kwoniella bestiolae CBS 10118]
TRINITY_DN8453_c0_g1	359.5	1293.76	-1.848	1.32e-79	5.81e-78	376	347	448	1076	1237	1341	KHN78184.1	Protein mothers against dpp [Toxocara canis]
TRINITY_DN1888_c0_g1	545.24	1502.5	-1.4627	1.8e-79	7.96e-78	609	613	555	1295	1377	1571	TRINITY_DN1888_c0_g1	-
TRINITY_DN2533_c0_g1	116.3	589.1	-2.341	3.54e-79	1.56e-77	128	128	123	511	542	610	TRINITY_DN2533_c0_g1	-
TRINITY_DN13126_c0_g1	102.54	576.34	-2.4907	3.94e-79	1.73e-77	100	109	125	518	549	556	VDD97067.1	unnamed protein product [Enterobius vermicularis]
TRINITY_DN49657_c0_g1	405.41	23.82	4.092	4.27e-79	1.88e-77	458	413	450	21	24	22	VDD89933.1	unnamed protein product [Enterobius vermicularis]
TRINITY_DN1663_c0_g1	334.8	1051.97	-1.652	7.86e-79	3.46e-77	364	371	356	934	944	1091	XP_024503686.1	Methylthioribose-1-phosphate isomerase [Strongyloides ratti]|CEF64485.1 Methylthioribose-1-phosphate isomerase [Strongyloides ratti]
TRINITY_DN20531_c0_g1	64.42	476.86	-2.8873	8.12e-79	3.57e-77	68	82	60	438	439	466	TRINITY_DN20531_c0_g1	-
TRINITY_DN17842_c0_g1	1168.12	375.49	1.6372	1.2e-78	5.27e-77	1210	1290	1306	342	333	384	VDM41509.1	unnamed protein product [Toxocara canis]
TRINITY_DN4484_c0_g1	112.93	584.81	-2.3724	1.25e-78	5.5e-77	129	118	121	543	519	586	VDK86533.1	unnamed protein product [Litomosoides sigmodontis]
TRINITY_DN1109_c0_g1	125.24	661.37	-2.4019	1.31e-78	5.74e-77	123	137	148	540	601	731	KHN78437.1	Copine family protein 5 [Toxocara canis]
TRINITY_DN2171_c0_g5	97.3	548.08	-2.4943	1.64e-78	7.18e-77	98	106	113	486	491	570	TRINITY_DN2171_c0_g5	-
TRINITY_DN3682_c0_g1	48.8	424.27	-3.12	1.68e-78	7.37e-77	46	58	55	382	389	425	TRINITY_DN3682_c0_g1	-
TRINITY_DN10621_c0_g1	130.13	623.18	-2.2594	1.98e-78	8.65e-77	133	148	143	568	581	606	KHN70752.1	Acetylcholine receptor subunit alpha-type unc-63 [Toxocara canis]
TRINITY_DN3636_c0_g1	467.95	21.67	4.4164	2.08e-78	9.08e-77	453	463	608	13	19	30	WP_111055198.1	hypothetical protein [Curtobacterium sp. MCLR17_054]|PZE76922.1 hypothetical protein DEJ08_14530 [Curtobacterium sp. MCLR17_054]
TRINITY_DN6146_c0_g1	130.74	663.67	-2.3446	2.48e-78	1.08e-76	155	126	145	546	614	717	KHN80986.1	hypothetical protein Tcan_15618 [Toxocara canis]
TRINITY_DN16213_c0_g1	695.21	1847.23	-1.4096	3.51e-78	1.53e-76	821	760	685	1667	1703	1836	TRINITY_DN16213_c0_g1	-
TRINITY_DN6078_c0_g1	621.58	1755.68	-1.4984	3.92e-78	1.71e-76	646	650	729	1453	1696	1809	XP_020306460.1	CAMK/CASK protein kinase [Loa loa]|EJD75607.1 CAMK/CASK protein kinase [Loa loa]
TRINITY_DN8034_c0_g1	683.65	1978.52	-1.5336	4.27e-78	1.86e-76	683	720	824	1657	1830	2105	XP_024499509.1	Hypothetical protein SRAE_X000203800 [Strongyloides ratti]|CEF60300.1 Hypothetical protein SRAE_X000203800 [Strongyloides ratti]
TRINITY_DN58375_c0_g1	940.86	259.42	1.8572	4.77e-78	2.07e-76	1004	1068	994	210	253	270	XP_003144033.2	50S ribosomal protein L13e [Loa loa]|EFO20037.2 50S ribosomal protein L13e [Loa loa]
TRINITY_DN5652_c0_g1	1416.94	3170.06	-1.1615	5.09e-78	2.21e-76	1635	1540	1443	2923	2890	3116	XP_001893684.1	SAND family protein [Brugia malayi]
TRINITY_DN2215_c0_g1	196.48	896.91	-2.1915	6e-78	2.61e-76	181	219	240	719	842	977	KHN79404.1	Uncoordinated protein 79, partial [Toxocara canis]
TRINITY_DN1828_c0_g1	704.91	1740.54	-1.3039	6.9e-78	2.99e-76	781	753	763	1600	1566	1739	VDM42654.1	unnamed protein product [Toxocara canis]
TRINITY_DN4153_c0_g1	51.23	431.38	-3.0737	7.2e-78	3.12e-76	57	61	49	367	416	434	VDN51196.1	unnamed protein product [Dracunculus medinensis]
TRINITY_DN16336_c0_g1	429.82	1324.06	-1.6228	7.54e-78	3.27e-76	487	499	415	1173	1270	1287	VDD86742.1	unnamed protein product [Enterobius vermicularis]
TRINITY_DN1056_c0_g1	163.21	718.67	-2.1386	8.09e-78	3.5e-76	198	178	156	628	663	737	PDM83215.1	G protein-coupled receptor [Pristionchus pacificus]
TRINITY_DN7017_c0_g1	102.16	559.06	-2.4518	1.07e-77	4.62e-76	114	121	98	496	523	557	RCN40602.1	unspecific monooxygenase [Ancylostoma caninum]
TRINITY_DN23227_c0_g1	76.72	484.42	-2.6586	1.11e-77	4.81e-76	83	84	83	433	444	489	VDM41174.1	unnamed protein product [Toxocara canis]
TRINITY_DN23788_c0_g1	532.02	81.84	2.6997	1.84e-77	7.92e-76	603	599	532	68	80	83	NP_505750.1	Proteasome subunit alpha type-2 [Caenorhabditis elegans]|Q27488.1 RecName: Full=Proteasome subunit alpha type-2; Short=Proteasome subunit alpha 2|CAA98441.1 Proteasome subunit alpha type-2 [Caenorhabditis elegans]
TRINITY_DN16107_c0_g1	652.96	1680.28	-1.3635	2.19e-77	9.45e-76	708	753	667	1527	1528	1681	TRINITY_DN16107_c0_g1	-
TRINITY_DN7179_c0_g1	141.11	675.62	-2.2587	2.25e-77	9.7e-76	173	154	133	612	643	647	KHN83935.1	Putative UDP-glucuronosyltransferase ugt-50 [Toxocara canis]
TRINITY_DN8116_c0_g1	2246.64	931.45	1.2698	2.7e-77	1.16e-75	2500	2538	2284	805	866	958	AFJ15101.1	glutathione peroxidases [Ditylenchus destructor]
TRINITY_DN943_c0_g1	1244.86	424.19	1.5532	2.72e-77	1.17e-75	1384	1392	1281	372	401	423	CDJ98483.1	Hypothetical protein CBG10869 [Haemonchus contortus]
TRINITY_DN38937_c0_g1	158.65	675.24	-2.0895	2.76e-77	1.19e-75	179	168	170	593	635	676	KHN73595.1	Putative cytochrome P450 CYP13A8 [Toxocara canis]
TRINITY_DN11386_c0_g1	30.38	395.07	-3.7012	2.91e-77	1.25e-75	29	39	31	316	405	394	PDM68883.1	ion channel [Pristionchus pacificus]
TRINITY_DN1909_c0_g1	174.85	780.99	-2.1583	2.96e-77	1.27e-75	213	194	163	746	706	745	TRINITY_DN1909_c0_g1	-
TRINITY_DN24_c3_g1	139.91	646.87	-2.2087	3.19e-77	1.37e-75	161	154	141	563	627	633	XP_024499197.1	Protein ultraspiracle [Strongyloides ratti]|CEF59987.1 Protein ultraspiracle [Strongyloides ratti]
TRINITY_DN24247_c0_g1	1354.25	3292.19	-1.2812	4.42e-77	1.89e-75	1585	1486	1343	3073	3071	3118	TRINITY_DN24247_c0_g1	-
TRINITY_DN60419_c0_g1	1472.51	495.97	1.5698	4.7e-77	2.01e-75	1719	1562	1518	414	492	493	WP_110285656.1	30S ribosomal protein S7 [Halomonas sp. LBP4]|PXX94302.1 30S ribosomal protein S7 [Halomonas sp. LBP4]
TRINITY_DN33300_c0_g1	401.14	23.26	4.1009	4.79e-77	2.05e-75	411	447	449	22	15	29	PAV80071.1	hypothetical protein WR25_25892 [Diploscapter pachys]
TRINITY_DN4046_c0_g1	741.29	1837.87	-1.3098	4.87e-77	2.08e-75	840	827	749	1625	1716	1841	VDD89469.1	unnamed protein product [Enterobius vermicularis]
TRINITY_DN64164_c0_g1	609.88	116.89	2.3848	5.16e-77	2.21e-75	644	642	701	110	106	113	VDK55794.1	unnamed protein product [Anisakis simplex]|VDK53164.1 unnamed protein product [Anisakis simplex]
TRINITY_DN748_c0_g1	348.62	1088.01	-1.6419	5.55e-77	2.37e-75	402	351	383	973	1008	1086	CDJ86287.1	Histone deacetylase superfamily domain containing protein [Haemonchus contortus]
TRINITY_DN518_c0_g1	478.66	1343.94	-1.4892	7.66e-77	3.27e-75	538	535	487	1236	1201	1351	TRINITY_DN518_c0_g1	-
TRINITY_DN7390_c0_g1	176.22	776.24	-2.1396	8.38e-77	3.57e-75	170	186	218	650	751	790	VDM08029.1	unnamed protein product [Wuchereria bancrofti]
TRINITY_DN7670_c0_g1	131.11	755.24	-2.5269	1.44e-76	6.12e-75	115	143	169	589	768	777	VDK42367.1	unnamed protein product [Anisakis simplex]
TRINITY_DN40310_c0_g1	34.37	381.72	-3.474	1.69e-76	7.21e-75	37	39	36	323	347	409	VDM98384.1	unnamed protein product [Thelazia callipaeda]
TRINITY_DN3011_c0_g1	98.18	544.13	-2.4704	1.86e-76	7.92e-75	105	119	96	477	505	553	XP_024509903.1	Peptidase M23 domain-containing protein [Strongyloides ratti]|CEF70707.1 Peptidase M23 domain-containing protein [Strongyloides ratti]
TRINITY_DN57042_c0_g1	676.76	146.27	2.2108	2.1e-76	8.9e-75	698	748	759	140	126	146	PAV91135.1	hypothetical protein WR25_10954 [Diploscapter pachys]
TRINITY_DN5627_c0_g1	31.31	422.06	-3.7532	2.52e-76	1.07e-74	45	17	40	365	395	431	TRINITY_DN5627_c0_g1	-
TRINITY_DN8605_c0_g1	123.07	635.53	-2.3692	2.82e-76	1.2e-74	140	123	138	507	627	662	NP_500926.3	Uncharacterized protein CELE_C11D2.6 [Caenorhabditis elegans]|CCD64243.2 Uncharacterized protein CELE_C11D2.6 [Caenorhabditis elegans]
TRINITY_DN54446_c0_g1	902.82	215.68	2.0635	3.68e-76	1.56e-74	907	952	1082	186	187	237	VDM44126.1	unnamed protein product [Toxocara canis]
TRINITY_DN46_c3_g1	775.09	2082.47	-1.4264	4.51e-76	1.91e-74	801	801	923	1767	1902	2216	KHN87904.1	hypothetical protein Tcan_18809 [Toxocara canis]
TRINITY_DN59687_c0_g1	798.15	212.81	1.9072	4.51e-76	1.91e-74	891	866	844	189	198	213	ACZ13328.1	40S ribosomal protein S2 [Bursaphelenchus xylophilus]
TRINITY_DN15568_c0_g1	17.18	352.66	-4.3589	4.56e-76	1.93e-74	20	18	18	330	307	357	VDM47608.1	unnamed protein product [Toxocara canis]
TRINITY_DN2553_c0_g1	810.57	1951.9	-1.2683	6.54e-76	2.76e-74	851	878	912	1677	1809	2025	XP_024506934.1	Inositol 1,4,5-triphosphate kinase 1 [Strongyloides ratti]|CEF67734.1 Inositol 1,4,5-triphosphate kinase 1 [Strongyloides ratti]
TRINITY_DN6494_c0_g1	281.1	945.38	-1.7496	8.73e-76	3.68e-74	321	292	303	825	916	923	TRINITY_DN6494_c0_g1	-
TRINITY_DN56551_c0_g1	514.41	71.08	2.8483	8.82e-76	3.72e-74	540	552	584	50	67	85	VDO06628.1	unnamed protein product [Brugia timori]
TRINITY_DN604_c0_g1	129.52	639.14	-2.3023	1.15e-75	4.86e-74	148	126	148	611	588	598	VDL73485.1	unnamed protein product [Nippostrongylus brasiliensis]
TRINITY_DN5851_c0_g1	468.89	1299.7	-1.4705	1.72e-75	7.24e-74	510	523	495	1154	1247	1260	TRINITY_DN5851_c0_g1	-
TRINITY_DN57449_c0_g1	917.1	256.29	1.8389	1.84e-75	7.72e-74	943	1004	1041	217	249	257	ACZ13327.1	60S ribosomal protein L7 [Bursaphelenchus xylophilus]
TRINITY_DN12164_c0_g1	527.46	85.05	2.6357	2.32e-75	9.76e-74	595	580	544	86	73	80	KHN81219.1	putative 26S proteasome regulatory subunit rpn-6.1 [Toxocara canis]
TRINITY_DN7445_c0_g1	171.6	720.55	-2.07	2.76e-75	1.16e-73	175	178	206	638	690	702	XP_024499381.1	Probable phospholipid-transporting ATPase VA [Strongyloides ratti]|CEF60171.1 Probable phospholipid-transporting ATPase VA [Strongyloides ratti]
TRINITY_DN1980_c2_g1	81.61	495.71	-2.6023	2.82e-75	1.18e-73	96	90	80	436	474	487	VDD85270.1	unnamed protein product, partial [Enterobius vermicularis]
TRINITY_DN32861_c0_g1	1495.75	579.33	1.3679	2.92e-75	1.23e-73	1614	1642	1618	496	547	592	PAV72017.1	hypothetical protein WR25_22456 [Diploscapter pachys]
TRINITY_DN2018_c1_g1	2227.78	807.4	1.4649	3.11e-75	1.3e-73	2598	2434	2229	789	685	799	XP_002629673.1	Hypothetical protein CBG00891 [Caenorhabditis briggsae]|CAP22346.1 Protein CBG00891 [Caenorhabditis briggsae]|PIC43411.1 hypothetical protein B9Z55_004166 [Caenorhabditis nigoni]
TRINITY_DN17605_c0_g1	561.07	1564.6	-1.48	4.75e-75	1.99e-73	579	610	639	1292	1520	1606	RCN27128.1	thrombospondin type 1 domain protein, partial [Ancylostoma caninum]
TRINITY_DN9175_c0_g1	36.83	389.41	-3.4032	4.91e-75	2.06e-73	45	33	42	328	353	420	EYC25004.1	hypothetical protein Y032_0012g1635 [Ancylostoma ceylanicum]
TRINITY_DN872_c0_g1	248.48	924.98	-1.8957	5.59e-75	2.34e-73	302	273	235	860	837	908	XP_024498549.1	Transthyretin-like family-containing protein [Strongyloides ratti]|CEF59338.1 Transthyretin-like family-containing protein [Strongyloides ratti]
TRINITY_DN1096_c0_g1	85.03	508.48	-2.5802	1.17e-74	4.9e-73	94	80	103	452	479	502	VDK18039.1	unnamed protein product [Anisakis simplex]
TRINITY_DN15106_c0_g1	1354.18	433.66	1.6431	1.3e-74	5.41e-73	1436	1559	1418	358	450	414	ACZ13338.1	60S ribosomal protein L7a [Bursaphelenchus xylophilus]
TRINITY_DN1763_c0_g1	436.99	48.58	3.1617	1.35e-74	5.63e-73	461	496	467	36	44	58	XP_013301226.1	hydrolase, alpha/beta domain protein [Necator americanus]|ETN78999.1 hydrolase, alpha/beta domain protein [Necator americanus]
TRINITY_DN228_c0_g1	528.35	80.38	2.7192	1.36e-74	5.68e-73	619	568	535	83	65	78	AAP94889.1	MFP2b [Ascaris suum]
TRINITY_DN4488_c0_g1	1253.77	2728.81	-1.1222	1.45e-74	6.03e-73	1406	1384	1296	2359	2514	2831	TRINITY_DN4488_c0_g1	-
TRINITY_DN7806_c0_g1	143.35	693.18	-2.2738	1.83e-74	7.62e-73	126	175	166	605	664	685	XP_024506386.1	Adenylyl cyclase V [Strongyloides ratti]|CEF67186.1 Adenylyl cyclase V [Strongyloides ratti]
TRINITY_DN5393_c0_g1	97.86	537.76	-2.4574	1.97e-74	8.18e-73	116	109	94	493	502	519	VDM45259.1	unnamed protein product [Toxocara canis]
TRINITY_DN5813_c0_g1	77.65	499.09	-2.6847	1.98e-74	8.22e-73	93	69	91	442	445	522	KHN72428.1	DNA damage-regulated autophagy modulator protein 1 [Toxocara canis]
TRINITY_DN4337_c0_g1	1060.38	2368.95	-1.16	1.99e-74	8.28e-73	1108	1165	1182	2073	2158	2456	CDQ00543.1	BMA-JNK-1, isoform h [Brugia malayi]
TRINITY_DN6534_c0_g1	103.72	542.68	-2.3877	2.3e-74	9.51e-73	112	116	110	485	478	569	XP_024504768.1	Dual specificity phosphatase, catalytic domain and Protein-tyrosine/Dual specificity phosphatase domain and Dual specificity phosphatase, subgroup, catalytic domain-containing protein [Strongyloides ratti]|CEF65568.1 Dual specificity phosphatase, catalytic domain and Protein-tyrosine/Dual specificity phosphatase domain and Dual specificity phosphatase, subgroup, catalytic domain-containing protei…
TRINITY_DN6555_c0_g1	134.43	656.33	-2.2887	3.02e-74	1.25e-72	143	145	150	521	615	722	VDM37165.1	unnamed protein product [Toxocara canis]
TRINITY_DN20779_c0_g1	54.32	417.6	-2.9422	3.04e-74	1.26e-72	58	61	58	386	382	408	TRINITY_DN20779_c0_g1	-
TRINITY_DN23332_c0_g1	416.65	11.66	5.1544	3.31e-74	1.37e-72	477	468	413	10	10	13	XP_020648328.1	trans-1,2-dihydrobenzene-1,2-diol dehydrogenase-like [Pogona vitticeps]
TRINITY_DN19957_c0_g1	242.76	861.52	-1.827	4.74e-74	1.96e-72	243	281	267	787	803	836	KHN78918.1	Extended synaptotagmin-2 [Toxocara canis]
TRINITY_DN1694_c0_g1	146.07	668.45	-2.1951	5.12e-74	2.11e-72	168	151	157	546	619	726	KHN86011.1	hypothetical protein Tcan_09501 [Toxocara canis]|VDM44343.1 unnamed protein product [Toxocara canis]
TRINITY_DN14068_c0_g1	108.08	605.9	-2.4879	5.37e-74	2.21e-72	100	112	140	499	578	635	VDM48217.1	unnamed protein product [Toxocara canis]
TRINITY_DN22542_c0_g1	380.16	19.14	4.3113	5.59e-74	2.3e-72	446	406	387	18	16	20	XP_010731495.3	peroxisomal multifunctional enzyme type 2 [Larimichthys crocea]
TRINITY_DN3651_c0_g1	351.38	1076.75	-1.6156	6.24e-74	2.57e-72	397	364	384	993	946	1097	TRINITY_DN3651_c0_g1	-
TRINITY_DN358_c0_g1	68.74	449.32	-2.7085	7.12e-74	2.93e-72	76	75	73	396	420	451	TRINITY_DN358_c0_g1	-
TRINITY_DN19500_c0_g1	39.29	394.15	-3.3266	7.45e-74	3.06e-72	43	38	47	378	329	404	TRINITY_DN19500_c0_g1	-
TRINITY_DN13177_c0_g1	6.75	447.19	-6.0496	7.89e-74	3.24e-72	7	7	8	377	443	441	XP_006816218.1	PREDICTED: uncharacterized protein LOC102809517 [Saccoglossus kowalevskii]
TRINITY_DN12805_c0_g1	41.12	407.86	-3.311	8.08e-74	3.32e-72	45	45	44	314	403	437	PAV71365.1	hypothetical protein WR25_24339 isoform A [Diploscapter pachys]|PAV71366.1 hypothetical protein WR25_24339 isoform B [Diploscapter pachys]|PAV71367.1 hypothetical protein WR25_24339 isoform C [Diploscapter pachys]
TRINITY_DN1887_c0_g1	21.78	348.76	-4.0012	8.13e-74	3.34e-72	30	21	20	307	309	369	XP_001579237.1	heat shock cognate protein [Trichomonas vaginalis G3]|EAY18251.1 heat shock cognate protein, putative [Trichomonas vaginalis G3]
TRINITY_DN6218_c0_g1	217.04	900.36	-2.0536	8.42e-74	3.45e-72	210	237	260	714	854	980	XP_020306618.1	SAP domain-containing protein [Loa loa]|EJD75778.1 SAP domain-containing protein [Loa loa]
TRINITY_DN369_c2_g1	360.99	1150.14	-1.6722	1.1e-73	4.51e-72	367	382	427	963	1117	1166	TRINITY_DN369_c2_g1	-
TRINITY_DN13434_c0_g1	81.27	537.25	-2.7243	1.26e-73	5.17e-72	112	85	68	474	501	540	ARA71334.1	alcohol dehydrogenase [Bursaphelenchus xylophilus]
TRINITY_DN60868_c0_g1	128.92	609.33	-2.2409	1.28e-73	5.25e-72	126	143	151	528	585	605	VDK54816.1	unnamed protein product [Anisakis simplex]
TRINITY_DN2181_c0_g2	155.55	672.68	-2.1122	1.38e-73	5.64e-72	168	187	152	616	605	675	KHN70942.1	Nuclear hormone receptor family member nhr-28 [Toxocara canis]
TRINITY_DN31779_c0_g1	326.78	1008.12	-1.625	1.52e-73	6.21e-72	375	353	337	910	931	1000	TRINITY_DN31779_c0_g1	-
TRINITY_DN680_c1_g1	52.18	424.06	-3.022	1.52e-73	6.22e-72	51	59	60	409	388	395	KHN86314.1	Lipase -like protein [Toxocara canis]
TRINITY_DN548_c0_g1	1436.52	2965.21	-1.0457	1.69e-73	6.91e-72	1599	1523	1559	2576	2797	2991	KHN82689.1	Ethanolamine-phosphate cytidylyltransferase [Toxocara canis]
TRINITY_DN11257_c0_g1	95.73	532.95	-2.4769	1.84e-73	7.48e-72	116	97	99	452	522	529	RHN73571.1	putative Heat shock protein 70 family [Medicago truncatula]
TRINITY_DN7724_c0_g1	527.12	85.8	2.6225	2.25e-73	9.17e-72	583	608	527	83	80	78	PIS78235.1	CS domain protein [Fasciola hepatica]
TRINITY_DN14896_c0_g1	64.48	487.44	-2.9197	2.64e-73	1.08e-71	63	62	85	410	422	548	EGT49223.1	hypothetical protein CAEBREN_12626 [Caenorhabditis brenneri]
TRINITY_DN37809_c0_g1	143.28	654.76	-2.1916	3.39e-73	1.38e-71	174	149	144	573	644	627	EYC28989.1	hypothetical protein Y032_0007g3534 [Ancylostoma ceylanicum]
TRINITY_DN60450_c0_g1	24.52	370.67	-3.9167	3.73e-73	1.52e-71	30	35	15	315	366	364	TRINITY_DN60450_c0_g1	-
TRINITY_DN7789_c0_g1	193.63	730.19	-1.9148	3.77e-73	1.53e-71	218	209	204	665	663	730	CDJ84053.1	Glycoside hydrolase and Peptidoglycan binding and Peptidase M10A M12B and Hemopexin matrixin domain containing protein [Haemonchus contortus]
TRINITY_DN6491_c0_g2	148.49	664.22	-2.1612	4.09e-73	1.66e-71	176	162	146	612	571	691	VDM50109.1	unnamed protein product [Toxocara canis]
TRINITY_DN96_c1_g1	540.01	80.08	2.7602	4.28e-73	1.74e-71	642	568	550	84	76	64	KHN81972.1	Glutathione S-transferase 1 [Toxocara canis]
TRINITY_DN799_c0_g2	688.47	154.16	2.1584	4.6e-73	1.87e-71	689	763	791	135	142	158	VDN52405.1	unnamed protein product [Dracunculus medinensis]
TRINITY_DN1525_c1_g1	350.56	1154.86	-1.7206	4.67e-73	1.89e-71	343	384	415	954	1099	1210	VDK43810.1	unnamed protein product [Anisakis simplex]
TRINITY_DN1080_c0_g1	644.8	141.9	2.1842	4.76e-73	1.93e-71	724	661	716	123	137	140	TRINITY_DN1080_c0_g1	-
TRINITY_DN39688_c0_g1	97.61	525.83	-2.4296	4.82e-73	1.95e-71	95	112	111	480	476	526	VDM41683.1	unnamed protein product [Toxocara canis]
TRINITY_DN4478_c0_g2	30.98	361.64	-3.5448	5.37e-73	2.17e-71	39	36	26	326	325	369	ODM86869.1	Heat shock 70 kDa protein, partial [Orchesella cincta]
TRINITY_DN119_c0_g1	336.89	1050.92	-1.6416	5.51e-73	2.22e-71	392	366	340	898	983	1086	XP_003100743.1	hypothetical protein CRE_15502 [Caenorhabditis remanei]|EFP08508.1 hypothetical protein CRE_15502 [Caenorhabditis remanei]
TRINITY_DN2763_c0_g1	76.69	486.35	-2.6638	6.4e-73	2.58e-71	90	88	72	462	445	461	KIH65635.1	lectin C-type domain protein [Ancylostoma duodenale]
TRINITY_DN4044_c0_g1	612.9	1534.95	-1.3248	7.5e-73	3.02e-71	645	670	682	1351	1396	1585	PAV55837.1	hypothetical protein WR25_24935 [Diploscapter pachys]
TRINITY_DN7091_c0_g1	68.12	475.3	-2.8021	8.05e-73	3.24e-71	75	75	72	472	393	473	XP_018014196.1	PREDICTED: uncharacterized protein LOC108671210 [Hyalella azteca]
TRINITY_DN1276_c0_g1	95.75	527.13	-2.4616	8.1e-73	3.26e-71	106	100	106	433	498	559	TRINITY_DN1276_c0_g1	-
TRINITY_DN6734_c0_g1	185.38	718.84	-1.9554	8.97e-73	3.61e-71	187	208	209	630	666	732	XP_024506421.1	High mobility group protein DSP1 [Strongyloides ratti]|CEF67221.1 High mobility group protein DSP1 [Strongyloides ratti]
TRINITY_DN62139_c0_g1	28.53	351.36	-3.6218	1.07e-72	4.3e-71	31	36	26	314	331	345	QBA31042.1	C-type lectin [Chanos chanos]
TRINITY_DN4465_c0_g1	122.46	649.44	-2.4069	1.25e-72	5.03e-71	150	106	143	613	552	666	TRINITY_DN4465_c0_g1	-
TRINITY_DN11466_c0_g1	185.63	720.96	-1.9573	1.37e-72	5.51e-71	208	212	185	657	654	721	TRINITY_DN11466_c0_g1	-
TRINITY_DN13077_c0_g1	193.08	817.7	-2.0832	1.38e-72	5.54e-71	187	216	226	647	801	864	CDJ81573.1	Peptidase M13 domain containing protein [Haemonchus contortus]
TRINITY_DN1079_c0_g1	65.64	459.01	-2.8054	1.47e-72	5.9e-71	76	82	56	412	422	460	TRINITY_DN1079_c0_g1	-
TRINITY_DN10867_c1_g1	63.57	513.6	-3.0155	1.6e-72	6.42e-71	48	73	86	411	487	555	VDO27238.1	unnamed protein product [Haemonchus placei]
TRINITY_DN1452_c1_g1	52.79	416.06	-2.978	1.84e-72	7.38e-71	57	54	61	368	412	391	AFO67939.1	unc-49B protein [Toxocara canis]
TRINITY_DN18340_c0_g1	143.05	643.25	-2.1696	2.24e-72	8.97e-71	147	146	173	551	589	677	CRZ22353.1	Bm5300 [Brugia malayi]
TRINITY_DN6329_c0_g1	208.05	758.4	-1.8661	3.34e-72	1.34e-70	234	224	220	656	722	761	VDD94937.1	unnamed protein product [Enterobius vermicularis]
TRINITY_DN4126_c0_g1	315.45	997.12	-1.6599	3.49e-72	1.39e-70	362	331	335	885	965	958	VDM39696.1	unnamed protein product [Toxocara canis]
TRINITY_DN6578_c0_g1	165.73	715.82	-2.1108	3.69e-72	1.47e-70	154	207	179	639	663	716	KHN87470.1	Lysosomal alpha-mannosidase [Toxocara canis]
TRINITY_DN2649_c0_g1	134.73	654.54	-2.2816	3.71e-72	1.48e-70	142	150	147	544	566	744	VDD92896.1	unnamed protein product [Enterobius vermicularis]
TRINITY_DN9135_c0_g1	634	1889.35	-1.5756	5e-72	1.99e-70	604	667	794	1654	1756	1920	CTP81137.1	BMA-MIG-15, isoform a [Brugia malayi]
TRINITY_DN5611_c0_g1	1254.24	418.47	1.5841	6.59e-72	2.62e-70	1428	1421	1239	379	388	412	WP_110285659.1	30S ribosomal protein S4, partial [Halomonas sp. LBP4]|PXX94229.1 30S ribosomal protein S4, partial [Halomonas sp. LBP4]
TRINITY_DN1619_c1_g1	488.17	1307.19	-1.4211	7.54e-72	3e-70	550	543	498	1155	1196	1337	TRINITY_DN1619_c1_g1	-
TRINITY_DN64984_c0_g1	768.06	147.14	2.3791	8e-72	3.18e-70	810	762	930	108	134	176	VDM60121.1	unnamed protein product [Angiostrongylus costaricensis]
TRINITY_DN1128_c0_g1	2132.17	4849.75	-1.1858	8.5e-72	3.38e-70	2137	2294	2515	4079	4608	5007	VDN54128.1	unnamed protein product [Dracunculus medinensis]
TRINITY_DN23565_c0_g1	34.06	362.09	-3.4107	8.81e-72	3.5e-70	36	41	34	302	341	380	KHN86553.1	Dihydroxyacetone phosphate acyltransferase [Toxocara canis]
TRINITY_DN3191_c0_g1	129.52	624.87	-2.2705	9.91e-72	3.93e-70	123	156	143	585	535	642	KHJ90253.1	hydrolase, alpha/beta domain protein [Oesophagostomum dentatum]
TRINITY_DN1533_c0_g1	960.49	3033.62	-1.6594	1.32e-71	5.22e-70	893	985	1250	2601	2877	3082	KHN81833.1	Transcription factor HIVEP3 [Toxocara canis]
TRINITY_DN62134_c0_g1	1094.27	337.8	1.6941	1.58e-71	6.27e-70	1126	1166	1273	284	308	363	VDN02541.1	unnamed protein product [Thelazia callipaeda]
TRINITY_DN12345_c0_g1	39.88	384.52	-3.2694	1.63e-71	6.45e-70	51	39	40	314	376	396	TRINITY_DN12345_c0_g1	-
TRINITY_DN1714_c0_g1	1306.44	2726.98	-1.062	1.73e-71	6.85e-70	1426	1401	1430	2382	2475	2842	CDJ83755.1	Protein kinase C and Diacylglycerol kinase and Diacylglycerol kinase accessory region domain containing protein [Haemonchus contortus]
TRINITY_DN7098_c0_g1	58.34	434.93	-2.8987	1.74e-71	6.89e-70	59	55	76	376	422	428	TRINITY_DN7098_c0_g1	-
TRINITY_DN14244_c0_g1	863.42	2055.41	-1.2512	2.03e-71	8e-70	1017	915	882	1853	1872	2070	XP_024507086.1	Glycine cleavage system H protein, mitochondrial [Strongyloides ratti]|CEF67886.1 Glycine cleavage system H protein, mitochondrial [Strongyloides ratti]
TRINITY_DN389_c0_g1	444.05	58.14	2.9386	2.11e-71	8.34e-70	489	481	477	63	48	52	VDL79032.1	unnamed protein product [Nippostrongylus brasiliensis]
TRINITY_DN3897_c0_g1	111.06	583.37	-2.3937	2.32e-71	9.13e-70	126	130	106	468	556	626	EYC21027.1	hypothetical protein Y032_0020g19 [Ancylostoma ceylanicum]
TRINITY_DN7416_c0_g1	274.78	1002.06	-1.8668	2.41e-71	9.48e-70	270	280	345	859	979	987	XP_024508569.1	Arrestin-like, N-terminal domain and Arrestin C-terminal-like domain and Arrestin, C-terminal domain and Immunoglobulin E-set domain-containing protein [Strongyloides ratti]|CEF69369.1 Arrestin-like, N-terminal domain and Arrestin C-terminal-like domain and Arrestin, C-terminal domain and Immunoglobulin E-set domain-containing protein [Strongyloides ratti]
TRINITY_DN3963_c0_g1	1189.68	386.13	1.6232	2.55e-71	1.01e-69	1203	1317	1356	325	381	383	ACZ13324.1	ATP synthase beta chain [Bursaphelenchus xylophilus]
TRINITY_DN7167_c0_g1	406.63	41.51	3.2925	2.57e-71	1.01e-69	434	447	444	30	49	38	PDM67157.1	rpt-5 [Pristionchus pacificus]
TRINITY_DN4607_c0_g2	55.24	413.76	-2.9051	2.84e-71	1.12e-69	64	54	62	352	402	413	PAV61412.1	hypothetical protein WR25_01754 [Diploscapter pachys]
TRINITY_DN14729_c0_g1	37.44	369.02	-3.3012	3.51e-71	1.38e-69	35	49	38	326	339	376	TRINITY_DN14729_c0_g1	-
TRINITY_DN93_c0_g1	623.71	119.94	2.3789	4.56e-71	1.79e-69	597	723	712	106	114	118	KHN71213.1	Vigilin [Toxocara canis]
TRINITY_DN14359_c0_g1	2025.11	853.87	1.2462	4.93e-71	1.93e-69	2312	2216	2072	786	770	850	TRINITY_DN14359_c0_g1	-
TRINITY_DN438_c0_g1	437.36	1236.56	-1.4999	5.32e-71	2.09e-69	488	440	497	1067	1143	1281	KHN74421.1	hypothetical protein Tcan_15828 [Toxocara canis]
TRINITY_DN16949_c0_g1	71.5	452.32	-2.6619	5.43e-71	2.13e-69	83	74	76	385	414	479	CDJ84894.1	Protein STA-1, isoform c [Haemonchus contortus]|VDO51933.1 unnamed protein product [Haemonchus placei]
TRINITY_DN61293_c0_g1	870.49	253.53	1.7796	5.77e-71	2.26e-69	972	977	888	220	241	254	VDN58142.1	unnamed protein product [Dracunculus medinensis]
TRINITY_DN3774_c1_g1	209.08	842.05	-2.0105	6.64e-71	2.6e-69	191	231	259	716	785	877	VDM23572.1	unnamed protein product [Toxocara canis]
TRINITY_DN1036_c0_g2	1715.04	722.19	1.2481	7.37e-71	2.88e-69	1923	1858	1808	650	672	713	TRINITY_DN1036_c0_g2	-
TRINITY_DN4798_c0_g1	8.9	361.1	-5.3425	7.39e-71	2.89e-69	9	11	9	317	342	359	XP_015209604.1	PREDICTED: lactose-binding lectin l-2-like [Lepisosteus oculatus]
TRINITY_DN11295_c0_g1	707.3	178.89	1.9824	8.03e-71	3.13e-69	787	780	738	150	172	183	VDM61598.1	unnamed protein product [Angiostrongylus costaricensis]
TRINITY_DN8872_c0_g1	151.27	664.11	-2.1332	8.87e-71	3.46e-69	168	169	156	631	630	605	VDM97168.1	unnamed protein product [Thelazia callipaeda]
TRINITY_DN2974_c0_g1	130.78	609.57	-2.2208	9.41e-71	3.67e-69	138	126	162	549	563	606	KHN88067.1	Solute carrier family 23 member 2 [Toxocara canis]
TRINITY_DN10775_c0_g1	1579.04	522.75	1.5936	1.13e-70	4.39e-69	1554	1724	1866	430	489	559	XP_024510275.1	Lysosomal protective protein [Strongyloides ratti]|CEF71079.1 Lysosomal protective protein [Strongyloides ratti]
TRINITY_DN2115_c0_g1	788.08	2185.76	-1.4721	1.18e-70	4.59e-69	772	824	971	1858	2024	2292	KHN88578.1	Syntaxin-binding protein 5 [Toxocara canis]
TRINITY_DN54903_c0_g1	670.64	153.33	2.1277	1.73e-70	6.71e-69	683	742	760	125	151	157	KJH50035.1	ribosomal L18ae protein [Dictyocaulus viviparus]
TRINITY_DN1148_c3_g1	125.54	613.25	-2.2892	1.84e-70	7.13e-69	143	117	149	521	548	665	VDM41654.1	unnamed protein product [Toxocara canis]
TRINITY_DN368_c0_g1	684.16	1676.08	-1.2929	1.85e-70	7.18e-69	704	741	784	1476	1538	1715	XP_024499203.1	No extended memory [Strongyloides ratti]|CEF59993.1 No extended memory [Strongyloides ratti]
TRINITY_DN5848_c0_g1	127	646.5	-2.3472	1.97e-70	7.64e-69	133	166	115	570	638	612	VDL62424.1	unnamed protein product [Nippostrongylus brasiliensis]
TRINITY_DN5069_c0_g1	83.42	519.37	-2.6372	2.36e-70	9.13e-69	106	95	71	498	467	496	TRINITY_DN5069_c0_g1	-
TRINITY_DN933_c0_g1	160.48	668.27	-2.0586	2.43e-70	9.42e-69	172	188	163	558	629	701	XP_003089853.1	hypothetical protein CRE_04422 [Caenorhabditis remanei]|EFP12021.1 hypothetical protein CRE_04422, partial [Caenorhabditis remanei]
TRINITY_DN43139_c0_g1	374.62	14.27	4.7217	2.45e-70	9.49e-69	446	401	374	16	11	13	EGT40878.1	hypothetical protein CAEBREN_08009 [Caenorhabditis brenneri]
TRINITY_DN2456_c0_g1	87.14	490.97	-2.4936	2.46e-70	9.51e-69	102	92	90	465	440	477	KHN74259.1	Protein orai [Toxocara canis]
TRINITY_DN62176_c0_g1	946.9	281.17	1.7516	2.5e-70	9.64e-69	1013	1112	961	250	258	285	WP_110285668.1	30S ribosomal protein S19 [Halomonas sp. LBP4]|PXX94076.1 30S ribosomal protein S19 [Halomonas sp. LBP4]
TRINITY_DN12168_c0_g1	108.03	530.26	-2.2951	2.79e-70	1.08e-68	116	117	119	470	506	518	XP_024498519.1	Excitatory amino acid transporter 2 [Strongyloides ratti]|CEF59308.1 Excitatory amino acid transporter 2 [Strongyloides ratti]
TRINITY_DN5464_c0_g1	129.87	626.14	-2.27	2.92e-70	1.12e-68	120	140	163	531	600	636	VDM36968.1	unnamed protein product [Toxocara canis]
TRINITY_DN43998_c1_g1	534.2	94.57	2.4937	3.23e-70	1.24e-68	596	602	543	74	87	107	TRINITY_DN43998_c1_g1	-
TRINITY_DN8624_c0_g1	299.48	942.19	-1.6539	3.34e-70	1.29e-68	334	331	311	798	892	970	VDK59688.1	unnamed protein product [Anisakis simplex]
TRINITY_DN11654_c0_g1	981.83	291.41	1.7514	3.79e-70	1.46e-68	991	1112	1096	239	284	300	VDM44869.1	unnamed protein product [Toxocara canis]
TRINITY_DN22052_c0_g1	1404.14	525.47	1.4167	4.18e-70	1.61e-68	1470	1533	1572	447	478	560	CDP93190.1	BMA-ABCF-2, isoform b [Brugia malayi]
TRINITY_DN5864_c0_g1	105.91	573.3	-2.4374	4.87e-70	1.87e-68	104	114	127	451	565	605	PAV55932.1	hypothetical protein WR25_06048 isoform B [Diploscapter pachys]
TRINITY_DN5831_c0_g1	102.78	524.46	-2.3511	5.04e-70	1.93e-68	121	114	100	474	472	533	PAA81800.1	hypothetical protein BOX15_Mlig007642g2 [Macrostomum lignano]
TRINITY_DN12517_c0_g1	107.09	545.05	-2.3483	5.06e-70	1.94e-68	125	111	113	450	508	583	RYY99637.1	Fe-S protein assembly chaperone HscA [Chitinophagaceae bacterium]
TRINITY_DN3517_c0_g1	30.39	353.31	-3.5401	5.07e-70	1.94e-68	34	30	35	283	352	363	PDM64557.1	nuclear receptor [Pristionchus pacificus]
TRINITY_DN1747_c0_g1	79.75	502.21	-2.6549	5.53e-70	2.12e-68	107	80	73	434	450	535	TAE56096.1	hypothetical protein EAZ87_19030 [Nostocales cyanobacterium]
TRINITY_DN1642_c0_g1	57.69	414.36	-2.8439	5.85e-70	2.24e-68	69	59	60	385	386	395	TRINITY_DN1642_c0_g1	-
TRINITY_DN15105_c0_g1	1080.76	342.85	1.6555	5.89e-70	2.25e-68	1094	1177	1250	293	320	355	PAV90897.1	hypothetical protein WR25_24202 [Diploscapter pachys]
TRINITY_DN2077_c1_g1	109.6	567.91	-2.3737	7.23e-70	2.76e-68	104	121	132	478	568	555	KHN87628.1	Putative stoned B-like protein [Toxocara canis]
TRINITY_DN4945_c0_g1	77.03	465.11	-2.5947	8.54e-70	3.26e-68	91	75	85	401	420	493	XP_024509909.1	Small GTPase superfamily and Small GTPase superfamily, Rab type and Small GTPase superfamily, Ras type and P-loop containing nucleoside triphosphate hydrolase domain-containing protein [Strongyloides ratti]|CEF70713.1 Small GTPase superfamily and Small GTPase superfamily, Rab type and Small GTPase superfamily, Ras type and P-loop containing nucleoside triphosphate hydrolase domain-containing prot…
TRINITY_DN8983_c0_g1	210.83	803.47	-1.9305	1.06e-69	4.04e-68	204	258	225	679	767	822	PDM64939.1	pat-9 [Pristionchus pacificus]
TRINITY_DN66448_c0_g1	413.67	52.28	2.9802	1.11e-69	4.22e-68	448	458	442	45	44	59	RCN48785.1	peptidase, T1 family [Ancylostoma caninum]
TRINITY_DN63026_c1_g1	6381.09	14413.9	-1.1755	1.14e-69	4.35e-68	7715	6804	6280	13741	12838	13989	TRINITY_DN63026_c1_g1	-
TRINITY_DN60080_c0_g1	764.06	203.18	1.912	1.21e-69	4.59e-68	844	851	795	176	205	191	EJW86194.1	60S ribosomal protein L21 [Wuchereria bancrofti]|VDM21303.1 unnamed protein product [Wuchereria bancrofti]
TRINITY_DN13285_c0_g1	812.3	229.85	1.8225	1.29e-69	4.92e-68	902	872	873	201	230	216	PIC36170.1	hypothetical protein B9Z55_015264 [Caenorhabditis nigoni]
TRINITY_DN15346_c0_g1	4900.81	10379.2	-1.0825	1.3e-69	4.94e-68	5647	5413	4913	9975	9109	10130	TRINITY_DN15346_c0_g1	-
TRINITY_DN1477_c0_g1	1058.14	8422.29	-2.9927	1.33e-69	5.04e-68	927	1148	1371	7052	8134	8588	XP_024509025.1	Cytochrome P450 4V2 [Strongyloides ratti]|CEF69826.1 Cytochrome P450 4V2 [Strongyloides ratti]
TRINITY_DN2276_c0_g1	17.17	329.8	-4.2617	1.39e-69	5.3e-68	20	22	14	323	295	309	EPB75085.1	triacylglycerol lipase [Ancylostoma ceylanicum]|EYC39102.1 hypothetical protein Y032_0675g1419 [Ancylostoma ceylanicum]
TRINITY_DN11942_c0_g1	1016.98	289.97	1.8114	1.51e-69	5.75e-68	1084	1015	1214	261	282	273	VDN59216.1	unnamed protein product [Dracunculus medinensis]
TRINITY_DN2083_c0_g1	592.29	1518.44	-1.358	1.63e-69	6.18e-68	683	599	648	1377	1417	1483	NP_001022281.1	Zinc metalloproteinase nas-23 [Caenorhabditis elegans]|Q7Z0M7.3 RecName: Full=Zinc metalloproteinase nas-23; AltName: Full=Nematode astacin 23; Flags: Precursor|CCD65953.1 Zinc metalloproteinase nas-23 [Caenorhabditis elegans]
TRINITY_DN63837_c0_g1	659.79	163.28	2.0153	1.72e-69	6.53e-68	736	702	712	147	153	160	EYB91289.1	hypothetical protein Y032_0207g2010 [Ancylostoma ceylanicum]
TRINITY_DN671_c0_g2	484	1311.31	-1.4381	1.85e-69	7.02e-68	488	552	537	1182	1173	1344	XP_001900959.1	hypothetical protein [Brugia malayi]
TRINITY_DN10255_c0_g1	158.4	663.1	-2.0661	2.01e-69	7.6e-68	162	162	192	567	632	672	EYC04980.1	hypothetical protein Y032_0084g1707 [Ancylostoma ceylanicum]
TRINITY_DN61793_c0_g1	551.48	95.83	2.5283	2.14e-69	8.1e-68	620	570	607	82	107	80	WP_110285653.1	hypothetical protein [Halomonas sp. LBP4]|PXX94321.1 hypothetical protein CR157_21945 [Halomonas sp. LBP4]
TRINITY_DN2594_c0_g1	1685.68	714.72	1.238	2.83e-69	1.07e-67	1858	1821	1814	656	635	724	EJW85221.1	hypothetical protein WUBG_03867 [Wuchereria bancrofti]
TRINITY_DN2989_c0_g1	1361.31	2738.26	-1.0083	3.21e-69	1.21e-67	1482	1490	1464	2397	2566	2760	KJH49794.1	hypothetical protein DICVIV_04047 [Dictyocaulus viviparus]
TRINITY_DN12799_c0_g1	503.11	1419.68	-1.4971	3.25e-69	1.23e-67	514	532	593	1179	1367	1463	VDK45051.1	unnamed protein product [Anisakis simplex]
TRINITY_DN540_c0_g1	785.82	4.35	7.5278	3.29e-69	1.24e-67	895	857	809	6	4	2	VDM60310.1	unnamed protein product [Angiostrongylus costaricensis]
TRINITY_DN7544_c0_g1	518.6	1740.74	-1.7475	3.32e-69	1.25e-67	507	515	667	1414	1673	1833	PAV63593.1	hypothetical protein WR25_20854 isoform C [Diploscapter pachys]|PAV63596.1 hypothetical protein WR25_20854 isoform F [Diploscapter pachys]|PAV63598.1 hypothetical protein WR25_20854 isoform H [Diploscapter pachys]|PAV63599.1 hypothetical protein WR25_20854 isoform I [Diploscapter pachys]|PAV63600.1 hypothetical protein WR25_20854 isoform J [Diploscapter pachys]
TRINITY_DN58281_c0_g1	963.93	292.87	1.7162	3.32e-69	1.25e-67	1038	1059	1044	250	250	329	WP_110285667.1	50S ribosomal protein L15 [Halomonas sp. LBP4]|PXX94080.1 50S ribosomal protein L15 [Halomonas sp. LBP4]
TRINITY_DN3318_c1_g1	88.35	496.17	-2.4892	3.43e-69	1.29e-67	112	92	84	445	454	500	KHN73418.1	Alpha-mannosidase 2 [Toxocara canis]
TRINITY_DN3601_c0_g1	408.97	1389.97	-1.7655	3.62e-69	1.36e-67	386	427	519	1149	1336	1441	PDM83771.1	gap-2 [Pristionchus pacificus]
TRINITY_DN1399_c0_g1	26.07	335.3	-3.684	4.45e-69	1.67e-67	34	29	22	302	321	321	TRINITY_DN1399_c0_g1	-
TRINITY_DN11318_c0_g1	102.53	522.05	-2.3488	4.54e-69	1.7e-67	103	110	121	444	490	540	PIC20416.1	hypothetical protein B9Z55_025624 [Caenorhabditis nigoni]
TRINITY_DN7031_c0_g1	131.42	635.48	-2.2742	4.86e-69	1.83e-67	130	126	172	545	604	644	KHN85683.1	Collagen alpha-1(XX) chain [Toxocara canis]
TRINITY_DN10519_c0_g1	184.42	718.36	-1.9617	6.44e-69	2.42e-67	192	217	192	606	707	713	VDK46172.1	unnamed protein product, partial [Anisakis simplex]
TRINITY_DN3895_c0_g1	255.32	836.29	-1.7118	6.72e-69	2.52e-67	275	283	274	719	799	841	VDM43128.1	unnamed protein product [Toxocara canis]
TRINITY_DN17827_c0_g1	3647.54	1765.95	1.0461	7.17e-69	2.69e-67	3768	3977	4139	1544	1609	1832	ACO55135.1	heat shock protein 90 [Toxocara cati]
TRINITY_DN55637_c0_g1	1103.41	382.44	1.5295	7.24e-69	2.71e-67	1234	1222	1140	354	349	374	WP_110285661.1	50S ribosomal protein L22 [Halomonas sp. LBP4]|PXX94225.1 50S ribosomal protein L22 [Halomonas sp. LBP4]
TRINITY_DN5593_c0_g1	83.14	472.49	-2.5061	8.29e-69	3.1e-67	94	97	80	435	430	466	PAV62563.1	hypothetical protein WR25_00179 isoform C [Diploscapter pachys]|PAV62565.1 hypothetical protein WR25_00179 isoform E [Diploscapter pachys]|PAV62566.1 hypothetical protein WR25_00179 isoform F [Diploscapter pachys]|PAV62573.1 hypothetical protein WR25_00179 isoform M [Diploscapter pachys]
TRINITY_DN6423_c0_g1	1478.56	3082.62	-1.0603	9.63e-69	3.6e-67	1562	1668	1588	2630	2844	3233	KJH42114.1	unspecific monooxygenase [Dictyocaulus viviparus]
TRINITY_DN8256_c0_g1	193.92	745.29	-1.9419	9.86e-69	3.69e-67	197	239	196	677	697	725	TRINITY_DN8256_c0_g1	-
TRINITY_DN10361_c0_g1	26.4	331.7	-3.6522	1.01e-68	3.76e-67	24	33	29	287	299	351	PIC35902.1	hypothetical protein B9Z55_015104 [Caenorhabditis nigoni]
TRINITY_DN56977_c0_g1	907.36	286.84	1.6613	1.11e-68	4.13e-67	1003	1008	946	251	269	289	VDN50372.1	unnamed protein product [Dracunculus medinensis]
TRINITY_DN5139_c0_g1	216.61	806.32	-1.8967	1.17e-68	4.34e-67	257	230	219	710	695	874	PDM80749.1	phosphotransferase [Pristionchus pacificus]
TRINITY_DN46738_c0_g1	83.46	465.49	-2.4796	1.46e-68	5.45e-67	92	96	84	410	431	472	CDJ92380.1	Major facilitator superfamily MFS-1 domain containing protein, partial [Haemonchus contortus]
TRINITY_DN4832_c0_g1	140.2	620.9	-2.1462	1.58e-68	5.88e-67	171	152	134	569	581	598	TRINITY_DN4832_c0_g1	-
TRINITY_DN458_c0_g1	69.93	457.24	-2.7084	1.83e-68	6.82e-67	80	89	59	410	421	458	XP_024505280.1	G protein-coupled receptor, rhodopsin-like family and GPCR, rhodopsin-like, 7TM domain and 7TM GPCR, serpentine receptor class w (Srw) family-containing protein [Strongyloides ratti]|CEF66080.1 G protein-coupled receptor, rhodopsin-like family and GPCR, rhodopsin-like, 7TM domain and 7TM GPCR, serpentine receptor class w (Srw) family-containing protein [Strongyloides ratti]
TRINITY_DN366_c5_g1	216.91	779.66	-1.8451	2.27e-68	8.43e-67	246	249	212	715	728	752	VDP18806.1	unnamed protein product [Heligmosomoides polygyrus]
TRINITY_DN59597_c0_g1	1506.91	606.5	1.3127	2.45e-68	9.1e-67	1570	1674	1666	530	565	616	VDK45123.1	unnamed protein product [Anisakis simplex]
TRINITY_DN107_c0_g2	428.96	1176.75	-1.4558	2.51e-68	9.31e-67	465	496	437	1048	1087	1183	KHJ88216.1	lectin C-type domain protein [Oesophagostomum dentatum]
TRINITY_DN8379_c0_g1	101.54	521.88	-2.3617	2.83e-68	1.05e-66	125	108	98	463	468	542	EYB99615.1	hypothetical protein Y032_0121g961 [Ancylostoma ceylanicum]
TRINITY_DN5806_c0_g1	118.75	557.29	-2.2304	2.85e-68	1.06e-66	144	119	124	508	502	561	VDL79454.1	unnamed protein product [Nippostrongylus brasiliensis]
TRINITY_DN7785_c0_g1	270.01	900.38	-1.7372	3.3e-68	1.22e-66	329	274	277	809	841	887	KHN88864.1	Transthyretin-like protein 5 [Toxocara canis]
TRINITY_DN4965_c0_g1	251.74	956	-1.9256	3.38e-68	1.25e-66	235	280	305	772	948	980	VDM37031.1	unnamed protein product [Toxocara canis]
TRINITY_DN8020_c0_g1	760.04	185.34	2.034	3.67e-68	1.36e-66	769	809	898	148	180	196	ACZ13329.1	40S ribosomal protein S3 [Bursaphelenchus xylophilus]
TRINITY_DN2992_c0_g1	77.66	477.14	-2.6197	3.74e-68	1.38e-66	71	93	89	392	470	485	VDN59300.1	unnamed protein product [Dracunculus medinensis]
TRINITY_DN5298_c1_g1	48.78	387.64	-2.9906	3.85e-68	1.42e-66	61	51	47	340	343	412	XP_024501669.1	Hypothetical protein SRAE_1000074000 [Strongyloides ratti]|CEF62467.1 Hypothetical protein SRAE_1000074000 [Strongyloides ratti]
TRINITY_DN867_c0_g1	434.98	1246.36	-1.5188	4.21e-68	1.55e-66	453	442	522	1091	1182	1241	TRINITY_DN867_c0_g1	-
TRINITY_DN3373_c0_g3	178.37	712.7	-1.9989	4.76e-68	1.75e-66	181	179	221	614	672	725	PIC20285.1	hypothetical protein B9Z55_025537 [Caenorhabditis nigoni]
TRINITY_DN5838_c0_g1	235.79	919.37	-1.9638	5.79e-68	2.13e-66	216	259	293	753	880	965	EYB90613.1	hypothetical protein Y032_0217g2391 [Ancylostoma ceylanicum]
TRINITY_DN1440_c0_g1	2049.49	5059.71	-1.304	6.55e-68	2.41e-66	2020	2162	2494	4169	4841	5285	XP_024503851.1	FERM domain and Band 4.1, C-terminal domain and Pleckstrin homology-like domain and FERM/acyl-CoA-binding protein, 3-helical bundle domain and FERM, N-terminal domain and FERM, C-terminal PH-like domain and FERM central domain and Band 4.1 domain and Band 4.1 family-containing protein [Strongyloides ratti]|CEF64650.1 FERM domain and Band 4.1, C-terminal domain and Pleckstrin homology-like domain …
TRINITY_DN6758_c0_g1	99.11	504.72	-2.3478	6.83e-68	2.51e-66	111	111	101	453	485	483	VDD89969.1	unnamed protein product [Enterobius vermicularis]
TRINITY_DN28420_c0_g1	758.95	217.68	1.8015	8.15e-68	2.99e-66	817	826	830	193	200	221	XP_024500235.1	Small GTPase superfamily and Ran GTPase family and Small GTPase superfamily, Rho type and Small GTPase superfamily, Rab type and Small GTP-binding protein domain and Small GTPase superfamily, Ras type and Small GTPase superfamily, ARF type and P-loop containing nucleoside triphosphate hydrolase domain-containing protein [Strongyloides ratti]|CEF61026.1 Small GTPase superfamily and Ran GTPase fami…
TRINITY_DN688_c0_g1	408.18	1126.74	-1.4652	8.85e-68	3.25e-66	423	460	447	982	1038	1160	KHN86435.1	Lysine histidine transporter-like 4 [Toxocara canis]
TRINITY_DN6737_c0_g1	740.1	1759.47	-1.2496	9.26e-68	3.4e-66	813	840	759	1507	1634	1827	TRINITY_DN6737_c0_g1	-
TRINITY_DN59604_c0_g1	437.92	57.32	2.9372	9.41e-68	3.45e-66	441	520	466	60	47	54	RCN37855.1	hypothetical protein ANCCAN_16230 [Ancylostoma caninum]
TRINITY_DN41980_c0_g2	50.01	382.91	-2.9366	1.03e-67	3.79e-66	51	62	50	339	353	388	KHN79853.1	hypothetical protein Tcan_07595 [Toxocara canis]
TRINITY_DN4345_c0_g1	57.06	446.13	-2.9662	1.13e-67	4.14e-66	81	48	57	429	388	439	VDM37993.1	unnamed protein product [Toxocara canis]
TRINITY_DN2689_c0_g1	1156.01	2401.66	-1.0549	1.51e-67	5.51e-66	1255	1272	1240	2175	2153	2445	KHN82939.1	hypothetical protein Tcan_14218 [Toxocara canis]
TRINITY_DN1010_c0_g1	1237.07	7995.95	-2.6924	1.65e-67	6.02e-66	1175	1275	1579	6342	7800	8467	ABC40754.1	myosin heavy chain, partial [Haemonchus contortus]
TRINITY_DN7924_c0_g1	29.74	351.31	-3.5609	1.67e-67	6.09e-66	36	39	22	306	352	331	TRINITY_DN7924_c0_g1	-
TRINITY_DN2317_c0_g3	72.43	432.8	-2.5793	1.73e-67	6.33e-66	78	76	82	383	396	442	KHJ96108.1	lectin C-type domain protein [Oesophagostomum dentatum]
TRINITY_DN64647_c0_g1	214.78	759.45	-1.8222	1.76e-67	6.42e-66	254	228	218	673	688	782	TRINITY_DN64647_c0_g1	-
TRINITY_DN4478_c0_g3	59.82	423.71	-2.8234	1.97e-67	7.16e-66	62	77	56	405	382	405	XP_003104084.1	hypothetical protein CRE_01029 [Caenorhabditis remanei]|EFP02345.1 hypothetical protein CRE_01029 [Caenorhabditis remanei]
TRINITY_DN2921_c0_g1	42.35	360.19	-3.0884	2.43e-67	8.86e-66	41	50	47	321	328	367	TRINITY_DN2921_c0_g1	-
TRINITY_DN2788_c0_g1	73.97	449.68	-2.604	3.36e-67	1.22e-65	78	78	85	376	450	442	VDK57553.1	unnamed protein product [Anisakis simplex]
TRINITY_DN20203_c1_g3	1045.73	257.49	2.0204	4.51e-67	1.64e-65	974	1124	1308	216	235	277	TRINITY_DN20203_c1_g3	-
TRINITY_DN16576_c0_g1	364.34	34.28	3.406	4.61e-67	1.67e-65	379	387	421	27	33	37	TRINITY_DN16576_c0_g1	-
TRINITY_DN53539_c0_g1	21.17	313.2	-3.886	4.72e-67	1.71e-65	24	22	23	295	290	296	TRINITY_DN53539_c0_g1	-
TRINITY_DN3479_c0_g3	5.82	416.34	-6.1581	5.05e-67	1.83e-65	6	10	3	356	405	413	TRINITY_DN3479_c0_g3	-
TRINITY_DN484_c0_g1	262.72	843.14	-1.6819	6.89e-67	2.5e-65	284	278	294	779	776	819	KJH44880.1	hypothetical protein DICVIV_09072 [Dictyocaulus viviparus]
TRINITY_DN803_c0_g1	102.51	520.99	-2.3452	7.3e-67	2.64e-65	98	125	111	486	472	509	KHN79351.1	Uridine nucleosidase 1 [Toxocara canis]
TRINITY_DN60925_c0_g1	1026.9	305.44	1.7502	8.08e-67	2.93e-65	1192	1133	1022	301	254	305	PXX94075.1	hypothetical protein CR157_22040, partial [Halomonas sp. LBP4]
TRINITY_DN8714_c0_g2	160.76	644.61	-2.0034	8.64e-67	3.13e-65	192	174	158	580	582	656	TRINITY_DN8714_c0_g2	-
TRINITY_DN2536_c0_g1	225.51	813.53	-1.8503	9.38e-67	3.39e-65	247	267	221	733	794	762	TRINITY_DN2536_c0_g1	-
TRINITY_DN766_c0_g1	342.38	1064.11	-1.6358	9.44e-67	3.41e-65	398	387	331	991	925	1084	TRINITY_DN766_c0_g1	-
TRINITY_DN471_c0_g1	765.95	1757.11	-1.1978	1.18e-66	4.28e-65	817	866	813	1607	1578	1768	EYC20010.1	hypothetical protein Y032_0023g824 [Ancylostoma ceylanicum]
TRINITY_DN66941_c0_g1	1311.78	494.1	1.4088	1.37e-66	4.93e-65	1482	1426	1367	461	428	504	WP_110285664.1	30S ribosomal protein S17 [Halomonas sp. LBP4]|PXX94084.1 30S ribosomal protein S17 [Halomonas sp. LBP4]
TRINITY_DN14116_c0_g1	345.55	13.56	4.6791	1.41e-66	5.1e-65	362	395	369	15	11	12	VDL72349.1	unnamed protein product [Nippostrongylus brasiliensis]
TRINITY_DN59639_c0_g1	1065.02	352.52	1.5939	1.57e-66	5.66e-65	1178	1211	1082	291	336	369	CDP92518.1	BMA-RPL-14 [Brugia malayi]|VDN83351.1 unnamed protein product [Brugia pahangi]
TRINITY_DN6829_c0_g1	41.76	368.11	-3.1405	1.6e-66	5.78e-65	44	37	55	339	323	376	XP_024499906.1	Hypothetical protein SRAE_X000243000 [Strongyloides ratti]|CEF60697.1 Hypothetical protein SRAE_X000243000 [Strongyloides ratti]
TRINITY_DN1593_c0_g2	120.87	563.06	-2.2193	1.83e-66	6.59e-65	138	144	112	510	526	550	KHN85171.1	Beta-glucosidase 6 [Toxocara canis]
TRINITY_DN1231_c0_g1	389.1	1111.37	-1.5147	2.07e-66	7.46e-65	411	450	407	947	1017	1176	KHN82796.1	cGMP-dependent protein kinase 1 [Toxocara canis]
TRINITY_DN2975_c0_g1	346.94	1182.28	-1.7695	2.24e-66	8.06e-65	348	342	440	974	1123	1244	XP_024503488.1	Voltage-dependent calcium channel type A subunit alpha-1 [Strongyloides ratti]|CEF64287.1 Voltage-dependent calcium channel type A subunit alpha-1 [Strongyloides ratti]
TRINITY_DN621_c0_g1	432.63	1606.68	-1.8936	2.31e-66	8.29e-65	410	444	555	1229	1565	1755	VDN07246.1	unnamed protein product [Thelazia callipaeda]
TRINITY_DN7328_c0_g1	39.28	345.71	-3.1377	2.34e-66	8.41e-65	43	42	43	303	324	348	TRINITY_DN7328_c0_g1	-
TRINITY_DN4203_c0_g1	91.75	479.48	-2.3859	2.41e-66	8.64e-65	103	100	96	405	463	485	KHN82209.1	Fatty acid hydroxylase domain-containing protein 2 [Toxocara canis]
TRINITY_DN34776_c0_g1	26.1	318.76	-3.6111	2.9e-66	1.04e-64	24	29	32	275	305	319	VDL86379.1	unnamed protein product [Nippostrongylus brasiliensis]
TRINITY_DN3740_c0_g1	19.95	303.66	-3.9281	3.14e-66	1.12e-64	22	22	21	269	285	302	TRINITY_DN3740_c0_g1	-
TRINITY_DN13223_c0_g1	532.04	1365.11	-1.3592	3.5e-66	1.25e-64	588	611	535	1242	1247	1358	TRINITY_DN13223_c0_g1	-
TRINITY_DN14286_c0_g1	709.27	184.65	1.9396	3.84e-66	1.38e-64	738	787	786	148	179	195	KHN87449.1	ATP-dependent Clp protease proteolytic subunit 1, mitochondrial [Toxocara canis]
TRINITY_DN6580_c0_g1	202.78	779.45	-1.9417	4.86e-66	1.74e-64	249	217	195	746	710	736	TRINITY_DN6580_c0_g1	-
TRINITY_DN2813_c0_g1	131.68	564.33	-2.0996	6.31e-66	2.26e-64	140	137	152	501	526	564	TRINITY_DN2813_c0_g1	-
TRINITY_DN7461_c0_g1	318.42	1056.62	-1.7298	7.32e-66	2.62e-64	368	374	296	1010	947	1016	XP_020444599.1	testisin-like [Monopterus albus]
TRINITY_DN26977_c0_g3	975.77	322.94	1.5943	7.46e-66	2.67e-64	1079	1095	1006	285	286	341	XP_024508489.1	Cullin-5 [Strongyloides ratti]|CEF69289.1 Cullin-5 [Strongyloides ratti]
TRINITY_DN866_c0_g1	1660.14	676.45	1.2948	8.25e-66	2.95e-64	1834	1818	1758	557	672	680	VDK42234.1	unnamed protein product [Anisakis simplex]
TRINITY_DN15462_c0_g1	25.47	315.9	-3.632	9.58e-66	3.41e-64	31	24	28	294	293	302	XP_008469435.1	uncharacterized protein LOC103506806 [Diaphorina citri]
TRINITY_DN11133_c0_g1	22.42	317.37	-3.8249	1.12e-65	3.98e-64	18	26	29	260	302	335	PDM74439.1	asm-2 [Pristionchus pacificus]
TRINITY_DN58729_c0_g1	691.46	185	1.903	1.13e-65	4.02e-64	739	746	768	162	182	177	RCN36698.1	GTP-binding domain protein [Ancylostoma caninum]
TRINITY_DN19166_c0_g1	638.41	1582.58	-1.3103	1.13e-65	4.03e-64	679	673	728	1332	1476	1663	TRINITY_DN19166_c0_g1	-
TRINITY_DN32702_c0_g1	1081.58	362.27	1.576	1.42e-65	5.04e-64	1152	1154	1218	308	316	401	EGT42184.1	hypothetical protein CAEBREN_30553 [Caenorhabditis brenneri]
TRINITY_DN4269_c0_g1	397.17	1111.31	-1.4849	1.49e-65	5.28e-64	418	423	453	940	1059	1138	PAV91555.1	hypothetical protein WR25_10873 [Diploscapter pachys]
TRINITY_DN10534_c0_g1	631.38	1671.88	-1.4053	1.75e-65	6.2e-64	614	721	722	1400	1584	1738	XP_024503821.1	Cytoplasmic aconitate hydratase [Strongyloides ratti]|CEF64620.1 Cytoplasmic aconitate hydratase [Strongyloides ratti]
TRINITY_DN58734_c0_g1	427.92	1406.1	-1.7169	1.93e-65	6.83e-64	387	503	504	1166	1285	1526	VDN82359.1	unnamed protein product [Brugia pahangi]
TRINITY_DN2324_c0_g1	2428.37	1182.86	1.0374	2.16e-65	7.65e-64	2615	2675	2623	1051	1065	1222	AAN08587.1	putative esophageal gland cell secretory protein 21 [Meloidogyne incognita]
TRINITY_DN9665_c0_g1	115.71	539.56	-2.2219	2.39e-65	8.46e-64	114	135	128	474	478	572	-	hypothetical protein C55C2.5 - Caenorhabditis elegans
TRINITY_DN1500_c0_g1	1162.12	2569.42	-1.1449	2.96e-65	1.05e-63	1170	1265	1351	2279	2340	2630	VDN01751.1	unnamed protein product [Thelazia callipaeda]
TRINITY_DN5064_c0_g1	2167.73	4339.83	-1.0012	3.12e-65	1.1e-63	2495	2374	2196	3993	4001	4227	TRINITY_DN5064_c0_g1	-
TRINITY_DN2968_c0_g1	580.6	131.06	2.1464	3.19e-65	1.13e-63	616	661	615	120	111	139	OZG20090.1	hypothetical protein FL83_05312, partial [Caenorhabditis latens]
TRINITY_DN485_c0_g1	20618.3	10219.2	1.0126	3.73e-65	1.32e-63	20814	21958	24396	8715	9654	10476	KHN74386.1	Sequestosome-1 [Toxocara canis]
TRINITY_DN11429_c0_g1	12.28	303.51	-4.6272	4.05e-65	1.43e-63	11	13	16	281	285	288	TRINITY_DN11429_c0_g1	-
TRINITY_DN1319_c0_g1	278.6	911.93	-1.7109	4.12e-65	1.46e-63	327	295	286	752	899	923	XP_024510337.1	Nuclear fallout [Strongyloides ratti]|CEF71141.1 Nuclear fallout [Strongyloides ratti]
TRINITY_DN3184_c0_g1	218.85	809.41	-1.8879	4.8e-65	1.69e-63	241	217	255	652	760	878	VDM45514.1	unnamed protein product [Toxocara canis]
TRINITY_DN11232_c0_g1	28.84	323.71	-3.4874	5.09e-65	1.8e-63	32	33	29	300	313	297	TRINITY_DN11232_c0_g1	-
TRINITY_DN13115_c0_g1	587.76	135.65	2.1142	5.39e-65	1.9e-63	608	641	666	117	125	141	XP_024507271.1	Hypoxia up-regulated protein 1 [Strongyloides ratti]|CEF68071.1 Hypoxia up-regulated protein 1 [Strongyloides ratti]
TRINITY_DN1029_c0_g1	1366.49	3543.1	-1.3748	7.66e-65	2.7e-63	1334	1427	1690	2926	3360	3726	VDK46632.1	unnamed protein product [Anisakis simplex]
TRINITY_DN6394_c0_g1	473.78	1264.59	-1.4158	7.92e-65	2.78e-63	513	539	492	1199	1138	1222	CDJ91349.1	hypothetical protein HCOI_01585400 [Haemonchus contortus]
TRINITY_DN9246_c0_g1	26.09	312.44	-3.582	8.14e-65	2.86e-63	32	24	29	289	284	307	EYC39788.1	hypothetical protein Y032_0640g1004 [Ancylostoma ceylanicum]
TRINITY_DN2022_c0_g1	124.29	541.73	-2.1242	8.21e-65	2.88e-63	138	131	136	466	507	556	TRINITY_DN2022_c0_g1	-
TRINITY_DN2635_c0_g1	320.99	942.31	-1.5541	8.36e-65	2.93e-63	361	342	343	813	863	985	VDK45734.1	unnamed protein product [Anisakis simplex]
TRINITY_DN13967_c0_g1	394.91	50.35	2.978	1.01e-64	3.54e-63	436	445	406	50	50	41	VDD95463.1	unnamed protein product [Enterobius vermicularis]
TRINITY_DN5568_c0_g1	136.54	582.24	-2.0923	1.05e-64	3.67e-63	156	150	139	492	573	577	TRINITY_DN5568_c0_g1	-
TRINITY_DN39412_c0_g1	46.96	360.03	-2.939	1.07e-64	3.76e-63	48	51	54	311	337	368	VDM41630.1	unnamed protein product [Toxocara canis]
TRINITY_DN65497_c0_g1	731.38	207.68	1.8169	1.12e-64	3.92e-63	783	776	824	186	197	202	XP_020304948.1	T-complex protein 1 [Loa loa]|XP_020304949.1 T-complex protein 1, variant [Loa loa]|EJD74006.1 T-complex protein 1 [Loa loa]|EJD74007.1 T-complex protein 1, variant [Loa loa]
TRINITY_DN1184_c0_g1	263.31	822.96	-1.6443	1.22e-64	4.28e-63	292	280	286	712	773	837	VDM96864.1	unnamed protein product [Thelazia callipaeda]
TRINITY_DN1660_c0_g1	821.31	2275.48	-1.4704	1.33e-64	4.64e-63	791	845	1039	1987	2092	2343	CTP81865.1	BMA-UNC-14 [Brugia malayi]
TRINITY_DN7196_c0_g1	33.13	329.32	-3.3126	1.49e-64	5.2e-63	35	42	31	304	295	329	RNA24044.1	heat shock 70 [Brachionus plicatilis]
TRINITY_DN653_c0_g1	79.51	449.56	-2.4992	1.49e-64	5.21e-63	79	83	97	402	431	433	XP_023712445.1	uncharacterized protein LOC111867134 [Cryptotermes secundus]|PNF28733.1 hypothetical protein B7P43_G07772 [Cryptotermes secundus]
TRINITY_DN4485_c0_g1	720.5	172.72	2.0591	1.66e-64	5.78e-63	725	746	876	150	154	184	TRINITY_DN4485_c0_g1	-
TRINITY_DN28280_c0_g1	133.13	624.36	-2.2285	2.54e-64	8.85e-63	153	160	121	617	550	588	RCN36272.1	hypothetical protein ANCCAN_17847 [Ancylostoma caninum]
TRINITY_DN5509_c0_g1	241.83	786.56	-1.702	2.57e-64	8.97e-63	266	256	266	692	703	826	XP_028408705.1	uncharacterized protein LOC114531265 [Dendronephthya gigantea]
TRINITY_DN29353_c0_g1	46.04	361.71	-2.9741	2.88e-64	1e-62	42	57	51	318	339	363	XP_024503313.1	Clc protein-like family-containing protein [Strongyloides ratti]|CEF64112.1 Clc protein-like family-containing protein [Strongyloides ratti]
TRINITY_DN388_c0_g1	3113.53	1479.26	1.0738	2.9e-64	1.01e-62	3648	3262	3237	1324	1368	1478	TRINITY_DN388_c0_g1	-
TRINITY_DN5779_c0_g1	296.85	955.99	-1.6876	3e-64	1.04e-62	282	330	355	829	899	969	VDK43174.1	unnamed protein product [Anisakis simplex]
TRINITY_DN5356_c0_g1	62.92	426.52	-2.7621	3.15e-64	1.1e-62	61	73	71	332	414	461	EGT43679.1	hypothetical protein CAEBREN_04647 [Caenorhabditis brenneri]
TRINITY_DN6032_c0_g1	540.77	1413.33	-1.3864	3.31e-64	1.15e-62	546	621	595	1184	1358	1448	XP_002634297.1	Hypothetical protein CBG17635 [Caenorhabditis briggsae]
TRINITY_DN9970_c0_g1	220.4	775.22	-1.8152	3.36e-64	1.17e-62	217	242	259	654	722	814	VDM48597.1	unnamed protein product [Toxocara canis]
TRINITY_DN5920_c0_g1	170.65	646.77	-1.922	4.01e-64	1.39e-62	173	192	191	601	580	641	TRINITY_DN5920_c0_g1	-
TRINITY_DN4554_c0_g1	119.67	539	-2.1708	4.1e-64	1.42e-62	144	120	126	489	505	524	XP_024507499.1	EG:80H7.4 protein [Strongyloides ratti]|CEF68299.1 EG:80H7.4 protein [Strongyloides ratti]
TRINITY_DN4925_c0_g1	53.68	398.61	-2.8926	4.52e-64	1.57e-62	64	62	49	317	400	409	KHN86634.1	putative G-protein coupled receptor K01A12.3 [Toxocara canis]
TRINITY_DN5810_c0_g1	131.03	564.65	-2.1076	4.6e-64	1.59e-62	133	158	136	488	533	572	EPY74135.1	ubiquitin-conjugating enzyme E2 D2 [Camelus ferus]
TRINITY_DN7477_c0_g1	1519.98	3153.07	-1.0526	5.21e-64	1.8e-62	1735	1697	1522	2767	2989	3133	EYB83831.1	hypothetical protein Y032_0328g2635 [Ancylostoma ceylanicum]
TRINITY_DN1884_c0_g1	216.93	731.79	-1.754	6.25e-64	2.16e-62	244	243	220	656	674	733	VDN44784.1	unnamed protein product [Gongylonema pulchrum]
TRINITY_DN3625_c0_g1	698.48	1995.77	-1.515	6.42e-64	2.22e-62	664	733	878	1685	1891	2059	CDJ88901.1	Serine threonine protein kinase-related domain containing protein [Haemonchus contortus]
TRINITY_DN1356_c0_g1	87.15	453.88	-2.3805	6.51e-64	2.25e-62	98	93	93	400	434	445	TRINITY_DN1356_c0_g1	-
TRINITY_DN736_c0_g1	133.51	556.69	-2.0603	6.94e-64	2.39e-62	139	148	148	487	512	572	XP_024506064.1	Synaptic vesicle 2-related protein [Strongyloides ratti]|CEF66864.1 Synaptic vesicle 2-related protein [Strongyloides ratti]
TRINITY_DN29713_c0_g1	34.67	329.99	-3.2507	7.45e-64	2.57e-62	36	44	33	284	313	334	XP_024504507.1	Peptidase S1 domain and Peptidase S1A, chymotrypsin-type family and Trypsin-like cysteine/serine peptidase domain-containing protein [Strongyloides ratti]|CEF65306.1 Peptidase S1 domain and Peptidase S1A, chymotrypsin-type family and Trypsin-like cysteine/serine peptidase domain-containing protein [Strongyloides ratti]
TRINITY_DN2881_c0_g1	144.58	592.8	-2.0359	7.92e-64	2.73e-62	142	158	171	527	543	602	KHN83815.1	Potassium voltage-gated channel subfamily KQT member 1 [Toxocara canis]
TRINITY_DN26347_c0_g1	539.99	1809.32	-1.745	9.13e-64	3.14e-62	489	625	645	1400	1759	1962	KHN79859.1	Homeodomain-interacting protein kinase 2 [Toxocara canis]
TRINITY_DN2620_c0_g1	1679.26	3459.3	-1.0428	1.02e-63	3.51e-62	1711	1834	1926	2977	3289	3493	VDM23512.1	unnamed protein product [Toxocara canis]
TRINITY_DN2063_c0_g1	437.06	1168.73	-1.4193	1.03e-63	3.54e-62	451	480	493	996	1115	1187	NP_509509.1	fatty Acid CoA Synthetase family [Caenorhabditis elegans]|CCD64411.1 fatty Acid CoA Synthetase family [Caenorhabditis elegans]
TRINITY_DN953_c1_g1	368.59	1038.15	-1.4943	1.06e-63	3.65e-62	398	394	409	873	1002	1055	VDM43457.1	unnamed protein product [Toxocara canis]
TRINITY_DN538_c0_g1	445.74	1329.61	-1.5771	1.13e-63	3.88e-62	411	509	532	1152	1230	1371	VBB25237.1	unnamed protein product [Acanthocheilonema viteae]
TRINITY_DN7917_c0_g1	101.83	512.78	-2.332	1.18e-63	4.05e-62	119	123	90	453	466	528	TRINITY_DN7917_c0_g1	-
TRINITY_DN744_c0_g1	1252.21	2717.35	-1.1181	1.27e-63	4.37e-62	1308	1373	1399	2249	2588	2840	OZC11499.1	hypothetical protein X798_01357 [Onchocerca flexuosa]
TRINITY_DN2932_c0_g1	499.01	1253.59	-1.329	1.28e-63	4.39e-62	559	517	550	1120	1149	1266	XP_024510609.1	Small GTPase superfamily and Small GTPase superfamily, Rho type and Small GTPase superfamily, Rab type and Small GTP-binding protein domain and Small GTPase superfamily, Ras type and P-loop containing nucleoside triphosphate hydrolase domain-containing protein [Strongyloides ratti]|CEF71413.1 Small GTPase superfamily and Small GTPase superfamily, Rho type and Small GTPase superfamily, Rab type an…
TRINITY_DN17808_c0_g1	2940.18	1463.44	1.0066	1.35e-63	4.61e-62	3280	3269	3033	1329	1319	1478	XP_013293465.1	initiation factor, subunit 2 family protein [Necator americanus]|ETN71238.1 initiation factor, subunit 2 family protein [Necator americanus]
TRINITY_DN13214_c0_g1	54.32	380.9	-2.8108	1.41e-63	4.82e-62	58	60	59	313	356	408	XP_024504496.1	Carbonic anhydrase 1 [Strongyloides ratti]|CEF65295.1 Carbonic anhydrase 1 [Strongyloides ratti]
TRINITY_DN6608_c0_g1	60.46	408.61	-2.7572	1.61e-63	5.5e-62	55	77	65	338	394	422	EYC01278.1	hypothetical protein Y032_0108g19 [Ancylostoma ceylanicum]
TRINITY_DN2786_c0_g1	335.73	968.72	-1.5292	1.78e-63	6.09e-62	378	352	364	821	915	999	XP_024501469.1	Protease-associated domain, PA and Transferrin receptor-like, dimerisation domain and Peptidase M28 domain-containing protein [Strongyloides ratti]|CEF62267.1 Protease-associated domain, PA and Transferrin receptor-like, dimerisation domain and Peptidase M28 domain-containing protein [Strongyloides ratti]
TRINITY_DN21893_c0_g1	47.28	366.32	-2.9537	1.95e-63	6.65e-62	50	45	59	328	357	346	TRINITY_DN21893_c0_g1	-
TRINITY_DN58385_c0_g1	614.38	155.04	1.9885	2.4e-63	8.2e-62	664	675	663	143	149	144	VDK42878.1	unnamed protein product [Anisakis simplex]
TRINITY_DN24595_c0_g1	486.2	1309.62	-1.43	2.46e-63	8.38e-62	524	492	568	1098	1237	1364	XP_024510173.1	Neuroglian [Strongyloides ratti]|CEF70977.1 Neuroglian [Strongyloides ratti]
TRINITY_DN784_c0_g1	940.23	2048.27	-1.1237	2.52e-63	8.59e-62	1022	1049	993	1735	1924	2125	VDL71677.1	unnamed protein product [Nippostrongylus brasiliensis]
TRINITY_DN1338_c0_g1	321.63	15.37	4.3966	3.1e-63	1.06e-61	341	355	352	13	19	11	VDM47608.1	unnamed protein product [Toxocara canis]
TRINITY_DN5562_c0_g1	526.6	1307.15	-1.312	3.15e-63	1.07e-61	560	594	562	1124	1217	1349	XP_001635116.1	predicted protein [Nematostella vectensis]|EDO43053.1 predicted protein [Nematostella vectensis]
TRINITY_DN9941_c0_g1	106.45	508.96	-2.2575	3.23e-63	1.1e-61	119	127	101	446	459	532	KHN80611.1	Arrestin domain-containing protein 2 [Toxocara canis]
TRINITY_DN2692_c0_g1	366.72	1002.05	-1.45	3.7e-63	1.26e-61	405	393	397	908	919	997	NP_494721.1	Probable glycerol kinase [Caenorhabditis elegans]|Q21944.1 RecName: Full=Probable glycerol kinase; Short=GK; Short=Glycerokinase; AltName: Full=ATP:glycerol 3-phosphotransferase|CCD73301.1 Probable glycerol kinase [Caenorhabditis elegans]
TRINITY_DN5083_c0_g1	165.09	618.28	-1.9053	3.97e-63	1.35e-61	181	182	175	537	572	636	KHN84829.1	Lysosomal acid phosphatase [Toxocara canis]
TRINITY_DN5394_c0_g1	322.17	15.46	4.3701	4.38e-63	1.49e-61	370	354	326	10	15	19	NP_505704.1	Uncharacterized protein CELE_F25D1.5 [Caenorhabditis elegans]|CAA98264.1 Uncharacterized protein CELE_F25D1.5 [Caenorhabditis elegans]
TRINITY_DN4036_c0_g1	147.9	593.41	-2.0045	4.6e-63	1.56e-61	160	169	153	503	576	595	KHN75414.1	Solute carrier family 12 member 8 [Toxocara canis]
TRINITY_DN40530_c1_g1	30.38	328.81	-3.4372	5.23e-63	1.77e-61	30	37	32	257	312	362	TRINITY_DN40530_c1_g1	-
TRINITY_DN4099_c0_g1	116.02	531.19	-2.1944	5.74e-63	1.95e-61	112	134	132	486	503	506	KHN85970.1	Tau-tubulin kinase 1 [Toxocara canis]
TRINITY_DN2051_c0_g1	431.32	1240.6	-1.5238	6.25e-63	2.12e-61	512	486	408	1154	1109	1232	ADZ30827.1	pore-forming protein-like protein [Steinernema carpocapsae]|ADZ30830.1 saposin-like protein type B [Steinernema carpocapsae]
TRINITY_DN667_c1_g1	100.6	519.52	-2.3682	6.39e-63	2.16e-61	123	120	85	454	491	520	EYC37341.1	hypothetical protein Y032_0801g2419 [Ancylostoma ceylanicum]
TRINITY_DN18800_c0_g1	105.89	511.14	-2.271	6.65e-63	2.25e-61	98	128	119	465	472	503	OZC10604.1	EGF-like domain protein [Onchocerca flexuosa]
TRINITY_DN2499_c0_g1	142.67	607.78	-2.09	7.37e-63	2.49e-61	155	171	139	586	550	573	TRINITY_DN2499_c0_g1	-
TRINITY_DN8175_c0_g1	587.74	4139.28	-2.8162	8.02e-63	2.71e-61	537	602	775	3464	3923	4304	XP_024501150.1	Epidermal growth factor-like domain and C-type lectin domain and von Willebrand factor, type A domain and MD domain and C-type lectin-like domain and C-type lectin fold domain-containing protein [Strongyloides ratti]|CEF61948.1 Epidermal growth factor-like domain and C-type lectin domain and von Willebrand factor, type A domain and MD domain and C-type lectin-like domain and C-type lectin fold do…
TRINITY_DN12616_c0_g1	67.22	403.12	-2.5845	8.98e-63	3.03e-61	72	68	79	353	377	407	XP_024504575.1	Ankyrin repeat and Ankyrin repeat-containing domain-containing protein [Strongyloides ratti]|CEF65375.1 Ankyrin repeat and Ankyrin repeat-containing domain-containing protein [Strongyloides ratti]
TRINITY_DN5082_c0_g1	42.62	369.78	-3.1156	9.63e-63	3.25e-61	55	52	32	342	353	345	TRINITY_DN5082_c0_g1	-
TRINITY_DN10989_c0_g1	137.53	605.86	-2.1404	9.95e-63	3.36e-61	135	146	167	493	563	658	VDK78140.1	unnamed protein product [Litomosoides sigmodontis]
TRINITY_DN6606_c0_g1	148.9	619.42	-2.0566	1.1e-62	3.7e-61	142	158	185	552	589	604	TRINITY_DN6606_c0_g1	-
TRINITY_DN4566_c0_g1	10186.8	21523	-1.0792	1.16e-62	3.9e-61	10068	11049	12068	17890	20302	22622	TRINITY_DN4566_c0_g1	-
TRINITY_DN2171_c0_g1	55.27	385.21	-2.8016	1.56e-62	5.24e-61	48	63	69	349	349	388	TRINITY_DN2171_c0_g1	-
TRINITY_DN7337_c0_g1	77.03	425.7	-2.466	1.56e-62	5.24e-61	83	84	84	377	411	411	VDM38162.1	unnamed protein product [Toxocara canis]
TRINITY_DN11108_c0_g1	82.22	447.19	-2.4436	1.58e-62	5.31e-61	96	91	81	371	429	463	VDN33688.1	unnamed protein product [Gongylonema pulchrum]
TRINITY_DN12753_c0_g1	1105.48	395.46	1.482	1.75e-62	5.88e-61	1202	1168	1232	322	387	408	ABY51680.2	ubiquitin conjugating-3 enzyme [Bursaphelenchus xylophilus]
TRINITY_DN4067_c0_g1	62	394.04	-2.6687	1.84e-62	6.19e-61	61	72	69	331	371	411	XP_020078153.1	alcohol dehydrogenase 1 [Hyphopichia burtonii NRRL Y-1933]|ODV69086.1 alcohol dehydrogenase 1 [Hyphopichia burtonii NRRL Y-1933]
TRINITY_DN6362_c0_g1	105.59	506.84	-2.2638	2.47e-62	8.3e-61	113	107	124	451	436	545	VDN55475.1	unnamed protein product [Dracunculus medinensis]
TRINITY_DN11458_c0_g1	306.2	944.41	-1.6246	2.61e-62	8.75e-61	373	315	310	872	849	940	TRINITY_DN11458_c0_g1	-
TRINITY_DN6479_c0_g1	74.9	436.45	-2.5433	2.74e-62	9.17e-61	68	89	87	394	380	458	KHN77688.1	Octopamine receptor [Toxocara canis]
TRINITY_DN494_c0_g1	788.69	1721.3	-1.1262	2.78e-62	9.3e-61	853	865	852	1515	1576	1766	EYC15693.1	hypothetical protein Y032_0036g3301 [Ancylostoma ceylanicum]
TRINITY_DN3796_c0_g1	405.55	1257.2	-1.6329	3.04e-62	1.02e-60	379	445	497	1053	1166	1334	NP_001024052.1	Spectrin beta chain [Caenorhabditis elegans]|AAD49859.1 beta-G spectrin [Caenorhabditis elegans]|AAF72996.1 beta-spectrin [Caenorhabditis elegans]|CCD72900.1 Spectrin beta chain [Caenorhabditis elegans]
TRINITY_DN5067_c0_g1	96.67	469.15	-2.2787	3.1e-62	1.04e-60	108	99	108	430	425	467	TRINITY_DN5067_c0_g1	-
TRINITY_DN447_c0_g1	2838.17	290.18	3.2898	3.55e-62	1.19e-60	2463	3115	3665	275	235	309	TDG61721.1	hypothetical protein C5L18_000880 [Lactobacillus amylolyticus]|TDG62888.1 hypothetical protein C5L18_001680 [Lactobacillus amylolyticus]|TDG63368.1 hypothetical protein C5L18_001658 [Lactobacillus amylolyticus]|TDG63395.1 hypothetical protein C5L18_000514 [Lactobacillus amylolyticus]
TRINITY_DN16617_c0_g1	184.73	651.37	-1.8181	3.76e-62	1.26e-60	204	204	194	575	605	657	TRINITY_DN16617_c0_g1	-
TRINITY_DN7615_c0_g1	1686.25	3712.2	-1.1386	4.84e-62	1.62e-60	1683	1783	2027	3244	3452	3777	KHN71756.1	Tubby-related protein 4 [Toxocara canis]
TRINITY_DN12449_c0_g1	30.99	309.54	-3.3202	5.15e-62	1.72e-60	37	34	30	274	286	313	NP_497335.3	Uncharacterized protein CELE_F58B6.1 [Caenorhabditis elegans]|CCD72046.1 Uncharacterized protein CELE_F58B6.1 [Caenorhabditis elegans]
TRINITY_DN66855_c0_g1	320.62	13.5	4.572	5.37e-62	1.79e-60	369	356	320	10	16	12	EGT55566.1	hypothetical protein CAEBREN_21836 [Caenorhabditis brenneri]
TRINITY_DN5769_c0_g1	197.89	727.85	-1.8791	5.38e-62	1.79e-60	245	202	198	652	636	767	TRINITY_DN5769_c0_g1	-
TRINITY_DN804_c0_g1	30.37	330.86	-3.4446	6.85e-62	2.28e-60	34	38	27	334	270	327	TRINITY_DN804_c0_g1	-
TRINITY_DN3230_c0_g1	685.23	1807.13	-1.3991	7.09e-62	2.36e-60	669	720	843	1588	1728	1777	XP_020307521.1	spectrin protein 1 [Loa loa]|EJD76743.1 spectrin protein 1 [Loa loa]
TRINITY_DN5390_c1_g1	43.29	347.67	-3.0066	7.32e-62	2.43e-60	47	40	54	293	326	363	PDM80520.1	act-5 [Pristionchus pacificus]
TRINITY_DN21016_c0_g1	463.31	85.7	2.4369	9.4e-62	3.13e-60	520	522	468	78	84	79	VDM10778.1	unnamed protein product [Wuchereria bancrofti]
TRINITY_DN1262_c0_g1	53.37	388.91	-2.8647	1.46e-61	4.85e-60	61	66	47	376	323	397	VDD89210.1	unnamed protein product [Enterobius vermicularis]
TRINITY_DN3941_c0_g1	193.93	697.1	-1.8455	1.91e-61	6.34e-60	206	226	200	662	602	700	KHN83348.1	Uncharacterized protein F42A8.1 [Toxocara canis]|VDM43362.1 unnamed protein product [Toxocara canis]
TRINITY_DN7059_c0_g1	311.81	894.06	-1.5198	1.93e-61	6.42e-60	345	326	345	790	834	897	XP_024507763.1	Cyclic AMP response element-binding protein B [Strongyloides ratti]|CEF68563.1 Cyclic AMP response element-binding protein B [Strongyloides ratti]
TRINITY_DN5406_c0_g1	108.96	537.49	-2.3037	2.32e-61	7.69e-60	107	126	122	421	507	594	OZG08043.1	hypothetical protein FL82_00054, partial [Caenorhabditis remanei]
TRINITY_DN17713_c0_g3	54.93	374.73	-2.7702	2.58e-61	8.55e-60	63	55	61	312	373	372	KIH65635.1	lectin C-type domain protein [Ancylostoma duodenale]
TRINITY_DN2910_c0_g1	872.21	273.7	1.6694	2.6e-61	8.62e-60	938	940	964	228	239	308	XP_024499307.1	Lysosomal protective protein [Strongyloides ratti]|CEF60097.1 Lysosomal protective protein [Strongyloides ratti]
TRINITY_DN91_c1_g1	109.29	521.25	-2.2538	2.69e-61	8.9e-60	99	125	132	465	500	503	VDL75744.1	unnamed protein product [Nippostrongylus brasiliensis]
TRINITY_DN1453_c1_g1	45.13	359.81	-2.9956	3.28e-61	1.08e-59	37	54	56	304	351	360	KHN87396.1	Zinc finger protein [Toxocara canis]|VDM37524.1 unnamed protein product [Toxocara canis]
TRINITY_DN8895_c0_g1	427.19	35.93	3.5654	3.62e-61	1.2e-59	381	427	583	24	37	41	OPS08973.1	hypothetical protein BSV62_23680, partial [Salmonella enterica subsp. enterica serovar Enteritidis]
TRINITY_DN13559_c0_g1	192.44	688.48	-1.8389	3.64e-61	1.2e-59	208	201	218	589	685	666	CDJ86358.1	Protein K10C3.4, isoform a [Haemonchus contortus]
TRINITY_DN2046_c0_g1	70.56	444.64	-2.6543	3.77e-61	1.24e-59	91	69	70	437	416	395	XP_024505479.1	Innexin family-containing protein [Strongyloides ratti]|CEF66279.1 Innexin family-containing protein [Strongyloides ratti]
TRINITY_DN3737_c0_g1	60.15	389.02	-2.6924	3.86e-61	1.27e-59	71	58	67	370	358	366	TRINITY_DN3737_c0_g1	-
TRINITY_DN9918_c0_g1	318.65	1038.25	-1.7048	4.22e-61	1.39e-59	305	352	381	836	1014	1084	XP_024499702.1	Voltage-dependent calcium channel type D subunit alpha-1 [Strongyloides ratti]|CEF60493.1 Voltage-dependent calcium channel type D subunit alpha-1 [Strongyloides ratti]
TRINITY_DN1056_c1_g1	555.41	1347.7	-1.2788	4.44e-61	1.46e-59	592	639	579	1221	1215	1364	CDJ86690.1	Fumarate reductase succinate dehydrogenase flavoprotein and Zinc finger domain containing protein [Haemonchus contortus]
TRINITY_DN2522_c0_g1	226.44	758.73	-1.7451	4.57e-61	1.5e-59	258	249	231	642	686	817	VDK42596.1	unnamed protein product [Anisakis simplex]
TRINITY_DN6062_c0_g1	514.57	1560.13	-1.6007	5.34e-61	1.75e-59	483	549	644	1278	1501	1629	KHN78444.1	Protein sidekick -like protein [Toxocara canis]
TRINITY_DN3799_c0_g1	39.9	332.45	-3.058	5.64e-61	1.85e-59	41	42	47	310	314	311	TRINITY_DN3799_c0_g1	-
TRINITY_DN18724_c0_g1	683.37	190.45	1.8433	7.21e-61	2.37e-59	722	793	712	171	174	192	TRINITY_DN18724_c0_g1	-
TRINITY_DN7346_c0_g1	88.12	476.06	-2.4335	8.01e-61	2.63e-59	77	99	111	446	434	460	CBA31926.1	hypothetical protein Csp_D29560 [Curvibacter putative symbiont of Hydra magnipapillata]
TRINITY_DN6750_c0_g1	641.76	127.5	2.3305	8.02e-61	2.63e-59	615	770	706	93	142	125	XP_020305900.1	thyroid hormone receptor interactor 12 [Loa loa]|EJD75010.1 thyroid hormone receptor interactor 12 [Loa loa]
TRINITY_DN8340_c0_g1	388.52	1025.9	-1.4011	9.14e-61	3e-59	422	421	423	905	934	1056	TRINITY_DN8340_c0_g1	-
TRINITY_DN54270_c0_g1	55.9	394.18	-2.8186	9.26e-61	3.03e-59	46	60	76	349	372	390	XP_004997991.1	hypothetical protein PTSG_02003 [Salpingoeca rosetta]|EGD79035.1 hypothetical protein PTSG_02003 [Salpingoeca rosetta]
TRINITY_DN1560_c0_g1	262.38	794.96	-1.5993	9.34e-61	3.06e-59	293	277	285	703	736	803	NP_501925.2	Uncharacterized protein CELE_F13B12.2 [Caenorhabditis elegans]|CAA94591.2 Uncharacterized protein CELE_F13B12.2 [Caenorhabditis elegans]
TRINITY_DN610_c0_g1	1624.17	3472.7	-1.0965	1.02e-60	3.33e-59	1664	1695	1932	3001	3304	3490	KIH57143.1	integrase core domain protein [Ancylostoma duodenale]
TRINITY_DN2349_c0_g1	36.51	328.72	-3.1697	1.04e-60	3.4e-59	42	42	35	287	333	305	VBB32920.1	unnamed protein product [Acanthocheilonema viteae]
TRINITY_DN6818_c0_g1	132.95	600.49	-2.1753	1.05e-60	3.43e-59	140	120	173	539	573	579	EYC25621.1	hypothetical protein Y032_0011g1302 [Ancylostoma ceylanicum]
TRINITY_DN11866_c0_g1	396.73	1076.58	-1.4406	1.17e-60	3.81e-59	445	445	403	910	1015	1115	TRINITY_DN11866_c0_g1	-
TRINITY_DN9981_c0_g1	36.22	324.04	-3.1607	1.28e-60	4.18e-59	38	38	42	298	316	297	TRINITY_DN9981_c0_g1	-
TRINITY_DN5461_c0_g1	231.33	780.96	-1.7551	1.38e-60	4.5e-59	282	242	230	671	757	774	TRINITY_DN5461_c0_g1	-
TRINITY_DN231_c0_g1	380.27	1024.89	-1.4304	1.52e-60	4.97e-59	417	391	431	910	960	1019	XP_024504177.1	Cytosolic non-specific dipeptidase [Strongyloides ratti]|CEF64976.1 Cytosolic non-specific dipeptidase [Strongyloides ratti]
TRINITY_DN9569_c0_g1	128.62	542.6	-2.0774	2.15e-60	7.01e-59	135	131	153	461	510	561	TRINITY_DN9569_c0_g1	-
TRINITY_DN55705_c0_g1	447	67.79	2.7262	2.21e-60	7.21e-59	496	532	429	62	73	55	VDK55473.1	unnamed protein product [Anisakis simplex]
TRINITY_DN6495_c0_g1	398.35	6.36	5.9638	2.3e-60	7.49e-59	441	420	437	5	6	7	VDM48715.1	unnamed protein product [Toxocara canis]
TRINITY_DN56965_c0_g1	309.33	22.25	3.7925	2.86e-60	9.3e-59	342	336	330	14	26	23	ACZ13342.1	hydroxyacyl dehydrogenase, partial [Bursaphelenchus xylophilus]
TRINITY_DN11604_c0_g1	483.38	101.63	2.2515	2.91e-60	9.46e-59	511	525	539	94	95	97	VDK43500.1	unnamed protein product [Anisakis simplex]
TRINITY_DN1578_c0_g1	570.17	1702.11	-1.5782	2.97e-60	9.65e-59	521	614	722	1450	1615	1739	EYC40893.1	hypothetical protein Y032_0591g396 [Ancylostoma ceylanicum]
TRINITY_DN22853_c0_g1	361.63	35.11	3.3545	3.28e-60	1.06e-58	363	377	438	21	36	43	EGT49215.1	hypothetical protein CAEBREN_16379 [Caenorhabditis brenneri]
TRINITY_DN5284_c0_g1	758.71	170.54	2.1531	3.59e-60	1.16e-58	728	769	974	145	166	170	KHN85121.1	DIS3-like exonuclease 2 [Toxocara canis]
TRINITY_DN61832_c0_g1	354.48	45.53	2.9637	4.38e-60	1.42e-58	389	371	395	45	40	43	XP_024510842.1	Dgp-1 [Strongyloides ratti]|CEF71646.1 Dgp-1 [Strongyloides ratti]
TRINITY_DN61308_c1_g1	1080.62	2299.77	-1.0896	4.42e-60	1.43e-58	1258	1175	1089	2057	2106	2322	TRINITY_DN61308_c1_g1	-
TRINITY_DN18620_c0_g1	392.74	52.1	2.9199	4.49e-60	1.46e-58	472	404	404	57	43	46	VDM39217.1	unnamed protein product [Toxocara canis]
TRINITY_DN11186_c0_g2	469.07	84.33	2.4748	4.71e-60	1.53e-58	467	496	565	72	80	86	ACZ13345.1	aldolase [Bursaphelenchus xylophilus]
TRINITY_DN25901_c1_g1	4867.61	9911.15	-1.0259	4.81e-60	1.56e-58	4870	5212	5775	8404	9461	10108	VDM24396.1	unnamed protein product [Toxocara canis]
TRINITY_DN17117_c0_g2	87.16	444.44	-2.3507	6.04e-60	1.95e-58	101	84	99	384	407	464	KHN73027.1	Corticotropin-releasing factor receptor 2 [Toxocara canis]
TRINITY_DN6680_c0_g1	982.69	2293.6	-1.2225	7.65e-60	2.47e-58	1082	1168	953	2062	2182	2215	TRINITY_DN6680_c0_g1	-
TRINITY_DN7421_c0_g1	447.47	80.02	2.4781	7.76e-60	2.51e-58	492	465	501	62	72	93	EYC45343.1	hypothetical protein Y032_0431g1319 [Ancylostoma ceylanicum]
TRINITY_DN1955_c0_g1	277.08	840.26	-1.6003	8.79e-60	2.84e-58	328	286	289	767	763	838	TRINITY_DN1955_c0_g1	-
TRINITY_DN18697_c0_g1	38.67	318.79	-3.0435	1.45e-59	4.67e-58	40	44	42	275	306	318	TRINITY_DN18697_c0_g1	-
TRINITY_DN1110_c0_g1	37.73	326.01	-3.1103	1.74e-59	5.6e-58	49	40	34	309	288	321	TRINITY_DN1110_c0_g1	-
TRINITY_DN3268_c0_g1	307.19	25.78	3.5702	1.78e-59	5.74e-58	325	346	330	21	23	29	CDJ97769.1	Haloacid dehalogenase hydrolase and Aminoglycoside phosphotransferase and Acyl-CoA dehydrogenase and Acyl-CoA oxidase dehydrogenase domain containing protein [Haemonchus contortus]
TRINITY_DN12323_c0_g1	306.2	21.99	3.7997	2.06e-59	6.63e-58	347	348	303	22	17	23	XP_024505630.1	6-phosphogluconate dehydrogenase, decarboxylating [Strongyloides ratti]|CEF66430.1 6-phosphogluconate dehydrogenase, decarboxylating [Strongyloides ratti]
TRINITY_DN2218_c0_g1	1383.22	3150.16	-1.1878	2.07e-59	6.65e-58	1392	1466	1648	2614	2965	3323	CDQ02158.1	BMA-LET-603, isoform c [Brugia malayi]
TRINITY_DN16369_c0_g1	65.37	392.07	-2.5852	2.29e-59	7.37e-58	65	77	71	343	343	422	XP_026245074.1	lactase-phlorizin hydrolase [Urocitellus parryii]
TRINITY_DN13421_c0_g1	74.32	457.73	-2.6231	2.39e-59	7.69e-58	62	78	102	391	454	445	KHN79803.1	Neurexin-1 [Toxocara canis]
TRINITY_DN4569_c0_g1	969.92	2217.19	-1.193	2.61e-59	8.39e-58	982	1068	1110	1846	2174	2237	KHN86410.1	hypothetical protein Tcan_13622 [Toxocara canis]|VDM23647.1 unnamed protein product [Toxocara canis]
TRINITY_DN57829_c0_g1	719.56	215.12	1.7415	2.72e-59	8.73e-58	796	804	745	181	209	217	AHW80323.1	ribosomal protein, partial [Pristionchus bulgaricus]
TRINITY_DN18266_c1_g1	892.74	311.5	1.5193	3.21e-59	1.03e-57	965	971	973	290	273	315	VDK43756.1	unnamed protein product [Anisakis simplex]
TRINITY_DN64623_c0_g1	458.74	81.53	2.4991	3.42e-59	1.1e-57	517	502	476	86	77	65	ACZ13350.1	small HSP21-like protein [Bursaphelenchus xylophilus]
TRINITY_DN66061_c0_g1	1118.32	394.36	1.5033	3.43e-59	1.1e-57	1270	1271	1104	330	383	400	WP_110285663.1	50S ribosomal protein L13, partial [Halomonas sp. LBP4]|PXX94222.1 50S ribosomal protein L13, partial [Halomonas sp. LBP4]
TRINITY_DN2195_c0_g1	169.39	607.36	-1.8419	3.45e-59	1.1e-57	190	183	179	548	568	595	CDJ81580.1	Cation efflux protein domain containing protein [Haemonchus contortus]
TRINITY_DN63171_c0_g1	123.66	525.96	-2.0885	3.74e-59	1.2e-57	151	123	129	476	475	532	TRINITY_DN63171_c0_g1	-
TRINITY_DN18480_c0_g1	128.91	535.97	-2.0567	3.76e-59	1.2e-57	134	140	146	457	482	576	VDK72687.1	unnamed protein product [Litomosoides sigmodontis]
TRINITY_DN423_c0_g1	70.59	405.06	-2.5209	4.16e-59	1.33e-57	79	70	81	336	400	407	XP_003114350.1	hypothetical protein CRE_27242 [Caenorhabditis remanei]|EFP05688.1 hypothetical protein CRE_27242 [Caenorhabditis remanei]
TRINITY_DN19072_c0_g1	850.25	255.58	1.7329	4.27e-59	1.36e-57	859	925	986	204	255	263	KHN80410.1	Ornithine decarboxylase [Toxocara canis]
TRINITY_DN56879_c0_g1	548.34	128.71	2.0908	5.18e-59	1.66e-57	587	633	567	107	129	127	KHN72776.1	40S ribosomal protein S19S [Toxocara canis]|VDM26264.1 unnamed protein product [Toxocara canis]
TRINITY_DN14770_c0_g1	271.9	831.37	-1.6129	5.28e-59	1.69e-57	279	317	290	703	779	866	KHN84248.1	putative V-type proton ATPase subunit [Toxocara canis]
TRINITY_DN15705_c0_g1	719.13	208.5	1.786	5.84e-59	1.86e-57	721	813	809	184	194	210	EYC38785.1	hypothetical protein Y032_0695g1597 [Ancylostoma ceylanicum]
TRINITY_DN2558_c0_g1	261	935.74	-1.8423	5.98e-59	1.9e-57	259	248	343	808	906	924	XP_020304855.1	cache domain-containing protein [Loa loa]|EJD73910.1 cache domain-containing protein [Loa loa]
TRINITY_DN8439_c0_g1	876.98	302.2	1.5371	7.31e-59	2.33e-57	998	942	918	268	282	302	VDO62142.1	unnamed protein product [Heligmosomoides polygyrus]
TRINITY_DN58344_c0_g1	448.24	1229.36	-1.4558	8.15e-59	2.59e-57	486	541	434	1088	1093	1290	OZC09236.1	tetraspanin family protein [Onchocerca flexuosa]
TRINITY_DN5190_c0_g1	159.61	597.44	-1.9046	8.37e-59	2.66e-57	174	159	187	520	553	613	VDM41207.1	unnamed protein product [Toxocara canis]
TRINITY_DN7263_c0_g1	50.33	352.46	-2.808	9.1e-59	2.89e-57	46	64	54	308	332	354	KHN85180.1	Choline transporter-like protein 1 [Toxocara canis]
TRINITY_DN7238_c0_g1	66.57	399.21	-2.5848	1.01e-58	3.22e-57	78	75	64	323	378	428	TRINITY_DN7238_c0_g1	-
TRINITY_DN26219_c0_g1	417.95	75.72	2.4626	1.02e-58	3.23e-57	461	457	444	67	65	82	TRINITY_DN26219_c0_g1	-
TRINITY_DN22332_c0_g1	149.45	574.75	-1.9439	1.07e-58	3.41e-57	162	163	162	504	504	616	EGT32932.1	hypothetical protein CAEBREN_26188 [Caenorhabditis brenneri]
TRINITY_DN6548_c0_g1	355.15	43.85	3.0227	1.13e-58	3.6e-57	362	378	417	41	45	37	PAV60547.1	hypothetical protein WR25_18128 [Diploscapter pachys]
TRINITY_DN29168_c0_g5	293.65	846.04	-1.5265	1.18e-58	3.73e-57	332	322	303	749	794	842	VDL79032.1	unnamed protein product [Nippostrongylus brasiliensis]
TRINITY_DN9852_c0_g1	182.39	720.53	-1.9827	1.26e-58	3.99e-57	174	183	237	598	691	746	VDM36725.1	unnamed protein product [Toxocara canis]
TRINITY_DN8092_c0_g1	120.94	513.84	-2.0874	1.37e-58	4.35e-57	119	134	141	458	461	531	CDJ84574.1	Peptidase C1A domain containing protein [Haemonchus contortus]
TRINITY_DN56602_c0_g1	1316.49	480.95	1.4539	1.38e-58	4.36e-57	1475	1533	1283	454	442	457	WP_110285669.1	30S ribosomal protein S12 [Halomonas sp. LBP4]|PXX94073.1 30S ribosomal protein S12 [Halomonas sp. LBP4]
TRINITY_DN55014_c0_g1	1428.44	522.41	1.4519	1.44e-58	4.57e-57	1617	1659	1380	500	455	516	TRINITY_DN55014_c0_g1	-
TRINITY_DN8319_c0_g1	13.82	272.43	-4.3012	1.67e-58	5.27e-57	16	11	18	266	242	258	EYB87117.1	hypothetical protein Y032_0268g798 [Ancylostoma ceylanicum]
TRINITY_DN13335_c0_g1	64.2	450.25	-2.8115	1.68e-58	5.31e-57	56	59	94	358	428	488	KHN75925.1	Glutamyl aminopeptidase [Toxocara canis]
TRINITY_DN6091_c0_g1	96.06	463.8	-2.2716	1.86e-58	5.88e-57	92	119	102	419	417	472	VDN82024.1	unnamed protein product [Brugia pahangi]
TRINITY_DN3948_c0_g1	517.88	1364.27	-1.398	1.98e-58	6.24e-57	533	527	627	1161	1268	1424	VDN82471.1	unnamed protein product [Brugia pahangi]
TRINITY_DN4103_c0_g1	296.81	863.97	-1.5414	2.07e-58	6.53e-57	301	327	339	789	782	864	TRINITY_DN4103_c0_g1	-
TRINITY_DN6015_c0_g1	51.55	364.04	-2.8204	2.1e-58	6.63e-57	48	67	53	298	357	373	AWJ76131.1	neuropeptide receptor 4 [Ascaris suum]
TRINITY_DN1688_c0_g1	1003.55	2252.39	-1.1661	2.13e-58	6.71e-57	1203	1075	993	2041	2074	2232	VDK63755.1	unnamed protein product [Anisakis simplex]
TRINITY_DN3778_c0_g1	96.65	469.04	-2.2786	2.54e-58	8e-57	103	116	96	397	469	456	VBB33162.1	unnamed protein product, partial [Acanthocheilonema viteae]
TRINITY_DN13532_c0_g2	374.21	43.32	3.1042	2.62e-58	8.26e-57	370	399	450	27	47	49	VDL78972.1	unnamed protein product [Nippostrongylus brasiliensis]
TRINITY_DN136_c0_g1	353.71	1166.73	-1.7227	2.88e-58	9.06e-57	349	351	452	948	1083	1270	VBB27419.1	unnamed protein product [Acanthocheilonema viteae]
TRINITY_DN8678_c0_g1	195.15	660.37	-1.7589	2.89e-58	9.09e-57	214	222	200	567	618	679	KHN77973.1	Signal transducer and activator of transcription 1 [Toxocara canis]
TRINITY_DN1743_c0_g2	750.43	1651.53	-1.1382	2.95e-58	9.27e-57	793	800	852	1441	1543	1675	XP_022290521.1	uncharacterized protein LOC111102162 [Crassostrea virginica]
TRINITY_DN4418_c0_g1	800.94	1741.37	-1.12	3.36e-58	1.05e-56	879	876	855	1624	1593	1685	VDM24973.1	unnamed protein product [Toxocara canis]
TRINITY_DN17905_c0_g1	16.56	272.01	-4.0364	3.42e-58	1.07e-56	23	18	13	255	255	255	TRINITY_DN17905_c0_g1	-
TRINITY_DN6024_c0_g1	58.31	372.76	-2.6759	4.14e-58	1.3e-56	58	71	61	360	327	362	CRZ24096.1	BMA-PHP-3 [Brugia malayi]
TRINITY_DN34101_c0_g1	98.22	474.99	-2.2735	4.18e-58	1.31e-56	94	116	110	418	472	447	TRINITY_DN34101_c0_g1	-
TRINITY_DN1378_c0_g1	113.85	531.49	-2.2224	4.71e-58	1.48e-56	144	101	126	477	515	504	TRINITY_DN1378_c0_g1	-
TRINITY_DN27256_c0_g1	634.02	71.34	3.1522	4.93e-58	1.54e-56	481	670	913	66	64	71	ELY20074.1	hypothetical protein HALTITAN_3299 [Halomonas titanicae BH1]
TRINITY_DN8429_c0_g2	72.1	396.55	-2.4589	5.16e-58	1.61e-56	85	78	72	367	359	391	OZC05162.1	putative long-chain-fatty-acid CoA ligase 5 [Onchocerca flexuosa]
TRINITY_DN9485_c0_g1	10.45	272.04	-4.7045	5.23e-58	1.63e-56	7	11	16	240	244	284	PIC54136.1	hypothetical protein B9Z55_003517 [Caenorhabditis nigoni]
TRINITY_DN3783_c0_g1	262.73	818.67	-1.6394	5.48e-58	1.71e-56	287	269	300	718	810	777	POM45280.1	hypothetical protein FL81_05632 [Caenorhabditis remanei]
TRINITY_DN7105_c0_g1	1120.28	2310.84	-1.0443	5.92e-58	1.85e-56	1219	1284	1148	2067	2186	2257	TRINITY_DN7105_c0_g1	-
TRINITY_DN7737_c0_g1	221.93	796.7	-1.8446	6.19e-58	1.93e-56	224	237	262	621	801	830	VDM48174.1	unnamed protein product [Toxocara canis]
TRINITY_DN2720_c0_g1	718.14	1569.48	-1.128	6.27e-58	1.96e-56	758	796	786	1405	1432	1589	VDM36538.1	unnamed protein product [Toxocara canis]
TRINITY_DN8057_c0_g2	221.55	719.27	-1.6995	7.33e-58	2.28e-56	256	233	233	609	666	757	TRINITY_DN8057_c0_g2	-
TRINITY_DN1526_c0_g1	424.91	1259.21	-1.5679	7.99e-58	2.49e-56	421	432	531	1037	1201	1320	VDN89818.1	unnamed protein product [Brugia pahangi]
TRINITY_DN4574_c0_g1	601.7	1571.94	-1.3859	8.3e-58	2.58e-56	590	642	728	1313	1491	1636	KHN73269.1	Antigen -like protein [Toxocara canis]
TRINITY_DN65081_c0_g1	913.99	296.57	1.6226	8.8e-58	2.74e-56	1012	1066	901	251	273	314	WP_110285665.1	50S ribosomal protein L23 [Halomonas sp. LBP4]|PXX94083.1 50S ribosomal protein L23 [Halomonas sp. LBP4]
TRINITY_DN1918_c0_g1	76.11	401.96	-2.4011	9.03e-58	2.81e-56	80	86	82	363	357	414	PIO70570.1	hypothetical protein TELCIR_07571 [Teladorsagia circumcincta]
TRINITY_DN5002_c0_g1	820.84	273.67	1.5861	9.21e-58	2.86e-56	904	913	858	251	261	258	VDN60494.1	unnamed protein product [Dracunculus medinensis]
TRINITY_DN2281_c0_g1	701.34	1624.77	-1.2123	9.83e-58	3.05e-56	699	792	794	1411	1511	1663	RCN50599.1	hypothetical protein ANCCAN_03212 [Ancylostoma caninum]
TRINITY_DN37546_c1_g1	63.21	371.38	-2.5548	1.18e-57	3.67e-56	74	64	68	325	342	381	VDN57102.1	unnamed protein product [Dracunculus medinensis]
TRINITY_DN3418_c0_g1	158.04	582.44	-1.8823	1.21e-57	3.75e-56	167	179	169	496	540	609	OZC12082.1	K-Cl cotransporter [Onchocerca flexuosa]
TRINITY_DN5726_c0_g1	339.44	935.07	-1.4623	1.21e-57	3.76e-56	347	384	375	808	872	959	TRINITY_DN5726_c0_g1	-
TRINITY_DN21017_c0_g1	138.37	542.42	-1.9706	1.34e-57	4.15e-56	158	157	136	483	506	540	TRINITY_DN21017_c0_g1	-
TRINITY_DN4651_c0_g1	35.89	307.81	-3.1	1.38e-57	4.28e-56	43	42	32	280	275	313	XP_023248736.1	acetyl-coenzyme A synthetase, cytoplasmic-like isoform X2 [Seriola lalandi dorsalis]
TRINITY_DN10508_c0_g1	34.68	303.33	-3.1294	1.44e-57	4.47e-56	34	41	38	261	274	322	KHN84119.1	hypothetical protein Tcan_10384 [Toxocara canis]
TRINITY_DN62660_c0_g1	684.74	195.84	1.8073	1.56e-57	4.83e-56	692	774	765	183	182	186	AIL48323.1	large subunit ribosomal protein 6, partial [Micoletzkya japonica]
TRINITY_DN2845_c0_g1	45.71	330.01	-2.8518	1.59e-57	4.91e-56	54	52	43	288	308	335	PDM64473.1	hypothetical protein PRIPAC_52729 [Pristionchus pacificus]
TRINITY_DN4897_c0_g1	160.27	631.24	-1.9783	1.94e-57	5.99e-56	152	166	204	540	591	651	KHN79568.1	Dedicator of cytokinesis protein 9 [Toxocara canis]
TRINITY_DN20184_c0_g1	39.86	330.85	-3.0527	2.16e-57	6.66e-56	53	46	31	294	294	346	TRINITY_DN20184_c0_g1	-
TRINITY_DN16621_c0_g1	81.88	451.15	-2.4608	2.46e-57	7.59e-56	101	98	68	420	425	424	VDN56243.1	unnamed protein product [Dracunculus medinensis]
TRINITY_DN1493_c0_g1	146.64	586.71	-1.9994	2.56e-57	7.89e-56	178	160	140	554	545	551	NP_495083.1	LYSozyme [Caenorhabditis elegans]|CCD64956.1 LYSozyme [Caenorhabditis elegans]
TRINITY_DN3850_c0_g1	11.96	264.06	-4.4632	2.62e-57	8.09e-56	16	14	9	243	250	250	XP_022298319.1	uncharacterized protein LOC111107415 [Crassostrea virginica]
TRINITY_DN14167_c0_g1	365.53	977.68	-1.4199	2.65e-57	8.15e-56	384	401	406	836	905	1020	PDM81640.1	sur-5 [Pristionchus pacificus]
TRINITY_DN7974_c0_g1	125.78	519.94	-2.0472	2.73e-57	8.4e-56	143	147	120	458	488	520	KHN82534.1	hypothetical protein Tcan_15272 [Toxocara canis]|VDM23363.1 unnamed protein product [Toxocara canis]
TRINITY_DN4701_c0_g1	190.68	738.85	-1.9546	3.93e-57	1.21e-55	167	210	244	632	701	752	VDD88052.1	unnamed protein product [Enterobius vermicularis]
TRINITY_DN720_c1_g1	258.63	861.89	-1.7361	4.46e-57	1.37e-55	329	258	256	775	833	818	KHN77055.1	Heat shock protein Hsp-12.2 [Toxocara canis]|VDM43420.1 unnamed protein product [Toxocara canis]
TRINITY_DN26807_c0_g1	384.77	61.07	2.6566	4.48e-57	1.38e-55	439	423	392	61	49	62	KIH55339.1	glutathione S-transferase protein [Ancylostoma duodenale]
TRINITY_DN1811_c1_g1	210.9	726.5	-1.7847	4.76e-57	1.46e-55	228	201	258	661	645	743	EPS43780.1	hypothetical protein H072_2216 [Dactylellina haptotyla CBS 200.50]
TRINITY_DN12046_c0_g1	147.95	581.45	-1.9746	4.94e-57	1.52e-55	138	173	171	507	558	574	NP_505114.1	Carboxylic ester hydrolase [Caenorhabditis elegans]|CCD64759.1 Carboxylic ester hydrolase [Caenorhabditis elegans]
TRINITY_DN3495_c0_g1	103.1	460.43	-2.1588	5.31e-57	1.63e-55	112	119	105	404	437	457	VDN00990.1	unnamed protein product [Thelazia callipaeda]
TRINITY_DN11743_c0_g1	366.44	56.25	2.7012	5.5e-57	1.69e-55	385	408	401	45	55	59	ACU81119.1	ACC synthase-like protein [Heterodera glycines]
TRINITY_DN5559_c2_g1	292.84	20.08	3.8586	5.91e-57	1.81e-55	302	306	346	16	17	24	XP_027236751.1	uncharacterized protein LOC113828010 [Penaeus vannamei]
TRINITY_DN10698_c0_g1	1367.97	2998.85	-1.1321	6.06e-57	1.86e-55	1635	1498	1326	2757	2743	2947	TRINITY_DN10698_c0_g1	-
TRINITY_DN17978_c0_g1	1354.76	491.78	1.4629	6.36e-57	1.95e-55	1604	1512	1300	447	471	466	WP_110285666.1	30S ribosomal protein S11 [Halomonas sp. LBP4]|PXX94081.1 30S ribosomal protein S11 [Halomonas sp. LBP4]
TRINITY_DN10614_c0_g1	118.25	631	-2.4169	6.51e-57	1.99e-55	110	106	169	502	593	691	KHN82422.1	E3 ubiquitin-protein ligase rpm-1 [Toxocara canis]
TRINITY_DN5391_c0_g1	924.82	282.76	1.707	7.65e-57	2.34e-55	930	1018	1065	216	271	314	TRINITY_DN5391_c0_g1	-
TRINITY_DN1870_c0_g1	313.31	8.69	5.1461	7.83e-57	2.39e-55	333	357	331	4	8	13	TRINITY_DN1870_c0_g1	-
TRINITY_DN7103_c0_g1	159.05	679.48	-2.096	8.27e-57	2.52e-55	144	173	201	531	666	725	VDN90598.1	unnamed protein product [Brugia pahangi]
TRINITY_DN7181_c0_g1	127.66	528.29	-2.0489	8.28e-57	2.53e-55	151	126	139	453	520	516	KHN70653.1	Protein toll [Toxocara canis]
TRINITY_DN533_c0_g1	137.8	538.01	-1.9647	8.49e-57	2.59e-55	154	141	154	503	485	527	TRINITY_DN533_c0_g1	-
TRINITY_DN7257_c0_g1	168.77	595.57	-1.8191	8.64e-57	2.63e-55	180	193	177	541	538	600	CDJ98430.1	unnamed protein product [Haemonchus contortus]
TRINITY_DN844_c0_g1	314.35	930.39	-1.566	8.75e-57	2.67e-55	325	317	382	797	864	966	CDJ84558.1	Tetratricopeptide TPR2 and Tetratricopeptide TPR-1 and Transcription factor jumonji domain containing protein [Haemonchus contortus]
TRINITY_DN632_c0_g1	327.42	35.12	3.221	8.83e-57	2.69e-55	395	322	350	29	36	34	XP_024508825.1	Nuclear hormone receptor, ligand-binding, core domain and Zinc finger, nuclear hormone receptor-type domain and Nuclear hormone receptor, ligand-binding domain and Zinc finger, NHR/GATA-type domain-containing protein [Strongyloides ratti]|CEF69626.1 Nuclear hormone receptor, ligand-binding, core domain and Zinc finger, nuclear hormone receptor-type domain and Nuclear hormone receptor, ligand-bind…
TRINITY_DN60048_c0_g1	639.19	177.56	1.8475	9.59e-57	2.92e-55	694	719	670	168	146	187	XP_020301642.1	40S ribosomal protein S24 [Loa loa]|EFO17922.2 40S ribosomal protein S24 [Loa loa]
TRINITY_DN4253_c0_g1	58.95	397.75	-2.7548	1e-56	3.05e-55	70	44	78	343	378	401	XP_006816218.1	PREDICTED: uncharacterized protein LOC102809517 [Saccoglossus kowalevskii]
TRINITY_DN11477_c0_g1	40.5	329.81	-3.0252	1.07e-56	3.25e-55	55	36	41	316	283	330	XP_019960557.1	PREDICTED: mast cell tryptase-like [Paralichthys olivaceus]
TRINITY_DN25620_c0_g1	141.17	562.17	-1.9939	1.12e-56	3.42e-55	169	133	158	480	528	579	AVA09650.1	putative effector protein [Heterodera avenae]
TRINITY_DN11811_c0_g1	13.51	259.86	-4.2656	1.14e-56	3.48e-55	12	16	16	235	254	242	XP_024509133.1	Lipase, class 3 family-containing protein [Strongyloides ratti]|CEF69934.1 Lipase, class 3 family-containing protein [Strongyloides ratti]
TRINITY_DN644_c0_g1	496.33	100.67	2.3012	1.41e-56	4.28e-55	472	577	568	90	91	103	VDK62929.1	unnamed protein product [Onchocerca ochengi]
TRINITY_DN12049_c1_g1	744.52	1589.88	-1.0946	1.49e-56	4.51e-55	800	812	814	1418	1453	1613	TRINITY_DN12049_c1_g1	-
TRINITY_DN481_c0_g1	108.28	501.22	-2.2097	1.49e-56	4.53e-55	132	123	98	480	451	479	TRINITY_DN481_c0_g1	-
TRINITY_DN2761_c0_g1	68.74	387.23	-2.4948	1.76e-56	5.34e-55	72	79	73	320	358	417	KHN88770.1	Alpha-mannosidase 2 [Toxocara canis]
TRINITY_DN34283_c0_g1	57.99	374.71	-2.6925	1.87e-56	5.67e-55	67	64	58	292	379	388	KHN83523.1	Innexin unc-9 [Toxocara canis]
TRINITY_DN20831_c0_g1	675.03	187.23	1.8475	1.95e-56	5.89e-55	764	747	689	145	181	204	AGT39213.1	fatty acid desaturase [Ditylenchus destructor]
TRINITY_DN5357_c0_g1	33.46	293.01	-3.1307	2.12e-56	6.42e-55	33	38	38	267	264	295	TRINITY_DN5357_c0_g1	-
TRINITY_DN66446_c1_g1	971.48	2001.06	-1.0423	2.3e-56	6.96e-55	1113	1039	1014	1801	1858	1980	PAV81207.1	hypothetical protein WR25_14563 isoform A [Diploscapter pachys]
TRINITY_DN11764_c0_g1	34.06	295.42	-3.1165	2.56e-56	7.74e-55	37	38	36	274	257	302	TRINITY_DN11764_c0_g1	-
TRINITY_DN9071_c0_g1	27.62	282.82	-3.3567	3.02e-56	9.13e-55	25	35	30	240	261	298	TRINITY_DN9071_c0_g1	-
TRINITY_DN28780_c0_g1	95.75	442.56	-2.2091	3.12e-56	9.42e-55	103	105	104	371	418	461	TRINITY_DN28780_c0_g1	-
TRINITY_DN4478_c0_g4	69.98	391.1	-2.483	3.36e-56	1.01e-54	82	64	82	336	365	403	XP_024348217.1	Heat shock cognate protein [Echinococcus granulosus]|EUB57021.1 Heat shock cognate protein [Echinococcus granulosus]|CDS18693.1 heat shock kda protein [Echinococcus granulosus]
TRINITY_DN18599_c0_g1	90.21	434.54	-2.2685	3.4e-56	1.03e-54	97	107	90	386	383	458	EGT36373.1	hypothetical protein CAEBREN_16230 [Caenorhabditis brenneri]
TRINITY_DN6938_c1_g1	194.9	677.54	-1.7976	3.48e-56	1.05e-54	188	229	218	581	663	666	CDJ86930.1	GPCR and Peptidase M13 domain containing protein [Haemonchus contortus]
TRINITY_DN57879_c0_g1	346.52	47.61	2.8653	3.86e-56	1.16e-54	351	388	390	47	40	47	OZF92404.1	hypothetical protein FL82_14084, partial [Caenorhabditis remanei]
TRINITY_DN2224_c2_g1	538.19	3.87	7.1085	4.22e-56	1.27e-54	594	611	549	1	6	4	TRINITY_DN2224_c2_g1	-
TRINITY_DN598_c2_g1	365.65	46.81	2.9656	4.26e-56	1.28e-54	427	431	334	41	44	47	CDJ93582.1	C-type lectin domain containing protein [Haemonchus contortus]
TRINITY_DN2703_c0_g1	38.05	308.4	-3.0195	5.1e-56	1.53e-54	38	45	41	255	286	331	VDM38097.1	unnamed protein product [Toxocara canis]
TRINITY_DN4373_c0_g1	315.29	944.3	-1.5832	6.48e-56	1.95e-54	310	332	385	797	886	984	EYC29235.1	hypothetical protein Y032_0006g2858 [Ancylostoma ceylanicum]
TRINITY_DN130_c0_g3	290.94	10.68	4.7724	6.95e-56	2.09e-54	330	295	323	9	12	9	XP_011165069.1	uncharacterized protein LOC105199607 [Solenopsis invicta]|XP_011165070.1 uncharacterized protein LOC105199607 [Solenopsis invicta]
TRINITY_DN5761_c0_g1	93.59	443.17	-2.243	7.13e-56	2.14e-54	95	115	95	410	405	433	TRINITY_DN5761_c0_g1	-
TRINITY_DN8699_c0_g1	52.17	341.41	-2.7106	8.91e-56	2.67e-54	62	49	59	298	309	357	RCN40005.1	unspecific monooxygenase [Ancylostoma caninum]
TRINITY_DN3523_c0_g1	62.6	369.52	-2.5605	9.27e-56	2.78e-54	73	66	65	354	338	347	AJH66211.1	sigma class glutathione S-transferase [Baylisascaris schroederi]
TRINITY_DN5319_c0_g1	126.43	523.91	-2.0513	9.33e-56	2.79e-54	129	151	132	432	514	533	VDN83652.1	unnamed protein product [Brugia pahangi]
TRINITY_DN8059_c0_g1	165.44	626.98	-1.9229	9.63e-56	2.88e-54	166	183	190	498	620	654	VDK86672.1	unnamed protein product [Litomosoides sigmodontis]
TRINITY_DN5405_c0_g1	176.43	608.81	-1.7865	9.75e-56	2.92e-54	198	195	182	540	584	591	TRINITY_DN5405_c0_g1	-
TRINITY_DN6129_c0_g1	560.66	1318.6	-1.2333	1.08e-55	3.23e-54	607	621	599	1243	1186	1283	KHN76414.1	Prohormone-4 [Toxocara canis]
TRINITY_DN40137_c0_g1	610.05	172.99	1.8194	1.13e-55	3.38e-54	660	683	645	164	154	169	QBM20353.1	small heat shock protein [Tomicus yunnanensis]
TRINITY_DN14840_c0_g1	25.78	291.68	-3.5003	1.22e-55	3.64e-54	25	29	30	226	312	285	XP_024499990.1	Cht7 [Strongyloides ratti]|CEF60781.1 Cht7 [Strongyloides ratti]
TRINITY_DN2736_c0_g1	95.72	470.6	-2.2976	1.37e-55	4.08e-54	119	98	95	380	479	469	PAV83748.1	hypothetical protein WR25_13317 [Diploscapter pachys]
TRINITY_DN13793_c0_g1	28.56	299.42	-3.3923	1.38e-55	4.12e-54	29	27	37	237	266	346	VBB30993.1	unnamed protein product [Acanthocheilonema viteae]
TRINITY_DN2224_c1_g1	710.75	1557.9	-1.1324	1.39e-55	4.14e-54	787	755	774	1330	1485	1581	VDD94226.1	unnamed protein product [Enterobius vermicularis]
TRINITY_DN6464_c0_g1	94.23	434.32	-2.2047	1.39e-55	4.16e-54	103	95	109	386	398	441	TRINITY_DN6464_c0_g1	-
TRINITY_DN4478_c2_g1	49.69	338.08	-2.7664	1.4e-55	4.16e-54	61	56	45	287	313	355	XP_002114285.1	hypothetical protein TRIADDRAFT_50470 [Trichoplax adhaerens]|XP_002114286.1 hypothetical protein TRIADDRAFT_50471 [Trichoplax adhaerens]|EDV23375.1 hypothetical protein TRIADDRAFT_50470 [Trichoplax adhaerens]|EDV23376.1 hypothetical protein TRIADDRAFT_50471 [Trichoplax adhaerens]|RDD46173.1 Heat shock cognate 71 kDa protein [Trichoplax sp. H2]
TRINITY_DN19476_c0_g1	397.67	69.43	2.5215	1.46e-55	4.35e-54	437	448	411	72	58	65	VDK87344.1	unnamed protein product [Litomosoides sigmodontis]
TRINITY_DN5009_c0_g1	236.59	730.48	-1.6265	1.58e-55	4.69e-54	246	279	246	641	685	734	TRINITY_DN5009_c0_g1	-
TRINITY_DN4393_c0_g1	23.03	274.98	-3.5793	1.66e-55	4.94e-54	21	24	30	220	260	298	CDJ80161.1	Ankyrin and Glutaminase domain containing protein [Haemonchus contortus]
TRINITY_DN7026_c0_g1	24.54	271.61	-3.4687	1.87e-55	5.57e-54	28	28	24	225	251	292	PAV60669.1	hypothetical protein WR25_14427 [Diploscapter pachys]
TRINITY_DN66849_c0_g1	392.7	63.72	2.6269	1.93e-55	5.74e-54	464	432	384	64	56	59	CDQ02226.1	BMA-PBS-7, isoform d [Brugia malayi]
TRINITY_DN2314_c0_g1	143.33	539.47	-1.9121	2.41e-55	7.15e-54	160	146	161	479	513	528	TRINITY_DN2314_c0_g1	-
TRINITY_DN8332_c0_g1	45.73	326.98	-2.8381	2.51e-55	7.44e-54	45	53	51	273	328	321	RCN51539.1	AMOP domain protein [Ancylostoma caninum]
TRINITY_DN7158_c0_g1	23.03	265.64	-3.5282	2.74e-55	8.13e-54	24	22	29	242	249	257	VDM93846.1	unnamed protein product [Onchocerca ochengi]
TRINITY_DN65151_c0_g1	781.46	238.83	1.7097	2.92e-55	8.65e-54	859	914	774	221	202	251	VDN53356.1	unnamed protein product [Dracunculus medinensis]
TRINITY_DN7671_c0_g1	205.3	654.2	-1.6719	2.97e-55	8.81e-54	226	224	219	580	615	649	TRINITY_DN7671_c0_g1	-
TRINITY_DN546_c0_g1	61.65	374.41	-2.6021	3.16e-55	9.36e-54	74	75	52	340	333	383	TRINITY_DN546_c0_g1	-
TRINITY_DN20633_c0_g1	544.47	1336.84	-1.2967	3.39e-55	1e-53	583	580	611	1099	1248	1433	EYC40775.1	hypothetical protein Y032_0598g460 [Ancylostoma ceylanicum]
TRINITY_DN18897_c1_g1	420.68	83.61	2.3301	3.56e-55	1.05e-53	472	467	432	74	75	87	XP_002646801.1	Hypothetical protein CBG18455 [Caenorhabditis briggsae]|CAP35904.1 Protein CBG18455 [Caenorhabditis briggsae]
TRINITY_DN11150_c0_g1	27.64	286.31	-3.3738	3.67e-55	1.09e-53	22	31	37	238	281	289	KHN84868.1	Nuclear hormone receptor family member nhr-62 [Toxocara canis]
TRINITY_DN3919_c0_g1	178.92	605.88	-1.7601	3.83e-55	1.13e-53	188	200	195	526	561	623	KHN82729.1	putative Na(+)/H(+) antiporter nhx-9 [Toxocara canis]
TRINITY_DN1632_c0_g1	250.01	791.37	-1.6622	4.27e-55	1.26e-53	298	285	232	702	728	802	KHN83119.1	putative glutathione S-transferase gst-36 [Toxocara canis]
TRINITY_DN343_c0_g1	39.27	309.54	-2.9784	4.45e-55	1.31e-53	44	45	39	256	312	305	KHN85953.1	Tyrosine-protein kinase sid-3 [Toxocara canis]
TRINITY_DN5081_c0_g1	375.04	974.65	-1.3782	5.33e-55	1.57e-53	388	420	414	851	893	1007	KHJ94296.1	putative glutamate carrier 1 [Oesophagostomum dentatum]
TRINITY_DN2034_c0_g1	595.31	1357.37	-1.1889	5.45e-55	1.61e-53	666	644	630	1257	1210	1358	TRINITY_DN2034_c0_g1	-
TRINITY_DN64149_c0_g1	1588.94	586.65	1.437	5.81e-55	1.71e-53	1514	1761	1901	492	565	599	VDN59812.1	unnamed protein product [Dracunculus medinensis]
TRINITY_DN5274_c0_g1	34.06	295.76	-3.1189	5.87e-55	1.73e-53	42	33	36	260	255	321	XP_017225861.1	PREDICTED: heat shock cognate 70 kDa protein-like [Daucus carota subsp. sativus]
TRINITY_DN6096_c5_g1	33.44	287.66	-3.1047	6.59e-55	1.94e-53	36	40	33	253	260	299	XP_003105150.1	CRE-HSP-70 protein [Caenorhabditis remanei]|EFP01048.1 CRE-HSP-70 protein [Caenorhabditis remanei]
TRINITY_DN28446_c0_g1	101.65	519.45	-2.3549	7.77e-55	2.29e-53	100	94	137	425	463	583	TRINITY_DN28446_c0_g1	-
TRINITY_DN56_c0_g1	440.31	1122.89	-1.3508	8.83e-55	2.6e-53	483	504	448	944	1086	1139	VDO27285.1	unnamed protein product, partial [Brugia timori]
TRINITY_DN170_c0_g2	159.83	586.67	-1.8757	1.07e-54	3.15e-53	189	182	150	528	536	590	VDO76416.1	unnamed protein product [Heligmosomoides polygyrus]
TRINITY_DN8867_c0_g1	17.79	257.21	-3.8532	1.08e-54	3.18e-53	24	20	14	241	223	261	TRINITY_DN8867_c0_g1	-
TRINITY_DN1796_c0_g1	827.85	1757.73	-1.0864	1.16e-54	3.4e-53	922	928	848	1516	1652	1792	XP_024498886.1	RING finger protein 11 [Strongyloides ratti]|CEF59675.1 RING finger protein 11 [Strongyloides ratti]
TRINITY_DN7261_c0_g1	299.45	862.04	-1.5258	1.18e-54	3.47e-53	349	330	297	745	780	910	OZG15006.1	hypothetical protein FL83_10789, partial [Caenorhabditis latens]
TRINITY_DN8426_c0_g1	63.23	364.2	-2.5259	1.22e-54	3.58e-53	60	74	72	338	327	361	VDM48029.1	unnamed protein product [Toxocara canis]
TRINITY_DN19397_c0_g1	47.22	343.21	-2.8613	1.38e-54	4.06e-53	60	58	36	291	324	354	CDJ87805.1	Outer mitochondrial membrane transport complex protein domain containing protein [Haemonchus contortus]
TRINITY_DN365_c0_g1	398.82	1131.15	-1.5043	1.81e-54	5.31e-53	383	418	498	1004	1032	1155	VDK44235.1	unnamed protein product [Anisakis simplex]
TRINITY_DN2193_c0_g1	673.12	1554.42	-1.2074	1.85e-54	5.41e-53	669	753	771	1375	1482	1523	EYC24833.1	hypothetical protein Y032_0013g2128 [Ancylostoma ceylanicum]
TRINITY_DN14049_c0_g1	38.68	307.39	-2.9908	2.07e-54	6.05e-53	45	33	48	282	269	316	XP_024507101.1	Transporter [Strongyloides ratti]|CEF67901.1 Transporter [Strongyloides ratti]
TRINITY_DN6008_c0_g1	81.97	428.1	-2.3858	2.11e-54	6.17e-53	73	95	99	350	408	452	OZC08371.1	hypothetical protein X798_04571 [Onchocerca flexuosa]
TRINITY_DN2842_c0_g1	288.47	805.39	-1.4811	2.12e-54	6.19e-53	319	307	314	734	730	806	TRINITY_DN2842_c0_g1	-
TRINITY_DN3894_c0_g1	61.69	357.83	-2.536	2.16e-54	6.3e-53	61	73	67	334	319	355	EGT40379.1	hypothetical protein CAEBREN_31998 [Caenorhabditis brenneri]
TRINITY_DN13686_c0_g1	99.17	470.99	-2.2483	2.3e-54	6.73e-53	93	107	123	387	471	471	TAE56096.1	hypothetical protein EAZ87_19030 [Nostocales cyanobacterium]
TRINITY_DN65446_c0_g1	762.24	2.91	8.0689	2.39e-54	6.97e-53	819	866	799	2	6	0	CDJ97719.1	NADH:flavin oxidoreductase NADH oxidase domain containing protein [Haemonchus contortus]
TRINITY_DN5766_c0_g1	346.73	50.63	2.7741	2.77e-54	8.08e-53	401	371	358	39	53	51	XP_024509699.1	Pleckstrin homology domain and Pleckstrin homology-like domain-containing protein [Strongyloides ratti]|CEF70502.1 Pleckstrin homology domain and Pleckstrin homology-like domain-containing protein [Strongyloides ratti]
TRINITY_DN5211_c0_g1	116.03	491.16	-2.0826	2.88e-54	8.39e-53	116	126	136	404	467	517	TRINITY_DN5211_c0_g1	-
TRINITY_DN2441_c0_g1	647.59	178.73	1.8545	2.89e-54	8.43e-53	675	710	725	135	177	194	VDM42002.1	unnamed protein product [Toxocara canis]
TRINITY_DN3913_c0_g1	439.29	1181.84	-1.4278	3.24e-54	9.44e-53	417	490	524	1040	1125	1166	PDM74824.1	gana-1 [Pristionchus pacificus]
TRINITY_DN26242_c0_g1	50.02	331.12	-2.7272	3.41e-54	9.92e-53	48	63	52	285	305	345	TRINITY_DN26242_c0_g1	-
TRINITY_DN3596_c0_g1	230.88	776.21	-1.7499	3.67e-54	1.07e-52	220	244	288	647	743	802	VDN57086.1	unnamed protein product [Dracunculus medinensis]
TRINITY_DN2712_c0_g1	31.61	286.88	-3.1821	3.69e-54	1.07e-52	35	34	34	274	237	298	VBB33674.1	unnamed protein product [Acanthocheilonema viteae]
TRINITY_DN16590_c0_g1	58	348.21	-2.5865	4.25e-54	1.23e-52	65	61	63	306	303	375	PAV76095.1	hypothetical protein WR25_21563 [Diploscapter pachys]
TRINITY_DN13279_c0_g1	141.72	560.61	-1.9843	4.9e-54	1.42e-52	166	167	129	477	513	594	XP_024501539.1	Lipid-binding serum glycoprotein, C-terminal domain and Bactericidal permeability-increasing protein, alpha/beta domain-containing protein [Strongyloides ratti]|CEF62337.1 Lipid-binding serum glycoprotein, C-terminal domain and Bactericidal permeability-increasing protein, alpha/beta domain-containing protein [Strongyloides ratti]
TRINITY_DN11730_c0_g1	20.87	252.94	-3.5994	4.99e-54	1.45e-52	24	22	22	228	232	253	KXJ24700.1	hypothetical protein AC249_AIPGENE21022 [Exaiptasia pallida]
TRINITY_DN609_c2_g1	928.47	302.35	1.6189	5.44e-54	1.58e-52	1062	886	1077	272	281	299	OZC11966.1	hypothetical protein X798_01147 [Onchocerca flexuosa]
TRINITY_DN1062_c1_g1	42.35	309.25	-2.8687	5.46e-54	1.58e-52	46	46	46	283	263	327	KHN87624.1	Alcohol dehydrogenase [NADP(+)] [Toxocara canis]
TRINITY_DN35058_c0_g1	44.81	311.02	-2.7953	5.57e-54	1.61e-52	51	45	50	272	294	311	KHN75186.1	Fatty acid-binding -like protein 5 [Toxocara canis]|VDM39349.1 unnamed protein product [Toxocara canis]
TRINITY_DN9040_c0_g1	247.93	752.43	-1.6013	6.41e-54	1.85e-52	285	266	257	710	655	755	TRINITY_DN9040_c0_g1	-
TRINITY_DN5186_c0_g1	133.16	546.97	-2.037	6.51e-54	1.88e-52	142	159	133	529	515	492	VDM47254.1	unnamed protein product [Toxocara canis]
TRINITY_DN1169_c0_g1	220.12	813.69	-1.8873	7.02e-54	2.03e-52	230	216	271	619	784	902	VDM46070.1	unnamed protein product, partial [Toxocara canis]
TRINITY_DN29089_c0_g1	12.9	248.18	-4.2679	7.58e-54	2.19e-52	10	16	16	206	226	270	WP_110409987.1	hypothetical protein [Wolbachia endosymbiont of Folsomia candida]|APR98542.1 hypothetical protein ASM33_04770 [Wolbachia endosymbiont of Folsomia candida]
TRINITY_DN15585_c0_g1	24.56	262.54	-3.4189	7.63e-54	2.2e-52	23	27	30	232	237	272	TRINITY_DN15585_c0_g1	-
TRINITY_DN3512_c0_g1	373.13	1300.24	-1.8016	7.74e-54	2.23e-52	336	374	505	1079	1205	1392	KHJ92673.1	zinc finger, C2H2 type [Oesophagostomum dentatum]
TRINITY_DN22147_c0_g1	447.12	94.8	2.2417	7.84e-54	2.26e-52	475	505	477	90	94	82	PAV72584.1	hypothetical protein WR25_09983 [Diploscapter pachys]
TRINITY_DN59608_c0_g1	821.26	246.38	1.7367	8.16e-54	2.35e-52	914	985	778	210	238	247	XP_003147253.1	40S ribosomal protein S16 [Loa loa]|EFO16814.1 40S ribosomal protein S16 [Loa loa]
TRINITY_DN1306_c0_g1	244.73	907.26	-1.891	8.21e-54	2.36e-52	214	266	317	730	885	949	EYC10035.1	hypothetical protein Y032_0057g2731 [Ancylostoma ceylanicum]
TRINITY_DN1975_c0_g1	81.04	400.96	-2.3068	8.4e-54	2.42e-52	84	83	97	370	358	402	KHN79903.1	E3 ubiquitin-protein ligase HECW2 [Toxocara canis]
TRINITY_DN1786_c0_g1	238.8	784.04	-1.7162	9.48e-54	2.73e-52	235	269	274	629	731	859	EYC21409.1	hypothetical protein Y032_0019g3804 [Ancylostoma ceylanicum]
TRINITY_DN4218_c0_g1	213.63	708.9	-1.7307	9.76e-54	2.81e-52	243	201	252	605	680	715	XP_020306649.1	immunoglobulin I-set domain-containing protein [Loa loa]|EJD75811.1 immunoglobulin I-set domain-containing protein [Loa loa]
TRINITY_DN3884_c0_g1	443.67	1101.38	-1.3116	1.02e-53	2.92e-52	515	480	451	965	1046	1094	TRINITY_DN3884_c0_g1	-
TRINITY_DN7205_c0_g1	893.95	2173.74	-1.2823	1.5e-53	4.32e-52	925	896	1091	1781	2076	2286	XP_020305833.1	F/Y-rich family protein [Loa loa]|EJD74941.1 F/Y-rich family protein [Loa loa]
TRINITY_DN1307_c0_g1	1136.75	46.27	4.6169	1.75e-53	5.03e-52	957	1145	1599	32	50	49	EQG74591.1	hypothetical protein QKA_3524 [Clostridioides difficile DA00165]|EQJ20122.1 hypothetical protein QS3_0132 [Clostridioides difficile P13]|EQJ85959.1 hypothetical protein QU7_0117 [Clostridioides difficile P46]|ERM50695.1 hypothetical protein QUG_0137 [Clostridioides difficile P53]|ERM52323.1 hypothetical protein QUQ_0118 [Clostridioides difficile P68]
TRINITY_DN1519_c0_g1	58	361	-2.6385	1.77e-53	5.1e-52	71	56	62	331	296	393	TRINITY_DN1519_c0_g1	-
TRINITY_DN9867_c0_g1	85.62	423.19	-2.3055	1.81e-53	5.19e-52	89	100	90	344	430	420	VDO52105.1	unnamed protein product [Haemonchus placei]
TRINITY_DN1295_c0_g1	1262.19	2710.11	-1.1028	1.81e-53	5.19e-52	1266	1379	1467	2248	2580	2828	VDN58393.1	unnamed protein product [Dracunculus medinensis]
TRINITY_DN41919_c0_g1	725.04	1717.98	-1.2442	1.83e-53	5.24e-52	873	745	745	1518	1684	1635	TRINITY_DN41919_c0_g1	-
TRINITY_DN4433_c0_g1	267.86	787.03	-1.5552	1.84e-53	5.26e-52	289	316	268	680	725	817	VDM52577.1	unnamed protein product [Angiostrongylus costaricensis]
TRINITY_DN10563_c0_g1	272.48	804.73	-1.5616	1.86e-53	5.33e-52	321	283	284	743	762	759	PIC20569.1	hypothetical protein B9Z55_025723 [Caenorhabditis nigoni]
TRINITY_DN4229_c0_g1	22.71	259.26	-3.5134	1.9e-53	5.43e-52	28	19	27	223	240	269	TRINITY_DN4229_c0_g1	-
TRINITY_DN6690_c0_g1	56.77	341.6	-2.5883	1.9e-53	5.44e-52	65	60	60	323	313	325	CDJ90924.1	unnamed protein product [Haemonchus contortus]
TRINITY_DN8790_c0_g1	498.5	112.84	2.1413	1.91e-53	5.47e-52	500	539	585	90	110	119	XP_024498837.1	Phosphate-regulating neutral endopeptidase [Strongyloides ratti]|CEF59626.1 Phosphate-regulating neutral endopeptidase [Strongyloides ratti]
TRINITY_DN16345_c0_g1	143.01	537.2	-1.9096	2.17e-53	6.21e-52	144	167	155	454	517	545	VDL73515.1	unnamed protein product [Nippostrongylus brasiliensis]
TRINITY_DN11300_c0_g2	41.44	311.25	-2.91	2.45e-53	6.99e-52	38	49	48	252	297	331	TRINITY_DN11300_c0_g2	-
TRINITY_DN899_c1_g1	61.09	363.46	-2.5739	2.46e-53	7.03e-52	57	68	74	298	337	393	WP_110409987.1	hypothetical protein [Wolbachia endosymbiont of Folsomia candida]|APR98542.1 hypothetical protein ASM33_04770 [Wolbachia endosymbiont of Folsomia candida]
TRINITY_DN1459_c0_g1	599.63	1323.27	-1.1419	2.68e-53	7.64e-52	655	657	642	1168	1239	1324	NP_505117.2	Uncharacterized protein CELE_K07C11.8 [Caenorhabditis elegans]|CCD64763.1 Uncharacterized protein CELE_K07C11.8 [Caenorhabditis elegans]
TRINITY_DN1742_c0_g1	687.47	1510.3	-1.1353	3.46e-53	9.86e-52	740	734	766	1324	1465	1466	PIC45210.1	hypothetical protein B9Z55_005308 [Caenorhabditis nigoni]
TRINITY_DN10854_c0_g1	22.7	259.05	-3.5118	3.81e-53	1.08e-51	29	22	23	221	258	251	VDN59761.1	unnamed protein product [Dracunculus medinensis]
TRINITY_DN18256_c0_g1	608.77	3.19	7.5753	3.96e-53	1.13e-51	671	692	621	0	7	2	XP_003113617.1	hypothetical protein CRE_26128 [Caenorhabditis remanei]|EFP07529.1 hypothetical protein CRE_26128 [Caenorhabditis remanei]
TRINITY_DN14615_c0_g1	432.18	86.66	2.316	4.08e-53	1.16e-51	430	479	499	70	83	92	XP_003113412.1	CRE-RAB-7 protein [Caenorhabditis remanei]|EFP07324.1 CRE-RAB-7 protein [Caenorhabditis remanei]|OZF85784.1 hypothetical protein FL82_14492, partial [Caenorhabditis remanei]
TRINITY_DN1753_c0_g1	308.47	848.18	-1.4593	4.12e-53	1.17e-51	335	315	355	749	799	843	XP_024501539.1	Lipid-binding serum glycoprotein, C-terminal domain and Bactericidal permeability-increasing protein, alpha/beta domain-containing protein [Strongyloides ratti]|CEF62337.1 Lipid-binding serum glycoprotein, C-terminal domain and Bactericidal permeability-increasing protein, alpha/beta domain-containing protein [Strongyloides ratti]
TRINITY_DN1831_c0_g1	796.99	1684.44	-1.0801	5.46e-53	1.55e-51	848	883	866	1443	1543	1772	TRINITY_DN1831_c0_g1	-
TRINITY_DN6649_c0_g1	27.31	274.03	-3.3276	5.64e-53	1.6e-51	24	36	29	224	256	295	AVV64026.1	potassium voltage-gated channel subfamily B member 2 [Anisakis simplex]|VDK50189.1 unnamed protein product [Anisakis simplex]
TRINITY_DN5729_c0_g1	170.61	583.79	-1.7747	5.93e-53	1.68e-51	187	193	176	538	514	594	RZF43906.1	hypothetical protein LSTR_LSTR007242 [Laodelphax striatella]
TRINITY_DN2572_c0_g1	751.18	1587.18	-1.0792	6.62e-53	1.88e-51	851	809	788	1395	1496	1584	RCN37689.1	hypothetical protein ANCCAN_16391 [Ancylostoma caninum]
TRINITY_DN6566_c0_g1	337.35	959.71	-1.5086	7.34e-53	2.08e-51	338	366	395	797	959	951	VDK47916.1	unnamed protein product [Anisakis simplex]
TRINITY_DN9257_c0_g1	126.13	489.39	-1.9561	7.36e-53	2.09e-51	140	135	136	449	432	499	TRINITY_DN9257_c0_g1	-
TRINITY_DN7665_c0_g1	111.45	482.45	-2.1147	7.58e-53	2.15e-51	115	107	141	411	454	497	CDP97924.2	BMA-DEP-1, isoform b [Brugia malayi]
TRINITY_DN8226_c0_g1	72.08	385.34	-2.4176	9.94e-53	2.81e-51	83	88	64	357	353	375	TRINITY_DN8226_c0_g1	-
TRINITY_DN21455_c0_g1	84.74	423.67	-2.322	9.99e-53	2.83e-51	74	95	107	387	384	423	CDJ82727.1	Peptidase M13 domain containing protein [Haemonchus contortus]
TRINITY_DN3771_c0_g1	63.87	365.71	-2.518	1.12e-52	3.16e-51	60	66	82	338	322	371	XP_001197720.2	PREDICTED: macrophage mannose receptor 1 [Strongylocentrotus purpuratus]
TRINITY_DN6776_c0_g1	408.42	1045.88	-1.3572	1.21e-52	3.41e-51	440	467	424	897	937	1122	XP_024508961.1	Nuclear hormone receptor, ligand-binding, core domain and Zinc finger, nuclear hormone receptor-type domain and Nuclear hormone receptor, ligand-binding domain-containing protein [Strongyloides ratti]|CEF69762.1 Nuclear hormone receptor, ligand-binding, core domain and Zinc finger, nuclear hormone receptor-type domain and Nuclear hormone receptor, ligand-binding domain-containing protein [Strongy…
TRINITY_DN9597_c0_g1	64.16	365.05	-2.5086	1.24e-52	3.51e-51	64	67	78	307	367	355	XP_024504320.1	Protein dead ringer [Strongyloides ratti]|CEF65119.1 Protein dead ringer [Strongyloides ratti]
TRINITY_DN11534_c0_g1	889.69	325.31	1.4523	1.31e-52	3.7e-51	925	1005	969	288	317	311	PAV73776.1	hypothetical protein WR25_16296 [Diploscapter pachys]
TRINITY_DN25671_c0_g1	143.59	540.8	-1.9122	1.53e-52	4.32e-51	170	153	145	501	515	505	KHN81931.1	Nuclear hormone receptor family member nhr-10 [Toxocara canis]
TRINITY_DN1680_c0_g1	33.15	280.68	-3.0816	1.78e-52	5.01e-51	38	33	37	248	278	264	TRINITY_DN1680_c0_g1	-
TRINITY_DN16907_c0_g1	85.32	402.59	-2.2384	1.99e-52	5.62e-51	86	100	92	350	386	399	TRINITY_DN16907_c0_g1	-
TRINITY_DN10302_c0_g2	238.6	842.98	-1.8215	2.07e-52	5.84e-51	221	239	317	714	797	869	TRINITY_DN10302_c0_g2	-
TRINITY_DN3607_c0_g1	18.11	242.22	-3.7416	2.22e-52	6.27e-51	18	18	23	218	220	245	RCN48327.1	lectin C-type domain protein [Ancylostoma caninum]
TRINITY_DN3239_c0_g1	283.69	980.14	-1.7895	2.26e-52	6.37e-51	261	309	354	756	969	1048	RCN39569.1	zinc finger, C2H2 type [Ancylostoma caninum]
TRINITY_DN3809_c0_g2	112.35	490.56	-2.127	2.76e-52	7.76e-51	105	128	133	398	489	498	VDK70530.1	unnamed protein product [Litomosoides sigmodontis]
TRINITY_DN13664_c1_g1	124.88	492.89	-1.9802	2.92e-52	8.2e-51	148	131	128	437	478	473	TRINITY_DN13664_c1_g1	-
TRINITY_DN215_c0_g1	247.32	740.69	-1.5824	2.92e-52	8.21e-51	284	265	257	694	640	754	XP_014210610.1	speckle-type POZ protein-like [Copidosoma floridanum]
TRINITY_DN21145_c0_g1	41.75	298.66	-2.8393	3.09e-52	8.69e-51	43	42	51	259	276	308	VDM25891.1	unnamed protein product [Toxocara canis]
TRINITY_DN21871_c0_g1	291.09	903.82	-1.634	3.14e-52	8.81e-51	357	331	261	822	849	874	KHN84437.1	Guanine nucleotide-binding proteinalpha-12 subunit [Toxocara canis]
TRINITY_DN5071_c0_g1	331.85	961.6	-1.5353	3.51e-52	9.86e-51	314	369	398	809	927	978	VDM40364.1	unnamed protein product [Toxocara canis]
TRINITY_DN4911_c0_g1	321.23	39.39	3.0369	3.65e-52	1.02e-50	358	373	316	43	37	30	VDL69709.1	unnamed protein product [Nippostrongylus brasiliensis]
TRINITY_DN7560_c0_g1	717.6	1645.37	-1.1967	3.69e-52	1.03e-50	835	805	699	1519	1525	1588	TRINITY_DN7560_c0_g1	-
TRINITY_DN12049_c0_g1	285.06	791.89	-1.4743	3.7e-52	1.04e-50	313	320	296	704	709	822	XP_020301755.1	hypothetical protein LOAG_10022 [Loa loa]|EFO18474.2 hypothetical protein LOAG_10022 [Loa loa]
TRINITY_DN62275_c0_g1	47.82	360.09	-2.9114	3.92e-52	1.1e-50	60	64	32	312	360	342	KHJ88216.1	lectin C-type domain protein [Oesophagostomum dentatum]
TRINITY_DN1704_c0_g1	129.18	503.32	-1.962	4.03e-52	1.13e-50	156	131	134	435	486	498	TRINITY_DN1704_c0_g1	-
TRINITY_DN1973_c0_g1	727.64	1551.97	-1.0932	4.23e-52	1.18e-50	776	803	792	1369	1385	1628	EYC11925.1	hypothetical protein Y032_0049g1860 [Ancylostoma ceylanicum]
TRINITY_DN13577_c0_g1	127.07	494.18	-1.959	4.35e-52	1.22e-50	141	128	145	451	468	472	RCN42107.1	hypothetical protein ANCCAN_11938 [Ancylostoma caninum]
TRINITY_DN3552_c0_g1	153.42	543.85	-1.826	4.92e-52	1.37e-50	171	173	156	485	484	566	VDN92792.1	unnamed protein product [Brugia pahangi]
TRINITY_DN23133_c0_g1	90.19	439.41	-2.2845	5.34e-52	1.49e-50	119	90	85	402	379	459	TRINITY_DN23133_c0_g1	-
TRINITY_DN540_c0_g2	837.7	2.49	8.3984	5.56e-52	1.55e-50	938	919	873	2	3	2	EYC11252.1	hypothetical protein Y032_0051g2099 [Ancylostoma ceylanicum]
TRINITY_DN50028_c0_g1	304.99	849.49	-1.4771	7.12e-52	1.99e-50	345	340	309	780	810	800	TRINITY_DN50028_c0_g1	-
TRINITY_DN10_c0_g1	89.62	414.91	-2.2107	7.85e-52	2.19e-50	96	93	103	356	413	400	TRINITY_DN10_c0_g1	-
TRINITY_DN1733_c0_g2	561.16	1454.78	-1.375	7.91e-52	2.2e-50	547	611	670	1183	1371	1560	KHN72859.1	Ral GTPase-activating protein subunit beta [Toxocara canis]
TRINITY_DN6657_c0_g1	71.81	377.24	-2.393	9.35e-52	2.6e-50	68	89	77	352	333	378	TRINITY_DN6657_c0_g1	-
TRINITY_DN9401_c0_g1	38.67	290.03	-2.9067	9.46e-52	2.63e-50	37	46	43	256	280	281	CRZ23405.1	BMA-FRPR-19 [Brugia malayi]
TRINITY_DN570_c1_g1	118.22	502.69	-2.0883	9.92e-52	2.76e-50	109	123	153	454	471	491	XP_024502638.1	SH3 domain and Ankyrin repeat and Ankyrin repeat-containing domain-containing protein [Strongyloides ratti]|CEF63436.1 SH3 domain and Ankyrin repeat and Ankyrin repeat-containing domain-containing protein [Strongyloides ratti]
[truncated: 15,315 more rows]

## Sheet: A1_vs_CK.DEG_GO_enriched
A23_vs_CK.DEG_GO_enriched_result
GO_ID	Term	Category	Test	Ref	TestAll	RefAll	geneID	Pvalue	FDR	richFactor
GO:1901605	alpha-amino acid metabolic process	BP	21	33	1528	3555	TRINITY_DN63071_c0_g1(VDN02636.1),TRINITY_DN14244_c0_g1(XP_024507086.1),TRINITY_DN34406_c0_g1(XP_024502404.1),TRINITY_DN51416_c0_g1(KHN72856.1),TRINITY_DN38689_c0_g1(XP_024509132.1),TRINITY_DN11134_c0_g1(XP_024509513.1),TRINITY_DN40524_c0_g1(EGT59534.1),TRINITY_DN22005_c0_g1(VDM49082.1),TRINITY_DN22063_c0_g1(EGT59534.1),TRINITY_DN25868_c0_g2(XP_024498655.1),TRINITY_DN63447_c0_g1(PDM65953.1),TRINI…	0.0131719	1	0.636364
GO:0009064	glutamine family amino acid metabolic process	BP	10	13	1528	3555	TRINITY_DN11134_c0_g1(XP_024509513.1),TRINITY_DN40524_c0_g1(EGT59534.1),TRINITY_DN22005_c0_g1(VDM49082.1),TRINITY_DN22063_c0_g1(EGT59534.1),TRINITY_DN25868_c0_g2(XP_024498655.1),TRINITY_DN63447_c0_g1(PDM65953.1),TRINITY_DN51416_c0_g1(KHN72856.1),TRINITY_DN368_c0_g1(XP_024499203.1),TRINITY_DN22024_c0_g1(XP_024499203.1),TRINITY_DN9062_c0_g1(VDO75481.1)	0.0139231	1	0.769231
GO:0006547	histidine metabolic process	BP	5	5	1528	3555	TRINITY_DN11134_c0_g1(XP_024509513.1),TRINITY_DN22005_c0_g1(VDM49082.1),TRINITY_DN3260_c0_g1(EGT59403.1),TRINITY_DN25380_c0_g1(EGT59403.1),TRINITY_DN38965_c0_g1(XP_024509513.1)	0.0146149	1	1
GO:0052803	imidazole-containing compound metabolic process	BP	5	5	1528	3555	TRINITY_DN11134_c0_g1(XP_024509513.1),TRINITY_DN22005_c0_g1(VDM49082.1),TRINITY_DN3260_c0_g1(EGT59403.1),TRINITY_DN38965_c0_g1(XP_024509513.1),TRINITY_DN25380_c0_g1(EGT59403.1)	0.0146149	1	1
GO:0008233	peptidase activity	MF	56	105	1528	3555	TRINITY_DN8541_c0_g1(PAV79006.1),TRINITY_DN16466_c1_g1(OZF88587.1),TRINITY_DN11984_c0_g1(XP_024505442.1),TRINITY_DN19742_c0_g1(KHN86726.1),TRINITY_DN23788_c0_g1(NP_505750.1),TRINITY_DN67391_c0_g1(XP_001895018.1),TRINITY_DN56551_c0_g1(VDO06628.1),TRINITY_DN13077_c0_g1(CDJ81573.1),TRINITY_DN21016_c0_g1(VDM10778.1),TRINITY_DN53645_c0_g1(XP_024504119.1),TRINITY_DN17196_c0_g1(VDD89083.1),TRINITY_DN357…	0.0194296	1	0.533333
GO:0007268	chemical synaptic transmission	BP	13	19	1528	3555	TRINITY_DN26537_c0_g1(XP_024504728.1),TRINITY_DN4338_c0_g1(XP_013298864.1),TRINITY_DN54286_c0_g1(CDJ81904.1),TRINITY_DN42313_c0_g1(XP_013298864.1),TRINITY_DN3533_c0_g1(XP_003110478.1),TRINITY_DN7301_c0_g1(NP_506269.1),TRINITY_DN4294_c0_g1(NP_001023020.1),TRINITY_DN25600_c0_g1(PDM80614.1),TRINITY_DN8605_c0_g1(NP_500926.3),TRINITY_DN44690_c0_g1(BAB31250.1),TRINITY_DN28171_c0_g1(XP_013298864.1),TRIN…	0.0223621	1	0.684211
GO:0098916	anterograde trans-synaptic signaling	BP	13	19	1528	3555	TRINITY_DN26537_c0_g1(XP_024504728.1),TRINITY_DN44690_c0_g1(BAB31250.1),TRINITY_DN4338_c0_g1(XP_013298864.1),TRINITY_DN7301_c0_g1(NP_506269.1),TRINITY_DN54286_c0_g1(CDJ81904.1),TRINITY_DN28171_c0_g1(XP_013298864.1),TRINITY_DN4294_c0_g1(NP_001023020.1),TRINITY_DN6283_c0_g1(NP_001256671.1),TRINITY_DN25600_c0_g1(PDM80614.1),TRINITY_DN8605_c0_g1(NP_500926.3),TRINITY_DN7243_c0_g1(XP_002646281.1),TRINI…	0.0223621	1	0.684211
GO:0099536	synaptic signaling	BP	13	19	1528	3555	TRINITY_DN26537_c0_g1(XP_024504728.1),TRINITY_DN44690_c0_g1(BAB31250.1),TRINITY_DN4338_c0_g1(XP_013298864.1),TRINITY_DN7301_c0_g1(NP_506269.1),TRINITY_DN54286_c0_g1(CDJ81904.1),TRINITY_DN28171_c0_g1(XP_013298864.1),TRINITY_DN4294_c0_g1(NP_001023020.1),TRINITY_DN6283_c0_g1(NP_001256671.1),TRINITY_DN25600_c0_g1(PDM80614.1),TRINITY_DN8605_c0_g1(NP_500926.3),TRINITY_DN7243_c0_g1(XP_002646281.1),TRINI…	0.0223621	1	0.684211
GO:0099537	trans-synaptic signaling	BP	13	19	1528	3555	TRINITY_DN26537_c0_g1(XP_024504728.1),TRINITY_DN44690_c0_g1(BAB31250.1),TRINITY_DN4338_c0_g1(XP_013298864.1),TRINITY_DN7301_c0_g1(NP_506269.1),TRINITY_DN54286_c0_g1(CDJ81904.1),TRINITY_DN28171_c0_g1(XP_013298864.1),TRINITY_DN4294_c0_g1(NP_001023020.1),TRINITY_DN6283_c0_g1(NP_001256671.1),TRINITY_DN25600_c0_g1(PDM80614.1),TRINITY_DN8605_c0_g1(NP_500926.3),TRINITY_DN7243_c0_g1(XP_002646281.1),TRINI…	0.0223621	1	0.684211
GO:0006536	glutamate metabolic process	BP	4	4	1528	3555	TRINITY_DN22005_c0_g1(VDM49082.1),TRINITY_DN11134_c0_g1(XP_024509513.1),TRINITY_DN40524_c0_g1(EGT59534.1),TRINITY_DN22063_c0_g1(EGT59534.1)	0.0340535	1	1
GO:0006548	histidine catabolic process	BP	4	4	1528	3555	TRINITY_DN22005_c0_g1(VDM49082.1),TRINITY_DN11134_c0_g1(XP_024509513.1),TRINITY_DN3260_c0_g1(EGT59403.1),TRINITY_DN25380_c0_g1(EGT59403.1)	0.0340535	1	1
GO:0006885	regulation of pH	BP	4	4	1528	3555	TRINITY_DN8236_c0_g1(XP_003112862.1),TRINITY_DN7745_c0_g2(PDM81990.1),TRINITY_DN65492_c0_g1(VDN05945.1),TRINITY_DN681_c0_g1(EGT55694.1)	0.0340535	1	1
GO:0052805	imidazole-containing compound catabolic process	BP	4	4	1528	3555	TRINITY_DN11134_c0_g1(XP_024509513.1),TRINITY_DN22005_c0_g1(VDM49082.1),TRINITY_DN3260_c0_g1(EGT59403.1),TRINITY_DN25380_c0_g1(EGT59403.1)	0.0340535	1	1
GO:0009072	aromatic amino acid family metabolic process	BP	7	9	1528	3555	TRINITY_DN11134_c0_g1(XP_024509513.1),TRINITY_DN22005_c0_g1(VDM49082.1),TRINITY_DN3260_c0_g1(EGT59403.1),TRINITY_DN38965_c0_g1(XP_024509513.1),TRINITY_DN25380_c0_g1(EGT59403.1),TRINITY_DN44186_c0_g1(PDM77779.1),TRINITY_DN48878_c0_g1(XP_024508004.1)	0.038011	1	0.777778
GO:0015849	organic acid transport	BP	7	9	1528	3555	TRINITY_DN19010_c0_g1(XP_024500007.1),TRINITY_DN12427_c0_g1(PIC40371.1),TRINITY_DN60224_c0_g1(EYC06322.1),TRINITY_DN9665_c0_g1(-),TRINITY_DN61351_c0_g1(XP_024500007.1),TRINITY_DN35599_c0_g1(KIH62831.1),TRINITY_DN681_c0_g1(EGT55694.1)	0.038011	1	0.777778
GO:0046942	carboxylic acid transport	BP	7	9	1528	3555	TRINITY_DN19010_c0_g1(XP_024500007.1),TRINITY_DN12427_c0_g1(PIC40371.1),TRINITY_DN60224_c0_g1(EYC06322.1),TRINITY_DN9665_c0_g1(-),TRINITY_DN61351_c0_g1(XP_024500007.1),TRINITY_DN35599_c0_g1(KIH62831.1),TRINITY_DN681_c0_g1(EGT55694.1)	0.038011	1	0.777778
GO:0008340	determination of adult lifespan	BP	13	20	1528	3555	TRINITY_DN681_c0_g1(EGT55694.1),TRINITY_DN716_c1_g1(NP_001256725.1),TRINITY_DN5815_c0_g1(PAV78171.1),TRINITY_DN1641_c10_g1(VDM44869.1),TRINITY_DN64668_c0_g1(OZF82982.1),TRINITY_DN11654_c0_g1(VDM44869.1),TRINITY_DN11353_c0_g1(PAV76412.1),TRINITY_DN18826_c0_g1(PAV63096.1),TRINITY_DN40357_c0_g2(NP_492613.1),TRINITY_DN58747_c0_g1(PAV83649.1),TRINITY_DN26537_c0_g1(XP_024504728.1),TRINITY_DN62617_c0_g1…	0.0390974	1	0.65
GO:0006352	DNA-templated transcription, initiation	BP	5	6	1528	3555	TRINITY_DN60515_c0_g1(EGT41913.1),TRINITY_DN7167_c0_g1(PDM67157.1),TRINITY_DN44690_c0_g1(BAB31250.1),TRINITY_DN9466_c2_g1(VDM56504.1),TRINITY_DN13039_c0_g1(KJH50489.1)	0.0563394	1	0.833333
GO:0006865	amino acid transport	BP	5	6	1528	3555	TRINITY_DN19010_c0_g1(XP_024500007.1),TRINITY_DN12427_c0_g1(PIC40371.1),TRINITY_DN9665_c0_g1(-),TRINITY_DN61351_c0_g1(XP_024500007.1),TRINITY_DN35599_c0_g1(KIH62831.1)	0.0563394	1	0.833333
GO:0009074	aromatic amino acid family catabolic process	BP	5	6	1528	3555	TRINITY_DN11134_c0_g1(XP_024509513.1),TRINITY_DN22005_c0_g1(VDM49082.1),TRINITY_DN3260_c0_g1(EGT59403.1),TRINITY_DN25380_c0_g1(EGT59403.1),TRINITY_DN44186_c0_g1(PDM77779.1)	0.0563394	1	0.833333
GO:0010172	embryonic body morphogenesis	BP	5	6	1528	3555	TRINITY_DN7243_c0_g1(XP_002646281.1),TRINITY_DN4900_c0_g1(XP_003116776.1),TRINITY_DN32369_c0_g1(NP_001024052.1),TRINITY_DN3796_c0_g1(NP_001024052.1),TRINITY_DN48589_c0_g1(VDN01192.1)	0.0563394	1	0.833333
GO:0018991	oviposition	BP	5	6	1528	3555	TRINITY_DN4338_c0_g1(XP_013298864.1),TRINITY_DN65492_c0_g1(VDN05945.1),TRINITY_DN26537_c0_g1(XP_024504728.1),TRINITY_DN42313_c0_g1(XP_013298864.1),TRINITY_DN8832_c0_g1(NP_740964.1)	0.0563394	1	0.833333
GO:0005342	organic acid transmembrane transporter activity	MF	5	6	1528	3555	TRINITY_DN19010_c0_g1(XP_024500007.1),TRINITY_DN9665_c0_g1(-),TRINITY_DN61351_c0_g1(XP_024500007.1),TRINITY_DN12427_c0_g1(PIC40371.1),TRINITY_DN35599_c0_g1(KIH62831.1)	0.0563394	1	0.833333
GO:0015171	amino acid transmembrane transporter activity	MF	5	6	1528	3555	TRINITY_DN9665_c0_g1(-),TRINITY_DN19010_c0_g1(XP_024500007.1),TRINITY_DN61351_c0_g1(XP_024500007.1),TRINITY_DN12427_c0_g1(PIC40371.1),TRINITY_DN35599_c0_g1(KIH62831.1)	0.0563394	1	0.833333
GO:0042302	structural constituent of cuticle	MF	5	6	1528	3555	TRINITY_DN6335_c1_g1(XP_003149534.1),TRINITY_DN7146_c0_g2(KHJ97025.1),TRINITY_DN57591_c0_g1(NP_001040923.1),TRINITY_DN7146_c1_g1(KHJ97025.1),TRINITY_DN46640_c0_g1(XP_024506138.1)	0.0563394	1	0.833333
GO:0046943	carboxylic acid transmembrane transporter activity	MF	5	6	1528	3555	TRINITY_DN19010_c0_g1(XP_024500007.1),TRINITY_DN9665_c0_g1(-),TRINITY_DN61351_c0_g1(XP_024500007.1),TRINITY_DN12427_c0_g1(PIC40371.1),TRINITY_DN35599_c0_g1(KIH62831.1)	0.0563394	1	0.833333
GO:0002119	nematode larval development	BP	25	45	1528	3555	TRINITY_DN73_c0_g1(XP_024510540.1),TRINITY_DN54286_c0_g1(CDJ81904.1),TRINITY_DN9915_c0_g1(VDD86915.1),TRINITY_DN3348_c0_g1(XP_002631183.1),TRINITY_DN744_c0_g1(OZC11499.1),TRINITY_DN53277_c0_g1(PAV60245.1),TRINITY_DN681_c0_g1(EGT55694.1),TRINITY_DN66181_c0_g1(PDM83699.1),TRINITY_DN2335_c0_g1(NP_001041298.1),TRINITY_DN32369_c0_g1(NP_001024052.1),TRINITY_DN26567_c0_g1(PAV55932.1),TRINITY_DN7301_c0_g…	0.0596903	1	0.555556
GO:0002164	larval development	BP	25	45	1528	3555	TRINITY_DN681_c0_g1(EGT55694.1),TRINITY_DN66181_c0_g1(PDM83699.1),TRINITY_DN2335_c0_g1(NP_001041298.1),TRINITY_DN32369_c0_g1(NP_001024052.1),TRINITY_DN26567_c0_g1(PAV55932.1),TRINITY_DN7301_c0_g1(NP_506269.1),TRINITY_DN73_c0_g1(XP_024510540.1),TRINITY_DN8832_c0_g1(NP_740964.1),TRINITY_DN54286_c0_g1(CDJ81904.1),TRINITY_DN3796_c0_g1(NP_001024052.1),TRINITY_DN2866_c0_g1(NP_504709.1),TRINITY_DN5590_c…	0.0596903	1	0.555556
GO:0010259	multicellular organism aging	BP	13	21	1528	3555	TRINITY_DN681_c0_g1(EGT55694.1),TRINITY_DN716_c1_g1(NP_001256725.1),TRINITY_DN5815_c0_g1(PAV78171.1),TRINITY_DN1641_c10_g1(VDM44869.1),TRINITY_DN64668_c0_g1(OZF82982.1),TRINITY_DN11654_c0_g1(VDM44869.1),TRINITY_DN11353_c0_g1(PAV76412.1),TRINITY_DN18826_c0_g1(PAV63096.1),TRINITY_DN40357_c0_g2(NP_492613.1),TRINITY_DN58747_c0_g1(PAV83649.1),TRINITY_DN26537_c0_g1(XP_024504728.1),TRINITY_DN62617_c0_g1…	0.063005	1	0.619048
GO:0019098	reproductive behavior	BP	6	8	1528	3555	TRINITY_DN66906_c0_g1(NP_501793.1),TRINITY_DN4338_c0_g1(XP_013298864.1),TRINITY_DN8832_c0_g1(NP_740964.1),TRINITY_DN65492_c0_g1(VDN05945.1),TRINITY_DN26537_c0_g1(XP_024504728.1),TRINITY_DN42313_c0_g1(XP_013298864.1)	0.0706993	1	0.75
GO:0004601	peroxidase activity	MF	6	8	1528	3555	TRINITY_DN636_c4_g1(KHJ96198.1),TRINITY_DN48436_c0_g1(WP_108997687.1),TRINITY_DN8548_c0_g1(CDJ93363.1),TRINITY_DN47157_c0_g1(NP_032246.2),TRINITY_DN286_c0_g1(NP_494777.1),TRINITY_DN8116_c0_g1(AFJ15101.1)	0.0706993	1	0.75
GO:0016758	transferase activity, transferring hexosyl groups	MF	6	8	1528	3555	TRINITY_DN62611_c0_g1(PAV82965.1),TRINITY_DN52375_c0_g4(AAK28335.1),TRINITY_DN53033_c0_g2(PAV79656.1),TRINITY_DN23789_c0_g1(KHN84857.1),TRINITY_DN58545_c0_g1(XP_002631326.1),TRINITY_DN6011_c0_g1(NP_495862.2)	0.0706993	1	0.75
GO:0006520	cellular amino acid metabolic process	BP	29	54	1528	3555	TRINITY_DN30997_c0_g1(KHN79549.1),TRINITY_DN38689_c0_g1(XP_024509132.1),TRINITY_DN63071_c0_g1(VDN02636.1),TRINITY_DN14244_c0_g1(XP_024507086.1),TRINITY_DN55274_c0_g1(XP_024507218.1),TRINITY_DN22402_c0_g1(XP_013307459.1),TRINITY_DN22967_c0_g1(PIC34804.1),TRINITY_DN5251_c0_g2(XP_024505047.1),TRINITY_DN19607_c0_g1(XP_020305673.1),TRINITY_DN34406_c0_g1(XP_024502404.1),TRINITY_DN51416_c0_g1(KHN72856.1…	0.0720511	1	0.537037
GO:0007040	lysosome organization	BP	3	3	1528	3555	TRINITY_DN14615_c0_g1(XP_003113412.1),TRINITY_DN65492_c0_g1(VDN05945.1),TRINITY_DN8236_c0_g1(XP_003112862.1)	0.0793167	1	1
GO:0030641	regulation of cellular pH	BP	3	3	1528	3555	TRINITY_DN8236_c0_g1(XP_003112862.1),TRINITY_DN7745_c0_g2(PDM81990.1),TRINITY_DN65492_c0_g1(VDN05945.1)	0.0793167	1	1
GO:0045851	pH reduction	BP	3	3	1528	3555	TRINITY_DN8236_c0_g1(XP_003112862.1),TRINITY_DN7745_c0_g2(PDM81990.1),TRINITY_DN65492_c0_g1(VDN05945.1)	0.0793167	1	1
GO:0051452	intracellular pH reduction	BP	3	3	1528	3555	TRINITY_DN8236_c0_g1(XP_003112862.1),TRINITY_DN7745_c0_g2(PDM81990.1),TRINITY_DN65492_c0_g1(VDN05945.1)	0.0793167	1	1
GO:0051453	regulation of intracellular pH	BP	3	3	1528	3555	TRINITY_DN8236_c0_g1(XP_003112862.1),TRINITY_DN7745_c0_g2(PDM81990.1),TRINITY_DN65492_c0_g1(VDN05945.1)	0.0793167	1	1
GO:0080171	lytic vacuole organization	BP	3	3	1528	3555	TRINITY_DN14615_c0_g1(XP_003113412.1),TRINITY_DN65492_c0_g1(VDN05945.1),TRINITY_DN8236_c0_g1(XP_003112862.1)	0.0793167	1	1
GO:0090382	phagosome maturation	BP	3	3	1528	3555	TRINITY_DN14615_c0_g1(XP_003113412.1),TRINITY_DN65492_c0_g1(VDN05945.1),TRINITY_DN55826_c0_g1(XP_001895584.1)	0.0793167	1	1
GO:1903361	protein localization to basolateral plasma membrane	BP	3	3	1528	3555	TRINITY_DN2335_c0_g1(NP_001041298.1),TRINITY_DN48290_c0_g1(KHN79910.1),TRINITY_DN791_c0_g1(XP_003103397.1)	0.0793167	1	1
GO:1903825	organic acid transmembrane transport	BP	3	3	1528	3555	TRINITY_DN19010_c0_g1(XP_024500007.1),TRINITY_DN12427_c0_g1(PIC40371.1),TRINITY_DN60224_c0_g1(EYC06322.1)	0.0793167	1	1
GO:1904375	regulation of protein localization to cell periphery	BP	3	3	1528	3555	TRINITY_DN2335_c0_g1(NP_001041298.1),TRINITY_DN48290_c0_g1(KHN79910.1),TRINITY_DN791_c0_g1(XP_003103397.1)	0.0793167	1	1
GO:1904508	regulation of protein localization to basolateral plasma membrane	BP	3	3	1528	3555	TRINITY_DN2335_c0_g1(NP_001041298.1),TRINITY_DN48290_c0_g1(KHN79910.1),TRINITY_DN791_c0_g1(XP_003103397.1)	0.0793167	1	1
GO:1905039	carboxylic acid transmembrane transport	BP	3	3	1528	3555	TRINITY_DN19010_c0_g1(XP_024500007.1),TRINITY_DN12427_c0_g1(PIC40371.1),TRINITY_DN60224_c0_g1(EYC06322.1)	0.0793167	1	1
GO:2000243	positive regulation of reproductive process	BP	3	3	1528	3555	TRINITY_DN44690_c0_g1(BAB31250.1),TRINITY_DN8832_c0_g1(NP_740964.1),TRINITY_DN65492_c0_g1(VDN05945.1)	0.0793167	1	1
GO:0005547	phosphatidylinositol-3,4,5-trisphosphate binding	MF	3	3	1528	3555	TRINITY_DN2335_c0_g1(NP_001041298.1),TRINITY_DN48290_c0_g1(KHN79910.1),TRINITY_DN791_c0_g1(XP_003103397.1)	0.0793167	1	1
GO:0098793	presynapse	CC	7	10	1528	3555	TRINITY_DN4554_c0_g1(XP_024507499.1),TRINITY_DN62617_c0_g1(NP_502791.1),TRINITY_DN62215_c0_g1(EJW86919.1),TRINITY_DN25144_c0_g1(AXF54067.1),TRINITY_DN4338_c0_g1(XP_013298864.1),TRINITY_DN7243_c0_g1(XP_002646281.1),TRINITY_DN42313_c0_g1(XP_013298864.1)	0.0801021	1	0.7
GO:0017156	calcium ion regulated exocytosis	BP	8	12	1528	3555	TRINITY_DN4338_c0_g1(XP_013298864.1),TRINITY_DN54286_c0_g1(CDJ81904.1),TRINITY_DN42313_c0_g1(XP_013298864.1),TRINITY_DN4554_c0_g1(XP_024507499.1),TRINITY_DN3533_c0_g1(XP_003110478.1),TRINITY_DN16256_c0_g1(PDM82559.1),TRINITY_DN733_c0_g1(XP_024499663.1),TRINITY_DN34880_c0_g2(XP_020305154.1)	0.0862897	1	0.666667
GO:0045055	regulated exocytosis	BP	8	12	1528	3555	TRINITY_DN4338_c0_g1(XP_013298864.1),TRINITY_DN54286_c0_g1(CDJ81904.1),TRINITY_DN42313_c0_g1(XP_013298864.1),TRINITY_DN4554_c0_g1(XP_024507499.1),TRINITY_DN16256_c0_g1(PDM82559.1),TRINITY_DN733_c0_g1(XP_024499663.1),TRINITY_DN34880_c0_g2(XP_020305154.1),TRINITY_DN3533_c0_g1(XP_003110478.1)	0.0862897	1	0.666667
GO:0004674	protein serine/threonine kinase activity	MF	20	36	1528	3555	TRINITY_DN43416_c0_g1(VDN59284.1),TRINITY_DN8832_c0_g1(NP_740964.1),TRINITY_DN54286_c0_g1(CDJ81904.1),TRINITY_DN43294_c0_g2(PAV65487.1),TRINITY_DN4181_c0_g1(VDN01248.1),TRINITY_DN1917_c0_g1(VDM38409.1),TRINITY_DN716_c1_g1(NP_001256725.1),TRINITY_DN2335_c0_g1(NP_001041298.1),TRINITY_DN14731_c0_g1(CDP90656.1),TRINITY_DN66964_c0_g1(EYB82985.1),TRINITY_DN58759_c0_g1(VDO91869.1),TRINITY_DN57742_c0_g1(…	0.0871362	1	0.555556
GO:0006887	exocytosis	BP	9	14	1528	3555	TRINITY_DN4338_c0_g1(XP_013298864.1),TRINITY_DN54286_c0_g1(CDJ81904.1),TRINITY_DN42313_c0_g1(XP_013298864.1),TRINITY_DN4554_c0_g1(XP_024507499.1),TRINITY_DN16256_c0_g1(PDM82559.1),TRINITY_DN733_c0_g1(XP_024499663.1),TRINITY_DN34880_c0_g2(XP_020305154.1),TRINITY_DN3533_c0_g1(XP_003110478.1),TRINITY_DN5243_c0_g1(XP_003142154.1)	0.0903067	1	0.642857
GO:0006986	response to unfolded protein	BP	4	5	1528	3555	TRINITY_DN1641_c10_g1(VDM44869.1),TRINITY_DN11654_c0_g1(VDM44869.1),TRINITY_DN7393_c0_g1(XP_024506962.1),TRINITY_DN30396_c0_g1(BAD92023.1)	0.111808	1	0.8
GO:0030968	endoplasmic reticulum unfolded protein response	BP	4	5	1528	3555	TRINITY_DN30396_c0_g1(BAD92023.1),TRINITY_DN1641_c10_g1(VDM44869.1),TRINITY_DN11654_c0_g1(VDM44869.1),TRINITY_DN7393_c0_g1(XP_024506962.1)	0.111808	1	0.8
GO:0034620	cellular response to unfolded protein	BP	4	5	1528	3555	TRINITY_DN1641_c10_g1(VDM44869.1),TRINITY_DN11654_c0_g1(VDM44869.1),TRINITY_DN7393_c0_g1(XP_024506962.1),TRINITY_DN30396_c0_g1(BAD92023.1)	0.111808	1	0.8
GO:0035967	cellular response to topologically incorrect protein	BP	4	5	1528	3555	TRINITY_DN1641_c10_g1(VDM44869.1),TRINITY_DN11654_c0_g1(VDM44869.1),TRINITY_DN7393_c0_g1(XP_024506962.1),TRINITY_DN30396_c0_g1(BAD92023.1)	0.111808	1	0.8
GO:0046662	regulation of oviposition	BP	4	5	1528	3555	TRINITY_DN65492_c0_g1(VDN05945.1),TRINITY_DN4338_c0_g1(XP_013298864.1),TRINITY_DN26537_c0_g1(XP_024504728.1),TRINITY_DN42313_c0_g1(XP_013298864.1)	0.111808	1	0.8
GO:0008194	UDP-glycosyltransferase activity	MF	4	5	1528	3555	TRINITY_DN62611_c0_g1(PAV82965.1),TRINITY_DN52375_c0_g4(AAK28335.1),TRINITY_DN53033_c0_g2(PAV79656.1),TRINITY_DN23789_c0_g1(KHN84857.1)	0.111808	1	0.8
GO:0005813	centrosome	CC	4	5	1528	3555	TRINITY_DN12500_c0_g1(CRZ24685.1),TRINITY_DN24836_c0_g1(NP_001125077.1),TRINITY_DN44690_c0_g1(BAB31250.1),TRINITY_DN30396_c0_g1(BAD92023.1)	0.111808	1	0.8
GO:0005815	microtubule organizing center	CC	4	5	1528	3555	TRINITY_DN44690_c0_g1(BAB31250.1),TRINITY_DN24836_c0_g1(NP_001125077.1),TRINITY_DN30396_c0_g1(BAD92023.1),TRINITY_DN12500_c0_g1(CRZ24685.1)	0.111808	1	0.8
GO:0005834	heterotrimeric G-protein complex	CC	4	5	1528	3555	TRINITY_DN30496_c0_g1(XP_013308558.1),TRINITY_DN1402_c0_g1(VDM55297.1),TRINITY_DN43687_c0_g1(XP_024507893.1),TRINITY_DN26537_c0_g1(XP_024504728.1)	0.111808	1	0.8
GO:0016471	vacuolar proton-transporting V-type ATPase complex	CC	4	5	1528	3555	TRINITY_DN8236_c0_g1(XP_003112862.1),TRINITY_DN4294_c0_g1(NP_001023020.1),TRINITY_DN7745_c0_g2(PDM81990.1),TRINITY_DN23_c0_g1(XP_002631118.1)	0.111808	1	0.8
GO:1905360	GTPase complex	CC	4	5	1528	3555	TRINITY_DN30496_c0_g1(XP_013308558.1),TRINITY_DN1402_c0_g1(VDM55297.1),TRINITY_DN43687_c0_g1(XP_024507893.1),TRINITY_DN26537_c0_g1(XP_024504728.1)	0.111808	1	0.8
GO:0009791	post-embryonic development	BP	26	50	1528	3555	TRINITY_DN681_c0_g1(EGT55694.1),TRINITY_DN66181_c0_g1(PDM83699.1),TRINITY_DN2335_c0_g1(NP_001041298.1),TRINITY_DN32369_c0_g1(NP_001024052.1),TRINITY_DN26567_c0_g1(PAV55932.1),TRINITY_DN7301_c0_g1(NP_506269.1),TRINITY_DN73_c0_g1(XP_024510540.1),TRINITY_DN8832_c0_g1(NP_740964.1),TRINITY_DN54286_c0_g1(CDJ81904.1),TRINITY_DN3796_c0_g1(NP_001024052.1),TRINITY_DN2866_c0_g1(NP_504709.1),TRINITY_DN5590_c…	0.124671	1	0.52
GO:0006836	neurotransmitter transport	BP	5	7	1528	3555	TRINITY_DN26537_c0_g1(XP_024504728.1),TRINITY_DN4338_c0_g1(XP_013298864.1),TRINITY_DN54286_c0_g1(CDJ81904.1),TRINITY_DN42313_c0_g1(XP_013298864.1),TRINITY_DN3533_c0_g1(XP_003110478.1)	0.127797	1	0.714286
GO:0007269	neurotransmitter secretion	BP	5	7	1528	3555	TRINITY_DN26537_c0_g1(XP_024504728.1),TRINITY_DN4338_c0_g1(XP_013298864.1),TRINITY_DN54286_c0_g1(CDJ81904.1),TRINITY_DN42313_c0_g1(XP_013298864.1),TRINITY_DN3533_c0_g1(XP_003110478.1)	0.127797	1	0.714286
GO:0034976	response to endoplasmic reticulum stress	BP	5	7	1528	3555	TRINITY_DN30396_c0_g1(BAD92023.1),TRINITY_DN7167_c0_g1(PDM67157.1),TRINITY_DN1641_c10_g1(VDM44869.1),TRINITY_DN11654_c0_g1(VDM44869.1),TRINITY_DN7393_c0_g1(XP_024506962.1)	0.127797	1	0.714286
GO:0099643	signal release from synapse	BP	5	7	1528	3555	TRINITY_DN26537_c0_g1(XP_024504728.1),TRINITY_DN4338_c0_g1(XP_013298864.1),TRINITY_DN54286_c0_g1(CDJ81904.1),TRINITY_DN42313_c0_g1(XP_013298864.1),TRINITY_DN3533_c0_g1(XP_003110478.1)	0.127797	1	0.714286
GO:0019207	kinase regulator activity	MF	5	7	1528	3555	TRINITY_DN24836_c0_g1(NP_001125077.1),TRINITY_DN47365_c0_g1(XP_024502289.1),TRINITY_DN57742_c0_g1(ABF47219.1),TRINITY_DN1721_c0_g1(XP_013304245.1),TRINITY_DN34353_c0_g1(CAA30894.1)	0.127797	1	0.714286
GO:0031234	extrinsic component of cytoplasmic side of plasma membrane	CC	5	7	1528	3555	TRINITY_DN30496_c0_g1(XP_013308558.1),TRINITY_DN1402_c0_g1(VDM55297.1),TRINITY_DN43687_c0_g1(XP_024507893.1),TRINITY_DN26537_c0_g1(XP_024504728.1),TRINITY_DN30380_c0_g1(NP_005424.1)	0.127797	1	0.714286
GO:0048786	presynaptic active zone	CC	5	7	1528	3555	TRINITY_DN25144_c0_g1(AXF54067.1),TRINITY_DN4338_c0_g1(XP_013298864.1),TRINITY_DN7243_c0_g1(XP_002646281.1),TRINITY_DN42313_c0_g1(XP_013298864.1),TRINITY_DN62617_c0_g1(NP_502791.1)	0.127797	1	0.714286
GO:0005773	vacuole	CC	13	23	1528	3555	TRINITY_DN7393_c0_g1(XP_024506962.1),TRINITY_DN11470_c0_g1(VDD90165.1),TRINITY_DN14615_c0_g1(XP_003113412.1),TRINITY_DN65492_c0_g1(VDN05945.1),TRINITY_DN62617_c0_g1(NP_502791.1),TRINITY_DN8236_c0_g1(XP_003112862.1),TRINITY_DN7745_c0_g2(PDM81990.1),TRINITY_DN63775_c0_g1(XP_003112963.1),TRINITY_DN4294_c0_g1(NP_001023020.1),TRINITY_DN23_c0_g1(XP_002631118.1),TRINITY_DN63927_c0_g1(XP_001013914.1),TRI…	0.134923	1	0.565217
GO:0006541	glutamine metabolic process	BP	6	9	1528	3555	TRINITY_DN63447_c0_g1(PDM65953.1),TRINITY_DN25868_c0_g2(XP_024498655.1),TRINITY_DN51416_c0_g1(KHN72856.1),TRINITY_DN368_c0_g1(XP_024499203.1),TRINITY_DN22024_c0_g1(XP_024499203.1),TRINITY_DN9062_c0_g1(VDO75481.1)	0.136076	1	0.666667
GO:0016684	oxidoreductase activity, acting on peroxide as acceptor	MF	6	9	1528	3555	TRINITY_DN636_c4_g1(KHJ96198.1),TRINITY_DN48436_c0_g1(WP_108997687.1),TRINITY_DN8548_c0_g1(CDJ93363.1),TRINITY_DN47157_c0_g1(NP_032246.2),TRINITY_DN286_c0_g1(NP_494777.1),TRINITY_DN8116_c0_g1(AFJ15101.1)	0.136076	1	0.666667
GO:0009898	cytoplasmic side of plasma membrane	CC	6	9	1528	3555	TRINITY_DN30496_c0_g1(XP_013308558.1),TRINITY_DN30380_c0_g1(NP_005424.1),TRINITY_DN1402_c0_g1(VDM55297.1),TRINITY_DN43687_c0_g1(XP_024507893.1),TRINITY_DN26537_c0_g1(XP_024504728.1),TRINITY_DN716_c1_g1(NP_001256725.1)	0.136076	1	0.666667
GO:0098562	cytoplasmic side of membrane	CC	6	9	1528	3555	TRINITY_DN30496_c0_g1(XP_013308558.1),TRINITY_DN716_c1_g1(NP_001256725.1),TRINITY_DN30380_c0_g1(NP_005424.1),TRINITY_DN1402_c0_g1(VDM55297.1),TRINITY_DN43687_c0_g1(XP_024507893.1),TRINITY_DN26537_c0_g1(XP_024504728.1)	0.136076	1	0.666667
GO:0016798	hydrolase activity, acting on glycosyl bonds	MF	12	21	1528	3555	TRINITY_DN1013_c0_g1(PDM77849.1),TRINITY_DN16018_c0_g1(XP_003135905.1),TRINITY_DN14840_c0_g1(XP_024499990.1),TRINITY_DN19083_c1_g1(PAV70056.1),TRINITY_DN1146_c1_g1(RCN35312.1),TRINITY_DN43337_c0_g1(XP_026688283.1),TRINITY_DN14510_c0_g1(NP_501419.2),TRINITY_DN1912_c0_g1(XP_024499990.1),TRINITY_DN13401_c0_g1(XP_024499990.1),TRINITY_DN48083_c0_g1(XP_024499990.1),TRINITY_DN39459_c0_g1(VDN04852.1),TRI…	0.137298	1	0.571429
GO:1901606	alpha-amino acid catabolic process	BP	8	13	1528	3555	TRINITY_DN63071_c0_g1(VDN02636.1),TRINITY_DN14244_c0_g1(XP_024507086.1),TRINITY_DN11134_c0_g1(XP_024509513.1),TRINITY_DN22005_c0_g1(VDM49082.1),TRINITY_DN3260_c0_g1(EGT59403.1),TRINITY_DN25380_c0_g1(EGT59403.1),TRINITY_DN31487_c0_g1(VBB27772.1),TRINITY_DN44186_c0_g1(PDM77779.1)	0.141815	1	0.615385
GO:0016810	hydrolase activity, acting on carbon-nitrogen (but not peptide) bonds	MF	9	15	1528	3555	TRINITY_DN2417_c0_g1(NP_495261.1),TRINITY_DN4805_c1_g1(KHN85602.1),TRINITY_DN1057_c0_g1(PAV84695.1),TRINITY_DN25868_c0_g2(XP_024498655.1),TRINITY_DN368_c0_g1(XP_024499203.1),TRINITY_DN22024_c0_g1(XP_024499203.1),TRINITY_DN9062_c0_g1(VDO75481.1),TRINITY_DN58332_c0_g1(ACJ63290.1),TRINITY_DN21587_c0_g1(NP_501797.1)	0.141897	1	0.6
GO:0016757	transferase activity, transferring glycosyl groups	MF	14	26	1528	3555	TRINITY_DN5815_c0_g1(PAV78171.1),TRINITY_DN62611_c0_g1(PAV82965.1),TRINITY_DN52375_c0_g4(AAK28335.1),TRINITY_DN45988_c0_g1(CDJ84811.1),TRINITY_DN53033_c0_g2(PAV79656.1),TRINITY_DN23789_c0_g1(KHN84857.1),TRINITY_DN58545_c0_g1(XP_002631326.1),TRINITY_DN6011_c0_g1(NP_495862.2),TRINITY_DN4702_c0_g1(XP_020611879.1),TRINITY_DN8887_c0_g1(VDM64667.1),TRINITY_DN7626_c0_g1(EGT52066.1),TRINITY_DN12804_c0_g1…	0.177406	1	0.538462
GO:0001845	phagolysosome assembly	BP	2	2	1528	3555	TRINITY_DN14615_c0_g1(XP_003113412.1),TRINITY_DN65492_c0_g1(VDN05945.1)	0.184674	1	1
GO:0002089	lens morphogenesis in camera-type eye	BP	2	2	1528	3555	TRINITY_DN13897_c0_g1(NP_038529.1),TRINITY_DN44690_c0_g1(BAB31250.1)	0.184674	1	1
GO:0003333	amino acid transmembrane transport	BP	2	2	1528	3555	TRINITY_DN19010_c0_g1(XP_024500007.1),TRINITY_DN12427_c0_g1(PIC40371.1)	0.184674	1	1
GO:0006072	glycerol-3-phosphate metabolic process	BP	2	2	1528	3555	TRINITY_DN2692_c0_g1(NP_494721.1),TRINITY_DN18897_c1_g1(XP_002646801.1)	0.184674	1	1
GO:0006446	regulation of translational initiation	BP	2	2	1528	3555	TRINITY_DN24836_c0_g1(NP_001125077.1),TRINITY_DN60515_c0_g1(EGT41913.1)	0.184674	1	1
GO:0006528	asparagine metabolic process	BP	2	2	1528	3555	TRINITY_DN34406_c0_g1(XP_024502404.1),TRINITY_DN51416_c0_g1(KHN72856.1)	0.184674	1	1
GO:0006529	asparagine biosynthetic process	BP	2	2	1528	3555	TRINITY_DN34406_c0_g1(XP_024502404.1),TRINITY_DN51416_c0_g1(KHN72856.1)	0.184674	1	1
GO:0006730	one-carbon metabolic process	BP	2	2	1528	3555	TRINITY_DN13214_c0_g1(XP_024504496.1),TRINITY_DN60449_c0_g1(XP_002950429.1)	0.184674	1	1
GO:0007035	vacuolar acidification	BP	2	2	1528	3555	TRINITY_DN8236_c0_g1(XP_003112862.1),TRINITY_DN7745_c0_g2(PDM81990.1)	0.184674	1	1
GO:0007249	I-kappaB kinase/NF-kappaB signaling	BP	2	2	1528	3555	TRINITY_DN44690_c0_g1(BAB31250.1),TRINITY_DN34353_c0_g1(CAA30894.1)	0.184674	1	1
GO:0009067	aspartate family amino acid biosynthetic process	BP	2	2	1528	3555	TRINITY_DN34406_c0_g1(XP_024502404.1),TRINITY_DN51416_c0_g1(KHN72856.1)	0.184674	1	1
GO:0016197	endosomal transport	BP	2	2	1528	3555	TRINITY_DN55826_c0_g1(XP_001895584.1),TRINITY_DN47531_c0_g1(VDK44790.1)	0.184674	1	1
GO:0019464	glycine decarboxylation via glycine cleavage system	BP	2	2	1528	3555	TRINITY_DN63071_c0_g1(VDN02636.1),TRINITY_DN14244_c0_g1(XP_024507086.1)	0.184674	1	1
GO:0032222	regulation of synaptic transmission, cholinergic	BP	2	2	1528	3555	TRINITY_DN26537_c0_g1(XP_024504728.1),TRINITY_DN8605_c0_g1(NP_500926.3)	0.184674	1	1
GO:0032224	positive regulation of synaptic transmission, cholinergic	BP	2	2	1528	3555	TRINITY_DN26537_c0_g1(XP_024504728.1),TRINITY_DN8605_c0_g1(NP_500926.3)	0.184674	1	1
GO:0032456	endocytic recycling	BP	2	2	1528	3555	TRINITY_DN55826_c0_g1(XP_001895584.1),TRINITY_DN47531_c0_g1(VDK44790.1)	0.184674	1	1
GO:0033539	fatty acid beta-oxidation using acyl-CoA dehydrogenase	BP	2	2	1528	3555	TRINITY_DN35913_c0_g1(PDM65436.1),TRINITY_DN63937_c0_g1(PAV61613.1)	0.184674	1	1
GO:0036003	positive regulation of transcription from RNA polymerase II promoter in response to stress	BP	2	2	1528	3555	TRINITY_DN30396_c0_g1(BAD92023.1),TRINITY_DN40357_c0_g2(NP_492613.1)	0.184674	1	1
GO:0043122	regulation of I-kappaB kinase/NF-kappaB signaling	BP	2	2	1528	3555	TRINITY_DN44690_c0_g1(BAB31250.1),TRINITY_DN34353_c0_g1(CAA30894.1)	0.184674	1	1
GO:0045995	regulation of embryonic development	BP	2	2	1528	3555	TRINITY_DN44690_c0_g1(BAB31250.1),TRINITY_DN30396_c0_g1(BAD92023.1)	0.184674	1	1
GO:0046167	glycerol-3-phosphate biosynthetic process	BP	2	2	1528	3555	TRINITY_DN2692_c0_g1(NP_494721.1),TRINITY_DN18897_c1_g1(XP_002646801.1)	0.184674	1	1
GO:0048645	animal organ formation	BP	2	2	1528	3555	TRINITY_DN44690_c0_g1(BAB31250.1),TRINITY_DN57742_c0_g1(ABF47219.1)	0.184674	1	1
GO:0048709	oligodendrocyte differentiation	BP	2	2	1528	3555	TRINITY_DN34353_c0_g1(CAA30894.1),TRINITY_DN44690_c0_g1(BAB31250.1)	0.184674	1	1
GO:0048730	epidermis morphogenesis	BP	2	2	1528	3555	TRINITY_DN44690_c0_g1(BAB31250.1),TRINITY_DN23124_c0_g2(NP_001335520.1)	0.184674	1	1
GO:0050804	modulation of chemical synaptic transmission	BP	2	2	1528	3555	TRINITY_DN26537_c0_g1(XP_024504728.1),TRINITY_DN8605_c0_g1(NP_500926.3)	0.184674	1	1
GO:0050806	positive regulation of synaptic transmission	BP	2	2	1528	3555	TRINITY_DN26537_c0_g1(XP_024504728.1),TRINITY_DN8605_c0_g1(NP_500926.3)	0.184674	1	1
GO:0050893	sensory processing	BP	2	2	1528	3555	TRINITY_DN54286_c0_g1(CDJ81904.1),TRINITY_DN4640_c0_g1(API61679.1)	0.184674	1	1
GO:0052646	alditol phosphate metabolic process	BP	2	2	1528	3555	TRINITY_DN2692_c0_g1(NP_494721.1),TRINITY_DN18897_c1_g1(XP_002646801.1)	0.184674	1	1
GO:0060425	lung morphogenesis	BP	2	2	1528	3555	TRINITY_DN44690_c0_g1(BAB31250.1),TRINITY_DN57742_c0_g1(ABF47219.1)	0.184674	1	1
GO:0060438	trachea development	BP	2	2	1528	3555	TRINITY_DN44690_c0_g1(BAB31250.1),TRINITY_DN57742_c0_g1(ABF47219.1)	0.184674	1	1
GO:0060439	trachea morphogenesis	BP	2	2	1528	3555	TRINITY_DN44690_c0_g1(BAB31250.1),TRINITY_DN57742_c0_g1(ABF47219.1)	0.184674	1	1
GO:0060440	trachea formation	BP	2	2	1528	3555	TRINITY_DN44690_c0_g1(BAB31250.1),TRINITY_DN57742_c0_g1(ABF47219.1)	0.184674	1	1
GO:0090322	regulation of superoxide metabolic process	BP	2	2	1528	3555	TRINITY_DN34353_c0_g1(CAA30894.1),TRINITY_DN30396_c0_g1(BAD92023.1)	0.184674	1	1
GO:0098876	vesicle-mediated transport to the plasma membrane	BP	2	2	1528	3555	TRINITY_DN55826_c0_g1(XP_001895584.1),TRINITY_DN47531_c0_g1(VDK44790.1)	0.184674	1	1
GO:0099177	regulation of trans-synaptic signaling	BP	2	2	1528	3555	TRINITY_DN26537_c0_g1(XP_024504728.1),TRINITY_DN8605_c0_g1(NP_500926.3)	0.184674	1	1
GO:1903707	negative regulation of hemopoiesis	BP	2	2	1528	3555	TRINITY_DN44690_c0_g1(BAB31250.1),TRINITY_DN30396_c0_g1(BAD92023.1)	0.184674	1	1
GO:2000144	positive regulation of DNA-templated transcription, initiation	BP	2	2	1528	3555	TRINITY_DN7167_c0_g1(PDM67157.1),TRINITY_DN44690_c0_g1(BAB31250.1)	0.184674	1	1
GO:0003994	aconitate hydratase activity	MF	2	2	1528	3555	TRINITY_DN10534_c0_g1(XP_024503821.1),TRINITY_DN65482_c0_g1(EGT30572.1)	0.184674	1	1
GO:0003995	acyl-CoA dehydrogenase activity	MF	2	2	1528	3555	TRINITY_DN35913_c0_g1(PDM65436.1),TRINITY_DN63937_c0_g1(PAV61613.1)	0.184674	1	1
GO:0004066	asparagine synthase (glutamine-hydrolyzing) activity	MF	2	2	1528	3555	TRINITY_DN34406_c0_g1(XP_024502404.1),TRINITY_DN51416_c0_g1(KHN72856.1)	0.184674	1	1
GO:0004089	carbonate dehydratase activity	MF	2	2	1528	3555	TRINITY_DN6281_c0_g1(NP_001041015.1),TRINITY_DN13214_c0_g1(XP_024504496.1)	0.184674	1	1
GO:0004181	metallocarboxypeptidase activity	MF	2	2	1528	3555	TRINITY_DN53645_c0_g1(XP_024504119.1),TRINITY_DN17196_c0_g1(VDD89083.1)	0.184674	1	1
GO:0004370	glycerol kinase activity	MF	2	2	1528	3555	TRINITY_DN2692_c0_g1(NP_494721.1),TRINITY_DN18897_c1_g1(XP_002646801.1)	0.184674	1	1
GO:0008235	metalloexopeptidase activity	MF	2	2	1528	3555	TRINITY_DN53645_c0_g1(XP_024504119.1),TRINITY_DN17196_c0_g1(VDD89083.1)	0.184674	1	1
GO:0008376	acetylgalactosaminyltransferase activity	MF	2	2	1528	3555	TRINITY_DN53033_c0_g2(PAV79656.1),TRINITY_DN23789_c0_g1(KHN84857.1)	0.184674	1	1
GO:0008417	fucosyltransferase activity	MF	2	2	1528	3555	TRINITY_DN58545_c0_g1(XP_002631326.1),TRINITY_DN6011_c0_g1(NP_495862.2)	0.184674	1	1
GO:0015930	glutamate synthase activity	MF	2	2	1528	3555	TRINITY_DN40524_c0_g1(EGT59534.1),TRINITY_DN22063_c0_g1(EGT59534.1)	0.184674	1	1
GO:0016812	hydrolase activity, acting on carbon-nitrogen (but not peptide) bonds, in cyclic amides	MF	2	2	1528	3555	TRINITY_DN1057_c0_g1(PAV84695.1),TRINITY_DN21587_c0_g1(NP_501797.1)	0.184674	1	1
GO:0016841	ammonia-lyase activity	MF	2	2	1528	3555	TRINITY_DN22005_c0_g1(VDM49082.1),TRINITY_DN11134_c0_g1(XP_024509513.1)	0.184674	1	1
GO:0031720	haptoglobin binding	MF	2	2	1528	3555	TRINITY_DN48436_c0_g1(WP_108997687.1),TRINITY_DN47157_c0_g1(NP_032246.2)	0.184674	1	1
GO:0052890	oxidoreductase activity, acting on the CH-CH group of donors, with a flavin as acceptor	MF	2	2	1528	3555	TRINITY_DN35913_c0_g1(PDM65436.1),TRINITY_DN63937_c0_g1(PAV61613.1)	0.184674	1	1
GO:0000220	vacuolar proton-transporting V-type ATPase, V0 domain	CC	2	2	1528	3555	TRINITY_DN8236_c0_g1(XP_003112862.1),TRINITY_DN7745_c0_g2(PDM81990.1)	0.184674	1	1
GO:0005833	hemoglobin complex	CC	2	2	1528	3555	TRINITY_DN48436_c0_g1(WP_108997687.1),TRINITY_DN47157_c0_g1(NP_032246.2)	0.184674	1	1
GO:0005902	microvillus	CC	2	2	1528	3555	TRINITY_DN44690_c0_g1(BAB31250.1),TRINITY_DN5450_c0_g2(PIC34921.1)	0.184674	1	1
GO:0005960	glycine cleavage complex	CC	2	2	1528	3555	TRINITY_DN63071_c0_g1(VDN02636.1),TRINITY_DN14244_c0_g1(XP_024507086.1)	0.184674	1	1
GO:0008305	integrin complex	CC	2	2	1528	3555	TRINITY_DN32369_c0_g1(NP_001024052.1),TRINITY_DN3796_c0_g1(NP_001024052.1)	0.184674	1	1
GO:0031528	microvillus membrane	CC	2	2	1528	3555	TRINITY_DN44690_c0_g1(BAB31250.1),TRINITY_DN5450_c0_g2(PIC34921.1)	0.184674	1	1
GO:0031838	haptoglobin-hemoglobin complex	CC	2	2	1528	3555	TRINITY_DN48436_c0_g1(WP_108997687.1),TRINITY_DN47157_c0_g1(NP_032246.2)	0.184674	1	1
GO:0042734	presynaptic membrane	CC	2	2	1528	3555	TRINITY_DN25144_c0_g1(AXF54067.1),TRINITY_DN62215_c0_g1(EJW86919.1)	0.184674	1	1
GO:0098636	protein complex involved in cell adhesion	CC	2	2	1528	3555	TRINITY_DN32369_c0_g1(NP_001024052.1),TRINITY_DN3796_c0_g1(NP_001024052.1)	0.184674	1	1
GO:0016787	hydrolase activity	MF	222	495	1528	3555	TRINITY_DN8236_c0_g1(XP_003112862.1),TRINITY_DN7745_c0_g2(PDM81990.1),TRINITY_DN45483_c0_g1(VDP77832.1),TRINITY_DN55826_c0_g1(XP_001895584.1),TRINITY_DN1402_c0_g1(VDM55297.1),TRINITY_DN4554_c0_g1(XP_024507499.1),TRINITY_DN25712_c0_g2(PNF31663.1),TRINITY_DN14512_c1_g1(XP_024504728.1),TRINITY_DN15235_c0_g1(XP_003118332.1),TRINITY_DN10865_c0_g1(VDM38805.1),TRINITY_DN65557_c0_g1(CEO96359.1),TRINITY_D…	0.196063	1	0.448485
GO:0006208	pyrimidine nucleobase catabolic process	BP	3	4	1528	3555	TRINITY_DN2417_c0_g1(NP_495261.1),TRINITY_DN21587_c0_g1(NP_501797.1),TRINITY_DN1057_c0_g1(PAV84695.1)	0.215106	1	0.75
GO:0007033	vacuole organization	BP	3	4	1528	3555	TRINITY_DN14615_c0_g1(XP_003113412.1),TRINITY_DN65492_c0_g1(VDN05945.1),TRINITY_DN8236_c0_g1(XP_003112862.1)	0.215106	1	0.75
GO:0015696	ammonium transport	BP	3	4	1528	3555	TRINITY_DN26537_c0_g1(XP_024504728.1),TRINITY_DN3132_c0_g1(XP_024508589.1),TRINITY_DN18454_c0_g1(XP_024499551.1)	0.215106	1	0.75
GO:0016226	iron-sulfur cluster assembly	BP	3	4	1528	3555	TRINITY_DN62701_c0_g1(OZF98501.1),TRINITY_DN61438_c0_g1(VDM44942.1),TRINITY_DN3619_c0_g1(XP_024502158.1)	0.215106	1	0.75
GO:0031163	metallo-sulfur cluster assembly	BP	3	4	1528	3555	TRINITY_DN62701_c0_g1(OZF98501.1),TRINITY_DN61438_c0_g1(VDM44942.1),TRINITY_DN3619_c0_g1(XP_024502158.1)	0.215106	1	0.75
GO:0046113	nucleobase catabolic process	BP	3	4	1528	3555	TRINITY_DN21587_c0_g1(NP_501797.1),TRINITY_DN1057_c0_g1(PAV84695.1),TRINITY_DN2417_c0_g1(NP_495261.1)	0.215106	1	0.75
GO:0048382	mesendoderm development	BP	3	4	1528	3555	TRINITY_DN2335_c0_g1(NP_001041298.1),TRINITY_DN48290_c0_g1(KHN79910.1),TRINITY_DN791_c0_g1(XP_003103397.1)	0.215106	1	0.75
GO:0072529	pyrimidine-containing compound catabolic process	BP	3	4	1528	3555	TRINITY_DN21587_c0_g1(NP_501797.1),TRINITY_DN1057_c0_g1(PAV84695.1),TRINITY_DN2417_c0_g1(NP_495261.1)	0.215106	1	0.75
GO:1905475	regulation of protein localization to membrane	BP	3	4	1528	3555	TRINITY_DN2335_c0_g1(NP_001041298.1),TRINITY_DN48290_c0_g1(KHN79910.1),TRINITY_DN791_c0_g1(XP_003103397.1)	0.215106	1	0.75
GO:1990504	dense core granule exocytosis	BP	3	4	1528	3555	TRINITY_DN54286_c0_g1(CDJ81904.1),TRINITY_DN4554_c0_g1(XP_024507499.1),TRINITY_DN3533_c0_g1(XP_003110478.1)	0.215106	1	0.75
GO:0010181	FMN binding	MF	3	4	1528	3555	TRINITY_DN12987_c0_g1(EGT47110.1),TRINITY_DN12391_c0_g1(VDM45059.1),TRINITY_DN3348_c0_g1(XP_002631183.1)	0.215106	1	0.75
GO:0019239	deaminase activity	MF	3	4	1528	3555	TRINITY_DN4805_c1_g1(KHN85602.1),TRINITY_DN11961_c0_g1(XP_003099505.1),TRINITY_DN3021_c0_g1(VDN50425.1)	0.215106	1	0.75
GO:0005802	trans-Golgi network	CC	3	4	1528	3555	TRINITY_DN55826_c0_g1(XP_001895584.1),TRINITY_DN65492_c0_g1(VDN05945.1),TRINITY_DN53277_c0_g1(PAV60245.1)	0.215106	1	0.75
GO:0005865	striated muscle thin filament	CC	3	4	1528	3555	TRINITY_DN507_c2_g1(XP_024510674.1),TRINITY_DN9422_c0_g1(RCN50987.1),TRINITY_DN63378_c0_g1(NP_506128.1)	0.215106	1	0.75
GO:0030687	preribosome, large subunit precursor	CC	3	4	1528	3555	TRINITY_DN67350_c0_g1(KIH65563.1),TRINITY_DN1721_c0_g1(XP_013304245.1),TRINITY_DN56236_c0_g1(XP_003117368.1)	0.215106	1	0.75
GO:0016835	carbon-oxygen lyase activity	MF	7	12	1528	3555	TRINITY_DN10534_c0_g1(XP_024503821.1),TRINITY_DN65482_c0_g1(EGT30572.1),TRINITY_DN6281_c0_g1(NP_001041015.1),TRINITY_DN13214_c0_g1(XP_024504496.1),TRINITY_DN13948_c0_g2(XP_024503933.1),TRINITY_DN64306_c0_g1(XP_013065160.1),TRINITY_DN59689_c0_g1(RCN36792.1)	0.21563	1	0.583333
GO:0016836	hydro-lyase activity	MF	7	12	1528	3555	TRINITY_DN10534_c0_g1(XP_024503821.1),TRINITY_DN65482_c0_g1(EGT30572.1),TRINITY_DN6281_c0_g1(NP_001041015.1),TRINITY_DN13214_c0_g1(XP_024504496.1),TRINITY_DN13948_c0_g2(XP_024503933.1),TRINITY_DN64306_c0_g1(XP_013065160.1),TRINITY_DN59689_c0_g1(RCN36792.1)	0.21563	1	0.583333
GO:2000241	regulation of reproductive process	BP	6	10	1528	3555	TRINITY_DN4338_c0_g1(XP_013298864.1),TRINITY_DN65492_c0_g1(VDN05945.1),TRINITY_DN26537_c0_g1(XP_024504728.1),TRINITY_DN42313_c0_g1(XP_013298864.1),TRINITY_DN44690_c0_g1(BAB31250.1),TRINITY_DN8832_c0_g1(NP_740964.1)	0.220037	1	0.6
GO:0016811	hydrolase activity, acting on carbon-nitrogen (but not peptide) bonds, in linear amides	MF	6	10	1528	3555	TRINITY_DN2417_c0_g1(NP_495261.1),TRINITY_DN25868_c0_g2(XP_024498655.1),TRINITY_DN368_c0_g1(XP_024499203.1),TRINITY_DN22024_c0_g1(XP_024499203.1),TRINITY_DN9062_c0_g1(VDO75481.1),TRINITY_DN58332_c0_g1(ACJ63290.1)	0.220037	1	0.6
GO:0005774	vacuolar membrane	CC	6	10	1528	3555	TRINITY_DN8236_c0_g1(XP_003112862.1),TRINITY_DN4294_c0_g1(NP_001023020.1),TRINITY_DN7745_c0_g2(PDM81990.1),TRINITY_DN23_c0_g1(XP_002631118.1),TRINITY_DN63775_c0_g1(XP_003112963.1),TRINITY_DN14615_c0_g1(XP_003113412.1)	0.220037	1	0.6
GO:0031672	A band	CC	6	10	1528	3555	TRINITY_DN5077_c0_g1(VDO31390.1),TRINITY_DN32369_c0_g1(NP_001024052.1),TRINITY_DN29545_c0_g1(CDJ83980.1),TRINITY_DN3796_c0_g1(NP_001024052.1),TRINITY_DN14952_c0_g1(CRZ24661.1),TRINITY_DN5924_c0_g1(XP_013308094.1)	0.220037	1	0.6
GO:0044437	vacuolar part	CC	6	10	1528	3555	TRINITY_DN8236_c0_g1(XP_003112862.1),TRINITY_DN7745_c0_g2(PDM81990.1),TRINITY_DN63775_c0_g1(XP_003112963.1),TRINITY_DN14615_c0_g1(XP_003113412.1),TRINITY_DN4294_c0_g1(NP_001023020.1),TRINITY_DN23_c0_g1(XP_002631118.1)	0.220037	1	0.6
GO:0007492	endoderm development	BP	4	6	1528	3555	TRINITY_DN44690_c0_g1(BAB31250.1),TRINITY_DN2335_c0_g1(NP_001041298.1),TRINITY_DN48290_c0_g1(KHN79910.1),TRINITY_DN791_c0_g1(XP_003103397.1)	0.222745	1	0.666667
GO:0009066	aspartate family amino acid metabolic process	BP	4	6	1528	3555	TRINITY_DN34406_c0_g1(XP_024502404.1),TRINITY_DN51416_c0_g1(KHN72856.1),TRINITY_DN30997_c0_g1(KHN79549.1),TRINITY_DN31487_c0_g1(VBB27772.1)	0.222745	1	0.666667
GO:0009451	RNA modification	BP	4	6	1528	3555	TRINITY_DN61534_c0_g1(XP_001893410.1),TRINITY_DN47365_c0_g1(XP_024502289.1),TRINITY_DN11961_c0_g1(XP_003099505.1),TRINITY_DN3021_c0_g1(VDN50425.1)	0.222745	1	0.666667
GO:0040024	dauer larval development	BP	4	6	1528	3555	TRINITY_DN3348_c0_g1(XP_002631183.1),TRINITY_DN73_c0_g1(XP_024510540.1),TRINITY_DN54286_c0_g1(CDJ81904.1),TRINITY_DN9915_c0_g1(VDD86915.1)	0.222745	1	0.666667
GO:0098656	anion transmembrane transport	BP	4	6	1528	3555	TRINITY_DN19010_c0_g1(XP_024500007.1),TRINITY_DN12427_c0_g1(PIC40371.1),TRINITY_DN60224_c0_g1(EYC06322.1),TRINITY_DN15038_c1_g1(XP_002632181.1)	0.222745	1	0.666667
GO:1990778	protein localization to cell periphery	BP	4	6	1528	3555	TRINITY_DN2335_c0_g1(NP_001041298.1),TRINITY_DN48290_c0_g1(KHN79910.1),TRINITY_DN791_c0_g1(XP_003103397.1),TRINITY_DN62215_c0_g1(EJW86919.1)	0.222745	1	0.666667
GO:0004359	glutaminase activity	MF	4	6	1528	3555	TRINITY_DN25868_c0_g2(XP_024498655.1),TRINITY_DN368_c0_g1(XP_024499203.1),TRINITY_DN22024_c0_g1(XP_024499203.1),TRINITY_DN9062_c0_g1(VDO75481.1)	0.222745	1	0.666667
GO:0019887	protein kinase regulator activity	MF	4	6	1528	3555	TRINITY_DN24836_c0_g1(NP_001125077.1),TRINITY_DN47365_c0_g1(XP_024502289.1),TRINITY_DN57742_c0_g1(ABF47219.1),TRINITY_DN1721_c0_g1(XP_013304245.1)	0.222745	1	0.666667
GO:0031430	M band	CC	4	6	1528	3555	TRINITY_DN5077_c0_g1(VDO31390.1),TRINITY_DN32369_c0_g1(NP_001024052.1),TRINITY_DN29545_c0_g1(CDJ83980.1),TRINITY_DN3796_c0_g1(NP_001024052.1)	0.222745	1	0.666667
GO:0007271	synaptic transmission, cholinergic	BP	5	8	1528	3555	TRINITY_DN26537_c0_g1(XP_024504728.1),TRINITY_DN8605_c0_g1(NP_500926.3),TRINITY_DN7301_c0_g1(NP_506269.1),TRINITY_DN4294_c0_g1(NP_001023020.1),TRINITY_DN25600_c0_g1(PDM80614.1)	0.222959	1	0.625
GO:0055067	monovalent inorganic cation homeostasis	BP	5	8	1528	3555	TRINITY_DN7301_c0_g1(NP_506269.1),TRINITY_DN681_c0_g1(EGT55694.1),TRINITY_DN8236_c0_g1(XP_003112862.1),TRINITY_DN65492_c0_g1(VDN05945.1),TRINITY_DN7745_c0_g2(PDM81990.1)	0.222959	1	0.625
GO:0008514	organic anion transmembrane transporter activity	MF	5	8	1528	3555	TRINITY_DN19010_c0_g1(XP_024500007.1),TRINITY_DN9665_c0_g1(-),TRINITY_DN61351_c0_g1(XP_024500007.1),TRINITY_DN12427_c0_g1(PIC40371.1),TRINITY_DN35599_c0_g1(KIH62831.1)	0.222959	1	0.625
GO:0140096	catalytic activity, acting on a protein	MF	111	245	1528	3555	TRINITY_DN248_c5_g2(XP_013298836.1),TRINITY_DN8541_c0_g1(PAV79006.1),TRINITY_DN61767_c0_g1(NP_990792.1),TRINITY_DN66037_c0_g1(OHT12728.1),TRINITY_DN39034_c0_g1(XP_020305757.1),TRINITY_DN16466_c1_g1(OZF88587.1),TRINITY_DN11984_c0_g1(XP_024505442.1),TRINITY_DN19742_c0_g1(KHN86726.1),TRINITY_DN23788_c0_g1(NP_505750.1),TRINITY_DN67391_c0_g1(XP_001895018.1),TRINITY_DN56551_c0_g1(VDO06628.1),TRINITY_DN…	0.243194	1	0.453061
GO:0030016	myofibril	CC	10	19	1528	3555	TRINITY_DN5077_c0_g1(VDO31390.1),TRINITY_DN14952_c0_g1(CRZ24661.1),TRINITY_DN44690_c0_g1(BAB31250.1),TRINITY_DN32369_c0_g1(NP_001024052.1),TRINITY_DN63378_c0_g1(NP_506128.1),TRINITY_DN507_c2_g1(XP_024510674.1),TRINITY_DN29545_c0_g1(CDJ83980.1),TRINITY_DN3796_c0_g1(NP_001024052.1),TRINITY_DN5924_c0_g1(XP_013308094.1),TRINITY_DN9422_c0_g1(RCN50987.1)	0.266104	1	0.526316
GO:0030017	sarcomere	CC	10	19	1528	3555	TRINITY_DN63378_c0_g1(NP_506128.1),TRINITY_DN507_c2_g1(XP_024510674.1),TRINITY_DN9422_c0_g1(RCN50987.1),TRINITY_DN5077_c0_g1(VDO31390.1),TRINITY_DN14952_c0_g1(CRZ24661.1),TRINITY_DN32369_c0_g1(NP_001024052.1),TRINITY_DN29545_c0_g1(CDJ83980.1),TRINITY_DN3796_c0_g1(NP_001024052.1),TRINITY_DN5924_c0_g1(XP_013308094.1),TRINITY_DN44690_c0_g1(BAB31250.1)	0.266104	1	0.526316
GO:0048037	cofactor binding	MF	25	52	1528	3555	TRINITY_DN35913_c0_g1(PDM65436.1),TRINITY_DN63937_c0_g1(PAV61613.1),TRINITY_DN12987_c0_g1(EGT47110.1),TRINITY_DN12391_c0_g1(VDM45059.1),TRINITY_DN3348_c0_g1(XP_002631183.1),TRINITY_DN48436_c0_g1(WP_108997687.1),TRINITY_DN8548_c0_g1(CDJ93363.1),TRINITY_DN13556_c1_g1(YP_009114537.1),TRINITY_DN31487_c0_g1(VBB27772.1),TRINITY_DN3864_c0_g1(XP_013291353.1),TRINITY_DN13178_c0_g1(XP_013291353.1),TRINITY_…	0.27091	1	0.480769
GO:0009063	cellular amino acid catabolic process	BP	8	15	1528	3555	TRINITY_DN63071_c0_g1(VDN02636.1),TRINITY_DN14244_c0_g1(XP_024507086.1),TRINITY_DN11134_c0_g1(XP_024509513.1),TRINITY_DN22005_c0_g1(VDM49082.1),TRINITY_DN3260_c0_g1(EGT59403.1),TRINITY_DN25380_c0_g1(EGT59403.1),TRINITY_DN31487_c0_g1(VBB27772.1),TRINITY_DN44186_c0_g1(PDM77779.1)	0.288887	1	0.533333
GO:0005267	potassium channel activity	MF	8	15	1528	3555	TRINITY_DN15039_c0_g1(KHN86198.1),TRINITY_DN14896_c0_g1(EGT49223.1),TRINITY_DN14822_c0_g1(NP_001256594.1),TRINITY_DN5136_c0_g1(VDM08806.1),TRINITY_DN6007_c0_g1(KHN77867.1),TRINITY_DN9456_c0_g1(XP_020306610.1),TRINITY_DN21258_c0_g3(KHN86543.1),TRINITY_DN19763_c0_g1(CDJ91891.1)	0.288887	1	0.533333
GO:0043648	dicarboxylic acid metabolic process	BP	7	13	1528	3555	TRINITY_DN13948_c0_g2(XP_024503933.1),TRINITY_DN65664_c0_g1(ACZ13336.1),TRINITY_DN11134_c0_g1(XP_024509513.1),TRINITY_DN40524_c0_g1(EGT59534.1),TRINITY_DN22005_c0_g1(VDM49082.1),TRINITY_DN22063_c0_g1(EGT59534.1),TRINITY_DN6682_c0_g1(NP_497336.3)	0.301747	1	0.538462
GO:0008509	anion transmembrane transporter activity	MF	7	13	1528	3555	TRINITY_DN15038_c1_g1(XP_002632181.1),TRINITY_DN19010_c0_g1(XP_024500007.1),TRINITY_DN9665_c0_g1(-),TRINITY_DN61351_c0_g1(XP_024500007.1),TRINITY_DN12427_c0_g1(PIC40371.1),TRINITY_DN35599_c0_g1(KIH62831.1),TRINITY_DN44238_c0_g1(PIC28305.1)	0.301747	1	0.538462
GO:0016209	antioxidant activity	MF	7	13	1528	3555	TRINITY_DN636_c4_g1(KHJ96198.1),TRINITY_DN48436_c0_g1(WP_108997687.1),TRINITY_DN8548_c0_g1(CDJ93363.1),TRINITY_DN47157_c0_g1(NP_032246.2),TRINITY_DN286_c0_g1(NP_494777.1),TRINITY_DN8116_c0_g1(AFJ15101.1),TRINITY_DN67572_c0_g1(NP_001011325.1)	0.301747	1	0.538462
GO:0044456	synapse part	CC	7	13	1528	3555	TRINITY_DN4554_c0_g1(XP_024507499.1),TRINITY_DN62617_c0_g1(NP_502791.1),TRINITY_DN4338_c0_g1(XP_013298864.1),TRINITY_DN25144_c0_g1(AXF54067.1),TRINITY_DN7243_c0_g1(XP_002646281.1),TRINITY_DN42313_c0_g1(XP_013298864.1),TRINITY_DN62215_c0_g1(EJW86919.1)	0.301747	1	0.538462
GO:0016054	organic acid catabolic process	BP	12	24	1528	3555	TRINITY_DN67345_c0_g1(XP_003094313.1),TRINITY_DN63071_c0_g1(VDN02636.1),TRINITY_DN14244_c0_g1(XP_024507086.1),TRINITY_DN11134_c0_g1(XP_024509513.1),TRINITY_DN22005_c0_g1(VDM49082.1),TRINITY_DN3260_c0_g1(EGT59403.1),TRINITY_DN25380_c0_g1(EGT59403.1),TRINITY_DN31487_c0_g1(VBB27772.1),TRINITY_DN44186_c0_g1(PDM77779.1),TRINITY_DN61576_c0_g1(VDN59498.1),TRINITY_DN35913_c0_g1(PDM65436.1),TRINITY_DN6393…	0.309924	1	0.5
GO:0046395	carboxylic acid catabolic process	BP	12	24	1528	3555	TRINITY_DN67345_c0_g1(XP_003094313.1),TRINITY_DN63071_c0_g1(VDN02636.1),TRINITY_DN14244_c0_g1(XP_024507086.1),TRINITY_DN11134_c0_g1(XP_024509513.1),TRINITY_DN22005_c0_g1(VDM49082.1),TRINITY_DN3260_c0_g1(EGT59403.1),TRINITY_DN25380_c0_g1(EGT59403.1),TRINITY_DN31487_c0_g1(VBB27772.1),TRINITY_DN44186_c0_g1(PDM77779.1),TRINITY_DN61576_c0_g1(VDN59498.1),TRINITY_DN35913_c0_g1(PDM65436.1),TRINITY_DN6393…	0.309924	1	0.5
GO:0008652	cellular amino acid biosynthetic process	BP	6	11	1528	3555	TRINITY_DN38689_c0_g1(XP_024509132.1),TRINITY_DN34406_c0_g1(XP_024502404.1),TRINITY_DN51416_c0_g1(KHN72856.1),TRINITY_DN63447_c0_g1(PDM65953.1),TRINITY_DN2417_c0_g1(NP_495261.1),TRINITY_DN30997_c0_g1(KHN79549.1)	0.315864	1	0.545455
GO:0009266	response to temperature stimulus	BP	6	11	1528	3555	TRINITY_DN1641_c10_g1(VDM44869.1),TRINITY_DN11654_c0_g1(VDM44869.1),TRINITY_DN25144_c0_g1(AXF54067.1),TRINITY_DN11353_c0_g1(PAV76412.1),TRINITY_DN18826_c0_g1(PAV63096.1),TRINITY_DN5450_c0_g2(PIC34921.1)	0.315864	1	0.545455
GO:0043050	pharyngeal pumping	BP	6	11	1528	3555	TRINITY_DN681_c0_g1(EGT55694.1),TRINITY_DN4338_c0_g1(XP_013298864.1),TRINITY_DN26537_c0_g1(XP_024504728.1),TRINITY_DN8699_c2_g1(XP_024502267.1),TRINITY_DN42313_c0_g1(XP_013298864.1),TRINITY_DN3348_c0_g1(XP_002631183.1)	0.315864	1	0.545455
GO:0019897	extrinsic component of plasma membrane	CC	6	11	1528	3555	TRINITY_DN44690_c0_g1(BAB31250.1),TRINITY_DN30496_c0_g1(XP_013308558.1),TRINITY_DN30380_c0_g1(NP_005424.1),TRINITY_DN1402_c0_g1(VDM55297.1),TRINITY_DN43687_c0_g1(XP_024507893.1),TRINITY_DN26537_c0_g1(XP_024504728.1)	0.315864	1	0.545455
GO:0016746	transferase activity, transferring acyl groups	MF	16	33	1528	3555	TRINITY_DN21691_c0_g1(CDP97001.1),TRINITY_DN47365_c0_g1(XP_024502289.1),TRINITY_DN31487_c0_g1(VBB27772.1),TRINITY_DN56965_c0_g1(ACZ13342.1),TRINITY_DN4996_c0_g1(EYC23922.1),TRINITY_DN712_c0_g1(EYC23922.1),TRINITY_DN58450_c0_g1(AFL48196.1),TRINITY_DN61604_c0_g1(NP_001106444.1),TRINITY_DN59646_c0_g1(EYB88854.1),TRINITY_DN2882_c0_g1(XP_024498981.1),TRINITY_DN67364_c0_g1(XP_001899675.1),TRINITY_DN588…	0.319022	1	0.484848
GO:0009408	response to heat	BP	5	9	1528	3555	TRINITY_DN1641_c10_g1(VDM44869.1),TRINITY_DN11654_c0_g1(VDM44869.1),TRINITY_DN25144_c0_g1(AXF54067.1),TRINITY_DN11353_c0_g1(PAV76412.1),TRINITY_DN18826_c0_g1(PAV63096.1)	0.331562	1	0.555556
GO:0034329	cell junction assembly	BP	5	9	1528	3555	TRINITY_DN44690_c0_g1(BAB31250.1),TRINITY_DN14758_c0_g1(NP_001254443.1),TRINITY_DN48589_c0_g1(VDN01192.1),TRINITY_DN4900_c0_g1(XP_003116776.1),TRINITY_DN5590_c0_g3(PDM84903.1)	0.331562	1	0.555556
GO:0043051	regulation of pharyngeal pumping	BP	5	9	1528	3555	TRINITY_DN681_c0_g1(EGT55694.1),TRINITY_DN4338_c0_g1(XP_013298864.1),TRINITY_DN26537_c0_g1(XP_024504728.1),TRINITY_DN8699_c2_g1(XP_024502267.1),TRINITY_DN42313_c0_g1(XP_013298864.1)	0.331562	1	0.555556
GO:0072527	pyrimidine-containing compound metabolic process	BP	5	9	1528	3555	TRINITY_DN21587_c0_g1(NP_501797.1),TRINITY_DN1057_c0_g1(PAV84695.1),TRINITY_DN2417_c0_g1(NP_495261.1),TRINITY_DN12694_c0_g1(XP_024505137.1),TRINITY_DN56960_c0_g1(XP_024508082.1)	0.331562	1	0.555556
GO:1903998	regulation of eating behavior	BP	5	9	1528	3555	TRINITY_DN681_c0_g1(EGT55694.1),TRINITY_DN4338_c0_g1(XP_013298864.1),TRINITY_DN26537_c0_g1(XP_024504728.1),TRINITY_DN8699_c2_g1(XP_024502267.1),TRINITY_DN42313_c0_g1(XP_013298864.1)	0.331562	1	0.555556
GO:0031683	G-protein beta/gamma-subunit complex binding	MF	5	9	1528	3555	TRINITY_DN1402_c0_g1(VDM55297.1),TRINITY_DN14512_c1_g1(XP_024504728.1),TRINITY_DN131_c0_g2(AAK54043.1),TRINITY_DN26537_c0_g1(XP_024504728.1),TRINITY_DN7033_c0_g1(CDQ02357.1)	0.331562	1	0.555556
GO:0007267	cell-cell signaling	BP	15	31	1528	3555	TRINITY_DN26537_c0_g1(XP_024504728.1),TRINITY_DN4338_c0_g1(XP_013298864.1),TRINITY_DN54286_c0_g1(CDJ81904.1),TRINITY_DN42313_c0_g1(XP_013298864.1),TRINITY_DN3533_c0_g1(XP_003110478.1),TRINITY_DN44690_c0_g1(BAB31250.1),TRINITY_DN7894_c0_g1(VDN50724.1),TRINITY_DN16195_c0_g1(VDM38282.1),TRINITY_DN7301_c0_g1(NP_506269.1),TRINITY_DN28171_c0_g1(XP_013298864.1),TRINITY_DN4294_c0_g1(NP_001023020.1),TRINI…	0.332006	1	0.483871
GO:0007568	aging	BP	15	31	1528	3555	TRINITY_DN57742_c0_g1(ABF47219.1),TRINITY_DN24836_c0_g1(NP_001125077.1),TRINITY_DN681_c0_g1(EGT55694.1),TRINITY_DN716_c1_g1(NP_001256725.1),TRINITY_DN5815_c0_g1(PAV78171.1),TRINITY_DN1641_c10_g1(VDM44869.1),TRINITY_DN64668_c0_g1(OZF82982.1),TRINITY_DN11654_c0_g1(VDM44869.1),TRINITY_DN11353_c0_g1(PAV76412.1),TRINITY_DN18826_c0_g1(PAV63096.1),TRINITY_DN40357_c0_g2(NP_492613.1),TRINITY_DN58747_c0_g1…	0.332006	1	0.483871
GO:0015079	potassium ion transmembrane transporter activity	MF	10	20	1528	3555	TRINITY_DN6007_c0_g1(KHN77867.1),TRINITY_DN15039_c0_g1(KHN86198.1),TRINITY_DN9456_c0_g1(XP_020306610.1),TRINITY_DN21258_c0_g3(KHN86543.1),TRINITY_DN14896_c0_g1(EGT49223.1),TRINITY_DN14822_c0_g1(NP_001256594.1),TRINITY_DN19763_c0_g1(CDJ91891.1),TRINITY_DN5136_c0_g1(VDM08806.1),TRINITY_DN7301_c0_g1(NP_506269.1),TRINITY_DN45996_c0_g1(XP_024502753.1)	0.338435	1	0.5
GO:0051536	iron-sulfur cluster binding	MF	10	20	1528	3555	TRINITY_DN62701_c0_g1(OZF98501.1),TRINITY_DN10534_c0_g1(XP_024503821.1),TRINITY_DN59213_c0_g1(XP_013303767.1),TRINITY_DN3348_c0_g1(XP_002631183.1),TRINITY_DN37545_c0_g1(EGT57923.1),TRINITY_DN10884_c0_g1(XP_002639719.1),TRINITY_DN61438_c0_g1(VDM44942.1),TRINITY_DN3619_c0_g1(XP_024502158.1),TRINITY_DN26631_c0_g1(XP_002643033.1),TRINITY_DN64602_c0_g1(RUS75508.1)	0.338435	1	0.5
GO:0051540	metal cluster binding	MF	10	20	1528	3555	TRINITY_DN10534_c0_g1(XP_024503821.1),TRINITY_DN62701_c0_g1(OZF98501.1),TRINITY_DN37545_c0_g1(EGT57923.1),TRINITY_DN10884_c0_g1(XP_002639719.1),TRINITY_DN59213_c0_g1(XP_013303767.1),TRINITY_DN61438_c0_g1(VDM44942.1),TRINITY_DN3619_c0_g1(XP_024502158.1),TRINITY_DN26631_c0_g1(XP_002643033.1),TRINITY_DN64602_c0_g1(RUS75508.1),TRINITY_DN3348_c0_g1(XP_002631183.1)	0.338435	1	0.5
GO:0007610	behavior	BP	18	38	1528	3555	TRINITY_DN7677_c0_g1(NP_001024578.1),TRINITY_DN54286_c0_g1(CDJ81904.1),TRINITY_DN2396_c0_g1(CRZ24607.1),TRINITY_DN13077_c0_g1(CDJ81573.1),TRINITY_DN5137_c0_g1(VDM41187.1),TRINITY_DN66906_c0_g1(NP_501793.1),TRINITY_DN25144_c0_g1(AXF54067.1),TRINITY_DN65492_c0_g1(VDN05945.1),TRINITY_DN681_c0_g1(EGT55694.1),TRINITY_DN4338_c0_g1(XP_013298864.1),TRINITY_DN26537_c0_g1(XP_024504728.1),TRINITY_DN8699_c2_…	0.348184	1	0.473684
GO:0007635	chemosensory behavior	BP	4	7	1528	3555	TRINITY_DN13077_c0_g1(CDJ81573.1),TRINITY_DN4640_c0_g1(API61679.1),TRINITY_DN54286_c0_g1(CDJ81904.1),TRINITY_DN26537_c0_g1(XP_024504728.1)	0.349342	1	0.571429
GO:0009100	glycoprotein metabolic process	BP	4	7	1528	3555	TRINITY_DN44690_c0_g1(BAB31250.1),TRINITY_DN62611_c0_g1(PAV82965.1),TRINITY_DN53033_c0_g2(PAV79656.1),TRINITY_DN23789_c0_g1(KHN84857.1)	0.349342	1	0.571429
GO:0009101	glycoprotein biosynthetic process	BP	4	7	1528	3555	TRINITY_DN62611_c0_g1(PAV82965.1),TRINITY_DN53033_c0_g2(PAV79656.1),TRINITY_DN23789_c0_g1(KHN84857.1),TRINITY_DN44690_c0_g1(BAB31250.1)	0.349342	1	0.571429
GO:0018208	peptidyl-proline modification	BP	4	7	1528	3555	TRINITY_DN61767_c0_g1(NP_990792.1),TRINITY_DN66037_c0_g1(OHT12728.1),TRINITY_DN39034_c0_g1(XP_020305757.1),TRINITY_DN13614_c0_g1(CDJ94517.1)	0.349342	1	0.571429
GO:0019915	lipid storage	BP	4	7	1528	3555	TRINITY_DN681_c0_g1(EGT55694.1),TRINITY_DN61576_c0_g1(VDN59498.1),TRINITY_DN64668_c0_g1(OZF82982.1),TRINITY_DN3348_c0_g1(XP_002631183.1)	0.349342	1	0.571429
GO:0030004	cellular monovalent inorganic cation homeostasis	BP	4	7	1528	3555	TRINITY_DN7301_c0_g1(NP_506269.1),TRINITY_DN8236_c0_g1(XP_003112862.1),TRINITY_DN7745_c0_g2(PDM81990.1),TRINITY_DN65492_c0_g1(VDN05945.1)	0.349342	1	0.571429
GO:0035966	response to topologically incorrect protein	BP	4	7	1528	3555	TRINITY_DN1641_c10_g1(VDM44869.1),TRINITY_DN11654_c0_g1(VDM44869.1),TRINITY_DN7393_c0_g1(XP_024506962.1),TRINITY_DN30396_c0_g1(BAD92023.1)	0.349342	1	0.571429
GO:0048193	Golgi vesicle transport	BP	4	7	1528	3555	TRINITY_DN47531_c0_g1(VDK44790.1),TRINITY_DN55826_c0_g1(XP_001895584.1),TRINITY_DN26659_c0_g1(XP_003147995.1),TRINITY_DN25989_c0_g2(VDK62981.1)	0.349342	1	0.571429
GO:0015081	sodium ion transmembrane transporter activity	MF	4	7	1528	3555	TRINITY_DN40994_c0_g1(XP_002643554.1),TRINITY_DN7301_c0_g1(NP_506269.1),TRINITY_DN45996_c0_g1(XP_024502753.1),TRINITY_DN681_c0_g1(EGT55694.1)	0.349342	1	0.571429
GO:0016879	ligase activity, forming carbon-nitrogen bonds	MF	4	7	1528	3555	TRINITY_DN34406_c0_g1(XP_024502404.1),TRINITY_DN51416_c0_g1(KHN72856.1),TRINITY_DN63447_c0_g1(PDM65953.1),TRINITY_DN45988_c0_g1(CDJ84811.1)	0.349342	1	0.571429
GO:0001882	nucleoside binding	MF	37	81	1528	3555	TRINITY_DN61293_c0_g1(VDN58142.1),TRINITY_DN384_c0_g1(XP_024504899.1),TRINITY_DN384_c0_g2(XP_024504899.1),TRINITY_DN48069_c0_g1(XP_024504899.1),TRINITY_DN28420_c0_g1(XP_024500235.1),TRINITY_DN3702_c1_g1(XP_024502584.1),TRINITY_DN45483_c0_g1(VDP77832.1),TRINITY_DN64654_c0_g1(XP_003139224.1),TRINITY_DN60170_c0_g1(XP_013304218.1),TRINITY_DN3543_c0_g1(KHN73161.1),TRINITY_DN55826_c0_g1(XP_001895584.1)…	0.349544	1	0.45679
GO:0001883	purine nucleoside binding	MF	37	81	1528	3555	TRINITY_DN28420_c0_g1(XP_024500235.1),TRINITY_DN3702_c1_g1(XP_024502584.1),TRINITY_DN45483_c0_g1(VDP77832.1),TRINITY_DN64654_c0_g1(XP_003139224.1),TRINITY_DN60170_c0_g1(XP_013304218.1),TRINITY_DN3543_c0_g1(KHN73161.1),TRINITY_DN55826_c0_g1(XP_001895584.1),TRINITY_DN61359_c0_g1(VDN04749.1),TRINITY_DN36169_c0_g1(CEO97156.1),TRINITY_DN1402_c0_g1(VDM55297.1),TRINITY_DN25712_c0_g2(PNF31663.1),TRINITY_…	0.349544	1	0.45679
GO:0032549	ribonucleoside binding	MF	37	81	1528	3555	TRINITY_DN28420_c0_g1(XP_024500235.1),TRINITY_DN3702_c1_g1(XP_024502584.1),TRINITY_DN45483_c0_g1(VDP77832.1),TRINITY_DN64654_c0_g1(XP_003139224.1),TRINITY_DN60170_c0_g1(XP_013304218.1),TRINITY_DN3543_c0_g1(KHN73161.1),TRINITY_DN55826_c0_g1(XP_001895584.1),TRINITY_DN61359_c0_g1(VDN04749.1),TRINITY_DN36169_c0_g1(CEO97156.1),TRINITY_DN1402_c0_g1(VDM55297.1),TRINITY_DN25712_c0_g2(PNF31663.1),TRINITY_…	0.349544	1	0.45679
GO:0032550	purine ribonucleoside binding	MF	37	81	1528	3555	TRINITY_DN28420_c0_g1(XP_024500235.1),TRINITY_DN3702_c1_g1(XP_024502584.1),TRINITY_DN45483_c0_g1(VDP77832.1),TRINITY_DN64654_c0_g1(XP_003139224.1),TRINITY_DN60170_c0_g1(XP_013304218.1),TRINITY_DN3543_c0_g1(KHN73161.1),TRINITY_DN55826_c0_g1(XP_001895584.1),TRINITY_DN61359_c0_g1(VDN04749.1),TRINITY_DN36169_c0_g1(CEO97156.1),TRINITY_DN1402_c0_g1(VDM55297.1),TRINITY_DN25712_c0_g2(PNF31663.1),TRINITY_…	0.349544	1	0.45679
GO:0015711	organic anion transport	BP	9	18	1528	3555	TRINITY_DN19010_c0_g1(XP_024500007.1),TRINITY_DN12427_c0_g1(PIC40371.1),TRINITY_DN60224_c0_g1(EYC06322.1),TRINITY_DN9665_c0_g1(-),TRINITY_DN61351_c0_g1(XP_024500007.1),TRINITY_DN35599_c0_g1(KIH62831.1),TRINITY_DN681_c0_g1(EGT55694.1),TRINITY_DN36833_c0_g1(KHN81483.1),TRINITY_DN66883_c0_g1(XP_001896963.1)	0.354723	1	0.5
GO:0043292	contractile fiber	CC	13	27	1528	3555	TRINITY_DN5077_c0_g1(VDO31390.1),TRINITY_DN14952_c0_g1(CRZ24661.1),TRINITY_DN44690_c0_g1(BAB31250.1),TRINITY_DN32369_c0_g1(NP_001024052.1),TRINITY_DN63378_c0_g1(NP_506128.1),TRINITY_DN507_c2_g1(XP_024510674.1),TRINITY_DN29545_c0_g1(CDJ83980.1),TRINITY_DN3796_c0_g1(NP_001024052.1),TRINITY_DN5924_c0_g1(XP_013308094.1),TRINITY_DN9422_c0_g1(RCN50987.1),TRINITY_DN3833_c0_g1(NP_001263722.1),TRINITY_DN2…	0.360817	1	0.481481
GO:0044449	contractile fiber part	CC	13	27	1528	3555	TRINITY_DN507_c2_g1(XP_024510674.1),TRINITY_DN9422_c0_g1(RCN50987.1),TRINITY_DN5077_c0_g1(VDO31390.1),TRINITY_DN14952_c0_g1(CRZ24661.1),TRINITY_DN44690_c0_g1(BAB31250.1),TRINITY_DN32369_c0_g1(NP_001024052.1),TRINITY_DN63378_c0_g1(NP_506128.1),TRINITY_DN29545_c0_g1(CDJ83980.1),TRINITY_DN3796_c0_g1(NP_001024052.1),TRINITY_DN5924_c0_g1(XP_013308094.1),TRINITY_DN3833_c0_g1(NP_001263722.1),TRINITY_DN2…	0.360817	1	0.481481
GO:0006206	pyrimidine nucleobase metabolic process	BP	3	5	1528	3555	TRINITY_DN21587_c0_g1(NP_501797.1),TRINITY_DN1057_c0_g1(PAV84695.1),TRINITY_DN2417_c0_g1(NP_495261.1)	0.370054	1	0.6
GO:0006486	protein glycosylation	BP	3	5	1528	3555	TRINITY_DN53033_c0_g2(PAV79656.1),TRINITY_DN62611_c0_g1(PAV82965.1),TRINITY_DN23789_c0_g1(KHN84857.1)	0.370054	1	0.6
GO:0009112	nucleobase metabolic process	BP	3	5	1528	3555	TRINITY_DN21587_c0_g1(NP_501797.1),TRINITY_DN1057_c0_g1(PAV84695.1),TRINITY_DN2417_c0_g1(NP_495261.1)	0.370054	1	0.6
GO:0010927	cellular component assembly involved in morphogenesis	BP	3	5	1528	3555	TRINITY_DN29545_c0_g1(CDJ83980.1),TRINITY_DN14952_c0_g1(CRZ24661.1),TRINITY_DN14758_c0_g1(NP_001254443.1)	0.370054	1	0.6
GO:0016079	synaptic vesicle exocytosis	BP	3	5	1528	3555	TRINITY_DN4338_c0_g1(XP_013298864.1),TRINITY_DN54286_c0_g1(CDJ81904.1),TRINITY_DN42313_c0_g1(XP_013298864.1)	0.370054	1	0.6
GO:0021700	developmental maturation	BP	3	5	1528	3555	TRINITY_DN8832_c0_g1(NP_740964.1),TRINITY_DN44690_c0_g1(BAB31250.1),TRINITY_DN65492_c0_g1(VDN05945.1)	0.370054	1	0.6
GO:0030239	myofibril assembly	BP	3	5	1528	3555	TRINITY_DN29545_c0_g1(CDJ83980.1),TRINITY_DN14952_c0_g1(CRZ24661.1),TRINITY_DN14758_c0_g1(NP_001254443.1)	0.370054	1	0.6
GO:0035418	protein localization to synapse	BP	3	5	1528	3555	TRINITY_DN26537_c0_g1(XP_024504728.1),TRINITY_DN62215_c0_g1(EJW86919.1),TRINITY_DN4900_c0_g1(XP_003116776.1)	0.370054	1	0.6
GO:0040039	inductive cell migration	BP	3	5	1528	3555	TRINITY_DN5590_c0_g3(PDM84903.1),TRINITY_DN48589_c0_g1(VDN01192.1),TRINITY_DN3348_c0_g1(XP_002631183.1)	0.370054	1	0.6
GO:0042335	cuticle development	BP	3	5	1528	3555	TRINITY_DN53277_c0_g1(PAV60245.1),TRINITY_DN286_c0_g1(NP_494777.1),TRINITY_DN57403_c0_g1(KHN83833.1)	0.370054	1	0.6
GO:0042737	drug catabolic process	BP	3	5	1528	3555	TRINITY_DN63071_c0_g1(VDN02636.1),TRINITY_DN14244_c0_g1(XP_024507086.1),TRINITY_DN2417_c0_g1(NP_495261.1)	0.370054	1	0.6
GO:0043413	macromolecule glycosylation	BP	3	5	1528	3555	TRINITY_DN62611_c0_g1(PAV82965.1),TRINITY_DN53033_c0_g2(PAV79656.1),TRINITY_DN23789_c0_g1(KHN84857.1)	0.370054	1	0.6
GO:0055002	striated muscle cell development	BP	3	5	1528	3555	TRINITY_DN29545_c0_g1(CDJ83980.1),TRINITY_DN14952_c0_g1(CRZ24661.1),TRINITY_DN14758_c0_g1(NP_001254443.1)	0.370054	1	0.6
GO:0070085	glycosylation	BP	3	5	1528	3555	TRINITY_DN62611_c0_g1(PAV82965.1),TRINITY_DN53033_c0_g2(PAV79656.1),TRINITY_DN23789_c0_g1(KHN84857.1)	0.370054	1	0.6
GO:1902414	protein localization to cell junction	BP	3	5	1528	3555	TRINITY_DN4900_c0_g1(XP_003116776.1),TRINITY_DN62215_c0_g1(EJW86919.1),TRINITY_DN26537_c0_g1(XP_024504728.1)	0.370054	1	0.6
GO:0050660	flavin adenine dinucleotide binding	MF	3	5	1528	3555	TRINITY_DN35913_c0_g1(PDM65436.1),TRINITY_DN63937_c0_g1(PAV61613.1),TRINITY_DN38578_c0_g1(PDM78076.1)	0.370054	1	0.6
GO:0098960	postsynaptic neurotransmitter receptor activity	MF	3	5	1528	3555	TRINITY_DN25600_c0_g1(PDM80614.1),TRINITY_DN7677_c0_g1(NP_001024578.1),TRINITY_DN6283_c0_g1(NP_001256671.1)	0.370054	1	0.6
GO:0005581	collagen trimer	CC	3	5	1528	3555	TRINITY_DN7146_c0_g2(KHJ97025.1),TRINITY_DN7146_c1_g1(KHJ97025.1),TRINITY_DN46640_c0_g1(XP_024506138.1)	0.370054	1	0.6
GO:0005921	gap junction	CC	3	5	1528	3555	TRINITY_DN34283_c0_g1(KHN83523.1),TRINITY_DN2667_c0_g1(XP_024499961.1),TRINITY_DN16674_c0_g1(CDJ82009.1)	0.370054	1	0.6
GO:0030684	preribosome	CC	3	5	1528	3555	TRINITY_DN67350_c0_g1(KIH65563.1),TRINITY_DN1721_c0_g1(XP_013304245.1),TRINITY_DN56236_c0_g1(XP_003117368.1)	0.370054	1	0.6
GO:0033179	proton-transporting V-type ATPase, V0 domain	CC	3	5	1528	3555	TRINITY_DN8236_c0_g1(XP_003112862.1),TRINITY_DN7745_c0_g2(PDM81990.1),TRINITY_DN63775_c0_g1(XP_003112963.1)	0.370054	1	0.6
GO:0036379	myofilament	CC	3	5	1528	3555	TRINITY_DN63378_c0_g1(NP_506128.1),TRINITY_DN507_c2_g1(XP_024510674.1),TRINITY_DN9422_c0_g1(RCN50987.1)	0.370054	1	0.6
GO:0098802	plasma membrane receptor complex	CC	3	5	1528	3555	TRINITY_DN32369_c0_g1(NP_001024052.1),TRINITY_DN3796_c0_g1(NP_001024052.1),TRINITY_DN25600_c0_g1(PDM80614.1)	0.370054	1	0.6
GO:0000502	proteasome complex	CC	8	16	1528	3555	TRINITY_DN11984_c0_g1(XP_024505442.1),TRINITY_DN19742_c0_g1(KHN86726.1),TRINITY_DN23788_c0_g1(NP_505750.1),TRINITY_DN67391_c0_g1(XP_001895018.1),TRINITY_DN56551_c0_g1(VDO06628.1),TRINITY_DN21016_c0_g1(VDM10778.1),TRINITY_DN7167_c0_g1(PDM67157.1),TRINITY_DN58769_c0_g1(VDM91528.1)	0.372762	1	0.5
GO:1905368	peptidase complex	CC	8	16	1528	3555	TRINITY_DN11984_c0_g1(XP_024505442.1),TRINITY_DN58769_c0_g1(VDM91528.1),TRINITY_DN19742_c0_g1(KHN86726.1),TRINITY_DN23788_c0_g1(NP_505750.1),TRINITY_DN67391_c0_g1(XP_001895018.1),TRINITY_DN56551_c0_g1(VDO06628.1),TRINITY_DN7167_c0_g1(PDM67157.1),TRINITY_DN21016_c0_g1(VDM10778.1)	0.372762	1	0.5
GO:1905369	endopeptidase complex	CC	8	16	1528	3555	TRINITY_DN11984_c0_g1(XP_024505442.1),TRINITY_DN58769_c0_g1(VDM91528.1),TRINITY_DN19742_c0_g1(KHN86726.1),TRINITY_DN23788_c0_g1(NP_505750.1),TRINITY_DN67391_c0_g1(XP_001895018.1),TRINITY_DN56551_c0_g1(VDO06628.1),TRINITY_DN7167_c0_g1(PDM67157.1),TRINITY_DN21016_c0_g1(VDM10778.1)	0.372762	1	0.5
GO:0007186	G protein-coupled receptor signaling pathway	BP	15	32	1528	3555	TRINITY_DN7677_c0_g1(NP_001024578.1),TRINITY_DN1402_c0_g1(VDM55297.1),TRINITY_DN5137_c0_g1(VDM41187.1),TRINITY_DN131_c0_g2(AAK54043.1),TRINITY_DN18757_c0_g1(KHN76453.1),TRINITY_DN716_c1_g1(NP_001256725.1),TRINITY_DN26537_c0_g1(XP_024504728.1),TRINITY_DN54286_c0_g1(CDJ81904.1),TRINITY_DN30496_c0_g1(XP_013308558.1),TRINITY_DN14512_c1_g1(XP_024504728.1),TRINITY_DN6479_c0_g1(KHN77688.1),TRINITY_DN131…	0.3918	1	0.46875
GO:0010171	body morphogenesis	BP	7	14	1528	3555	TRINITY_DN4900_c0_g1(XP_003116776.1),TRINITY_DN32369_c0_g1(NP_001024052.1),TRINITY_DN3796_c0_g1(NP_001024052.1),TRINITY_DN48589_c0_g1(VDN01192.1),TRINITY_DN7243_c0_g1(XP_002646281.1),TRINITY_DN286_c0_g1(NP_494777.1),TRINITY_DN7301_c0_g1(NP_506269.1)	0.393001	1	0.5
GO:1990204	oxidoreductase complex	CC	7	14	1528	3555	TRINITY_DN10884_c0_g1(XP_002639719.1),TRINITY_DN3348_c0_g1(XP_002631183.1),TRINITY_DN63071_c0_g1(VDN02636.1),TRINITY_DN14244_c0_g1(XP_024507086.1),TRINITY_DN57492_c0_g1(XP_002634170.1),TRINITY_DN63109_c0_g1(PAV57222.1),TRINITY_DN15047_c0_g1(XP_002641307.1)	0.393001	1	0.5
GO:0006221	pyrimidine nucleotide biosynthetic process	BP	2	3	1528	3555	TRINITY_DN12694_c0_g1(XP_024505137.1),TRINITY_DN56960_c0_g1(XP_024508082.1)	0.395388	1	0.666667
GO:0006367	transcription initiation from RNA polymerase II promoter	BP	2	3	1528	3555	TRINITY_DN7167_c0_g1(PDM67157.1),TRINITY_DN60515_c0_g1(EGT41913.1)	0.395388	1	0.666667
GO:0006546	glycine catabolic process	BP	2	3	1528	3555	TRINITY_DN63071_c0_g1(VDN02636.1),TRINITY_DN14244_c0_g1(XP_024507086.1)	0.395388	1	0.666667
GO:0006801	superoxide metabolic process	BP	2	3	1528	3555	TRINITY_DN30396_c0_g1(BAD92023.1),TRINITY_DN34353_c0_g1(CAA30894.1)	0.395388	1	0.666667
GO:0007034	vacuolar transport	BP	2	3	1528	3555	TRINITY_DN14615_c0_g1(XP_003113412.1),TRINITY_DN62617_c0_g1(NP_502791.1)	0.395388	1	0.666667
GO:0007041	lysosomal transport	BP	2	3	1528	3555	TRINITY_DN14615_c0_g1(XP_003113412.1),TRINITY_DN62617_c0_g1(NP_502791.1)	0.395388	1	0.666667
GO:0007044	cell-substrate junction assembly	BP	2	3	1528	3555	TRINITY_DN14758_c0_g1(NP_001254443.1),TRINITY_DN48589_c0_g1(VDN01192.1)	0.395388	1	0.666667
GO:0007200	phospholipase C-activating G protein-coupled receptor signaling pathway	BP	2	3	1528	3555	TRINITY_DN26537_c0_g1(XP_024504728.1),TRINITY_DN716_c1_g1(NP_001256725.1)	0.395388	1	0.666667
GO:0007212	dopamine receptor signaling pathway	BP	2	3	1528	3555	TRINITY_DN7677_c0_g1(NP_001024578.1),TRINITY_DN26537_c0_g1(XP_024504728.1)	0.395388	1	0.666667
GO:0007416	synapse assembly	BP	2	3	1528	3555	TRINITY_DN4900_c0_g1(XP_003116776.1),TRINITY_DN5590_c0_g3(PDM84903.1)	0.395388	1	0.666667
GO:0008333	endosome to lysosome transport	BP	2	3	1528	3555	TRINITY_DN14615_c0_g1(XP_003113412.1),TRINITY_DN62617_c0_g1(NP_502791.1)	0.395388	1	0.666667
GO:0008643	carbohydrate transport	BP	2	3	1528	3555	TRINITY_DN30396_c0_g1(BAD92023.1),TRINITY_DN7572_c0_g1(NP_508515.2)	0.395388	1	0.666667
GO:0009071	serine family amino acid catabolic process	BP	2	3	1528	3555	TRINITY_DN63071_c0_g1(VDN02636.1),TRINITY_DN14244_c0_g1(XP_024507086.1)	0.395388	1	0.666667
GO:0009994	oocyte differentiation	BP	2	3	1528	3555	TRINITY_DN8832_c0_g1(NP_740964.1),TRINITY_DN44690_c0_g1(BAB31250.1)	0.395388	1	0.666667
GO:0010248	establishment or maintenance of transmembrane electrochemical gradient	BP	2	3	1528	3555	TRINITY_DN7301_c0_g1(NP_506269.1),TRINITY_DN45996_c0_g1(XP_024502753.1)	0.395388	1	0.666667
GO:0010940	positive regulation of necrotic cell death	BP	2	3	1528	3555	TRINITY_DN5077_c0_g1(VDO31390.1),TRINITY_DN62215_c0_g1(EJW86919.1)	0.395388	1	0.666667
GO:0015718	monocarboxylic acid transport	BP	2	3	1528	3555	TRINITY_DN60224_c0_g1(EYC06322.1),TRINITY_DN681_c0_g1(EGT55694.1)	0.395388	1	0.666667
GO:0016050	vesicle organization	BP	2	3	1528	3555	TRINITY_DN14615_c0_g1(XP_003113412.1),TRINITY_DN65492_c0_g1(VDN05945.1)	0.395388	1	0.666667
GO:0016331	morphogenesis of embryonic epithelium	BP	2	3	1528	3555	TRINITY_DN44690_c0_g1(BAB31250.1),TRINITY_DN64648_c0_g1(KHN76254.1)	0.395388	1	0.666667
GO:0017157	regulation of exocytosis	BP	2	3	1528	3555	TRINITY_DN4554_c0_g1(XP_024507499.1),TRINITY_DN5243_c0_g1(XP_003142154.1)	0.395388	1	0.666667
GO:0030149	sphingolipid catabolic process	BP	2	3	1528	3555	TRINITY_DN6865_c0_g1(PDM73357.1),TRINITY_DN15557_c0_g1(XP_024509963.1)	0.395388	1	0.666667
GO:0030433	ubiquitin-dependent ERAD pathway	BP	2	3	1528	3555	TRINITY_DN30396_c0_g1(BAD92023.1),TRINITY_DN7167_c0_g1(PDM67157.1)	0.395388	1	0.666667
GO:0030902	hindbrain development	BP	2	3	1528	3555	TRINITY_DN57742_c0_g1(ABF47219.1),TRINITY_DN44690_c0_g1(BAB31250.1)	0.395388	1	0.666667
GO:0031033	myosin filament organization	BP	2	3	1528	3555	TRINITY_DN29545_c0_g1(CDJ83980.1),TRINITY_DN14952_c0_g1(CRZ24661.1)	0.395388	1	0.666667
GO:0031034	myosin filament assembly	BP	2	3	1528	3555	TRINITY_DN29545_c0_g1(CDJ83980.1),TRINITY_DN14952_c0_g1(CRZ24661.1)	0.395388	1	0.666667
GO:0031581	hemidesmosome assembly	BP	2	3	1528	3555	TRINITY_DN14758_c0_g1(NP_001254443.1),TRINITY_DN48589_c0_g1(VDN01192.1)	0.395388	1	0.666667
GO:0031960	response to corticosteroid	BP	2	3	1528	3555	TRINITY_DN13897_c0_g1(NP_038529.1),TRINITY_DN34353_c0_g1(CAA30894.1)	0.395388	1	0.666667
GO:0033108	mitochondrial respiratory chain complex assembly	BP	2	3	1528	3555	TRINITY_DN17143_c0_g1(PIC44685.1),TRINITY_DN3348_c0_g1(XP_002631183.1)	0.395388	1	0.666667
GO:0036503	ERAD pathway	BP	2	3	1528	3555	TRINITY_DN30396_c0_g1(BAD92023.1),TRINITY_DN7167_c0_g1(PDM67157.1)	0.395388	1	0.666667
[truncated: 2,973 more rows]

## Sheet: A1_vs_CK.DEG_KEGG_enriched
A1_vs_CK.DEG_KEGG_enriched_result
[truncated: 347 more rows]
