# Supplementary material for: Discovery of 1,2,4-Oxadiazole Derivatives Containing Haloalkyl as Potential Acetylcholine Receptor Nematicides
Source: Int J Mol Sci. 2023 Mar 17;24(6):5773. doi: 10.3390/ijms24065773 (PMC10058719; doi:10.3390/ijms24065773)
Supplement: Supplementary file 1 [file ijms-24-05773-s001.zip › Supporting Information Table S3.xlsx]

## Sheet: A1_vs_CK.DEG_KEGG_enriched_resu
KEGG analyzed of differentially expressed genes
ID	Description	Test	TestAll	Ref	RefAll	Pvalue	FDR	richFactor	Gene_id	KEGG_id	URL
ko04725	Cholinergic synapse	951	4273	1550	10577	1.0622e-72	3.17597e-70	0.613548	TRINITY_DN9374_c0_g1(CRZ21696.1)|TRINITY_DN9374_c0_g1(CRZ21696.1)|TRINITY_DN9374_c0_g1(CRZ21696.1)|TRINITY_DN9374_c0_g1(CRZ21696.1)|TRINITY_DN9374_c0_g1(CRZ21696.1)|TRINITY_DN51537_c0_g1(CDJ84774.1)|TRINITY_DN51537_c0_g1(CDJ84774.1)|TRINITY_DN51537_c0_g1(CDJ84774.1)|TRINITY_DN51537_c0_g1(CDJ84774.1)|TRINITY_DN4336_c0_g2(VDM51595.1)|TRINITY_DN24945_c0_g1(XP_024499702.1)|TRINITY_DN24945_c0_g1(XP_02…
ko00980	Metabolism of xenobiotics by cytochrome P450	482	4273	685	10577	1.7934e-60	2.68113e-58	0.70365	TRINITY_DN3000_c2_g1(PAV80071.1)|TRINITY_DN21263_c1_g1(AJH66211.1)|TRINITY_DN49901_c0_g1(KHN87049.1)|TRINITY_DN8426_c0_g1(VDM48029.1)|TRINITY_DN30904_c0_g1(EYC40969.1)|TRINITY_DN56578_c0_g1(KHN83392.1)|TRINITY_DN8566_c0_g3(EYC40969.1)|TRINITY_DN5802_c0_g2(PAV80071.1)|TRINITY_DN12993_c0_g1(VDM48029.1)|TRINITY_DN32714_c0_g1(XP_005312096.1)|TRINITY_DN26486_c0_g2(XP_013301226.1)|TRINITY_DN32910_c0_g1…	K00799|K04097|K13299|K00799|K00699|K00699|K00699|K00799|K00799|K13299|K01253|K00799|K00799|K00799|K00799|K00799|K00799|K00799|K00799|K00799|K00799|K00799|K00799|K00799|K00799|K00799|K00799|K00799|K00799|K00799|K00799|K00799|K00799|K00799|K00799|K00799|K00799|K00799|K00799|K00799|K00799|K00799|K00799|K00799|K00799|K00799|K00799|K00799|K00799|K00799|K00799|K00799|K00799|K00799|K00799|K00799|K00799|…	http://www.kegg.jp/kegg-bin/show_pathway?ko00980+K00799+K04097+K13299+K00799+K00699+K00699+K00699+K00799+K00799+K13299+K01253+K00799+K00799+K00799+K00799+K00799+K00799+K00799+K00799+K00799+K00799+K00799+K00799+K00799+K00799+K00799+K00799+K00799+K00799+K00799+K00799+K00799+K00799+K00799+K00799+K00799+K00799+K00799+K00799+K00799+K00799+K00799+K00799+K00799+K00799+K00799+K00799+K00799+K00799+K00799+…
ko00982	Drug metabolism - cytochrome P450	471	4273	669	10577	3.6934e-59	3.68109e-57	0.704036	TRINITY_DN3000_c2_g1(PAV80071.1)|TRINITY_DN21263_c1_g1(AJH66211.1)|TRINITY_DN49901_c0_g1(KHN87049.1)|TRINITY_DN8426_c0_g1(VDM48029.1)|TRINITY_DN30904_c0_g1(EYC40969.1)|TRINITY_DN56578_c0_g1(KHN83392.1)|TRINITY_DN8566_c0_g3(EYC40969.1)|TRINITY_DN5802_c0_g2(PAV80071.1)|TRINITY_DN12993_c0_g1(VDM48029.1)|TRINITY_DN32714_c0_g1(XP_005312096.1)|TRINITY_DN32910_c0_g1(CDJ94825.1)|TRINITY_DN34353_c0_g1(CAA…	K00799|K04097|K13299|K00799|K00699|K00699|K00699|K00799|K00799|K13299|K00799|K00799|K00799|K00799|K00799|K00799|K00799|K00799|K00799|K00799|K00799|K00799|K00799|K00799|K00799|K00799|K00799|K00799|K00799|K00799|K00799|K00799|K00799|K00799|K00799|K00799|K00799|K00799|K00799|K00799|K00799|K00799|K00799|K00799|K00799|K00799|K00799|K00799|K00799|K00799|K00799|K00799|K00799|K00799|K00799|K00799|K00799|…	http://www.kegg.jp/kegg-bin/show_pathway?ko00982+K00799+K04097+K13299+K00799+K00699+K00699+K00699+K00799+K00799+K13299+K00799+K00799+K00799+K00799+K00799+K00799+K00799+K00799+K00799+K00799+K00799+K00799+K00799+K00799+K00799+K00799+K00799+K00799+K00799+K00799+K00799+K00799+K00799+K00799+K00799+K00799+K00799+K00799+K00799+K00799+K00799+K00799+K00799+K00799+K00799+K00799+K00799+K00799+K00799+K00799+…
ko00983	Drug metabolism - other enzymes	795	4273	1318	10577	6.87646e-55	5.14015e-53	0.603187	TRINITY_DN29363_c0_g1(VDK59688.1)|TRINITY_DN6441_c1_g1(XP_001936111.1)|TRINITY_DN6441_c1_g1(XP_001936111.1)|TRINITY_DN6441_c1_g1(XP_001936111.1)|TRINITY_DN6441_c1_g1(XP_001936111.1)|TRINITY_DN6441_c1_g1(XP_001936111.1)|TRINITY_DN6441_c1_g1(XP_001936111.1)|TRINITY_DN6441_c1_g1(XP_001936111.1)|TRINITY_DN6441_c1_g1(XP_001936111.1)|TRINITY_DN6441_c1_g1(XP_001936111.1)|TRINITY_DN6441_c1_g1(XP_00193611…	K01044|K10808|K10808|K10808|K10808|K10808|K10808|K10808|K10808|K10808|K10808|K10808|K10808|K10808|K10808|K10808|K10808|K10808|K10808|K10808|K10808|K10808|K10808|K10808|K10807|K00799|K00207|K00940|K00940|K00940|K00940|K00940|K00940|K01464|K00799|K00207|K00699|K00699|K00876|K00699|K00799|K00799|K03927|K00876|K00876|K00799|K00799|K00799|K00799|K00799|K00799|K00799|K00799|K00799|K00799|K00799|K00799|…	http://www.kegg.jp/kegg-bin/show_pathway?ko00983+K01044+K10808+K10808+K10808+K10808+K10808+K10808+K10808+K10808+K10808+K10808+K10808+K10808+K10808+K10808+K10808+K10808+K10808+K10808+K10808+K10808+K10808+K10808+K10808+K10807+K00799+K00207+K00940+K00940+K00940+K00940+K00940+K00940+K01464+K00799+K00207+K00699+K00699+K00876+K00699+K00799+K00799+K03927+K00876+K00876+K00799+K00799+K00799+K00799+K00799+…
ko00514	Other types of O-glycan biosynthesis	140	4273	165	10577	1.90184e-32	1.1373e-30	0.848485	TRINITY_DN49644_c0_g1(CDJ96239.1)|TRINITY_DN3119_c0_g1(VDM37613.1)|TRINITY_DN53029_c0_g1(VDD88253.1)|TRINITY_DN50979_c0_g1(KHN76508.1)|TRINITY_DN55697_c0_g1(EYC06802.1)|TRINITY_DN13038_c0_g1(KHN76508.1)|TRINITY_DN37116_c0_g1(KHN76508.1)|TRINITY_DN30271_c0_g1(KHN72828.1)|TRINITY_DN49044_c0_g1(VDM19962.1)|TRINITY_DN65481_c0_g1(VDK42396.1)|TRINITY_DN31004_c0_g2(VDD94382.1)|TRINITY_DN9532_c0_g1(VDD94…	K11703|K00710|K00710|K00731|K00710|K00731|K00731|K03691|K13675|K00710|K05948|K05948|K00731|K00710|K00710|K00710|K00710|K00710|K00710|K00710|K00710|K00710|K00710|K00710|K00710|K00710|K00710|K00710|K00710|K00710|K00710|K00710|K00710|K00710|K00710|K00710|K00710|K00710|K00710|K00710|K00710|K00710|K00710|K00710|K00710|K00710|K00710|K00710|K00710|K00710|K00710|K00710|K00710|K00710|K00710|K00710|K00710|…	http://www.kegg.jp/kegg-bin/show_pathway?ko00514+K11703+K00710+K00710+K00731+K00710+K00731+K00731+K03691+K13675+K00710+K05948+K05948+K00731+K00710+K00710+K00710+K00710+K00710+K00710+K00710+K00710+K00710+K00710+K00710+K00710+K00710+K00710+K00710+K00710+K00710+K00710+K00710+K00710+K00710+K00710+K00710+K00710+K00710+K00710+K00710+K00710+K00710+K00710+K00710+K00710+K00710+K00710+K00710+K00710+K00710+…
ko00340	Histidine metabolism	192	4273	259	10577	7.42241e-29	3.69883e-27	0.741313	TRINITY_DN231_c0_g1(XP_024504177.1)|TRINITY_DN231_c0_g1(XP_024504177.1)|TRINITY_DN231_c0_g1(XP_024504177.1)|TRINITY_DN6831_c0_g1(KHN86680.1)|TRINITY_DN11134_c0_g1(XP_024509513.1)|TRINITY_DN11134_c0_g1(XP_024509513.1)|TRINITY_DN11134_c0_g1(XP_024509513.1)|TRINITY_DN11134_c0_g1(XP_024509513.1)|TRINITY_DN11134_c0_g1(XP_024509513.1)|TRINITY_DN11134_c0_g1(XP_024509513.1)|TRINITY_DN11134_c0_g1(XP_02450…	K08660|K08660|K08660|K00128|K01745|K01745|K01745|K01745|K01745|K01745|K01745|K01745|K01745|K01745|K01745|K01745|K01745|K01745|K01745|K01745|K01745|K01745|K01745|K01745|K01745|K01745|K01745|K01745|K01745|K01745|K01745|K01745|K01745|K01745|K01745|K01745|K00128|K01745|K01745|K01745|K01745|K01745|K01745|K01745|K01745|K01745|K01745|K01745|K01745|K01745|K01745|K01745|K01745|K01745|K01745|K01745|K01745|…	http://www.kegg.jp/kegg-bin/show_pathway?ko00340+K08660+K08660+K08660+K00128+K01745+K01745+K01745+K01745+K01745+K01745+K01745+K01745+K01745+K01745+K01745+K01745+K01745+K01745+K01745+K01745+K01745+K01745+K01745+K01745+K01745+K01745+K01745+K01745+K01745+K01745+K01745+K01745+K01745+K01745+K01745+K01745+K00128+K01745+K01745+K01745+K01745+K01745+K01745+K01745+K01745+K01745+K01745+K01745+K01745+K01745+…
ko04142	Lysosome	842	4273	1625	10577	3.28798e-24	1.40444e-22	0.518154	TRINITY_DN936_c0_g1(CRZ22598.1)|TRINITY_DN54550_c0_g1(CDJ83125.1)|TRINITY_DN8294_c0_g1(PIO57687.1)|TRINITY_DN19083_c0_g1(CDJ93765.1)|TRINITY_DN62993_c0_g1(VDO45381.1)|TRINITY_DN12063_c0_g2(RCN35312.1)|TRINITY_DN14777_c0_g1(XP_024506250.1)|TRINITY_DN14777_c0_g1(XP_024506250.1)|TRINITY_DN14777_c0_g1(XP_024506250.1)|TRINITY_DN151_c1_g1(XP_002645498.1)|TRINITY_DN151_c1_g1(XP_002645498.1)|TRINITY_DN15…	K12309|K01052|K02155|K12373|K03662|K12373|K01379|K01379|K01379|K01366|K01366|K01366|K01366|K01366|K01366|K01366|K01366|K01366|K01366|K01366|K01366|K01366|K01366|K01366|K12305|K12373|K12373|K12373|K12373|K01365|K01365|K01365|K12386|K02146|K12348|K14410|K06129|K05656|K01052|K01201|K12373|K12373|K12373|K12373|K05656|K01365|K12398|K02155|K02155|K02155|K02155|K02155|K02155|K02155|K02155|K02155|K02155|…	http://www.kegg.jp/kegg-bin/show_pathway?ko04142+K12309+K01052+K02155+K12373+K03662+K12373+K01379+K01379+K01379+K01366+K01366+K01366+K01366+K01366+K01366+K01366+K01366+K01366+K01366+K01366+K01366+K01366+K01366+K01366+K12305+K12373+K12373+K12373+K12373+K01365+K01365+K01365+K12386+K02146+K12348+K14410+K06129+K05656+K01052+K01201+K12373+K12373+K12373+K12373+K05656+K01365+K12398+K02155+K02155+K02155+…
ko00533	Glycosaminoglycan biosynthesis - keratan sulfate	75	4273	82	10577	2.30858e-22	8.62832e-21	0.914634	TRINITY_DN35131_c0_g1(VDM44450.1)|TRINITY_DN703_c5_g1(VDN52658.1)|TRINITY_DN2803_c0_g1(VDM44450.1)|TRINITY_DN24885_c0_g1(VDM44450.1)|TRINITY_DN31763_c0_g1(VDD95022.1)|TRINITY_DN23789_c0_g1(KHN84857.1)|TRINITY_DN23789_c0_g1(KHN84857.1)|TRINITY_DN23789_c0_g1(KHN84857.1)|TRINITY_DN23789_c0_g1(KHN84857.1)|TRINITY_DN23789_c0_g1(KHN84857.1)|TRINITY_DN23789_c0_g1(KHN84857.1)|TRINITY_DN23789_c0_g1(KHN848…	K00717|K00741|K00717|K00717|K00741|K07968|K07968|K07968|K07968|K07968|K07968|K07968|K07968|K07968|K07968|K07968|K07968|K07968|K07968|K07968|K07968|K07968|K07968|K07968|K07968|K07968|K07968|K07968|K07968|K07968|K07968|K07968|K07968|K07968|K07968|K07968|K07968|K07968|K07968|K07968|K07968|K07968|K07968|K07968|K07968|K07968|K07968|K07968|K07968|K07968|K07968|K07968|K07968|K07968|K07968|K07968|K07968|…	http://www.kegg.jp/kegg-bin/show_pathway?ko00533+K00717+K00741+K00717+K00717+K00741+K07968+K07968+K07968+K07968+K07968+K07968+K07968+K07968+K07968+K07968+K07968+K07968+K07968+K07968+K07968+K07968+K07968+K07968+K07968+K07968+K07968+K07968+K07968+K07968+K07968+K07968+K07968+K07968+K07968+K07968+K07968+K07968+K07968+K07968+K07968+K07968+K07968+K07968+K07968+K07968+K07968+K07968+K07968+K07968+K07968+…
ko00515	Mannose type O-glycan biosynthesis	72	4273	78	10577	4.03115e-22	1.33924e-20	0.923077	TRINITY_DN8759_c0_g1(VDM96133.1)|TRINITY_DN63794_c0_g1(VBB28171.1)|TRINITY_DN23789_c0_g1(KHN84857.1)|TRINITY_DN23789_c0_g1(KHN84857.1)|TRINITY_DN23789_c0_g1(KHN84857.1)|TRINITY_DN23789_c0_g1(KHN84857.1)|TRINITY_DN23789_c0_g1(KHN84857.1)|TRINITY_DN23789_c0_g1(KHN84857.1)|TRINITY_DN23789_c0_g1(KHN84857.1)|TRINITY_DN23789_c0_g1(KHN84857.1)|TRINITY_DN23789_c0_g1(KHN84857.1)|TRINITY_DN23789_c0_g1(KHN8…	K19872|K19872|K07968|K07968|K07968|K07968|K07968|K07968|K07968|K07968|K07968|K07968|K07968|K07968|K07968|K07968|K07968|K07968|K07968|K07968|K07968|K07968|K07968|K07968|K07968|K07968|K07968|K07968|K07968|K07968|K07968|K07968|K07968|K07968|K07968|K07968|K07968|K07968|K07968|K07968|K07968|K07968|K07968|K07968|K07968|K07968|K07968|K07968|K07968|K07968|K07968|K07968|K07968|K07968|K07968|K07968|K07968|…	http://www.kegg.jp/kegg-bin/show_pathway?ko00515+K19872+K19872+K07968+K07968+K07968+K07968+K07968+K07968+K07968+K07968+K07968+K07968+K07968+K07968+K07968+K07968+K07968+K07968+K07968+K07968+K07968+K07968+K07968+K07968+K07968+K07968+K07968+K07968+K07968+K07968+K07968+K07968+K07968+K07968+K07968+K07968+K07968+K07968+K07968+K07968+K07968+K07968+K07968+K07968+K07968+K07968+K07968+K07968+K07968+K07968+…
ko04212	Longevity regulating pathway - worm	998	4273	2014	10577	1.51931e-20	4.54274e-19	0.495531	TRINITY_DN48257_c0_g1(XP_013663922.1)|TRINITY_DN2736_c0_g1(PAV83748.1)|TRINITY_DN3000_c2_g1(PAV80071.1)|TRINITY_DN53290_c0_g1(VDM44291.1)|TRINITY_DN3184_c0_g1(VDM45514.1)|TRINITY_DN8426_c0_g1(VDM48029.1)|TRINITY_DN4181_c0_g1(VDN01248.1)|TRINITY_DN4181_c0_g1(VDN01248.1)|TRINITY_DN4181_c0_g1(VDN01248.1)|TRINITY_DN4181_c0_g1(VDN01248.1)|TRINITY_DN4181_c0_g1(VDN01248.1)|TRINITY_DN4181_c0_g1(VDN01248.…
ko00362	Benzoate degradation	74	4273	84	10577	9.31793e-20	2.53278e-18	0.880952	TRINITY_DN63937_c0_g1(PAV61613.1)|TRINITY_DN63937_c0_g1(PAV61613.1)|TRINITY_DN63937_c0_g1(PAV61613.1)|TRINITY_DN63937_c0_g1(PAV61613.1)|TRINITY_DN63937_c0_g1(PAV61613.1)|TRINITY_DN63937_c0_g1(PAV61613.1)|TRINITY_DN63937_c0_g1(PAV61613.1)|TRINITY_DN63937_c0_g1(PAV61613.1)|TRINITY_DN63937_c0_g1(PAV61613.1)|TRINITY_DN63937_c0_g1(PAV61613.1)|TRINITY_DN63937_c0_g1(PAV61613.1)|TRINITY_DN63937_c0_g1(PAV…	K00252|K00252|K00252|K00252|K00252|K00252|K00252|K00252|K00252|K00252|K00252|K00252|K00252|K00252|K00252|K00252|K00252|K00252|K00252|K00252|K00252|K00252|K00252|K00252|K00252|K00252|K00252|K00252|K00252|K00252|K00252|K00252|K00252|K00252|K00252|K00252|K00252|K00252|K00252|K00252|K00252|K00252|K00252|K00252|K00252|K00252|K00252|K00252|K00252|K00252|K00252|K00252|K00252|K00252|K00252|K00252|K00252|…	http://www.kegg.jp/kegg-bin/show_pathway?ko00362+K00252+K00252+K00252+K00252+K00252+K00252+K00252+K00252+K00252+K00252+K00252+K00252+K00252+K00252+K00252+K00252+K00252+K00252+K00252+K00252+K00252+K00252+K00252+K00252+K00252+K00252+K00252+K00252+K00252+K00252+K00252+K00252+K00252+K00252+K00252+K00252+K00252+K00252+K00252+K00252+K00252+K00252+K00252+K00252+K00252+K00252+K00252+K00252+K00252+K00252+…
ko04130	SNARE interactions in vesicular transport	92	4273	113	10577	3.15877e-19	7.8706e-18	0.814159	TRINITY_DN8650_c0_g1(XP_003142154.1)|TRINITY_DN5243_c0_g1(XP_003142154.1)|TRINITY_DN5243_c0_g1(XP_003142154.1)|TRINITY_DN5243_c0_g1(XP_003142154.1)|TRINITY_DN5243_c0_g1(XP_003142154.1)|TRINITY_DN5243_c0_g1(XP_003142154.1)|TRINITY_DN5243_c0_g1(XP_003142154.1)|TRINITY_DN5243_c0_g1(XP_003142154.1)|TRINITY_DN5243_c0_g1(XP_003142154.1)|TRINITY_DN5243_c0_g1(XP_003142154.1)|TRINITY_DN5243_c0_g1(XP_00314…	K04560|K04560|K04560|K04560|K04560|K04560|K04560|K04560|K04560|K04560|K04560|K04560|K04560|K04560|K04560|K04560|K04560|K04560|K04560|K04560|K04560|K04560|K04560|K04560|K04560|K04560|K04560|K04560|K04560|K04560|K04560|K04560|K04560|K04560|K04560|K04560|K04560|K04560|K04560|K04560|K04560|K04560|K04560|K04560|K04560|K04560|K04560|K04560|K04560|K08516|K08496|K08496|K08496|K08496|K08496|K08496|K08496|…	http://www.kegg.jp/kegg-bin/show_pathway?ko04130+K04560+K04560+K04560+K04560+K04560+K04560+K04560+K04560+K04560+K04560+K04560+K04560+K04560+K04560+K04560+K04560+K04560+K04560+K04560+K04560+K04560+K04560+K04560+K04560+K04560+K04560+K04560+K04560+K04560+K04560+K04560+K04560+K04560+K04560+K04560+K04560+K04560+K04560+K04560+K04560+K04560+K04560+K04560+K04560+K04560+K04560+K04560+K04560+K04560+K08516+…
ko04750	Inflammatory mediator regulation of TRP channels	827	4273	1652	10577	3.34261e-18	7.688e-17	0.500605	TRINITY_DN9374_c0_g1(CRZ21696.1)|TRINITY_DN9374_c0_g1(CRZ21696.1)|TRINITY_DN9374_c0_g1(CRZ21696.1)|TRINITY_DN9374_c0_g1(CRZ21696.1)|TRINITY_DN9374_c0_g1(CRZ21696.1)|TRINITY_DN51537_c0_g1(CDJ84774.1)|TRINITY_DN51537_c0_g1(CDJ84774.1)|TRINITY_DN51537_c0_g1(CDJ84774.1)|TRINITY_DN51537_c0_g1(CDJ84774.1)|TRINITY_DN28093_c0_g2(XP_024499317.1)|TRINITY_DN28093_c0_g2(XP_024499317.1)|TRINITY_DN4336_c0_g2(V…	K04515|K04515|K04515|K04515|K04515|K04958|K04958|K04958|K04958|K16343|K16343|K04345|K04441|K04441|K04441|K04441|K04441|K04441|K04441|K04441|K04441|K04441|K04441|K04441|K04441|K04441|K04441|K04441|K04441|K04441|K04441|K04441|K04441|K04441|K04441|K04441|K04441|K04441|K04441|K04441|K04441|K04441|K04441|K04441|K04441|K04441|K04441|K04441|K04441|K04441|K04441|K04441|K04441|K18050|K06269|K04345|K02677|…	http://www.kegg.jp/kegg-bin/show_pathway?ko04750+K04515+K04515+K04515+K04515+K04515+K04958+K04958+K04958+K04958+K16343+K16343+K04345+K04441+K04441+K04441+K04441+K04441+K04441+K04441+K04441+K04441+K04441+K04441+K04441+K04441+K04441+K04441+K04441+K04441+K04441+K04441+K04441+K04441+K04441+K04441+K04441+K04441+K04441+K04441+K04441+K04441+K04441+K04441+K04441+K04441+K04441+K04441+K04441+K04441+K04441+…
ko03060	Protein export	169	4273	253	10577	8.84228e-18	1.88846e-16	0.667984	TRINITY_DN64972_c0_g1(VDN50087.1)|TRINITY_DN64972_c0_g1(VDN50087.1)|TRINITY_DN64972_c0_g1(VDN50087.1)|TRINITY_DN64972_c0_g1(VDN50087.1)|TRINITY_DN64972_c0_g1(VDN50087.1)|TRINITY_DN64972_c0_g1(VDN50087.1)|TRINITY_DN5914_c1_g1(RNA11132.1)|TRINITY_DN4478_c1_g1(XP_012181391.1)|TRINITY_DN4478_c1_g1(XP_012181391.1)|TRINITY_DN4478_c1_g1(XP_012181391.1)|TRINITY_DN4478_c1_g1(XP_012181391.1)|TRINITY_DN4478…	K13280|K13280|K13280|K13280|K13280|K13280|K09490|K09490|K09490|K09490|K09490|K09490|K09490|K09490|K09490|K09490|K09490|K09490|K09490|K12948|K12948|K12948|K09490|K10956|K10956|K10956|K10956|K10956|K10956|K10956|K10956|K10956|K10956|K10956|K10956|K10956|K10956|K10956|K03108|K03106|K09490|K03107|K09490|K09490|K09490|K09490|K09490|K09490|K09490|K09490|K09490|K09490|K09490|K09490|K09490|K09490|K09490|…	http://www.kegg.jp/kegg-bin/show_pathway?ko03060+K13280+K13280+K13280+K13280+K13280+K13280+K09490+K09490+K09490+K09490+K09490+K09490+K09490+K09490+K09490+K09490+K09490+K09490+K09490+K12948+K12948+K12948+K09490+K10956+K10956+K10956+K10956+K10956+K10956+K10956+K10956+K10956+K10956+K10956+K10956+K10956+K10956+K10956+K03108+K03106+K09490+K03107+K09490+K09490+K09490+K09490+K09490+K09490+K09490+K09490+…
ko04742	Taste transduction	148	4273	217	10577	5.98403e-17	1.19282e-15	0.682028	TRINITY_DN4336_c0_g2(VDM51595.1)|TRINITY_DN110_c2_g1(AAC46513.1)|TRINITY_DN891_c0_g1(OZF90011.1)|TRINITY_DN18266_c0_g1(XP_020302450.1)|TRINITY_DN1281_c0_g1(XP_024509693.1)|TRINITY_DN8832_c0_g1(NP_740964.1)|TRINITY_DN8832_c0_g1(NP_740964.1)|TRINITY_DN8832_c0_g1(NP_740964.1)|TRINITY_DN8832_c0_g1(NP_740964.1)|TRINITY_DN8832_c0_g1(NP_740964.1)|TRINITY_DN8832_c0_g1(NP_740964.1)|TRINITY_DN8832_c0_g1(NP…	K04345|K04345|K05858|K04153|K05858|K04345|K04345|K04345|K04345|K04345|K04345|K04345|K04345|K04345|K04345|K04345|K04345|K04345|K04345|K04345|K04345|K04345|K04345|K04345|K04345|K04345|K04345|K04345|K04345|K04345|K04345|K04345|K04345|K04345|K04345|K04345|K04345|K04345|K04345|K04345|K04345|K04345|K04345|K04345|K04345|K04345|K04345|K04345|K04345|K04345|K04345|K04345|K04345|K04345|K04345|K04345|K04345|…	http://www.kegg.jp/kegg-bin/show_pathway?ko04742+K04345+K04345+K05858+K04153+K05858+K04345+K04345+K04345+K04345+K04345+K04345+K04345+K04345+K04345+K04345+K04345+K04345+K04345+K04345+K04345+K04345+K04345+K04345+K04345+K04345+K04345+K04345+K04345+K04345+K04345+K04345+K04345+K04345+K04345+K04345+K04345+K04345+K04345+K04345+K04345+K04345+K04345+K04345+K04345+K04345+K04345+K04345+K04345+K04345+K04345+…
ko04745	Phototransduction - fly	395	4273	717	10577	1.47035e-16	2.74771e-15	0.550907	TRINITY_DN9374_c0_g1(CRZ21696.1)|TRINITY_DN9374_c0_g1(CRZ21696.1)|TRINITY_DN9374_c0_g1(CRZ21696.1)|TRINITY_DN9374_c0_g1(CRZ21696.1)|TRINITY_DN9374_c0_g1(CRZ21696.1)|TRINITY_DN51537_c0_g1(CDJ84774.1)|TRINITY_DN51537_c0_g1(CDJ84774.1)|TRINITY_DN51537_c0_g1(CDJ84774.1)|TRINITY_DN51537_c0_g1(CDJ84774.1)|TRINITY_DN3190_c0_g1(XP_014767973.1)|TRINITY_DN7913_c0_g1(VDM37367.1)|TRINITY_DN891_c0_g1(OZF90011…	K04515|K04515|K04515|K04515|K04515|K04958|K04958|K04958|K04958|K05692|K02677|K05858|K02183|K04515|K02183|K02183|K02183|K02183|K02183|K02183|K02183|K05858|K04547|K05858|K02183|K05692|K02677|K05858|K05692|K04634|K04634|K04634|K04634|K04634|K04634|K04634|K04634|K04634|K04634|K04634|K04634|K04634|K04634|K04634|K04634|K04634|K04634|K04634|K04634|K04634|K04634|K04634|K04634|K04634|K04634|K04634|K04634|…	http://www.kegg.jp/kegg-bin/show_pathway?ko04745+K04515+K04515+K04515+K04515+K04515+K04958+K04958+K04958+K04958+K05692+K02677+K05858+K02183+K04515+K02183+K02183+K02183+K02183+K02183+K02183+K02183+K05858+K04547+K05858+K02183+K05692+K02677+K05858+K05692+K04634+K04634+K04634+K04634+K04634+K04634+K04634+K04634+K04634+K04634+K04634+K04634+K04634+K04634+K04634+K04634+K04634+K04634+K04634+K04634+K04634+…
ko04710	Circadian rhythm	82	4273	104	10577	1.02648e-15	1.8054e-14	0.788462	TRINITY_DN1337_c1_g1(KHN73527.1)|TRINITY_DN1121_c0_g1(VDK49809.1)|TRINITY_DN1230_c0_g1(KHN81288.1)|TRINITY_DN14731_c0_g1(CDP90656.1)|TRINITY_DN14731_c0_g1(CDP90656.1)|TRINITY_DN14731_c0_g1(CDP90656.1)|TRINITY_DN14731_c0_g1(CDP90656.1)|TRINITY_DN14731_c0_g1(CDP90656.1)|TRINITY_DN14731_c0_g1(CDP90656.1)|TRINITY_DN14731_c0_g1(CDP90656.1)|TRINITY_DN14731_c0_g1(CDP90656.1)|TRINITY_DN14731_c0_g1(CDP906…	K07200|K08959|K07198|K08959|K08959|K08959|K08959|K08959|K08959|K08959|K08959|K08959|K08959|K08959|K08959|K08959|K08959|K08959|K08959|K08959|K08959|K08959|K08959|K08959|K08959|K08959|K08959|K08959|K08959|K08959|K08959|K08959|K08959|K08959|K08959|K08959|K08959|K08959|K08959|K08959|K08959|K08959|K08959|K08959|K08959|K08959|K08959|K03094|K03362|K03094|K08959|K03094|K03094|K07199|K03094|K07198|K07200|…	http://www.kegg.jp/kegg-bin/show_pathway?ko04710+K07200+K08959+K07198+K08959+K08959+K08959+K08959+K08959+K08959+K08959+K08959+K08959+K08959+K08959+K08959+K08959+K08959+K08959+K08959+K08959+K08959+K08959+K08959+K08959+K08959+K08959+K08959+K08959+K08959+K08959+K08959+K08959+K08959+K08959+K08959+K08959+K08959+K08959+K08959+K08959+K08959+K08959+K08959+K08959+K08959+K08959+K08959+K03094+K03362+K03094+…
ko04141	Protein processing in endoplasmic reticulum	1440	4273	3118	10577	3.35601e-15	5.57471e-14	0.461835	TRINITY_DN66904_c0_g1(VDP11285.1)|TRINITY_DN4478_c3_g1(NP_001296624.1)|TRINITY_DN2441_c0_g1(VDM42002.1)|TRINITY_DN8462_c0_g1(RZC39374.1)|TRINITY_DN27616_c0_g1(ODM86628.1)|TRINITY_DN30201_c0_g1(RCN40691.1)|TRINITY_DN5914_c1_g1(RNA11132.1)|TRINITY_DN7437_c0_g1(PVV03621.1)|TRINITY_DN60856_c0_g1(KHN84967.1)|TRINITY_DN64218_c0_g1(XP_005833128.1)|TRINITY_DN47007_c0_g1(OZG15062.1)|TRINITY_DN30381_c0_g1(…
ko00601	Glycosphingolipid biosynthesis - lacto and neolacto series	77	4273	97	10577	3.89583e-15	6.13081e-14	0.793814	TRINITY_DN703_c5_g1(VDN52658.1)|TRINITY_DN19033_c0_g1(PAV85917.1)|TRINITY_DN10236_c0_g1(CRZ23612.1)|TRINITY_DN12641_c0_g1(XP_017107370.1)|TRINITY_DN26859_c0_g1(KHN83424.1)|TRINITY_DN21226_c0_g1(ACI49162.1)|TRINITY_DN31763_c0_g1(VDD95022.1)|TRINITY_DN23789_c0_g1(KHN84857.1)|TRINITY_DN23789_c0_g1(KHN84857.1)|TRINITY_DN23789_c0_g1(KHN84857.1)|TRINITY_DN23789_c0_g1(KHN84857.1)|TRINITY_DN23789_c0_g1(K…	K00741|K07819|K07819|K07820|K00718|K00718|K00741|K07968|K07968|K07968|K07968|K07968|K07968|K07968|K07968|K07968|K07968|K07968|K07968|K07968|K07968|K07968|K07968|K07968|K07968|K07968|K07968|K07968|K07968|K07968|K07968|K07968|K07968|K07968|K07968|K07968|K07968|K07968|K07968|K07968|K07968|K07968|K07968|K07968|K07968|K07968|K07968|K07968|K07968|K07968|K07968|K07968|K07968|K07968|K07968|K07968|K07968|…	http://www.kegg.jp/kegg-bin/show_pathway?ko00601+K00741+K07819+K07819+K07820+K00718+K00718+K00741+K07968+K07968+K07968+K07968+K07968+K07968+K07968+K07968+K07968+K07968+K07968+K07968+K07968+K07968+K07968+K07968+K07968+K07968+K07968+K07968+K07968+K07968+K07968+K07968+K07968+K07968+K07968+K07968+K07968+K07968+K07968+K07968+K07968+K07968+K07968+K07968+K07968+K07968+K07968+K07968+K07968+K07968+K07968+…
ko00770	Pantothenate and CoA biosynthesis	193	4273	313	10577	1.14749e-14	1.7155e-13	0.616613	TRINITY_DN3304_c0_g1(VDL69277.1)|TRINITY_DN6831_c0_g1(KHN86680.1)|TRINITY_DN41390_c0_g2(PDM75348.1)|TRINITY_DN22222_c0_g1(EYC21982.1)|TRINITY_DN47399_c0_g1(XP_002641521.1)|TRINITY_DN22638_c0_g1(PAV84695.1)|TRINITY_DN21505_c0_g1(PAV84695.1)|TRINITY_DN16340_c0_g2(VDD90807.1)|TRINITY_DN13745_c0_g1(OZG25689.1)|TRINITY_DN21587_c0_g1(NP_501797.1)|TRINITY_DN21587_c0_g1(NP_501797.1)|TRINITY_DN21587_c0_g1…	K00207|K00128|K01464|K00207|K01922|K01464|K01464|K00128|K00826|K01464|K01464|K01464|K01464|K01464|K01464|K01464|K01464|K01464|K01464|K01464|K01464|K01464|K01464|K01464|K01464|K01464|K01464|K01464|K01464|K01464|K01464|K01464|K01464|K01464|K01464|K01464|K01464|K01464|K01464|K01464|K01464|K01464|K01464|K01464|K01464|K01464|K02318|K00128|K00128|K00128|K00128|K00128|K00128|K00128|K00128|K00128|K00128|…	http://www.kegg.jp/kegg-bin/show_pathway?ko00770+K00207+K00128+K01464+K00207+K01922+K01464+K01464+K00128+K00826+K01464+K01464+K01464+K01464+K01464+K01464+K01464+K01464+K01464+K01464+K01464+K01464+K01464+K01464+K01464+K01464+K01464+K01464+K01464+K01464+K01464+K01464+K01464+K01464+K01464+K01464+K01464+K01464+K01464+K01464+K01464+K01464+K01464+K01464+K01464+K01464+K01464+K02318+K00128+K00128+K00128+…
ko04740	Olfactory transduction	234	4273	397	10577	2.47176e-14	3.51932e-13	0.589421	TRINITY_DN9374_c0_g1(CRZ21696.1)|TRINITY_DN9374_c0_g1(CRZ21696.1)|TRINITY_DN9374_c0_g1(CRZ21696.1)|TRINITY_DN9374_c0_g1(CRZ21696.1)|TRINITY_DN9374_c0_g1(CRZ21696.1)|TRINITY_DN4336_c0_g2(VDM51595.1)|TRINITY_DN110_c2_g1(AAC46513.1)|TRINITY_DN22507_c0_g1(KHN83520.1)|TRINITY_DN60493_c0_g1(AAW82439.1)|TRINITY_DN76_c0_g1(VDN03818.1)|TRINITY_DN1498_c0_g1(API61677.1)|TRINITY_DN7516_c0_g1(XP_024500013.1)|…	K04515|K04515|K04515|K04515|K04515|K04345|K04345|K02183|K04536|K04515|K07376|K02183|K02183|K02183|K02183|K02183|K02183|K04536|K04536|K04536|K04536|K04536|K04536|K04536|K04536|K04536|K04536|K02183|K05849|K04345|K04345|K04345|K04345|K04345|K04345|K04345|K04345|K04345|K04345|K04345|K04345|K04345|K04345|K04345|K04345|K04345|K04345|K04345|K04345|K04345|K04345|K04345|K04345|K04345|K04345|K04345|K04345|…	http://www.kegg.jp/kegg-bin/show_pathway?ko04740+K04515+K04515+K04515+K04515+K04515+K04345+K04345+K02183+K04536+K04515+K07376+K02183+K02183+K02183+K02183+K02183+K02183+K04536+K04536+K04536+K04536+K04536+K04536+K04536+K04536+K04536+K04536+K02183+K05849+K04345+K04345+K04345+K04345+K04345+K04345+K04345+K04345+K04345+K04345+K04345+K04345+K04345+K04345+K04345+K04345+K04345+K04345+K04345+K04345+K04345+…
ko04213	Longevity regulating pathway - multiple species	640	4273	1285	10577	2.16664e-13	2.94466e-12	0.498054	TRINITY_DN4478_c3_g1(NP_001296624.1)|TRINITY_DN8462_c0_g1(RZC39374.1)|TRINITY_DN27616_c0_g1(ODM86628.1)|TRINITY_DN4336_c0_g2(VDM51595.1)|TRINITY_DN30381_c0_g1(XP_001012263.1)|TRINITY_DN30381_c0_g1(XP_001012263.1)|TRINITY_DN30381_c0_g1(XP_001012263.1)|TRINITY_DN30381_c0_g1(XP_001012263.1)|TRINITY_DN30381_c0_g1(XP_001012263.1)|TRINITY_DN30381_c0_g1(XP_001012263.1)|TRINITY_DN30381_c0_g1(XP_001012263…	K03283|K03283|K03283|K04345|K03283|K03283|K03283|K03283|K03283|K03283|K03283|K03283|K03283|K03283|K03283|K03283|K03283|K03283|K03283|K03283|K03283|K03283|K03283|K03283|K03283|K03283|K03283|K03283|K03283|K08035|K03283|K03283|K03283|K03283|K03283|K03283|K03283|K03283|K07200|K07203|K03283|K04345|K03283|K03283|K03283|K03283|K09408|K04688|K04688|K04688|K04688|K04688|K04688|K04688|K03283|K03283|K03283|…	http://www.kegg.jp/kegg-bin/show_pathway?ko04213+K03283+K03283+K03283+K04345+K03283+K03283+K03283+K03283+K03283+K03283+K03283+K03283+K03283+K03283+K03283+K03283+K03283+K03283+K03283+K03283+K03283+K03283+K03283+K03283+K03283+K03283+K03283+K03283+K03283+K08035+K03283+K03283+K03283+K03283+K03283+K03283+K03283+K03283+K07200+K07203+K03283+K04345+K03283+K03283+K03283+K03283+K09408+K04688+K04688+K04688+…
ko00630	Glyoxylate and dicarboxylate metabolism	358	4273	675	10577	4.99722e-12	6.49639e-11	0.53037	TRINITY_DN61821_c0_g1(RCN29977.1)|TRINITY_DN10736_c0_g1(RCN51443.1)|TRINITY_DN10736_c0_g1(RCN51443.1)|TRINITY_DN10736_c0_g1(RCN51443.1)|TRINITY_DN10736_c0_g1(RCN51443.1)|TRINITY_DN10736_c0_g1(RCN51443.1)|TRINITY_DN10736_c0_g1(RCN51443.1)|TRINITY_DN10736_c0_g1(RCN51443.1)|TRINITY_DN10736_c0_g1(RCN51443.1)|TRINITY_DN10736_c0_g1(RCN51443.1)|TRINITY_DN10736_c0_g1(RCN51443.1)|TRINITY_DN10736_c0_g1(RCN…	K19269|K00600|K00600|K00600|K00600|K00600|K00600|K00600|K00600|K00600|K00600|K00600|K00600|K00600|K00600|K01681|K01681|K01681|K01681|K01681|K01681|K01681|K01681|K01681|K01681|K01681|K01681|K01816|K00025|K01647|K01647|K01647|K01647|K01647|K01647|K01647|K01647|K01647|K01647|K01647|K01647|K01647|K01647|K01647|K01647|K19269|K01966|K02437|K02437|K02437|K02437|K02437|K02437|K02437|K02437|K02437|K02437|…	http://www.kegg.jp/kegg-bin/show_pathway?ko00630+K19269+K00600+K00600+K00600+K00600+K00600+K00600+K00600+K00600+K00600+K00600+K00600+K00600+K00600+K00600+K01681+K01681+K01681+K01681+K01681+K01681+K01681+K01681+K01681+K01681+K01681+K01681+K01816+K00025+K01647+K01647+K01647+K01647+K01647+K01647+K01647+K01647+K01647+K01647+K01647+K01647+K01647+K01647+K01647+K01647+K19269+K01966+K02437+K02437+K02437+…
ko00240	Pyrimidine metabolism	493	4273	979	10577	2.40976e-11	2.91116e-10	0.503575	TRINITY_DN6441_c1_g1(XP_001936111.1)|TRINITY_DN6441_c1_g1(XP_001936111.1)|TRINITY_DN6441_c1_g1(XP_001936111.1)|TRINITY_DN6441_c1_g1(XP_001936111.1)|TRINITY_DN6441_c1_g1(XP_001936111.1)|TRINITY_DN6441_c1_g1(XP_001936111.1)|TRINITY_DN6441_c1_g1(XP_001936111.1)|TRINITY_DN6441_c1_g1(XP_001936111.1)|TRINITY_DN6441_c1_g1(XP_001936111.1)|TRINITY_DN6441_c1_g1(XP_001936111.1)|TRINITY_DN6441_c1_g1(XP_00193…	K10808|K10808|K10808|K10808|K10808|K10808|K10808|K10808|K10808|K10808|K10808|K10808|K10808|K10808|K10808|K10808|K10808|K10808|K10808|K10808|K10808|K10808|K10808|K10807|K00207|K12305|K00940|K00940|K00940|K00940|K00940|K00940|K01464|K00207|K00876|K00876|K00876|K00761|K12304|K01464|K01464|K01937|K01937|K01937|K01937|K01937|K01937|K01937|K01937|K01937|K01518|K01518|K01518|K01518|K01518|K01518|K01518|…	http://www.kegg.jp/kegg-bin/show_pathway?ko00240+K10808+K10808+K10808+K10808+K10808+K10808+K10808+K10808+K10808+K10808+K10808+K10808+K10808+K10808+K10808+K10808+K10808+K10808+K10808+K10808+K10808+K10808+K10808+K10807+K00207+K12305+K00940+K00940+K00940+K00940+K00940+K00940+K01464+K00207+K00876+K00876+K00876+K00761+K12304+K01464+K01464+K01937+K01937+K01937+K01937+K01937+K01937+K01937+K01937+K01937+…
ko00513	Various types of N-glycan biosynthesis	171	4273	287	10577	2.43408e-11	2.91116e-10	0.595819	TRINITY_DN66868_c0_g1(VDM36456.1)|TRINITY_DN65565_c0_g1(VDO15171.1)|TRINITY_DN19083_c0_g1(CDJ93765.1)|TRINITY_DN12063_c0_g2(RCN35312.1)|TRINITY_DN47007_c0_g1(OZG15062.1)|TRINITY_DN19083_c1_g1(PAV70056.1)|TRINITY_DN19083_c1_g1(PAV70056.1)|TRINITY_DN19083_c1_g1(PAV70056.1)|TRINITY_DN19083_c1_g1(PAV70056.1)|TRINITY_DN1146_c1_g1(RCN35312.1)|TRINITY_DN1146_c1_g1(RCN35312.1)|TRINITY_DN1146_c1_g1(RCN353…	K00726|K07432|K12373|K12373|K01230|K12373|K12373|K12373|K12373|K12373|K12373|K12373|K12373|K14464|K12667|K01231|K14464|K00717|K07151|K00717|K12373|K00726|K12373|K03844|K12668|K14459|K03843|K00736|K14459|K01231|K14464|K07151|K00717|K03847|K03847|K03847|K03847|K03847|K03847|K12373|K01231|K12669|K03846|K07151|K14464|K14459|K07441|K12373|K01230|K07968|K07968|K07968|K07968|K07968|K07968|K07968|K07968|…	http://www.kegg.jp/kegg-bin/show_pathway?ko00513+K00726+K07432+K12373+K12373+K01230+K12373+K12373+K12373+K12373+K12373+K12373+K12373+K12373+K14464+K12667+K01231+K14464+K00717+K07151+K00717+K12373+K00726+K12373+K03844+K12668+K14459+K03843+K00736+K14459+K01231+K14464+K07151+K00717+K03847+K03847+K03847+K03847+K03847+K03847+K12373+K01231+K12669+K03846+K07151+K14464+K14459+K07441+K12373+K01230+K07968+…
ko00592	alpha-Linolenic acid metabolism	45	4273	54	10577	1.01167e-10	1.16342e-09	0.833333	TRINITY_DN10525_c0_g1(XP_009057065.1)|TRINITY_DN28093_c0_g2(XP_024499317.1)|TRINITY_DN28093_c0_g2(XP_024499317.1)|TRINITY_DN65036_c0_g1(KHN85811.1)|TRINITY_DN23514_c0_g1(PDM64988.1)|TRINITY_DN1329_c0_g2(EGT32383.1)|TRINITY_DN20064_c0_g1(VDK66805.1)|TRINITY_DN1252_c0_g1(VDL80868.1)|TRINITY_DN15494_c0_g1(XP_003097331.1)|TRINITY_DN15494_c0_g1(XP_003097331.1)|TRINITY_DN15494_c0_g1(XP_003097331.1)|TRI…	K16817|K16343|K16343|K00232|K16343|K00232|K16343|K00232|K00232|K00232|K00232|K00232|K16343|K16343|K00232|K01047|K01047|K01047|K01047|K01047|K01047|K01047|K01047|K01047|K01047|K01047|K01047|K01047|K01047|K01047|K01047|K01047|K01047|K01047|K01047|K01047|K01047|K01047|K01047|K00232|K00232|K00232|K00232|K00232|K00232	http://www.kegg.jp/kegg-bin/show_pathway?ko00592+K16817+K16343+K16343+K00232+K16343+K00232+K16343+K00232+K00232+K00232+K00232+K00232+K16343+K16343+K00232+K01047+K01047+K01047+K01047+K01047+K01047+K01047+K01047+K01047+K01047+K01047+K01047+K01047+K01047+K01047+K01047+K01047+K01047+K01047+K01047+K01047+K01047+K01047+K01047+K00232+K00232+K00232+K00232+K00232+K00232
ko04071	Sphingolipid signaling pathway	1031	4273	2226	10577	1.07988e-10	1.19586e-09	0.463163	TRINITY_DN14777_c0_g1(XP_024506250.1)|TRINITY_DN14777_c0_g1(XP_024506250.1)|TRINITY_DN14777_c0_g1(XP_024506250.1)|TRINITY_DN21871_c0_g1(KHN84437.1)|TRINITY_DN6255_c0_g1(CDJ85814.1)|TRINITY_DN20758_c2_g1(RCN28211.1)|TRINITY_DN4181_c0_g1(VDN01248.1)|TRINITY_DN4181_c0_g1(VDN01248.1)|TRINITY_DN4181_c0_g1(VDN01248.1)|TRINITY_DN4181_c0_g1(VDN01248.1)|TRINITY_DN4181_c0_g1(VDN01248.1)|TRINITY_DN4181_c0_g…
ko00480	Glutathione metabolism	556	4273	1129	10577	1.22298e-10	1.26093e-09	0.492471	TRINITY_DN6441_c1_g1(XP_001936111.1)|TRINITY_DN6441_c1_g1(XP_001936111.1)|TRINITY_DN6441_c1_g1(XP_001936111.1)|TRINITY_DN6441_c1_g1(XP_001936111.1)|TRINITY_DN6441_c1_g1(XP_001936111.1)|TRINITY_DN6441_c1_g1(XP_001936111.1)|TRINITY_DN6441_c1_g1(XP_001936111.1)|TRINITY_DN6441_c1_g1(XP_001936111.1)|TRINITY_DN6441_c1_g1(XP_001936111.1)|TRINITY_DN6441_c1_g1(XP_001936111.1)|TRINITY_DN6441_c1_g1(XP_00193…	K10808|K10808|K10808|K10808|K10808|K10808|K10808|K10808|K10808|K10808|K10808|K10808|K10808|K10808|K10808|K10808|K10808|K10808|K10808|K10808|K10808|K10808|K10808|K10807|K00799|K04097|K13299|K00031|K00031|K00031|K00031|K00031|K00031|K00031|K00031|K00031|K00031|K00031|K00031|K00031|K00031|K00031|K00031|K00031|K00031|K00031|K00383|K00799|K00432|K00799|K00799|K01581|K05360|K13299|K00432|K00432|K00432|…	http://www.kegg.jp/kegg-bin/show_pathway?ko00480+K10808+K10808+K10808+K10808+K10808+K10808+K10808+K10808+K10808+K10808+K10808+K10808+K10808+K10808+K10808+K10808+K10808+K10808+K10808+K10808+K10808+K10808+K10808+K10807+K00799+K04097+K13299+K00031+K00031+K00031+K00031+K00031+K00031+K00031+K00031+K00031+K00031+K00031+K00031+K00031+K00031+K00031+K00031+K00031+K00031+K00031+K00383+K00799+K00432+K00799+…
ko04062	Chemokine signaling pathway	1154	4273	2517	10577	1.19639e-10	1.26093e-09	0.458482	TRINITY_DN4336_c0_g2(VDM51595.1)|TRINITY_DN10987_c0_g1(VDN04746.1)|TRINITY_DN10111_c0_g1(EPB76290.1)|TRINITY_DN5908_c0_g1(VBB27315.1)|TRINITY_DN110_c2_g1(AAC46513.1)|TRINITY_DN56206_c0_g1(VDK52235.1)|TRINITY_DN25909_c0_g1(VDM48401.1)|TRINITY_DN18090_c0_g1(ADD84716.1)|TRINITY_DN61849_c0_g1(VDK69244.1)|TRINITY_DN61481_c0_g1(ADI24874.1)|TRINITY_DN891_c0_g1(OZF90011.1)|TRINITY_DN61306_c0_g1(VDK44034.…
ko00512	Mucin type O-glycan biosynthesis	61	4273	83	10577	8.64629e-10	8.61747e-09	0.73494	TRINITY_DN3119_c0_g1(VDM37613.1)|TRINITY_DN53029_c0_g1(VDD88253.1)|TRINITY_DN50979_c0_g1(KHN76508.1)|TRINITY_DN55697_c0_g1(EYC06802.1)|TRINITY_DN13038_c0_g1(KHN76508.1)|TRINITY_DN37116_c0_g1(KHN76508.1)|TRINITY_DN65481_c0_g1(VDK42396.1)|TRINITY_DN7821_c0_g1(KHN76508.1)|TRINITY_DN61773_c0_g1(VDM42900.1)|TRINITY_DN53033_c0_g2(PAV79656.1)|TRINITY_DN53033_c0_g2(PAV79656.1)|TRINITY_DN53033_c0_g2(PAV79…	K00710|K00710|K00731|K00710|K00731|K00731|K00710|K00731|K00710|K00710|K00710|K00710|K00710|K00710|K00710|K00710|K00710|K00710|K00710|K00710|K00710|K00710|K00710|K00710|K00710|K00710|K00710|K00710|K00710|K00710|K00710|K00710|K00710|K00710|K00710|K00710|K00710|K00710|K00710|K00710|K00710|K00710|K00710|K00710|K00710|K00710|K00710|K00710|K00710|K00710|K00710|K00710|K00710|K00710|K00731|K00710|K00710|…	http://www.kegg.jp/kegg-bin/show_pathway?ko00512+K00710+K00710+K00731+K00710+K00731+K00731+K00710+K00731+K00710+K00710+K00710+K00710+K00710+K00710+K00710+K00710+K00710+K00710+K00710+K00710+K00710+K00710+K00710+K00710+K00710+K00710+K00710+K00710+K00710+K00710+K00710+K00710+K00710+K00710+K00710+K00710+K00710+K00710+K00710+K00710+K00710+K00710+K00710+K00710+K00710+K00710+K00710+K00710+K00710+K00710+…
ko03020	RNA polymerase	277	4273	525	10577	2.98655e-09	2.88058e-08	0.527619	TRINITY_DN16832_c0_g1(VDN06902.1)|TRINITY_DN14085_c0_g1(VDK46716.1)|TRINITY_DN28088_c0_g1(VDO78031.1)|TRINITY_DN47309_c0_g1(VDK69007.1)|TRINITY_DN59290_c0_g1(VDK83927.1)|TRINITY_DN60515_c0_g1(EGT41913.1)|TRINITY_DN60515_c0_g1(EGT41913.1)|TRINITY_DN60515_c0_g1(EGT41913.1)|TRINITY_DN60515_c0_g1(EGT41913.1)|TRINITY_DN60515_c0_g1(EGT41913.1)|TRINITY_DN60515_c0_g1(EGT41913.1)|TRINITY_DN60515_c0_g1(EGT…	K03019|K03013|K03027|K03021|K03026|K03015|K03015|K03015|K03015|K03015|K03015|K03015|K03015|K03015|K03015|K03015|K03015|K03015|K03015|K03015|K03015|K03015|K03015|K03015|K03015|K03015|K03015|K03015|K03015|K03015|K03015|K03015|K03015|K03015|K03015|K03015|K03015|K03015|K03015|K03015|K03015|K03015|K03015|K03015|K03015|K03015|K03015|K03015|K03015|K03015|K03015|K03015|K03015|K03015|K03015|K03015|K03015|…	http://www.kegg.jp/kegg-bin/show_pathway?ko03020+K03019+K03013+K03027+K03021+K03026+K03015+K03015+K03015+K03015+K03015+K03015+K03015+K03015+K03015+K03015+K03015+K03015+K03015+K03015+K03015+K03015+K03015+K03015+K03015+K03015+K03015+K03015+K03015+K03015+K03015+K03015+K03015+K03015+K03015+K03015+K03015+K03015+K03015+K03015+K03015+K03015+K03015+K03015+K03015+K03015+K03015+K03015+K03015+K03015+K03015+…
ko00230	Purine metabolism	724	4273	1542	10577	9.87899e-09	9.23068e-08	0.46952	TRINITY_DN6441_c1_g1(XP_001936111.1)|TRINITY_DN6441_c1_g1(XP_001936111.1)|TRINITY_DN6441_c1_g1(XP_001936111.1)|TRINITY_DN6441_c1_g1(XP_001936111.1)|TRINITY_DN6441_c1_g1(XP_001936111.1)|TRINITY_DN6441_c1_g1(XP_001936111.1)|TRINITY_DN6441_c1_g1(XP_001936111.1)|TRINITY_DN6441_c1_g1(XP_001936111.1)|TRINITY_DN6441_c1_g1(XP_001936111.1)|TRINITY_DN6441_c1_g1(XP_001936111.1)|TRINITY_DN6441_c1_g1(XP_00193…	K10808|K10808|K10808|K10808|K10808|K10808|K10808|K10808|K10808|K10808|K10808|K10808|K10808|K10808|K10808|K10808|K10808|K10808|K10808|K10808|K10808|K10808|K10808|K12323|K12323|K12323|K12323|K12323|K12323|K12323|K12323|K12323|K12323|K12323|K12323|K12323|K12323|K12323|K10807|K12323|K12319|K12305|K00940|K00940|K00940|K00940|K00940|K00940|K01519|K01519|K01519|K01519|K01519|K01519|K01519|K01519|K01519|…	http://www.kegg.jp/kegg-bin/show_pathway?ko00230+K10808+K10808+K10808+K10808+K10808+K10808+K10808+K10808+K10808+K10808+K10808+K10808+K10808+K10808+K10808+K10808+K10808+K10808+K10808+K10808+K10808+K10808+K10808+K12323+K12323+K12323+K12323+K12323+K12323+K12323+K12323+K12323+K12323+K12323+K12323+K12323+K12323+K12323+K10807+K12323+K12319+K12305+K00940+K00940+K00940+K00940+K00940+K00940+K01519+K01519+…
ko00910	Nitrogen metabolism	132	4273	225	10577	1.78958e-08	1.62146e-07	0.586667	TRINITY_DN40524_c0_g1(EGT59534.1)|TRINITY_DN40524_c0_g1(EGT59534.1)|TRINITY_DN40524_c0_g1(EGT59534.1)|TRINITY_DN40524_c0_g1(EGT59534.1)|TRINITY_DN40524_c0_g1(EGT59534.1)|TRINITY_DN40524_c0_g1(EGT59534.1)|TRINITY_DN40524_c0_g1(EGT59534.1)|TRINITY_DN40524_c0_g1(EGT59534.1)|TRINITY_DN40524_c0_g1(EGT59534.1)|TRINITY_DN40524_c0_g1(EGT59534.1)|TRINITY_DN40524_c0_g1(EGT59534.1)|TRINITY_DN40524_c0_g1(EGT…	K00264|K00264|K00264|K00264|K00264|K00264|K00264|K00264|K00264|K00264|K00264|K00264|K00264|K00264|K00264|K00264|K00264|K00264|K00264|K00264|K00264|K00264|K00264|K00264|K00264|K00261|K00261|K00261|K01673|K01673|K01673|K01673|K01673|K01673|K01673|K01673|K01673|K01673|K01915|K01915|K01915|K01915|K01915|K01915|K01915|K01915|K01915|K01915|K01915|K01915|K01674|K00264|K00264|K00264|K00264|K00264|K00264|…	http://www.kegg.jp/kegg-bin/show_pathway?ko00910+K00264+K00264+K00264+K00264+K00264+K00264+K00264+K00264+K00264+K00264+K00264+K00264+K00264+K00264+K00264+K00264+K00264+K00264+K00264+K00264+K00264+K00264+K00264+K00264+K00264+K00261+K00261+K00261+K01673+K01673+K01673+K01673+K01673+K01673+K01673+K01673+K01673+K01673+K01915+K01915+K01915+K01915+K01915+K01915+K01915+K01915+K01915+K01915+K01915+K01915+…
ko04721	Synaptic vesicle cycle	684	4273	1471	10577	1.86162e-07	1.63713e-06	0.46499	TRINITY_DN5075_c0_g1(VBB25673.1)|TRINITY_DN5075_c0_g1(VBB25673.1)|TRINITY_DN5075_c0_g1(VBB25673.1)|TRINITY_DN8294_c0_g1(PIO57687.1)|TRINITY_DN66429_c0_g1(XP_013301458.1)|TRINITY_DN66429_c0_g1(XP_013301458.1)|TRINITY_DN66429_c0_g1(XP_013301458.1)|TRINITY_DN66429_c0_g1(XP_013301458.1)|TRINITY_DN66429_c0_g1(XP_013301458.1)|TRINITY_DN66429_c0_g1(XP_013301458.1)|TRINITY_DN16291_c0_g1(VDM37973.1)|TRINI…	K15290|K15290|K15290|K02155|K15292|K15292|K15292|K15292|K15292|K15292|K02146|K04560|K02155|K02155|K02155|K02155|K02155|K02155|K02155|K02155|K02155|K02155|K02155|K02155|K02155|K02155|K02155|K02155|K02155|K02155|K02155|K02155|K02155|K02155|K02155|K02155|K02155|K02155|K02155|K02155|K02155|K02155|K02155|K02155|K02155|K02155|K02155|K02155|K02155|K02155|K02155|K02155|K02155|K02155|K02155|K02155|K02155|…	http://www.kegg.jp/kegg-bin/show_pathway?ko04721+K15290+K15290+K15290+K02155+K15292+K15292+K15292+K15292+K15292+K15292+K02146+K04560+K02155+K02155+K02155+K02155+K02155+K02155+K02155+K02155+K02155+K02155+K02155+K02155+K02155+K02155+K02155+K02155+K02155+K02155+K02155+K02155+K02155+K02155+K02155+K02155+K02155+K02155+K02155+K02155+K02155+K02155+K02155+K02155+K02155+K02155+K02155+K02155+K02155+K02155+…
ko00410	beta-Alanine metabolism	225	4273	433	10577	4.55391e-07	3.89034e-06	0.51963	TRINITY_DN231_c0_g1(XP_024504177.1)|TRINITY_DN231_c0_g1(XP_024504177.1)|TRINITY_DN231_c0_g1(XP_024504177.1)|TRINITY_DN13807_c0_g1(XP_024510784.1)|TRINITY_DN13807_c0_g1(XP_024510784.1)|TRINITY_DN3304_c0_g1(VDL69277.1)|TRINITY_DN6831_c0_g1(KHN86680.1)|TRINITY_DN41390_c0_g2(PDM75348.1)|TRINITY_DN22222_c0_g1(EYC21982.1)|TRINITY_DN65036_c0_g1(KHN85811.1)|TRINITY_DN1329_c0_g2(EGT32383.1)|TRINITY_DN2263…	K08660|K08660|K08660|K13524|K13524|K00207|K00128|K01464|K00207|K00232|K00232|K01464|K01464|K00128|K00140|K00140|K00140|K00140|K00140|K00140|K00140|K00232|K01464|K01464|K01464|K01464|K01464|K01464|K01464|K01464|K01464|K01464|K01464|K01464|K01464|K01464|K01464|K01464|K01464|K01464|K01464|K01464|K01464|K01464|K01464|K01464|K01464|K01464|K01464|K01464|K01464|K01464|K01464|K01464|K01464|K01464|K01464|…	http://www.kegg.jp/kegg-bin/show_pathway?ko00410+K08660+K08660+K08660+K13524+K13524+K00207+K00128+K01464+K00207+K00232+K00232+K01464+K01464+K00128+K00140+K00140+K00140+K00140+K00140+K00140+K00140+K00232+K01464+K01464+K01464+K01464+K01464+K01464+K01464+K01464+K01464+K01464+K01464+K01464+K01464+K01464+K01464+K01464+K01464+K01464+K01464+K01464+K01464+K01464+K01464+K01464+K01464+K01464+K01464+K01464+…
ko04966	Collecting duct acid secretion	295	4273	589	10577	6.3192e-07	5.24845e-06	0.500849	TRINITY_DN8294_c0_g1(PIO57687.1)|TRINITY_DN16291_c0_g1(VDM37973.1)|TRINITY_DN8236_c0_g1(XP_003112862.1)|TRINITY_DN8236_c0_g1(XP_003112862.1)|TRINITY_DN8236_c0_g1(XP_003112862.1)|TRINITY_DN8236_c0_g1(XP_003112862.1)|TRINITY_DN8236_c0_g1(XP_003112862.1)|TRINITY_DN8236_c0_g1(XP_003112862.1)|TRINITY_DN8236_c0_g1(XP_003112862.1)|TRINITY_DN8236_c0_g1(XP_003112862.1)|TRINITY_DN8236_c0_g1(XP_003112862.1)…	K02155|K02146|K02155|K02155|K02155|K02155|K02155|K02155|K02155|K02155|K02155|K02155|K02155|K02155|K02155|K02155|K02155|K02155|K02155|K02155|K02155|K02155|K02155|K02155|K02155|K02155|K02155|K02155|K02155|K02155|K02155|K02155|K02155|K02155|K02155|K02155|K02155|K02155|K02155|K02155|K02155|K02155|K02155|K02155|K02155|K02155|K02155|K02155|K02155|K02155|K02155|K02155|K02155|K02155|K02155|K02155|K02155|…	http://www.kegg.jp/kegg-bin/show_pathway?ko04966+K02155+K02146+K02155+K02155+K02155+K02155+K02155+K02155+K02155+K02155+K02155+K02155+K02155+K02155+K02155+K02155+K02155+K02155+K02155+K02155+K02155+K02155+K02155+K02155+K02155+K02155+K02155+K02155+K02155+K02155+K02155+K02155+K02155+K02155+K02155+K02155+K02155+K02155+K02155+K02155+K02155+K02155+K02155+K02155+K02155+K02155+K02155+K02155+K02155+K02155+…
ko00510	N-Glycan biosynthesis	130	4273	233	10577	1.16748e-06	9.43453e-06	0.55794	TRINITY_DN66868_c0_g1(VDM36456.1)|TRINITY_DN65565_c0_g1(VDO15171.1)|TRINITY_DN47007_c0_g1(OZG15062.1)|TRINITY_DN55254_c0_g1(XP_003136312.1)|TRINITY_DN55254_c0_g1(XP_003136312.1)|TRINITY_DN65623_c0_g1(CRZ24146.1)|TRINITY_DN3318_c1_g1(KHN73418.1)|TRINITY_DN35131_c0_g1(VDM44450.1)|TRINITY_DN4702_c0_g1(XP_020611879.1)|TRINITY_DN4702_c0_g1(XP_020611879.1)|TRINITY_DN4702_c0_g1(XP_020611879.1)|TRINITY_D…	K00726|K07432|K01230|K05546|K05546|K12667|K01231|K00717|K03848|K03848|K03848|K03848|K03848|K03848|K03848|K03848|K03848|K03848|K03848|K03848|K03848|K03848|K03848|K03848|K03848|K01228|K01228|K07151|K00717|K00726|K03844|K12668|K03843|K00736|K01231|K07151|K00717|K03849|K00902|K03847|K03847|K03847|K03847|K03847|K03847|K01231|K00721|K12669|K03846|K07151|K00902|K01001|K01228|K01228|K07441|K01230|K07968|…	http://www.kegg.jp/kegg-bin/show_pathway?ko00510+K00726+K07432+K01230+K05546+K05546+K12667+K01231+K00717+K03848+K03848+K03848+K03848+K03848+K03848+K03848+K03848+K03848+K03848+K03848+K03848+K03848+K03848+K03848+K03848+K03848+K01228+K01228+K07151+K00717+K00726+K03844+K12668+K03843+K00736+K01231+K07151+K00717+K03849+K00902+K03847+K03847+K03847+K03847+K03847+K03847+K01231+K00721+K12669+K03846+K07151+…
ko04622	RIG-I-like receptor signaling pathway	93	4273	158	10577	1.8403e-06	1.44803e-05	0.588608	TRINITY_DN4181_c0_g1(VDN01248.1)|TRINITY_DN4181_c0_g1(VDN01248.1)|TRINITY_DN4181_c0_g1(VDN01248.1)|TRINITY_DN4181_c0_g1(VDN01248.1)|TRINITY_DN4181_c0_g1(VDN01248.1)|TRINITY_DN4181_c0_g1(VDN01248.1)|TRINITY_DN4181_c0_g1(VDN01248.1)|TRINITY_DN4181_c0_g1(VDN01248.1)|TRINITY_DN4181_c0_g1(VDN01248.1)|TRINITY_DN4181_c0_g1(VDN01248.1)|TRINITY_DN4181_c0_g1(VDN01248.1)|TRINITY_DN4181_c0_g1(VDN01248.1)|TRI…	K04441|K04441|K04441|K04441|K04441|K04441|K04441|K04441|K04441|K04441|K04441|K04441|K04441|K04441|K04441|K04441|K04441|K04441|K04441|K04441|K04441|K04441|K04441|K04441|K04441|K04441|K04441|K04441|K04441|K04441|K04441|K04441|K04441|K04441|K04441|K04441|K04441|K04441|K04441|K04441|K04441|K12646|K08339|K11594|K04441|K04441|K04441|K11594|K11594|K11594|K11594|K11594|K11594|K11594|K11594|K11594|K12646|…	http://www.kegg.jp/kegg-bin/show_pathway?ko04622+K04441+K04441+K04441+K04441+K04441+K04441+K04441+K04441+K04441+K04441+K04441+K04441+K04441+K04441+K04441+K04441+K04441+K04441+K04441+K04441+K04441+K04441+K04441+K04441+K04441+K04441+K04441+K04441+K04441+K04441+K04441+K04441+K04441+K04441+K04441+K04441+K04441+K04441+K04441+K04441+K04441+K12646+K08339+K11594+K04441+K04441+K04441+K11594+K11594+K11594+…
ko04724	Glutamatergic synapse	898	4273	1996	10577	2.13479e-06	1.63667e-05	0.4499	TRINITY_DN51537_c0_g1(CDJ84774.1)|TRINITY_DN51537_c0_g1(CDJ84774.1)|TRINITY_DN51537_c0_g1(CDJ84774.1)|TRINITY_DN51537_c0_g1(CDJ84774.1)|TRINITY_DN4336_c0_g2(VDM51595.1)|TRINITY_DN24945_c0_g1(XP_024499702.1)|TRINITY_DN24945_c0_g1(XP_024499702.1)|TRINITY_DN24945_c0_g1(XP_024499702.1)|TRINITY_DN24945_c0_g1(XP_024499702.1)|TRINITY_DN24945_c0_g1(XP_024499702.1)|TRINITY_DN24945_c0_g1(XP_024499702.1)|TR…	K04958|K04958|K04958|K04958|K04345|K04851|K04851|K04851|K04851|K04851|K04851|K04851|K04851|K04851|K04851|K04851|K04851|K04851|K04345|K02677|K04371|K01425|K05858|K15009|K04851|K04851|K04851|K04851|K04851|K04851|K04851|K04851|K04851|K04851|K04851|K04851|K04851|K04851|K04851|K04851|K04851|K04851|K06268|K06268|K06268|K06268|K06268|K06268|K04539|K04539|K04539|K04539|K04539|K04539|K04539|K04539|K04539|…	http://www.kegg.jp/kegg-bin/show_pathway?ko04724+K04958+K04958+K04958+K04958+K04345+K04851+K04851+K04851+K04851+K04851+K04851+K04851+K04851+K04851+K04851+K04851+K04851+K04851+K04345+K02677+K04371+K01425+K05858+K15009+K04851+K04851+K04851+K04851+K04851+K04851+K04851+K04851+K04851+K04851+K04851+K04851+K04851+K04851+K04851+K04851+K04851+K04851+K06268+K06268+K06268+K06268+K06268+K06268+K04539+K04539+…
ko00380	Tryptophan metabolism	286	4273	582	10577	7.00443e-06	5.23581e-05	0.491409	TRINITY_DN6831_c0_g1(KHN86680.1)|TRINITY_DN6310_c0_g1(KHJ93450.1)|TRINITY_DN16340_c0_g2(VDD90807.1)|TRINITY_DN40123_c0_g1(KJH48675.1)|TRINITY_DN16568_c0_g1(WP_099868280.1)|TRINITY_DN2069_c0_g1(RUS75201.1)|TRINITY_DN1572_c0_g1(EYC43414.1)|TRINITY_DN19761_c1_g1(PIO54215.1)|TRINITY_DN13449_c0_g1(CDJ83989.1)|TRINITY_DN13449_c0_g1(CDJ83989.1)|TRINITY_DN13449_c0_g1(CDJ83989.1)|TRINITY_DN13449_c0_g1(CDJ…	K00128|K00452|K00128|K00463|K00022|K00022|K03781|K03781|K01593|K01593|K01593|K01593|K01593|K01593|K01593|K01593|K01593|K01593|K01593|K01593|K00453|K00453|K00453|K00453|K00453|K00453|K00453|K00453|K00453|K00453|K00453|K00453|K00453|K00453|K00453|K00453|K00453|K00453|K00453|K00453|K00453|K00453|K00453|K00453|K00453|K00453|K00453|K00453|K00453|K00453|K00453|K00453|K00453|K00453|K00453|K00453|K00453|…	http://www.kegg.jp/kegg-bin/show_pathway?ko00380+K00128+K00452+K00128+K00463+K00022+K00022+K03781+K03781+K01593+K01593+K01593+K01593+K01593+K01593+K01593+K01593+K01593+K01593+K01593+K01593+K00453+K00453+K00453+K00453+K00453+K00453+K00453+K00453+K00453+K00453+K00453+K00453+K00453+K00453+K00453+K00453+K00453+K00453+K00453+K00453+K00453+K00453+K00453+K00453+K00453+K00453+K00453+K00453+K00453+K00453+…
ko04668	TNF signaling pathway	376	4273	787	10577	7.90725e-06	5.7665e-05	0.477764	TRINITY_DN4181_c0_g1(VDN01248.1)|TRINITY_DN4181_c0_g1(VDN01248.1)|TRINITY_DN4181_c0_g1(VDN01248.1)|TRINITY_DN4181_c0_g1(VDN01248.1)|TRINITY_DN4181_c0_g1(VDN01248.1)|TRINITY_DN4181_c0_g1(VDN01248.1)|TRINITY_DN4181_c0_g1(VDN01248.1)|TRINITY_DN4181_c0_g1(VDN01248.1)|TRINITY_DN4181_c0_g1(VDN01248.1)|TRINITY_DN4181_c0_g1(VDN01248.1)|TRINITY_DN4181_c0_g1(VDN01248.1)|TRINITY_DN4181_c0_g1(VDN01248.1)|TRI…	K04441|K04441|K04441|K04441|K04441|K04441|K04441|K04441|K04441|K04441|K04441|K04441|K04441|K04441|K04441|K04441|K04441|K04441|K04441|K04441|K04441|K04441|K04441|K04441|K04441|K04441|K04441|K04441|K04441|K04441|K04441|K04441|K04441|K04441|K04441|K04441|K04441|K04441|K04441|K04441|K04441|K04445|K04371|K04441|K04441|K04441|K02649|K09048|K17065|K17065|K04433|K04433|K04433|K04433|K04433|K04433|K04433|…	http://www.kegg.jp/kegg-bin/show_pathway?ko04668+K04441+K04441+K04441+K04441+K04441+K04441+K04441+K04441+K04441+K04441+K04441+K04441+K04441+K04441+K04441+K04441+K04441+K04441+K04441+K04441+K04441+K04441+K04441+K04441+K04441+K04441+K04441+K04441+K04441+K04441+K04441+K04441+K04441+K04441+K04441+K04441+K04441+K04441+K04441+K04441+K04441+K04445+K04371+K04441+K04441+K04441+K02649+K09048+K17065+K17065+…
ko04626	Plant-pathogen interaction	443	4273	952	10577	3.35373e-05	0.000238754	0.465336	TRINITY_DN12345_c1_g2(XP_008604300.1)|TRINITY_DN12345_c1_g2(XP_008604300.1)|TRINITY_DN12345_c1_g2(XP_008604300.1)|TRINITY_DN12345_c1_g2(XP_008604300.1)|TRINITY_DN12345_c1_g2(XP_008604300.1)|TRINITY_DN12345_c1_g2(XP_008604300.1)|TRINITY_DN12345_c1_g2(XP_008604300.1)|TRINITY_DN12345_c1_g2(XP_008604300.1)|TRINITY_DN12345_c1_g2(XP_008604300.1)|TRINITY_DN12345_c1_g2(XP_008604300.1)|TRINITY_DN12345_c1_…	K04079|K04079|K04079|K04079|K04079|K04079|K04079|K04079|K04079|K04079|K04079|K04079|K04079|K04079|K04079|K04079|K04079|K04079|K04079|K04079|K04079|K04079|K04079|K04079|K02183|K01373|K01373|K01373|K01373|K01373|K01373|K01373|K01373|K01373|K01373|K01373|K01373|K01373|K01373|K01373|K01373|K04079|K00864|K00864|K00864|K00864|K00864|K00864|K00864|K00864|K00864|K00864|K00864|K00864|K00864|K00864|K00864|…	http://www.kegg.jp/kegg-bin/show_pathway?ko04626+K04079+K04079+K04079+K04079+K04079+K04079+K04079+K04079+K04079+K04079+K04079+K04079+K04079+K04079+K04079+K04079+K04079+K04079+K04079+K04079+K04079+K04079+K04079+K04079+K02183+K01373+K01373+K01373+K01373+K01373+K01373+K01373+K01373+K01373+K01373+K01373+K01373+K01373+K01373+K01373+K01373+K04079+K00864+K00864+K00864+K00864+K00864+K00864+K00864+K00864+…
ko00511	Other glycan degradation	60	4273	100	10577	5.52921e-05	0.000384473	0.6	TRINITY_DN936_c0_g1(CRZ22598.1)|TRINITY_DN19083_c0_g1(CDJ93765.1)|TRINITY_DN12063_c0_g2(RCN35312.1)|TRINITY_DN19083_c1_g1(PAV70056.1)|TRINITY_DN19083_c1_g1(PAV70056.1)|TRINITY_DN19083_c1_g1(PAV70056.1)|TRINITY_DN19083_c1_g1(PAV70056.1)|TRINITY_DN48253_c0_g1(CDJ96960.1)|TRINITY_DN1146_c1_g1(RCN35312.1)|TRINITY_DN1146_c1_g1(RCN35312.1)|TRINITY_DN1146_c1_g1(RCN35312.1)|TRINITY_DN1146_c1_g1(RCN35312.…	K12309|K12373|K12373|K12373|K12373|K12373|K12373|K01201|K12373|K12373|K12373|K12373|K01192|K12311|K01192|K01192|K01192|K01192|K01192|K01227|K12373|K01192|K01201|K12373|K01201|K12311|K12309|K01201|K14459|K12311|K14459|K01206|K12311|K12373|K01206|K12311|K12311|K01192|K01192|K01192|K01192|K01192|K01192|K01192|K01192|K01192|K01192|K01192|K01192|K01444|K14459|K17108|K12373|K01201|K12311|K12311|K12311|…	http://www.kegg.jp/kegg-bin/show_pathway?ko00511+K12309+K12373+K12373+K12373+K12373+K12373+K12373+K01201+K12373+K12373+K12373+K12373+K01192+K12311+K01192+K01192+K01192+K01192+K01192+K01227+K12373+K01192+K01201+K12373+K01201+K12311+K12309+K01201+K14459+K12311+K14459+K01206+K12311+K12373+K01206+K12311+K12311+K01192+K01192+K01192+K01192+K01192+K01192+K01192+K01192+K01192+K01192+K01192+K01192+K01444+…
ko02020	Two-component system	176	4273	351	10577	0.000109158	0.000741781	0.501425	TRINITY_DN22530_c0_g1(WP_094649348.1)|TRINITY_DN4393_c0_g1(CDJ80161.1)|TRINITY_DN37359_c0_g1(AFC69028.1)|TRINITY_DN5878_c0_g1(VDP10564.1)|TRINITY_DN61407_c0_g1(XP_024507207.1)|TRINITY_DN61407_c0_g1(XP_024507207.1)|TRINITY_DN61407_c0_g1(XP_024507207.1)|TRINITY_DN61407_c0_g1(XP_024507207.1)|TRINITY_DN61407_c0_g1(XP_024507207.1)|TRINITY_DN61407_c0_g1(XP_024507207.1)|TRINITY_DN61407_c0_g1(XP_02450720…	K08641|K01425|K00412|K11230|K01915|K01915|K01915|K01915|K01915|K01915|K01915|K01915|K01915|K01915|K01915|K01915|K01425|K01425|K01425|K01425|K01425|K01425|K01425|K01425|K01425|K01425|K01425|K01425|K01425|K01425|K01425|K01425|K01425|K01425|K01425|K01425|K01425|K01425|K08738|K00411|K00412|K00412|K00412|K00412|K00412|K00412|K00412|K00412|K00412|K00412|K00412|K00412|K00412|K00412|K00412|K00412|K00412|…	http://www.kegg.jp/kegg-bin/show_pathway?ko02020+K08641+K01425+K00412+K11230+K01915+K01915+K01915+K01915+K01915+K01915+K01915+K01915+K01915+K01915+K01915+K01915+K01425+K01425+K01425+K01425+K01425+K01425+K01425+K01425+K01425+K01425+K01425+K01425+K01425+K01425+K01425+K01425+K01425+K01425+K01425+K01425+K01425+K01425+K08738+K00411+K00412+K00412+K00412+K00412+K00412+K00412+K00412+K00412+K00412+K00412+…
ko04977	Vitamin digestion and absorption	63	4273	108	10577	0.000117947	0.000783689	0.583333	TRINITY_DN24220_c0_g2(VDK74954.1)|TRINITY_DN43407_c0_g1(VDK59026.1)|TRINITY_DN73_c0_g1(XP_024510540.1)|TRINITY_DN73_c0_g1(XP_024510540.1)|TRINITY_DN73_c0_g1(XP_024510540.1)|TRINITY_DN73_c0_g1(XP_024510540.1)|TRINITY_DN73_c0_g1(XP_024510540.1)|TRINITY_DN73_c0_g1(XP_024510540.1)|TRINITY_DN73_c0_g1(XP_024510540.1)|TRINITY_DN73_c0_g1(XP_024510540.1)|TRINITY_DN73_c0_g1(XP_024510540.1)|TRINITY_DN73_c0_…	K14610|K14620|K05665|K05665|K05665|K05665|K05665|K05665|K05665|K05665|K05665|K05665|K05665|K05665|K05665|K05665|K05665|K05665|K05665|K05665|K05665|K05665|K05665|K05665|K05665|K05665|K05665|K05665|K05665|K05665|K05665|K05665|K05665|K05665|K05665|K05665|K05665|K05665|K05665|K05665|K05665|K05665|K05665|K05665|K05665|K14613|K14613|K14613|K14611|K05665|K05665|K14613|K14613|K14613|K14616|K13885|K14616|…	http://www.kegg.jp/kegg-bin/show_pathway?ko04977+K14610+K14620+K05665+K05665+K05665+K05665+K05665+K05665+K05665+K05665+K05665+K05665+K05665+K05665+K05665+K05665+K05665+K05665+K05665+K05665+K05665+K05665+K05665+K05665+K05665+K05665+K05665+K05665+K05665+K05665+K05665+K05665+K05665+K05665+K05665+K05665+K05665+K05665+K05665+K05665+K05665+K05665+K05665+K05665+K05665+K14613+K14613+K14613+K14611+K05665+…
ko03022	Basal transcription factors	132	4273	255	10577	0.000133494	0.000867709	0.517647	TRINITY_DN57554_c0_g1(VDD92309.1)|TRINITY_DN57052_c0_g1(VDD87322.1)|TRINITY_DN13216_c0_g1(EJW85046.1)|TRINITY_DN53420_c0_g1(KHN77566.1)|TRINITY_DN34376_c0_g2(EYB88250.1)|TRINITY_DN20866_c0_g1(XP_020303621.1)|TRINITY_DN29327_c0_g1(XP_003136201.1)|TRINITY_DN29327_c0_g1(XP_003136201.1)|TRINITY_DN29327_c0_g1(XP_003136201.1)|TRINITY_DN29327_c0_g1(XP_003136201.1)|TRINITY_DN29327_c0_g1(XP_003136201.1)|T…	K03136|K10844|K03138|K03142|K03135|K03144|K02202|K02202|K02202|K02202|K02202|K03132|K03122|K14649|K03134|K03124|K03124|K03124|K03124|K03124|K03124|K03124|K03124|K03124|K03124|K03124|K03124|K03124|K03124|K03124|K03124|K03124|K03124|K03124|K03124|K03124|K03124|K03124|K03124|K03124|K03124|K03124|K03124|K03124|K03124|K03124|K03124|K03124|K03124|K03124|K03124|K03124|K03124|K03124|K03124|K03124|K03124|…	http://www.kegg.jp/kegg-bin/show_pathway?ko03022+K03136+K10844+K03138+K03142+K03135+K03144+K02202+K02202+K02202+K02202+K02202+K03132+K03122+K14649+K03134+K03124+K03124+K03124+K03124+K03124+K03124+K03124+K03124+K03124+K03124+K03124+K03124+K03124+K03124+K03124+K03124+K03124+K03124+K03124+K03124+K03124+K03124+K03124+K03124+K03124+K03124+K03124+K03124+K03124+K03124+K03124+K03124+K03124+K03124+K03124+…
ko04914	Progesterone-mediated oocyte maturation	626	4273	1397	10577	0.000183099	0.00116482	0.448103	TRINITY_DN61870_c0_g1(XP_015907188.1)|TRINITY_DN4336_c0_g2(VDM51595.1)|TRINITY_DN4181_c0_g1(VDN01248.1)|TRINITY_DN4181_c0_g1(VDN01248.1)|TRINITY_DN4181_c0_g1(VDN01248.1)|TRINITY_DN4181_c0_g1(VDN01248.1)|TRINITY_DN4181_c0_g1(VDN01248.1)|TRINITY_DN4181_c0_g1(VDN01248.1)|TRINITY_DN4181_c0_g1(VDN01248.1)|TRINITY_DN4181_c0_g1(VDN01248.1)|TRINITY_DN4181_c0_g1(VDN01248.1)|TRINITY_DN4181_c0_g1(VDN01248.1…	K06633|K04345|K04441|K04441|K04441|K04441|K04441|K04441|K04441|K04441|K04441|K04441|K04441|K04441|K04441|K04441|K04441|K04441|K04441|K04441|K04441|K04441|K04441|K04441|K04441|K04441|K04441|K04441|K04441|K04441|K04441|K04441|K04441|K04441|K04441|K04441|K04441|K04441|K04441|K04441|K04441|K04441|K04441|K03350|K04345|K06631|K06631|K06631|K06631|K06631|K04371|K04079|K04079|K04079|K04079|K04079|K04079|…	http://www.kegg.jp/kegg-bin/show_pathway?ko04914+K06633+K04345+K04441+K04441+K04441+K04441+K04441+K04441+K04441+K04441+K04441+K04441+K04441+K04441+K04441+K04441+K04441+K04441+K04441+K04441+K04441+K04441+K04441+K04441+K04441+K04441+K04441+K04441+K04441+K04441+K04441+K04441+K04441+K04441+K04441+K04441+K04441+K04441+K04441+K04441+K04441+K04441+K04441+K03350+K04345+K06631+K06631+K06631+K06631+K06631+…
ko04624	Toll and Imd signaling pathway	111	4273	211	10577	0.000196343	0.00122306	0.526066	TRINITY_DN66904_c0_g1(VDP11285.1)|TRINITY_DN7437_c0_g1(PVV03621.1)|TRINITY_DN4181_c0_g1(VDN01248.1)|TRINITY_DN4181_c0_g1(VDN01248.1)|TRINITY_DN4181_c0_g1(VDN01248.1)|TRINITY_DN4181_c0_g1(VDN01248.1)|TRINITY_DN4181_c0_g1(VDN01248.1)|TRINITY_DN4181_c0_g1(VDN01248.1)|TRINITY_DN4181_c0_g1(VDN01248.1)|TRINITY_DN4181_c0_g1(VDN01248.1)|TRINITY_DN4181_c0_g1(VDN01248.1)|TRINITY_DN4181_c0_g1(VDN01248.1)|TR…	K06689|K06689|K04441|K04441|K04441|K04441|K04441|K04441|K04441|K04441|K04441|K04441|K04441|K04441|K04441|K04441|K04441|K04441|K04441|K04441|K04441|K04441|K04441|K04441|K04441|K04441|K04441|K04441|K04441|K04441|K04441|K04441|K04441|K04441|K04441|K04441|K04441|K04441|K04441|K04441|K04441|K04441|K04441|K06689|K04441|K04441|K04441|K10580|K10580|K10580|K10580|K10580|K10580|K10580|K16060|K04440|K04440|…	http://www.kegg.jp/kegg-bin/show_pathway?ko04624+K06689+K06689+K04441+K04441+K04441+K04441+K04441+K04441+K04441+K04441+K04441+K04441+K04441+K04441+K04441+K04441+K04441+K04441+K04441+K04441+K04441+K04441+K04441+K04441+K04441+K04441+K04441+K04441+K04441+K04441+K04441+K04441+K04441+K04441+K04441+K04441+K04441+K04441+K04441+K04441+K04441+K04441+K04441+K06689+K04441+K04441+K04441+K10580+K10580+K10580+…
ko04380	Osteoclast differentiation	430	4273	937	10577	0.000203219	0.00124005	0.458911	TRINITY_DN4181_c0_g1(VDN01248.1)|TRINITY_DN4181_c0_g1(VDN01248.1)|TRINITY_DN4181_c0_g1(VDN01248.1)|TRINITY_DN4181_c0_g1(VDN01248.1)|TRINITY_DN4181_c0_g1(VDN01248.1)|TRINITY_DN4181_c0_g1(VDN01248.1)|TRINITY_DN4181_c0_g1(VDN01248.1)|TRINITY_DN4181_c0_g1(VDN01248.1)|TRINITY_DN4181_c0_g1(VDN01248.1)|TRINITY_DN4181_c0_g1(VDN01248.1)|TRINITY_DN4181_c0_g1(VDN01248.1)|TRINITY_DN4181_c0_g1(VDN01248.1)|TRI…	K04441|K04441|K04441|K04441|K04441|K04441|K04441|K04441|K04441|K04441|K04441|K04441|K04441|K04441|K04441|K04441|K04441|K04441|K04441|K04441|K04441|K04441|K04441|K04441|K04441|K04441|K04441|K04441|K04441|K04441|K04441|K04441|K04441|K04441|K04441|K04441|K04441|K04441|K04441|K04441|K04441|K04364|K04371|K14381|K06268|K06268|K06268|K06268|K06268|K06268|K04441|K04441|K04441|K02649|K04392|K04392|K04392|…	http://www.kegg.jp/kegg-bin/show_pathway?ko04380+K04441+K04441+K04441+K04441+K04441+K04441+K04441+K04441+K04441+K04441+K04441+K04441+K04441+K04441+K04441+K04441+K04441+K04441+K04441+K04441+K04441+K04441+K04441+K04441+K04441+K04441+K04441+K04441+K04441+K04441+K04441+K04441+K04441+K04441+K04441+K04441+K04441+K04441+K04441+K04441+K04441+K04364+K04371+K14381+K06268+K06268+K06268+K06268+K06268+K06268+…
ko00591	Linoleic acid metabolism	33	4273	50	10577	0.000218903	0.00130904	0.66	TRINITY_DN10525_c0_g1(XP_009057065.1)|TRINITY_DN28093_c0_g2(XP_024499317.1)|TRINITY_DN28093_c0_g2(XP_024499317.1)|TRINITY_DN23514_c0_g1(PDM64988.1)|TRINITY_DN20064_c0_g1(VDK66805.1)|TRINITY_DN8315_c0_g1(VDM43771.1)|TRINITY_DN6423_c0_g1(KJH42114.1)|TRINITY_DN11421_c0_g1(XP_024501877.1)|TRINITY_DN14459_c0_g1(KHN85744.1)|TRINITY_DN7474_c0_g1(NP_496228.1)|TRINITY_DN7474_c0_g1(NP_496228.1)|TRINITY_DN7…	K16817|K16343|K16343|K16343|K16343|K16343|K07424|K16343|K07418|K01047|K01047|K01047|K01047|K01047|K01047|K01047|K01047|K01047|K01047|K01047|K01047|K01047|K01047|K01047|K01047|K01047|K01047|K01047|K01047|K01047|K01047|K01047|K01047	http://www.kegg.jp/kegg-bin/show_pathway?ko00591+K16817+K16343+K16343+K16343+K16343+K16343+K07424+K16343+K07418+K01047+K01047+K01047+K01047+K01047+K01047+K01047+K01047+K01047+K01047+K01047+K01047+K01047+K01047+K01047+K01047+K01047+K01047+K01047+K01047+K01047+K01047+K01047+K01047
ko04927	Cortisol synthesis and secretion	536	4273	1196	10577	0.000554836	0.00325286	0.448161	TRINITY_DN51537_c0_g1(CDJ84774.1)|TRINITY_DN51537_c0_g1(CDJ84774.1)|TRINITY_DN51537_c0_g1(CDJ84774.1)|TRINITY_DN51537_c0_g1(CDJ84774.1)|TRINITY_DN4336_c0_g2(VDM51595.1)|TRINITY_DN24945_c0_g1(XP_024499702.1)|TRINITY_DN24945_c0_g1(XP_024499702.1)|TRINITY_DN24945_c0_g1(XP_024499702.1)|TRINITY_DN24945_c0_g1(XP_024499702.1)|TRINITY_DN24945_c0_g1(XP_024499702.1)|TRINITY_DN24945_c0_g1(XP_024499702.1)|TR…	K04958|K04958|K04958|K04958|K04345|K04851|K04851|K04851|K04851|K04851|K04851|K04851|K04851|K04851|K04851|K04851|K04851|K04851|K04345|K09355|K05858|K04851|K04851|K04851|K04851|K04851|K04851|K04851|K04851|K04851|K04851|K04851|K04851|K04851|K04851|K04851|K04851|K04851|K04851|K00070|K09048|K18437|K09048|K05858|K04345|K04345|K04345|K04345|K04345|K04345|K04345|K04345|K04345|K04345|K04345|K04345|K04345|…	http://www.kegg.jp/kegg-bin/show_pathway?ko04927+K04958+K04958+K04958+K04958+K04345+K04851+K04851+K04851+K04851+K04851+K04851+K04851+K04851+K04851+K04851+K04851+K04851+K04851+K04345+K09355+K05858+K04851+K04851+K04851+K04851+K04851+K04851+K04851+K04851+K04851+K04851+K04851+K04851+K04851+K04851+K04851+K04851+K04851+K04851+K00070+K09048+K18437+K09048+K05858+K04345+K04345+K04345+K04345+K04345+K04345+…
ko04620	Toll-like receptor signaling pathway	418	4273	924	10577	0.00100403	0.00577317	0.452381	TRINITY_DN4181_c0_g1(VDN01248.1)|TRINITY_DN4181_c0_g1(VDN01248.1)|TRINITY_DN4181_c0_g1(VDN01248.1)|TRINITY_DN4181_c0_g1(VDN01248.1)|TRINITY_DN4181_c0_g1(VDN01248.1)|TRINITY_DN4181_c0_g1(VDN01248.1)|TRINITY_DN4181_c0_g1(VDN01248.1)|TRINITY_DN4181_c0_g1(VDN01248.1)|TRINITY_DN4181_c0_g1(VDN01248.1)|TRINITY_DN4181_c0_g1(VDN01248.1)|TRINITY_DN4181_c0_g1(VDN01248.1)|TRINITY_DN4181_c0_g1(VDN01248.1)|TRI…	K04441|K04441|K04441|K04441|K04441|K04441|K04441|K04441|K04441|K04441|K04441|K04441|K04441|K04441|K04441|K04441|K04441|K04441|K04441|K04441|K04441|K04441|K04441|K04441|K04441|K04441|K04441|K04441|K04441|K04441|K04441|K04441|K04441|K04441|K04441|K04441|K04441|K04441|K04441|K04441|K04441|K04371|K04441|K04441|K04441|K02649|K04392|K04392|K04392|K04392|K04392|K04392|K04392|K04392|K04392|K04392|K04392|…	http://www.kegg.jp/kegg-bin/show_pathway?ko04620+K04441+K04441+K04441+K04441+K04441+K04441+K04441+K04441+K04441+K04441+K04441+K04441+K04441+K04441+K04441+K04441+K04441+K04441+K04441+K04441+K04441+K04441+K04441+K04441+K04441+K04441+K04441+K04441+K04441+K04441+K04441+K04441+K04441+K04441+K04441+K04441+K04441+K04441+K04441+K04441+K04441+K04371+K04441+K04441+K04441+K02649+K04392+K04392+K04392+K04392+…
ko04666	Fc gamma R-mediated phagocytosis	751	4273	1719	10577	0.00134273	0.00757501	0.436882	TRINITY_DN28093_c0_g2(XP_024499317.1)|TRINITY_DN28093_c0_g2(XP_024499317.1)|TRINITY_DN24149_c0_g1(GBG31409.1)|TRINITY_DN57226_c0_g1(VDO46804.1)|TRINITY_DN4976_c0_g1(CDJ81904.1)|TRINITY_DN15017_c0_g1(VDM91590.1)|TRINITY_DN15017_c0_g1(VDM91590.1)|TRINITY_DN15017_c0_g1(VDM91590.1)|TRINITY_DN67353_c0_g1(VDD84895.1)|TRINITY_DN7913_c0_g1(VDM37367.1)|TRINITY_DN25909_c0_g1(VDM48401.1)|TRINITY_DN26616_c0_…	K16343|K16343|K05765|K05756|K18050|K05765|K05765|K05765|K05754|K02677|K04393|K04688|K04688|K04688|K04688|K04688|K04688|K04688|K16343|K04371|K05765|K02649|K04392|K04392|K04392|K04392|K04392|K04392|K04392|K04392|K04392|K04392|K04392|K04392|K04392|K04392|K04392|K04392|K04392|K04392|K04392|K04392|K04392|K04392|K04392|K04392|K04392|K04392|K04392|K04392|K04392|K04392|K04392|K04392|K01080|K01080|K01080|…	http://www.kegg.jp/kegg-bin/show_pathway?ko04666+K16343+K16343+K05765+K05756+K18050+K05765+K05765+K05765+K05754+K02677+K04393+K04688+K04688+K04688+K04688+K04688+K04688+K04688+K16343+K04371+K05765+K02649+K04392+K04392+K04392+K04392+K04392+K04392+K04392+K04392+K04392+K04392+K04392+K04392+K04392+K04392+K04392+K04392+K04392+K04392+K04392+K04392+K04392+K04392+K04392+K04392+K04392+K04392+K04392+K04392+…
ko04727	GABAergic synapse	563	4273	1273	10577	0.00171314	0.00948574	0.442262	TRINITY_DN4336_c0_g2(VDM51595.1)|TRINITY_DN13807_c0_g1(XP_024510784.1)|TRINITY_DN13807_c0_g1(XP_024510784.1)|TRINITY_DN24945_c0_g1(XP_024499702.1)|TRINITY_DN24945_c0_g1(XP_024499702.1)|TRINITY_DN24945_c0_g1(XP_024499702.1)|TRINITY_DN24945_c0_g1(XP_024499702.1)|TRINITY_DN24945_c0_g1(XP_024499702.1)|TRINITY_DN24945_c0_g1(XP_024499702.1)|TRINITY_DN24945_c0_g1(XP_024499702.1)|TRINITY_DN24945_c0_g1(XP…	K04345|K13524|K13524|K04851|K04851|K04851|K04851|K04851|K04851|K04851|K04851|K04851|K04851|K04851|K04851|K04851|K04345|K02677|K01425|K04851|K04851|K04851|K04851|K04851|K04851|K04851|K04851|K04851|K04851|K04851|K04851|K04851|K04851|K04851|K04851|K04851|K04851|K08341|K08341|K08341|K08341|K08341|K08341|K08341|K08341|K04539|K04539|K04539|K04539|K04539|K04539|K04539|K04539|K04539|K04539|K05034|K05034|…	http://www.kegg.jp/kegg-bin/show_pathway?ko04727+K04345+K13524+K13524+K04851+K04851+K04851+K04851+K04851+K04851+K04851+K04851+K04851+K04851+K04851+K04851+K04851+K04345+K02677+K01425+K04851+K04851+K04851+K04851+K04851+K04851+K04851+K04851+K04851+K04851+K04851+K04851+K04851+K04851+K04851+K04851+K04851+K04851+K08341+K08341+K08341+K08341+K08341+K08341+K08341+K08341+K04539+K04539+K04539+K04539+K04539+…
ko00903	Limonene and pinene degradation	36	4273	61	10577	0.00247398	0.0134495	0.590164	TRINITY_DN6831_c0_g1(KHN86680.1)|TRINITY_DN16340_c0_g2(VDD90807.1)|TRINITY_DN33915_c0_g1(RCN42446.1)|TRINITY_DN2540_c0_g1(KHN86680.1)|TRINITY_DN2540_c0_g1(KHN86680.1)|TRINITY_DN2540_c0_g1(KHN86680.1)|TRINITY_DN2540_c0_g1(KHN86680.1)|TRINITY_DN2540_c0_g1(KHN86680.1)|TRINITY_DN2540_c0_g1(KHN86680.1)|TRINITY_DN2540_c0_g1(KHN86680.1)|TRINITY_DN2540_c0_g1(KHN86680.1)|TRINITY_DN2540_c0_g1(KHN86680.1)|T…	K00128|K00128|K00128|K00128|K00128|K00128|K00128|K00128|K00128|K00128|K00128|K00128|K00128|K00128|K00128|K00128|K00128|K00128|K00128|K00128|K00128|K00128|K00128|K00128|K00128|K00128|K00128|K00128|K00128|K00128|K00128|K00128|K00128|K00128|K00128|K00128	http://www.kegg.jp/kegg-bin/show_pathway?ko00903+K00128+K00128+K00128+K00128+K00128+K00128+K00128+K00128+K00128+K00128+K00128+K00128+K00128+K00128+K00128+K00128+K00128+K00128+K00128+K00128+K00128+K00128+K00128+K00128+K00128+K00128+K00128+K00128+K00128+K00128+K00128+K00128+K00128+K00128+K00128+K00128
ko00053	Ascorbate and aldarate metabolism	166	4273	349	10577	0.00344917	0.0184161	0.475645	TRINITY_DN6831_c0_g1(KHN86680.1)|TRINITY_DN30904_c0_g1(EYC40969.1)|TRINITY_DN56578_c0_g1(KHN83392.1)|TRINITY_DN11520_c0_g1(EGT36966.1)|TRINITY_DN8566_c0_g3(EYC40969.1)|TRINITY_DN15768_c0_g1(XP_015108084.1)|TRINITY_DN4068_c0_g1(VDP34614.1)|TRINITY_DN16340_c0_g2(VDD90807.1)|TRINITY_DN16295_c0_g1(EGT42702.1)|TRINITY_DN32286_c0_g1(KHN83392.1)|TRINITY_DN13797_c1_g2(VDP30025.1)|TRINITY_DN64376_c0_g1(AQ…	K00128|K00699|K00699|K00012|K00699|K00699|K00699|K00128|K00699|K00699|K00699|K00012|K00699|K00699|K00699|K00699|K00699|K00699|K00699|K00699|K10046|K10046|K10046|K10046|K10046|K10046|K10046|K10046|K10046|K10046|K10046|K00699|K00699|K10046|K00699|K00128|K00699|K00699|K00012|K00012|K00012|K00012|K00012|K00012|K00012|K00012|K00012|K00012|K00012|K00012|K00012|K00012|K00012|K00012|K00012|K00012|K00012|…	http://www.kegg.jp/kegg-bin/show_pathway?ko00053+K00128+K00699+K00699+K00012+K00699+K00699+K00699+K00128+K00699+K00699+K00699+K00012+K00699+K00699+K00699+K00699+K00699+K00699+K00699+K00699+K10046+K10046+K10046+K10046+K10046+K10046+K10046+K10046+K10046+K10046+K10046+K00699+K00699+K10046+K00699+K00128+K00699+K00699+K00012+K00012+K00012+K00012+K00012+K00012+K00012+K00012+K00012+K00012+K00012+K00012+…
ko00120	Primary bile acid biosynthesis	32	4273	54	10577	0.00386013	0.0202487	0.592593	TRINITY_DN2259_c0_g1(PAV64992.1)|TRINITY_DN66981_c0_g1(WP_027020201.1)|TRINITY_DN31397_c0_g1(KHJ99876.1)|TRINITY_DN29843_c0_g1(XP_003107401.1)|TRINITY_DN15334_c0_g1(KHJ99876.1)|TRINITY_DN14169_c0_g1(KJH52078.1)|TRINITY_DN33376_c1_g1(XP_024501782.1)|TRINITY_DN4996_c0_g2(EYC23922.1)|TRINITY_DN65145_c0_g1(PAV64992.1)|TRINITY_DN46597_c0_g1(PAV69072.1)|TRINITY_DN1879_c0_g1(XP_003113630.1)|TRINITY_DN35…	K11992|K11992|K12405|K11992|K12405|K08764|K01796|K08764|K11992|K12405|K12405|K11992|K08764|K08764|K08764|K08764|K08764|K08764|K08764|K08764|K08764|K11992|K11992|K08764|K08764|K08764|K08764|K08764|K08764|K08764|K08764|K08764	http://www.kegg.jp/kegg-bin/show_pathway?ko00120+K11992+K11992+K12405+K11992+K12405+K08764+K01796+K08764+K11992+K12405+K12405+K11992+K08764+K08764+K08764+K08764+K08764+K08764+K08764+K08764+K08764+K11992+K11992+K08764+K08764+K08764+K08764+K08764+K08764+K08764+K08764+K08764
ko00520	Amino sugar and nucleotide sugar metabolism	178	4273	384	10577	0.00919869	0.0466171	0.463542	TRINITY_DN14840_c0_g1(XP_024499990.1)|TRINITY_DN14840_c0_g1(XP_024499990.1)|TRINITY_DN14840_c0_g1(XP_024499990.1)|TRINITY_DN14840_c0_g1(XP_024499990.1)|TRINITY_DN14840_c0_g1(XP_024499990.1)|TRINITY_DN14840_c0_g1(XP_024499990.1)|TRINITY_DN14840_c0_g1(XP_024499990.1)|TRINITY_DN19083_c0_g1(CDJ93765.1)|TRINITY_DN12063_c0_g2(RCN35312.1)|TRINITY_DN58076_c0_g1(ROT65617.1)|TRINITY_DN19083_c1_g1(PAV70056.…	K01183|K01183|K01183|K01183|K01183|K01183|K01183|K12373|K12373|K01810|K12373|K12373|K12373|K12373|K12450|K00012|K12373|K12373|K12373|K12373|K01183|K01183|K01183|K00820|K01183|K00820|K01784|K00012|K06118|K00966|K00966|K00966|K01809|K10046|K10046|K10046|K10046|K10046|K10046|K10046|K10046|K10046|K10046|K10046|K12373|K01183|K01183|K01183|K01183|K01183|K01183|K01183|K01183|K01183|K01183|K01183|K01183|…	http://www.kegg.jp/kegg-bin/show_pathway?ko00520+K01183+K01183+K01183+K01183+K01183+K01183+K01183+K12373+K12373+K01810+K12373+K12373+K12373+K12373+K12450+K00012+K12373+K12373+K12373+K12373+K01183+K01183+K01183+K00820+K01183+K00820+K01784+K00012+K06118+K00966+K00966+K00966+K01809+K10046+K10046+K10046+K10046+K10046+K10046+K10046+K10046+K10046+K10046+K10046+K12373+K01183+K01183+K01183+K01183+K01183+…
ko00981	Insect hormone biosynthesis	39	4273	71	10577	0.00913908	0.0466171	0.549296	TRINITY_DN6831_c0_g1(KHN86680.1)|TRINITY_DN16340_c0_g2(VDD90807.1)|TRINITY_DN10852_c0_g1(VDK43866.1)|TRINITY_DN33915_c0_g1(RCN42446.1)|TRINITY_DN2540_c0_g1(KHN86680.1)|TRINITY_DN2540_c0_g1(KHN86680.1)|TRINITY_DN2540_c0_g1(KHN86680.1)|TRINITY_DN2540_c0_g1(KHN86680.1)|TRINITY_DN2540_c0_g1(KHN86680.1)|TRINITY_DN2540_c0_g1(KHN86680.1)|TRINITY_DN2540_c0_g1(KHN86680.1)|TRINITY_DN2540_c0_g1(KHN86680.1)|…	K00128|K00128|K14938|K00128|K00128|K00128|K00128|K00128|K00128|K00128|K00128|K00128|K00128|K00128|K00128|K00128|K00128|K00128|K00128|K00128|K14938|K14938|K00128|K00128|K00128|K00128|K00128|K00128|K00128|K00128|K00128|K00128|K00128|K00128|K00128|K00128|K00128|K00128|K00128	http://www.kegg.jp/kegg-bin/show_pathway?ko00981+K00128+K00128+K14938+K00128+K00128+K00128+K00128+K00128+K00128+K00128+K00128+K00128+K00128+K00128+K00128+K00128+K00128+K00128+K00128+K00128+K14938+K14938+K00128+K00128+K00128+K00128+K00128+K00128+K00128+K00128+K00128+K00128+K00128+K00128+K00128+K00128+K00128+K00128+K00128
ko04122	Sulfur relay system	25	4273	42	10577	0.00940487	0.0468676	0.595238	TRINITY_DN37545_c0_g1(EGT57923.1)|TRINITY_DN37545_c0_g1(EGT57923.1)|TRINITY_DN37545_c0_g1(EGT57923.1)|TRINITY_DN37545_c0_g1(EGT57923.1)|TRINITY_DN10230_c0_g1(CDJ96206.1)|TRINITY_DN17144_c0_g1(RIB15724.1)|TRINITY_DN1446_c0_g1(PAV66467.1)|TRINITY_DN18276_c0_g1(XP_024501412.1)|TRINITY_DN18276_c0_g1(XP_024501412.1)|TRINITY_DN18276_c0_g1(XP_024501412.1)|TRINITY_DN18276_c0_g1(XP_024501412.1)|TRINITY_DN…	K03639|K03639|K03639|K03639|K04487|K03639|K01011|K11996|K11996|K11996|K11996|K11996|K11996|K11996|K11996|K11996|K11996|K11996|K11996|K11996|K03635|K01011|K00566|K14168|K01011	http://www.kegg.jp/kegg-bin/show_pathway?ko04122+K03639+K03639+K03639+K03639+K04487+K03639+K01011+K11996+K11996+K11996+K11996+K11996+K11996+K11996+K11996+K11996+K11996+K11996+K11996+K11996+K03635+K01011+K00566+K14168+K01011
ko00100	Steroid biosynthesis	32	4273	58	10577	0.0159521	0.0781913	0.551724	TRINITY_DN54550_c0_g1(CDJ83125.1)|TRINITY_DN29687_c0_g1(PDM74904.1)|TRINITY_DN16649_c0_g1(VDD86299.1)|TRINITY_DN64570_c0_g1(PAV70714.1)|TRINITY_DN7958_c0_g1(VDD90165.1)|TRINITY_DN271_c0_g1(XP_003116029.1)|TRINITY_DN271_c0_g1(XP_003116029.1)|TRINITY_DN271_c0_g1(XP_003116029.1)|TRINITY_DN271_c0_g1(XP_003116029.1)|TRINITY_DN271_c0_g1(XP_003116029.1)|TRINITY_DN271_c0_g1(XP_003116029.1)|TRINITY_DN271_…	K01052|K01052|K01052|K09828|K01052|K01052|K01052|K01052|K01052|K01052|K01052|K01052|K01052|K12298|K01052|K01052|K01052|K01052|K01052|K01052|K01052|K01052|K01052|K01052|K01052|K07750|K01052|K00213|K00222|K00222|K00222|K00213	http://www.kegg.jp/kegg-bin/show_pathway?ko00100+K01052+K01052+K01052+K09828+K01052+K01052+K01052+K01052+K01052+K01052+K01052+K01052+K01052+K12298+K01052+K01052+K01052+K01052+K01052+K01052+K01052+K01052+K01052+K01052+K01052+K07750+K01052+K00213+K00222+K00222+K00222+K00213
ko00940	Phenylpropanoid biosynthesis	9	4273	12	10577	0.0163695	0.0789433	0.75	TRINITY_DN15264_c0_g1(XP_020303862.1)|TRINITY_DN423_c0_g2(KHN73171.1)|TRINITY_DN56589_c0_g1(RCN46968.1)|TRINITY_DN67572_c0_g1(NP_001011325.1)|TRINITY_DN67572_c0_g1(NP_001011325.1)|TRINITY_DN67572_c0_g1(NP_001011325.1)|TRINITY_DN67572_c0_g1(NP_001011325.1)|TRINITY_DN8429_c2_g1(EYB89828.1)|TRINITY_DN3399_c0_g1(XP_013087397.1)	K11188|K01904|K01904|K11188|K11188|K11188|K11188|K01904|K11188	http://www.kegg.jp/kegg-bin/show_pathway?ko00940+K11188+K01904+K01904+K11188+K11188+K11188+K11188+K01904+K11188
ko04215	Apoptosis - multiple species	30	4273	56	10577	0.0312144	0.148144	0.535714	TRINITY_DN7514_c0_g1(XP_011414430.1)|TRINITY_DN36228_c0_g1(RTG82029.1)|TRINITY_DN36228_c0_g1(RTG82029.1)|TRINITY_DN36228_c0_g1(RTG82029.1)|TRINITY_DN6932_c0_g1(XP_028405005.1)|TRINITY_DN36196_c0_g1(VDK44650.1)|TRINITY_DN40625_c0_g1(XP_013090152.1)|TRINITY_DN55416_c0_g1(EGT45199.1)|TRINITY_DN20641_c0_g1(VDM16456.1)|TRINITY_DN20641_c0_g1(VDM16456.1)|TRINITY_DN20641_c0_g1(VDM16456.1)|TRINITY_DN50980…	K16060|K04440|K04440|K04440|K04440|K10586|K16060|K08738|K04440|K04440|K04440|K08738|K08738|K04440|K04440|K04440|K04440|K04440|K04440|K04440|K04440|K04440|K04440|K04440|K04440|K04440|K04440|K04440|K04440|K08334	http://www.kegg.jp/kegg-bin/show_pathway?ko04215+K16060+K04440+K04440+K04440+K04440+K10586+K16060+K08738+K04440+K04440+K04440+K08738+K08738+K04440+K04440+K04440+K04440+K04440+K04440+K04440+K04440+K04440+K04440+K04440+K04440+K04440+K04440+K04440+K04440+K08334
ko00250	Alanine, aspartate and glutamate metabolism	294	4273	673	10577	0.0400195	0.186966	0.43685	TRINITY_DN13807_c0_g1(XP_024510784.1)|TRINITY_DN13807_c0_g1(XP_024510784.1)|TRINITY_DN7960_c0_g1(EYC34368.1)|TRINITY_DN7960_c0_g1(EYC34368.1)|TRINITY_DN7960_c0_g1(EYC34368.1)|TRINITY_DN7960_c0_g1(EYC34368.1)|TRINITY_DN7960_c0_g1(EYC34368.1)|TRINITY_DN7960_c0_g1(EYC34368.1)|TRINITY_DN7960_c0_g1(EYC34368.1)|TRINITY_DN13963_c0_g1(CDJ95708.1)|TRINITY_DN46551_c0_g1(VDK46169.1)|TRINITY_DN40524_c0_g1(EG…	K13524|K13524|K14455|K14455|K14455|K14455|K14455|K14455|K14455|K00272|K00820|K00264|K00264|K00264|K00264|K00264|K00264|K00264|K00264|K00264|K00264|K00264|K00264|K00264|K00264|K00264|K00264|K00264|K00264|K00264|K00264|K00264|K00264|K00264|K00264|K00264|K01953|K01953|K01953|K01953|K01953|K01953|K01953|K01953|K01953|K01953|K01953|K01953|K01953|K01953|K01953|K01953|K01953|K01953|K01953|K01953|K01953|…	http://www.kegg.jp/kegg-bin/show_pathway?ko00250+K13524+K13524+K14455+K14455+K14455+K14455+K14455+K14455+K14455+K00272+K00820+K00264+K00264+K00264+K00264+K00264+K00264+K00264+K00264+K00264+K00264+K00264+K00264+K00264+K00264+K00264+K00264+K00264+K00264+K00264+K00264+K00264+K00264+K00264+K00264+K00264+K01953+K01953+K01953+K01953+K01953+K01953+K01953+K01953+K01953+K01953+K01953+K01953+K01953+K01953+…
ko00760	Nicotinate and nicotinamide metabolism	92	4273	198	10577	0.0468736	0.215618	0.464646	TRINITY_DN22626_c0_g1(VDK84432.1)|TRINITY_DN2311_c0_g1(OZC10374.1)|TRINITY_DN60423_c0_g1(KIH60855.1)|TRINITY_DN56787_c0_g1(PAV82298.1)|TRINITY_DN4423_c0_g1(PAA72650.1)|TRINITY_DN46872_c0_g1(KHN73736.1)|TRINITY_DN46872_c0_g1(KHN73736.1)|TRINITY_DN46872_c0_g1(KHN73736.1)|TRINITY_DN46872_c0_g1(KHN73736.1)|TRINITY_DN46872_c0_g1(KHN73736.1)|TRINITY_DN46872_c0_g1(KHN73736.1)|TRINITY_DN46872_c0_g1(KHN73…	K11417|K00858|K01950|K03426|K11416|K11412|K11412|K11412|K11412|K11412|K11412|K11412|K11412|K11412|K11416|K00858|K00858|K00858|K00858|K00858|K00858|K11414|K01513|K11121|K01081|K01081|K11416|K00157|K00541|K00541|K03462|K03783|K03783|K03783|K06210|K00763|K00763|K00763|K00763|K00763|K00763|K00763|K00763|K00763|K00763|K00763|K00763|K00763|K00763|K00763|K00763|K00763|K00763|K00763|K00763|K00763|K00763|…	http://www.kegg.jp/kegg-bin/show_pathway?ko00760+K11417+K00858+K01950+K03426+K11416+K11412+K11412+K11412+K11412+K11412+K11412+K11412+K11412+K11412+K11416+K00858+K00858+K00858+K00858+K00858+K00858+K11414+K01513+K11121+K01081+K01081+K11416+K00157+K00541+K00541+K03462+K03783+K03783+K03783+K06210+K00763+K00763+K00763+K00763+K00763+K00763+K00763+K00763+K00763+K00763+K00763+K00763+K00763+K00763+K00763+…
ko00073	Cutin, suberine and wax biosynthesis	3	4273	3	10577	0.0659067	0.298577	1	TRINITY_DN53290_c0_g1(VDM44291.1)|TRINITY_DN8524_c0_g1(VDM44291.1)|TRINITY_DN20538_c0_g1(KZV34017.1)	K13356|K13356|K17991	http://www.kegg.jp/kegg-bin/show_pathway?ko00073+K13356+K13356+K17991
ko01051	Biosynthesis of ansamycins	4	4273	5	10577	0.0900885	0.402037	0.8	TRINITY_DN10454_c0_g1(EGT57812.1)|TRINITY_DN10454_c0_g1(EGT57812.1)|TRINITY_DN10454_c0_g1(EGT57812.1)|TRINITY_DN10454_c0_g1(EGT57812.1)	K00615|K00615|K00615|K00615	http://www.kegg.jp/kegg-bin/show_pathway?ko01051+K00615+K00615+K00615+K00615
ko00750	Vitamin B6 metabolism	6	4273	9	10577	0.103771	0.456287	0.666667	TRINITY_DN54521_c0_g1(XP_020304520.1)|TRINITY_DN54521_c0_g1(XP_020304520.1)|TRINITY_DN54521_c0_g1(XP_020304520.1)|TRINITY_DN5501_c0_g1(PDM69419.1)|TRINITY_DN60454_c0_g1(EPB68650.1)|TRINITY_DN11182_c0_g1(VDD89601.1)	K00275|K00275|K00275|K00831|K00868|K00157	http://www.kegg.jp/kegg-bin/show_pathway?ko00750+K00275+K00275+K00275+K00831+K00868+K00157
ko04726	Serotonergic synapse	920	4273	2218	10577	0.126891	0.549861	0.414788	TRINITY_DN25413_c0_g1(KHN82208.1)|TRINITY_DN51537_c0_g1(CDJ84774.1)|TRINITY_DN51537_c0_g1(CDJ84774.1)|TRINITY_DN51537_c0_g1(CDJ84774.1)|TRINITY_DN51537_c0_g1(CDJ84774.1)|TRINITY_DN4336_c0_g2(VDM51595.1)|TRINITY_DN24945_c0_g1(XP_024499702.1)|TRINITY_DN24945_c0_g1(XP_024499702.1)|TRINITY_DN24945_c0_g1(XP_024499702.1)|TRINITY_DN24945_c0_g1(XP_024499702.1)|TRINITY_DN24945_c0_g1(XP_024499702.1)|TRINIT…	K04163|K04958|K04958|K04958|K04958|K04345|K04851|K04851|K04851|K04851|K04851|K04851|K04851|K04851|K04851|K04851|K04851|K04851|K04851|K04345|K02677|K04371|K05858|K04851|K04851|K04851|K04851|K04851|K04851|K04851|K04851|K04851|K04851|K04851|K04851|K04851|K04851|K04851|K04851|K04851|K04851|K04539|K04539|K04539|K04539|K04539|K04539|K04539|K04539|K04539|K04539|K04365|K04153|K04536|K04368|K04368|K04368|…	http://www.kegg.jp/kegg-bin/show_pathway?ko04726+K04163+K04958+K04958+K04958+K04958+K04345+K04851+K04851+K04851+K04851+K04851+K04851+K04851+K04851+K04851+K04851+K04851+K04851+K04851+K04345+K02677+K04371+K05858+K04851+K04851+K04851+K04851+K04851+K04851+K04851+K04851+K04851+K04851+K04851+K04851+K04851+K04851+K04851+K04851+K04851+K04851+K04539+K04539+K04539+K04539+K04539+K04539+K04539+K04539+K04539+…
ko04640	Hematopoietic cell lineage	9	4273	16	10577	0.149752	0.639656	0.5625	TRINITY_DN1060_c0_g1(VDL74061.1)|TRINITY_DN5369_c0_g2(XP_006869053.1)|TRINITY_DN14596_c0_g1(PIC47269.1)|TRINITY_DN35908_c0_g1(VDD96456.1)|TRINITY_DN13185_c0_g1(VDM38480.1)|TRINITY_DN47618_c0_g1(XP_024498837.1)|TRINITY_DN5_c2_g2(RCN33684.1)|TRINITY_DN12636_c0_g1(XP_028446788.1)|TRINITY_DN24524_c0_g1(KIH53464.1)	K06468|K06468|K01389|K11140|K11140|K01389|K11140|K06468|K11140	http://www.kegg.jp/kegg-bin/show_pathway?ko04640+K06468+K06468+K01389+K11140+K11140+K01389+K11140+K06468+K11140
ko04723	Retrograde endocannabinoid signaling	1021	4273	2472	10577	0.153279	0.645497	0.413026	TRINITY_DN63367_c0_g1(KHN76737.1)|TRINITY_DN51537_c0_g1(CDJ84774.1)|TRINITY_DN51537_c0_g1(CDJ84774.1)|TRINITY_DN51537_c0_g1(CDJ84774.1)|TRINITY_DN51537_c0_g1(CDJ84774.1)|TRINITY_DN4336_c0_g2(VDM51595.1)|TRINITY_DN24945_c0_g1(XP_024499702.1)|TRINITY_DN24945_c0_g1(XP_024499702.1)|TRINITY_DN24945_c0_g1(XP_024499702.1)|TRINITY_DN24945_c0_g1(XP_024499702.1)|TRINITY_DN24945_c0_g1(XP_024499702.1)|TRINIT…
ko04711	Circadian rhythm - fly	25	4273	52	10577	0.161155	0.66924	0.480769	TRINITY_DN56206_c0_g1(VDK52235.1)|TRINITY_DN6588_c0_g2(XP_003145214.1)|TRINITY_DN6588_c0_g2(XP_003145214.1)|TRINITY_DN6588_c0_g2(XP_003145214.1)|TRINITY_DN6588_c0_g2(XP_003145214.1)|TRINITY_DN6588_c0_g2(XP_003145214.1)|TRINITY_DN6588_c0_g2(XP_003145214.1)|TRINITY_DN6588_c0_g2(XP_003145214.1)|TRINITY_DN6588_c0_g2(XP_003145214.1)|TRINITY_DN6588_c0_g2(XP_003145214.1)|TRINITY_DN6588_c0_g2(XP_00314521…	K03083|K03083|K03083|K03083|K03083|K03083|K03083|K03083|K03083|K03083|K03083|K03083|K03083|K03083|K03083|K03083|K03083|K03083|K03083|K03083|K03083|K03083|K02633|K03083|K03083	http://www.kegg.jp/kegg-bin/show_pathway?ko04711+K03083+K03083+K03083+K03083+K03083+K03083+K03083+K03083+K03083+K03083+K03083+K03083+K03083+K03083+K03083+K03083+K03083+K03083+K03083+K03083+K03083+K03083+K02633+K03083+K03083
ko00290	Valine, leucine and isoleucine biosynthesis	7	4273	12	10577	0.165218	0.676713	0.583333	TRINITY_DN13745_c0_g1(OZG25689.1)|TRINITY_DN62266_c0_g1(PAV88111.1)|TRINITY_DN60978_c0_g1(XP_002606830.1)|TRINITY_DN27526_c0_g1(PAV57125.1)|TRINITY_DN1938_c0_g1(VDN52311.1)|TRINITY_DN2096_c0_g1(XP_024499187.1)|TRINITY_DN6933_c0_g1(XP_024499187.1)	K00826|K01754|K01754|K01754|K01754|K01754|K01754	http://www.kegg.jp/kegg-bin/show_pathway?ko00290+K00826+K01754+K01754+K01754+K01754+K01754+K01754
ko00071	Fatty acid degradation	240	4273	569	10577	0.198646	0.802637	0.421793	TRINITY_DN19857_c0_g1(PDM75258.1)|TRINITY_DN6831_c0_g1(KHN86680.1)|TRINITY_DN2281_c0_g1(RCN50599.1)|TRINITY_DN65036_c0_g1(KHN85811.1)|TRINITY_DN14311_c1_g1(XP_024499035.1)|TRINITY_DN14311_c1_g1(XP_024499035.1)|TRINITY_DN14311_c1_g1(XP_024499035.1)|TRINITY_DN7495_c0_g1(ARA71334.1)|TRINITY_DN67429_c0_g1(ARA71334.1)|TRINITY_DN1329_c0_g2(EGT32383.1)|TRINITY_DN61576_c0_g1(VDN59498.1)|TRINITY_DN61576_c…	K01897|K00128|K08765|K00232|K07508|K07508|K07508|K13953|K13953|K00232|K13239|K13239|K13239|K13239|K13239|K13239|K13239|K13239|K13239|K13239|K13239|K13239|K13239|K13239|K13239|K13239|K13239|K13239|K13239|K13239|K13239|K13239|K13239|K13239|K13239|K13239|K13239|K13239|K13239|K13239|K13239|K13239|K13239|K00128|K13239|K01897|K00022|K00022|K00232|K13239|K01897|K00232|K00232|K00232|K00232|K00128|K08766|…	http://www.kegg.jp/kegg-bin/show_pathway?ko00071+K01897+K00128+K08765+K00232+K07508+K07508+K07508+K13953+K13953+K00232+K13239+K13239+K13239+K13239+K13239+K13239+K13239+K13239+K13239+K13239+K13239+K13239+K13239+K13239+K13239+K13239+K13239+K13239+K13239+K13239+K13239+K13239+K13239+K13239+K13239+K13239+K13239+K13239+K13239+K13239+K13239+K13239+K13239+K00128+K13239+K01897+K00022+K00022+K00232+K13239+…
ko00500	Starch and sucrose metabolism	128	4273	300	10577	0.22547	0.898874	0.426667	TRINITY_DN39852_c0_g1(RCN34473.1)|TRINITY_DN58076_c0_g1(ROT65617.1)|TRINITY_DN27433_c0_g1(APP18136.1)|TRINITY_DN41939_c0_g1(VDK65593.1)|TRINITY_DN1952_c0_g1(AHM26075.1)|TRINITY_DN20995_c0_g1(KHJ86797.1)|TRINITY_DN14510_c0_g1(NP_501419.2)|TRINITY_DN14510_c0_g1(NP_501419.2)|TRINITY_DN14510_c0_g1(NP_501419.2)|TRINITY_DN14510_c0_g1(NP_501419.2)|TRINITY_DN14510_c0_g1(NP_501419.2)|TRINITY_DN14510_c0_g1…	K01187|K01810|K00700|K01187|K01194|K01187|K01187|K01187|K01187|K01187|K01187|K01187|K01176|K01187|K01187|K00688|K01194|K00693|K00693|K00693|K00693|K00693|K00693|K00693|K00693|K00693|K00693|K00693|K00693|K00693|K00693|K00693|K00693|K00693|K00693|K00693|K00693|K00693|K00693|K00693|K00693|K00693|K00693|K00693|K00693|K00693|K00693|K00693|K00693|K00693|K00693|K00693|K00693|K00693|K00693|K01187|K01210|…	http://www.kegg.jp/kegg-bin/show_pathway?ko00500+K01187+K01810+K00700+K01187+K01194+K01187+K01187+K01187+K01187+K01187+K01187+K01187+K01176+K01187+K01187+K00688+K01194+K00693+K00693+K00693+K00693+K00693+K00693+K00693+K00693+K00693+K00693+K00693+K00693+K00693+K00693+K00693+K00693+K00693+K00693+K00693+K00693+K00693+K00693+K00693+K00693+K00693+K00693+K00693+K00693+K00693+K00693+K00693+K00693+K00693+…
ko04924	Renin secretion	654	4273	1588	10577	0.253223	0.996232	0.411839	TRINITY_DN1878_c0_g1(KHN81449.1)|TRINITY_DN1878_c0_g1(KHN81449.1)|TRINITY_DN1878_c0_g1(KHN81449.1)|TRINITY_DN1878_c0_g1(KHN81449.1)|TRINITY_DN17055_c0_g1(PDM72659.1)|TRINITY_DN17055_c0_g1(PDM72659.1)|TRINITY_DN17055_c0_g1(PDM72659.1)|TRINITY_DN17055_c0_g1(PDM72659.1)|TRINITY_DN17055_c0_g1(PDM72659.1)|TRINITY_DN17055_c0_g1(PDM72659.1)|TRINITY_DN17055_c0_g1(PDM72659.1)|TRINITY_DN17055_c0_g1(PDM7265…	K12323|K12323|K12323|K12323|K12323|K12323|K12323|K12323|K12323|K12323|K12323|K12323|K12323|K12323|K12323|K04958|K04958|K04958|K04958|K04345|K12323|K12319|K04851|K04851|K04851|K04851|K04851|K04851|K04851|K04851|K04851|K04851|K04851|K04851|K04851|K04345|K05858|K04851|K04851|K04851|K04851|K04851|K04851|K04851|K04851|K04851|K04851|K04851|K04851|K04851|K04851|K04851|K04851|K04851|K04851|K02183|K06268|…	http://www.kegg.jp/kegg-bin/show_pathway?ko04924+K12323+K12323+K12323+K12323+K12323+K12323+K12323+K12323+K12323+K12323+K12323+K12323+K12323+K12323+K12323+K04958+K04958+K04958+K04958+K04345+K12323+K12319+K04851+K04851+K04851+K04851+K04851+K04851+K04851+K04851+K04851+K04851+K04851+K04851+K04851+K04345+K05858+K04851+K04851+K04851+K04851+K04851+K04851+K04851+K04851+K04851+K04851+K04851+K04851+K04851+…
ko00010	Glycolysis / Gluconeogenesis	388	4273	2235	10577	1	1	0.173602	TRINITY_DN58076_c0_g1(ROT65617.1)|TRINITY_DN6831_c0_g1(KHN86680.1)|TRINITY_DN56610_c0_g1(PDM67080.1)|TRINITY_DN7495_c0_g1(ARA71334.1)|TRINITY_DN67429_c0_g1(ARA71334.1)|TRINITY_DN5711_c0_g1(XP_024498622.1)|TRINITY_DN5711_c0_g1(XP_024498622.1)|TRINITY_DN5711_c0_g1(XP_024498622.1)|TRINITY_DN16340_c0_g2(VDD90807.1)|TRINITY_DN7693_c0_g1(XP_002648832.1)|TRINITY_DN5280_c0_g1(EGT52826.1)|TRINITY_DN65815_…	K01810|K00128|K15633|K13953|K13953|K03841|K03841|K03841|K00128|K00873|K01623|K00134|K00627|K03841|K01596|K00927|K00850|K01623|K01623|K00128|K00162|K00162|K00128|K00128|K00128|K00128|K00128|K00128|K00128|K00128|K00128|K00128|K00128|K01689|K01689|K01689|K01689|K01689|K01689|K01689|K01689|K01689|K01689|K01689|K01689|K01689|K01689|K01689|K01689|K01689|K01689|K01689|K01689|K01689|K01689|K01689|K01689|…	http://www.kegg.jp/kegg-bin/show_pathway?ko00010+K01810+K00128+K15633+K13953+K13953+K03841+K03841+K03841+K00128+K00873+K01623+K00134+K00627+K03841+K01596+K00927+K00850+K01623+K01623+K00128+K00162+K00162+K00128+K00128+K00128+K00128+K00128+K00128+K00128+K00128+K00128+K00128+K00128+K01689+K01689+K01689+K01689+K01689+K01689+K01689+K01689+K01689+K01689+K01689+K01689+K01689+K01689+K01689+K01689+K01689+…
ko00020	Citrate cycle (TCA cycle)	424	4273	1683	10577	1	1	0.251931	TRINITY_DN55876_c0_g1(EYB99448.1)|TRINITY_DN65614_c0_g1(PIC45944.1)|TRINITY_DN10534_c0_g1(XP_024503821.1)|TRINITY_DN10534_c0_g1(XP_024503821.1)|TRINITY_DN10534_c0_g1(XP_024503821.1)|TRINITY_DN10534_c0_g1(XP_024503821.1)|TRINITY_DN10534_c0_g1(XP_024503821.1)|TRINITY_DN10534_c0_g1(XP_024503821.1)|TRINITY_DN10534_c0_g1(XP_024503821.1)|TRINITY_DN10534_c0_g1(XP_024503821.1)|TRINITY_DN10534_c0_g1(XP_02…	K01900|K00237|K01681|K01681|K01681|K01681|K01681|K01681|K01681|K01681|K01681|K01681|K01681|K01681|K00031|K00031|K00031|K00031|K00031|K00031|K00031|K00031|K00031|K00031|K00031|K00031|K00031|K00031|K00031|K00031|K00031|K00031|K00031|K00030|K00030|K00030|K00030|K00030|K00030|K00030|K00030|K00030|K00030|K00030|K00030|K00030|K00030|K00030|K00030|K00030|K00030|K00030|K00030|K00030|K00030|K00030|K00030|…	http://www.kegg.jp/kegg-bin/show_pathway?ko00020+K01900+K00237+K01681+K01681+K01681+K01681+K01681+K01681+K01681+K01681+K01681+K01681+K01681+K01681+K00031+K00031+K00031+K00031+K00031+K00031+K00031+K00031+K00031+K00031+K00031+K00031+K00031+K00031+K00031+K00031+K00031+K00031+K00031+K00030+K00030+K00030+K00030+K00030+K00030+K00030+K00030+K00030+K00030+K00030+K00030+K00030+K00030+K00030+K00030+K00030+…
ko00030	Pentose phosphate pathway	144	4273	768	10577	1	1	0.1875	TRINITY_DN58076_c0_g1(ROT65617.1)|TRINITY_DN4847_c0_g1(PAV89139.1)|TRINITY_DN4847_c0_g1(PAV89139.1)|TRINITY_DN12323_c0_g1(XP_024505630.1)|TRINITY_DN12323_c0_g1(XP_024505630.1)|TRINITY_DN12323_c0_g1(XP_024505630.1)|TRINITY_DN5711_c0_g1(XP_024498622.1)|TRINITY_DN5711_c0_g1(XP_024498622.1)|TRINITY_DN5711_c0_g1(XP_024498622.1)|TRINITY_DN6518_c0_g1(XP_013292166.1)|TRINITY_DN6518_c0_g1(XP_013292166.1)|…	K01810|K00852|K00852|K00033|K00033|K00033|K03841|K03841|K03841|K00033|K00033|K00033|K00033|K00033|K00033|K00033|K00033|K00033|K00033|K00033|K00033|K00033|K00033|K00033|K00033|K00033|K00033|K00033|K00033|K00616|K00616|K00616|K00616|K00616|K00616|K00616|K00615|K00615|K00615|K00615|K00036|K07404|K01057|K01623|K03841|K00850|K01623|K01623|K00948|K03841|K03841|K03841|K01835|K00036|K01623|K00616|K00616|…	http://www.kegg.jp/kegg-bin/show_pathway?ko00030+K01810+K00852+K00852+K00033+K00033+K00033+K03841+K03841+K03841+K00033+K00033+K00033+K00033+K00033+K00033+K00033+K00033+K00033+K00033+K00033+K00033+K00033+K00033+K00033+K00033+K00033+K00033+K00033+K00033+K00616+K00616+K00616+K00616+K00616+K00616+K00616+K00615+K00615+K00615+K00615+K00036+K07404+K01057+K01623+K03841+K00850+K01623+K01623+K00948+K03841+…
ko00040	Pentose and glucuronate interconversions	135	4273	344	10577	0.690411	1	0.392442	TRINITY_DN30904_c0_g1(EYC40969.1)|TRINITY_DN56578_c0_g1(KHN83392.1)|TRINITY_DN11520_c0_g1(EGT36966.1)|TRINITY_DN8566_c0_g3(EYC40969.1)|TRINITY_DN46023_c0_g1(KHN80203.1)|TRINITY_DN23332_c0_g1(XP_020648328.1)|TRINITY_DN15768_c0_g1(XP_015108084.1)|TRINITY_DN4068_c0_g1(VDP34614.1)|TRINITY_DN58331_c0_g1(RCN32339.1)|TRINITY_DN8569_c0_g1(XP_003226245.2)|TRINITY_DN16295_c0_g1(EGT42702.1)|TRINITY_DN32286_…	K00699|K00699|K00012|K00699|K00011|K00078|K00699|K00699|K00011|K00078|K00699|K00699|K00011|K00699|K00012|K00699|K00699|K00699|K00699|K00699|K00699|K00699|K00699|K00699|K00011|K00699|K00011|K00699|K00011|K00078|K00699|K00699|K00012|K00012|K00012|K00012|K00012|K00012|K00012|K00012|K00012|K00012|K00012|K00012|K00012|K00012|K00012|K00012|K00012|K00012|K00012|K00012|K00012|K00012|K00012|K00012|K00012|…	http://www.kegg.jp/kegg-bin/show_pathway?ko00040+K00699+K00699+K00012+K00699+K00011+K00078+K00699+K00699+K00011+K00078+K00699+K00699+K00011+K00699+K00012+K00699+K00699+K00699+K00699+K00699+K00699+K00699+K00699+K00699+K00011+K00699+K00011+K00699+K00011+K00078+K00699+K00699+K00012+K00012+K00012+K00012+K00012+K00012+K00012+K00012+K00012+K00012+K00012+K00012+K00012+K00012+K00012+K00012+K00012+K00012+…
ko00051	Fructose and mannose metabolism	83	4273	1051	10577	1	1	0.0789724	TRINITY_DN46023_c0_g1(KHN80203.1)|TRINITY_DN5711_c0_g1(XP_024498622.1)|TRINITY_DN5711_c0_g1(XP_024498622.1)|TRINITY_DN5711_c0_g1(XP_024498622.1)|TRINITY_DN58331_c0_g1(RCN32339.1)|TRINITY_DN4197_c0_g1(VDM91938.1)|TRINITY_DN5280_c0_g1(EGT52826.1)|TRINITY_DN62216_c0_g1(VDD91193.1)|TRINITY_DN62216_c0_g1(VDD91193.1)|TRINITY_DN62216_c0_g1(VDD91193.1)|TRINITY_DN21606_c0_g2(XP_024509489.1)|TRINITY_DN1961…	K00011|K03841|K03841|K03841|K00011|K00011|K01623|K00966|K00966|K00966|K01809|K00011|K03841|K00011|K00850|K01623|K01623|K00011|K01809|K01711|K00846|K03841|K03841|K03841|K02377|K02377|K02377|K02377|K01623|K00846|K17497|K00011|K00966|K00011|K01803|K01803|K01803|K01803|K01803|K01803|K01803|K01803|K01803|K01803|K01803|K01803|K01803|K01803|K01803|K01803|K01803|K01803|K01803|K01803|K01803|K01803|K01803|…	http://www.kegg.jp/kegg-bin/show_pathway?ko00051+K00011+K03841+K03841+K03841+K00011+K00011+K01623+K00966+K00966+K00966+K01809+K00011+K03841+K00011+K00850+K01623+K01623+K00011+K01809+K01711+K00846+K03841+K03841+K03841+K02377+K02377+K02377+K02377+K01623+K00846+K17497+K00011+K00966+K00011+K01803+K01803+K01803+K01803+K01803+K01803+K01803+K01803+K01803+K01803+K01803+K01803+K01803+K01803+K01803+K01803+…
ko00052	Galactose metabolism	58	4273	470	10577	1	1	0.123404	TRINITY_DN39852_c0_g1(RCN34473.1)|TRINITY_DN936_c0_g1(CRZ22598.1)|TRINITY_DN41939_c0_g1(VDK65593.1)|TRINITY_DN46023_c0_g1(KHN80203.1)|TRINITY_DN58331_c0_g1(RCN32339.1)|TRINITY_DN4197_c0_g1(VDM91938.1)|TRINITY_DN58484_c0_g1(PAV83384.1)|TRINITY_DN20995_c0_g1(KHJ86797.1)|TRINITY_DN14510_c0_g1(NP_501419.2)|TRINITY_DN14510_c0_g1(NP_501419.2)|TRINITY_DN14510_c0_g1(NP_501419.2)|TRINITY_DN14510_c0_g1(NP_…	K01187|K12309|K01187|K00011|K00011|K00011|K01784|K01187|K01187|K01187|K01187|K01187|K01187|K01187|K01187|K01187|K00011|K01187|K01229|K00011|K00850|K00011|K12309|K01187|K01229|K01229|K01187|K01187|K01835|K00963|K01187|K01187|K01187|K01187|K01187|K00011|K01187|K00011|K01187|K01187|K01187|K01187|K01229|K01187|K01187|K01187|K15779|K01187|K15779|K15779|K15779|K15779|K15779|K15779|K15779|K15779|K00011|…	http://www.kegg.jp/kegg-bin/show_pathway?ko00052+K01187+K12309+K01187+K00011+K00011+K00011+K01784+K01187+K01187+K01187+K01187+K01187+K01187+K01187+K01187+K01187+K00011+K01187+K01229+K00011+K00850+K00011+K12309+K01187+K01229+K01229+K01187+K01187+K01835+K00963+K01187+K01187+K01187+K01187+K01187+K00011+K01187+K00011+K01187+K01187+K01187+K01187+K01229+K01187+K01187+K01187+K15779+K01187+K15779+K15779+…
ko00061	Fatty acid biosynthesis	35	4273	152	10577	0.999998	1	0.230263	TRINITY_DN19857_c0_g1(PDM75258.1)|TRINITY_DN33481_c1_g1(WP_036382457.1)|TRINITY_DN56715_c0_g1(XP_024503448.1)|TRINITY_DN25730_c0_g1(XP_024510664.1)|TRINITY_DN25730_c0_g1(XP_024510664.1)|TRINITY_DN66131_c0_g1(RCN53141.1)|TRINITY_DN32105_c0_g1(VDM38376.1)|TRINITY_DN63475_c0_g1(XP_024508562.1)|TRINITY_DN64576_c0_g1(VDL72396.1)|TRINITY_DN17725_c0_g1(OLB29263.1)|TRINITY_DN66896_c0_g1(EGT34813.1)|TRINI…	K01897|K00059|K07512|K11262|K11262|K09458|K01897|K13370|K01897|K00059|K07512|K01897|K01897|K01897|K01897|K07512|K00665|K00665|K00665|K00665|K00665|K00665|K00665|K00665|K00665|K00665|K00665|K00665|K00665|K01897|K01897|K01897|K01897|K07512|K00665	http://www.kegg.jp/kegg-bin/show_pathway?ko00061+K01897+K00059+K07512+K11262+K11262+K09458+K01897+K13370+K01897+K00059+K07512+K01897+K01897+K01897+K01897+K07512+K00665+K00665+K00665+K00665+K00665+K00665+K00665+K00665+K00665+K00665+K00665+K00665+K00665+K01897+K01897+K01897+K01897+K07512+K00665
ko00062	Fatty acid elongation	60	4273	178	10577	0.973027	1	0.337079	TRINITY_DN2118_c0_g1(XP_024504724.1)|TRINITY_DN2118_c0_g1(XP_024504724.1)|TRINITY_DN2118_c0_g1(XP_024504724.1)|TRINITY_DN14311_c1_g1(XP_024499035.1)|TRINITY_DN14311_c1_g1(XP_024499035.1)|TRINITY_DN14311_c1_g1(XP_024499035.1)|TRINITY_DN56715_c0_g1(XP_024503448.1)|TRINITY_DN7221_c0_g1(XP_024502634.1)|TRINITY_DN7221_c0_g1(XP_024502634.1)|TRINITY_DN7221_c0_g1(XP_024502634.1)|TRINITY_DN7221_c0_g1(XP_0…	K10251|K10251|K10251|K07508|K07508|K07508|K07512|K10703|K10703|K10703|K10703|K10703|K00022|K00022|K10251|K10251|K01074|K01074|K01074|K01074|K07515|K07512|K07511|K00022|K07509|K07509|K07509|K07509|K07509|K07509|K07509|K07509|K07509|K07509|K07509|K07509|K07509|K07509|K07509|K07509|K10251|K10251|K10251|K10251|K07512|K07515|K07515|K07515|K07515|K10251|K07511|K10251|K10251|K10251|K01074|K00022|K07512|…	http://www.kegg.jp/kegg-bin/show_pathway?ko00062+K10251+K10251+K10251+K07508+K07508+K07508+K07512+K10703+K10703+K10703+K10703+K10703+K00022+K00022+K10251+K10251+K01074+K01074+K01074+K01074+K07515+K07512+K07511+K00022+K07509+K07509+K07509+K07509+K07509+K07509+K07509+K07509+K07509+K07509+K07509+K07509+K07509+K07509+K07509+K07509+K10251+K10251+K10251+K10251+K07512+K07515+K07515+K07515+K07515+K10251+…
ko00130	Ubiquinone and other terpenoid-quinone biosynthesis	20	4273	104	10577	0.999999	1	0.192308	TRINITY_DN23650_c0_g1(EYC30271.1)|TRINITY_DN12275_c0_g1(XP_024504451.1)|TRINITY_DN12275_c0_g1(XP_024504451.1)|TRINITY_DN12275_c0_g1(XP_024504451.1)|TRINITY_DN12275_c0_g1(XP_024504451.1)|TRINITY_DN12275_c0_g1(XP_024504451.1)|TRINITY_DN10991_c0_g1(CDJ97103.1)|TRINITY_DN423_c0_g2(KHN73171.1)|TRINITY_DN27567_c0_g1(XP_024502623.1)|TRINITY_DN27567_c0_g1(XP_024502623.1)|TRINITY_DN27567_c0_g1(XP_02450262…	K00457|K00457|K00457|K00457|K00457|K00457|K00457|K01904|K06126|K06126|K06126|K06126|K01904|K06134|K01904|K00815|K00815|K06127|K00591|K06125	http://www.kegg.jp/kegg-bin/show_pathway?ko00130+K00457+K00457+K00457+K00457+K00457+K00457+K00457+K01904+K06126+K06126+K06126+K06126+K01904+K06134+K01904+K00815+K00815+K06127+K00591+K06125
ko00140	Steroid hormone biosynthesis	67	4273	224	10577	0.999609	1	0.299107	TRINITY_DN2118_c0_g1(XP_024504724.1)|TRINITY_DN2118_c0_g1(XP_024504724.1)|TRINITY_DN2118_c0_g1(XP_024504724.1)|TRINITY_DN30904_c0_g1(EYC40969.1)|TRINITY_DN56578_c0_g1(KHN83392.1)|TRINITY_DN8566_c0_g3(EYC40969.1)|TRINITY_DN15768_c0_g1(XP_015108084.1)|TRINITY_DN4068_c0_g1(VDP34614.1)|TRINITY_DN16295_c0_g1(EGT42702.1)|TRINITY_DN32286_c0_g1(KHN83392.1)|TRINITY_DN7002_c0_g2(XP_024499418.1)|TRINITY_DN1…	K10251|K10251|K10251|K00699|K00699|K00699|K00699|K00699|K00699|K00699|K00070|K00699|K13370|K00699|K00699|K00699|K00699|K00699|K00699|K00699|K00699|K00699|K00699|K10251|K00699|K10251|K00699|K00699|K00699|K00699|K00699|K00699|K00699|K00070|K00699|K07424|K00699|K00699|K00699|K00699|K00699|K00699|K00699|K00699|K10251|K10251|K10251|K10251|K00699|K10251|K00699|K10251|K10251|K00699|K00699|K10251|K00699|…	http://www.kegg.jp/kegg-bin/show_pathway?ko00140+K10251+K10251+K10251+K00699+K00699+K00699+K00699+K00699+K00699+K00699+K00070+K00699+K13370+K00699+K00699+K00699+K00699+K00699+K00699+K00699+K00699+K00699+K00699+K10251+K00699+K10251+K00699+K00699+K00699+K00699+K00699+K00699+K00699+K00070+K00699+K07424+K00699+K00699+K00699+K00699+K00699+K00699+K00699+K00699+K10251+K10251+K10251+K10251+K00699+K10251+…
ko00190	Oxidative phosphorylation	1434	4273	5394	10577	1	1	0.265851	TRINITY_DN8294_c0_g1(PIO57687.1)|TRINITY_DN62993_c0_g1(VDO45381.1)|TRINITY_DN63367_c0_g1(KHN76737.1)|TRINITY_DN65614_c0_g1(PIC45944.1)|TRINITY_DN15036_c0_g1(PAV77309.1)|TRINITY_DN16291_c0_g1(VDM37973.1)|TRINITY_DN8236_c0_g1(XP_003112862.1)|TRINITY_DN8236_c0_g1(XP_003112862.1)|TRINITY_DN8236_c0_g1(XP_003112862.1)|TRINITY_DN8236_c0_g1(XP_003112862.1)|TRINITY_DN8236_c0_g1(XP_003112862.1)|TRINITY_DN8…
ko00195	Photosynthesis	1	4273	6	10577	0.955218	1	0.166667	TRINITY_DN55379_c0_g1(CDI88092.1)	K02109	http://www.kegg.jp/kegg-bin/show_pathway?ko00195+K02109
ko00220	Arginine biosynthesis	149	4273	355	10577	0.28723	1	0.419718	TRINITY_DN7960_c0_g1(EYC34368.1)|TRINITY_DN7960_c0_g1(EYC34368.1)|TRINITY_DN7960_c0_g1(EYC34368.1)|TRINITY_DN7960_c0_g1(EYC34368.1)|TRINITY_DN7960_c0_g1(EYC34368.1)|TRINITY_DN7960_c0_g1(EYC34368.1)|TRINITY_DN7960_c0_g1(EYC34368.1)|TRINITY_DN4393_c0_g1(CDJ80161.1)|TRINITY_DN15529_c0_g1(XP_002633432.1)|TRINITY_DN15529_c0_g1(XP_002633432.1)|TRINITY_DN15529_c0_g1(XP_002633432.1)|TRINITY_DN12304_c0_g1…	K14455|K14455|K14455|K14455|K14455|K14455|K14455|K01425|K00261|K00261|K00261|K00814|K14454|K01915|K01915|K01915|K01915|K01915|K01915|K01915|K01915|K01915|K01915|K01915|K01915|K01425|K01425|K01425|K01425|K01425|K01425|K01425|K01425|K01425|K01425|K01425|K01425|K01425|K01425|K01425|K01425|K01425|K01425|K01425|K01425|K01425|K01425|K14454|K01915|K01915|K01915|K01915|K01915|K01915|K01915|K01915|K01915|…	http://www.kegg.jp/kegg-bin/show_pathway?ko00220+K14455+K14455+K14455+K14455+K14455+K14455+K14455+K01425+K00261+K00261+K00261+K00814+K14454+K01915+K01915+K01915+K01915+K01915+K01915+K01915+K01915+K01915+K01915+K01915+K01915+K01425+K01425+K01425+K01425+K01425+K01425+K01425+K01425+K01425+K01425+K01425+K01425+K01425+K01425+K01425+K01425+K01425+K01425+K01425+K01425+K01425+K01425+K14454+K01915+K01915+…
ko00232	Caffeine metabolism	2	4273	11	10577	0.971553	1	0.181818	TRINITY_DN684_c0_g3(CDJ95017.1)|TRINITY_DN3043_c0_g1(KHN83232.1)	K00106|K00106	http://www.kegg.jp/kegg-bin/show_pathway?ko00232+K00106+K00106
ko00254	Aflatoxin biosynthesis	2	4273	20	10577	0.999539	1	0.1	TRINITY_DN25730_c0_g1(XP_024510664.1)|TRINITY_DN25730_c0_g1(XP_024510664.1)	K11262|K11262	http://www.kegg.jp/kegg-bin/show_pathway?ko00254+K11262+K11262
ko00260	Glycine, serine and threonine metabolism	207	4273	500	10577	0.336211	1	0.414	TRINITY_DN10736_c0_g1(RCN51443.1)|TRINITY_DN10736_c0_g1(RCN51443.1)|TRINITY_DN10736_c0_g1(RCN51443.1)|TRINITY_DN10736_c0_g1(RCN51443.1)|TRINITY_DN10736_c0_g1(RCN51443.1)|TRINITY_DN10736_c0_g1(RCN51443.1)|TRINITY_DN10736_c0_g1(RCN51443.1)|TRINITY_DN10736_c0_g1(RCN51443.1)|TRINITY_DN10736_c0_g1(RCN51443.1)|TRINITY_DN10736_c0_g1(RCN51443.1)|TRINITY_DN10736_c0_g1(RCN51443.1)|TRINITY_DN10736_c0_g1(RCN…	K00600|K00600|K00600|K00600|K00600|K00600|K00600|K00600|K00600|K00600|K00600|K00600|K00600|K00600|K01079|K00831|K00639|K00639|K00639|K00639|K00639|K00639|K00639|K00639|K00639|K00639|K00639|K00639|K00639|K00639|K00639|K00639|K00639|K00639|K00639|K00639|K00639|K00639|K00639|K00639|K00639|K00639|K00639|K00639|K00639|K00639|K00639|K00639|K00639|K00639|K00639|K00639|K00639|K00639|K00639|K00639|K00639|…	http://www.kegg.jp/kegg-bin/show_pathway?ko00260+K00600+K00600+K00600+K00600+K00600+K00600+K00600+K00600+K00600+K00600+K00600+K00600+K00600+K00600+K01079+K00831+K00639+K00639+K00639+K00639+K00639+K00639+K00639+K00639+K00639+K00639+K00639+K00639+K00639+K00639+K00639+K00639+K00639+K00639+K00639+K00639+K00639+K00639+K00639+K00639+K00639+K00639+K00639+K00639+K00639+K00639+K00639+K00639+K00639+K00639+…
ko00261	Monobactam biosynthesis	4	4273	8	10577	0.415175	1	0.5	TRINITY_DN1538_c0_g2(KHN77327.1)|TRINITY_DN22306_c0_g1(VDO60577.1)|TRINITY_DN44513_c0_g2(WP_054492315.1)|TRINITY_DN34964_c0_g2(WP_054492315.1)	K13811|K13811|K00928|K00928	http://www.kegg.jp/kegg-bin/show_pathway?ko00261+K13811+K13811+K00928+K00928
ko00270	Cysteine and methionine metabolism	226	4273	905	10577	1	1	0.249724	TRINITY_DN2830_c0_g1(VDN60639.1)|TRINITY_DN59328_c0_g1(XP_024503686.1)|TRINITY_DN59328_c0_g1(XP_024503686.1)|TRINITY_DN59328_c0_g1(XP_024503686.1)|TRINITY_DN59328_c0_g1(XP_024503686.1)|TRINITY_DN59328_c0_g1(XP_024503686.1)|TRINITY_DN59328_c0_g1(XP_024503686.1)|TRINITY_DN5501_c0_g1(PDM69419.1)|TRINITY_DN7960_c0_g1(EYC34368.1)|TRINITY_DN7960_c0_g1(EYC34368.1)|TRINITY_DN7960_c0_g1(EYC34368.1)|TRINIT…	K08967|K08963|K08963|K08963|K08963|K08963|K08963|K00831|K14455|K14455|K14455|K14455|K14455|K14455|K14455|K01738|K01758|K01758|K01758|K01758|K01758|K01758|K01758|K01758|K01758|K01758|K01758|K00826|K00025|K01758|K01758|K01758|K01758|K01758|K01758|K01758|K01758|K01758|K01758|K01758|K01011|K01920|K00789|K01697|K14454|K01697|K08967|K08967|K08967|K08967|K08967|K08967|K08967|K08967|K08967|K08967|K08967|…	http://www.kegg.jp/kegg-bin/show_pathway?ko00270+K08967+K08963+K08963+K08963+K08963+K08963+K08963+K00831+K14455+K14455+K14455+K14455+K14455+K14455+K14455+K01738+K01758+K01758+K01758+K01758+K01758+K01758+K01758+K01758+K01758+K01758+K01758+K00826+K00025+K01758+K01758+K01758+K01758+K01758+K01758+K01758+K01758+K01758+K01758+K01758+K01011+K01920+K00789+K01697+K14454+K01697+K08967+K08967+K08967+K08967+…
ko00280	Valine, leucine and isoleucine degradation	195	4273	511	10577	0.865187	1	0.381605	TRINITY_DN13807_c0_g1(XP_024510784.1)|TRINITY_DN13807_c0_g1(XP_024510784.1)|TRINITY_DN6831_c0_g1(KHN86680.1)|TRINITY_DN14311_c1_g1(XP_024499035.1)|TRINITY_DN14311_c1_g1(XP_024499035.1)|TRINITY_DN14311_c1_g1(XP_024499035.1)|TRINITY_DN44847_c0_g1(XP_020624665.1)|TRINITY_DN16340_c0_g2(VDD90807.1)|TRINITY_DN13745_c0_g1(OZG25689.1)|TRINITY_DN35913_c0_g1(PDM65436.1)|TRINITY_DN35913_c0_g1(PDM65436.1)|TR…	K13524|K13524|K00128|K07508|K07508|K07508|K01641|K00128|K00826|K00253|K00253|K00253|K00253|K00253|K00253|K00253|K00253|K00253|K00253|K00253|K00253|K00253|K00253|K00253|K00253|K00253|K00253|K00253|K00253|K00253|K00253|K00253|K00253|K00253|K00253|K00253|K00253|K00253|K00253|K00253|K00253|K00253|K00253|K00253|K00253|K00253|K00253|K00253|K00253|K00253|K00253|K00253|K00253|K00253|K00253|K00253|K00253|…	http://www.kegg.jp/kegg-bin/show_pathway?ko00280+K13524+K13524+K00128+K07508+K07508+K07508+K01641+K00128+K00826+K00253+K00253+K00253+K00253+K00253+K00253+K00253+K00253+K00253+K00253+K00253+K00253+K00253+K00253+K00253+K00253+K00253+K00253+K00253+K00253+K00253+K00253+K00253+K00253+K00253+K00253+K00253+K00253+K00253+K00253+K00253+K00253+K00253+K00253+K00253+K00253+K00253+K00253+K00253+K00253+K00253+…
ko00281	Geraniol degradation	6	4273	41	10577	0.999921	1	0.146341	TRINITY_DN16568_c0_g1(WP_099868280.1)|TRINITY_DN2069_c0_g1(RUS75201.1)|TRINITY_DN58432_c0_g1(XP_024503535.1)|TRINITY_DN58432_c0_g1(XP_024503535.1)|TRINITY_DN42791_c0_g1(PAV90516.1)|TRINITY_DN58736_c0_g1(XP_787188.3)	K00022|K00022|K01640|K01640|K00022|K00022	http://www.kegg.jp/kegg-bin/show_pathway?ko00281+K00022+K00022+K01640+K01640+K00022+K00022
ko00300	Lysine biosynthesis	2	4273	5	10577	0.66995	1	0.4	TRINITY_DN44513_c0_g2(WP_054492315.1)|TRINITY_DN34964_c0_g2(WP_054492315.1)	K00928|K00928	http://www.kegg.jp/kegg-bin/show_pathway?ko00300+K00928+K00928
ko00310	Lysine degradation	219	4273	546	10577	0.572848	1	0.401099	TRINITY_DN49644_c0_g1(CDJ96239.1)|TRINITY_DN6831_c0_g1(KHN86680.1)|TRINITY_DN4432_c0_g1(KIH67057.1)|TRINITY_DN38670_c0_g2(CRK86252.1)|TRINITY_DN6956_c0_g1(VDK75523.1)|TRINITY_DN64735_c0_g1(RTL35142.1)|TRINITY_DN62611_c0_g1(PAV82965.1)|TRINITY_DN62611_c0_g1(PAV82965.1)|TRINITY_DN62611_c0_g1(PAV82965.1)|TRINITY_DN62611_c0_g1(PAV82965.1)|TRINITY_DN62611_c0_g1(PAV82965.1)|TRINITY_DN62611_c0_g1(PAV829…	K11703|K00128|K09189|K11423|K11427|K09251|K13647|K13647|K13647|K13647|K13647|K13647|K13647|K13647|K13647|K13647|K13647|K13647|K13647|K13647|K13647|K13647|K13647|K13647|K13647|K13647|K13647|K13647|K13647|K13647|K13647|K13647|K13647|K13647|K13647|K13647|K13647|K13647|K13647|K13647|K13647|K13647|K13647|K13647|K13647|K00128|K11419|K00022|K00022|K06101|K00306|K00306|K11428|K00128|K14157|K11419|K09188|…	http://www.kegg.jp/kegg-bin/show_pathway?ko00310+K11703+K00128+K09189+K11423+K11427+K09251+K13647+K13647+K13647+K13647+K13647+K13647+K13647+K13647+K13647+K13647+K13647+K13647+K13647+K13647+K13647+K13647+K13647+K13647+K13647+K13647+K13647+K13647+K13647+K13647+K13647+K13647+K13647+K13647+K13647+K13647+K13647+K13647+K13647+K13647+K13647+K13647+K13647+K13647+K13647+K00128+K11419+K00022+K00022+K06101+…
ko00311	Penicillin and cephalosporin biosynthesis	1	4273	3	10577	0.788321	1	0.333333	TRINITY_DN67161_c0_g1(OQE92628.1)	K04126	http://www.kegg.jp/kegg-bin/show_pathway?ko00311+K04126
ko00330	Arginine and proline metabolism	148	4273	563	10577	1	1	0.262877	TRINITY_DN231_c0_g1(XP_024504177.1)|TRINITY_DN231_c0_g1(XP_024504177.1)|TRINITY_DN231_c0_g1(XP_024504177.1)|TRINITY_DN6785_c0_g1(KHN83165.1)|TRINITY_DN6831_c0_g1(KHN86680.1)|TRINITY_DN7960_c0_g1(EYC34368.1)|TRINITY_DN7960_c0_g1(EYC34368.1)|TRINITY_DN7960_c0_g1(EYC34368.1)|TRINITY_DN7960_c0_g1(EYC34368.1)|TRINITY_DN7960_c0_g1(EYC34368.1)|TRINITY_DN7960_c0_g1(EYC34368.1)|TRINITY_DN7960_c0_g1(EYC343…	K08660|K08660|K08660|K00318|K00128|K14455|K14455|K14455|K14455|K14455|K14455|K14455|K01581|K09251|K00128|K00933|K00933|K00933|K00933|K00933|K00933|K00933|K00933|K00933|K00933|K00472|K00933|K00933|K00933|K00657|K14454|K00128|K01581|K00128|K00128|K00128|K00128|K00128|K00128|K00128|K00128|K00128|K00128|K00128|K00797|K00797|K00797|K00797|K00797|K00797|K00797|K00797|K00797|K00797|K00797|K00797|K00797|…	http://www.kegg.jp/kegg-bin/show_pathway?ko00330+K08660+K08660+K08660+K00318+K00128+K14455+K14455+K14455+K14455+K14455+K14455+K14455+K01581+K09251+K00128+K00933+K00933+K00933+K00933+K00933+K00933+K00933+K00933+K00933+K00933+K00472+K00933+K00933+K00933+K00657+K14454+K00128+K01581+K00128+K00128+K00128+K00128+K00128+K00128+K00128+K00128+K00128+K00128+K00128+K00797+K00797+K00797+K00797+K00797+K00797+…
ko00333	Prodigiosin biosynthesis	2	4273	7	10577	0.846607	1	0.285714	TRINITY_DN33481_c1_g1(WP_036382457.1)|TRINITY_DN17725_c0_g1(OLB29263.1)	K00059|K00059	http://www.kegg.jp/kegg-bin/show_pathway?ko00333+K00059+K00059
ko00350	Tyrosine metabolism	49	4273	333	10577	1	1	0.147147	TRINITY_DN23650_c0_g1(EYC30271.1)|TRINITY_DN7960_c0_g1(EYC34368.1)|TRINITY_DN7960_c0_g1(EYC34368.1)|TRINITY_DN7960_c0_g1(EYC34368.1)|TRINITY_DN7960_c0_g1(EYC34368.1)|TRINITY_DN7960_c0_g1(EYC34368.1)|TRINITY_DN7960_c0_g1(EYC34368.1)|TRINITY_DN7960_c0_g1(EYC34368.1)|TRINITY_DN7495_c0_g1(ARA71334.1)|TRINITY_DN67429_c0_g1(ARA71334.1)|TRINITY_DN17711_c0_g1(XP_022093287.1)|TRINITY_DN12275_c0_g1(XP_0245…	K00457|K14455|K14455|K14455|K14455|K14455|K14455|K14455|K13953|K13953|K07253|K00457|K00457|K00457|K00457|K00457|K00457|K01593|K01593|K01593|K01593|K01593|K01593|K01593|K01593|K01593|K01593|K01593|K01593|K14454|K00505|K01800|K01593|K13953|K01557|K01800|K00501|K00503|K13953|K00274|K14454|K00157|K00815|K01800|K00815|K00451|K13953|K01800|K13953	http://www.kegg.jp/kegg-bin/show_pathway?ko00350+K00457+K14455+K14455+K14455+K14455+K14455+K14455+K14455+K13953+K13953+K07253+K00457+K00457+K00457+K00457+K00457+K00457+K01593+K01593+K01593+K01593+K01593+K01593+K01593+K01593+K01593+K01593+K01593+K01593+K14454+K00505+K01800+K01593+K13953+K01557+K01800+K00501+K00503+K13953+K00274+K14454+K00157+K00815+K01800+K00815+K00451+K13953+K01800+K13953
ko00360	Phenylalanine metabolism	34	4273	285	10577	1	1	0.119298	TRINITY_DN23650_c0_g1(EYC30271.1)|TRINITY_DN7960_c0_g1(EYC34368.1)|TRINITY_DN7960_c0_g1(EYC34368.1)|TRINITY_DN7960_c0_g1(EYC34368.1)|TRINITY_DN7960_c0_g1(EYC34368.1)|TRINITY_DN7960_c0_g1(EYC34368.1)|TRINITY_DN7960_c0_g1(EYC34368.1)|TRINITY_DN7960_c0_g1(EYC34368.1)|TRINITY_DN17711_c0_g1(XP_022093287.1)|TRINITY_DN12275_c0_g1(XP_024504451.1)|TRINITY_DN12275_c0_g1(XP_024504451.1)|TRINITY_DN12275_c0_g…	K00457|K14455|K14455|K14455|K14455|K14455|K14455|K14455|K07253|K00457|K00457|K00457|K00457|K00457|K00457|K01593|K01593|K01593|K01593|K01593|K01593|K01593|K01593|K01593|K01593|K01593|K01593|K14454|K01593|K00274|K14454|K00815|K00815|K00500	http://www.kegg.jp/kegg-bin/show_pathway?ko00360+K00457+K14455+K14455+K14455+K14455+K14455+K14455+K14455+K07253+K00457+K00457+K00457+K00457+K00457+K00457+K01593+K01593+K01593+K01593+K01593+K01593+K01593+K01593+K01593+K01593+K01593+K01593+K14454+K01593+K00274+K14454+K00815+K00815+K00500
ko00400	Phenylalanine, tyrosine and tryptophan biosynthesis	12	4273	120	10577	1	1	0.1	TRINITY_DN7960_c0_g1(EYC34368.1)|TRINITY_DN7960_c0_g1(EYC34368.1)|TRINITY_DN7960_c0_g1(EYC34368.1)|TRINITY_DN7960_c0_g1(EYC34368.1)|TRINITY_DN7960_c0_g1(EYC34368.1)|TRINITY_DN7960_c0_g1(EYC34368.1)|TRINITY_DN7960_c0_g1(EYC34368.1)|TRINITY_DN62462_c0_g1(XP_005764372.1)|TRINITY_DN61848_c0_g1(PAV64953.1)|TRINITY_DN62156_c0_g1(PDM84502.1)|TRINITY_DN3914_c0_g1(EPB73976.1)|TRINITY_DN17798_c0_g1(EYC1491…	K14455|K14455|K14455|K14455|K14455|K14455|K14455|K14454|K14454|K00815|K00815|K00500	http://www.kegg.jp/kegg-bin/show_pathway?ko00400+K14455+K14455+K14455+K14455+K14455+K14455+K14455+K14454+K14454+K00815+K00815+K00500
ko00401	Novobiocin biosynthesis	2	4273	5	10577	0.66995	1	0.4	TRINITY_DN62156_c0_g1(PDM84502.1)|TRINITY_DN3914_c0_g1(EPB73976.1)	K00815|K00815	http://www.kegg.jp/kegg-bin/show_pathway?ko00401+K00815+K00815
ko00430	Taurine and hypotaurine metabolism	12	4273	60	10577	0.999782	1	0.2	TRINITY_DN30573_c0_g1(VDM38430.1)|TRINITY_DN6880_c0_g1(RCN53598.1)|TRINITY_DN4446_c0_g1(KHN81335.1)|TRINITY_DN23191_c0_g1(KHN81335.1)|TRINITY_DN23191_c0_g1(KHN81335.1)|TRINITY_DN23191_c0_g1(KHN81335.1)|TRINITY_DN12301_c0_g1(KHN81335.1)|TRINITY_DN11698_c0_g2(PDM78005.1)|TRINITY_DN11698_c0_g2(PDM78005.1)|TRINITY_DN11698_c0_g2(PDM78005.1)|TRINITY_DN65684_c0_g1(CDJ80610.1)|TRINITY_DN45286_c0_g1(CDJ95…	K18592|K00456|K18592|K18592|K18592|K18592|K18592|K18592|K18592|K18592|K18592|K10712	http://www.kegg.jp/kegg-bin/show_pathway?ko00430+K18592+K00456+K18592+K18592+K18592+K18592+K18592+K18592+K18592+K18592+K18592+K10712
ko00440	Phosphonate and phosphinate metabolism	12	4273	62	10577	0.999887	1	0.193548	TRINITY_DN54300_c0_g1(KHN84191.1)|TRINITY_DN43169_c0_g1(XP_024503245.1)|TRINITY_DN55428_c0_g1(VDK42988.1)|TRINITY_DN15683_c0_g1(KJH51622.1)|TRINITY_DN14531_c0_g1(XP_024509242.1)|TRINITY_DN14531_c0_g1(XP_024509242.1)|TRINITY_DN14531_c0_g1(XP_024509242.1)|TRINITY_DN14531_c0_g1(XP_024509242.1)|TRINITY_DN14531_c0_g1(XP_024509242.1)|TRINITY_DN14531_c0_g1(XP_024509242.1)|TRINITY_DN19618_c0_g1(KHN82689.…	K00968|K00993|K00993|K00968|K00968|K00968|K00968|K00968|K00968|K00968|K00967|K00967	http://www.kegg.jp/kegg-bin/show_pathway?ko00440+K00968+K00993+K00993+K00968+K00968+K00968+K00968+K00968+K00968+K00968+K00967+K00967
ko00450	Selenocompound metabolism	37	4273	181	10577	1	1	0.20442	TRINITY_DN8668_c1_g1(KHN76022.1)|TRINITY_DN909_c0_g1(VDK44314.1)|TRINITY_DN3864_c0_g1(XP_013291353.1)|TRINITY_DN3864_c0_g1(XP_013291353.1)|TRINITY_DN3864_c0_g1(XP_013291353.1)|TRINITY_DN3864_c0_g1(XP_013291353.1)|TRINITY_DN3864_c0_g1(XP_013291353.1)|TRINITY_DN3864_c0_g1(XP_013291353.1)|TRINITY_DN3864_c0_g1(XP_013291353.1)|TRINITY_DN3864_c0_g1(XP_013291353.1)|TRINITY_DN3864_c0_g1(XP_013291353.1)|T…	K01874|K01763|K01758|K01758|K01758|K01758|K01758|K01758|K01758|K01758|K01758|K01758|K01758|K01758|K01758|K01758|K01758|K01758|K01758|K01758|K01758|K01758|K01758|K01758|K00816|K01008|K01758|K01758|K13811|K13811|K01758|K01874|K01874|K01758|K01758|K01874|K01758	http://www.kegg.jp/kegg-bin/show_pathway?ko00450+K01874+K01763+K01758+K01758+K01758+K01758+K01758+K01758+K01758+K01758+K01758+K01758+K01758+K01758+K01758+K01758+K01758+K01758+K01758+K01758+K01758+K01758+K01758+K01758+K00816+K01008+K01758+K01758+K13811+K13811+K01758+K01874+K01874+K01758+K01758+K01874+K01758
ko00460	Cyanoamino acid metabolism	24	4273	79	10577	0.975222	1	0.303797	TRINITY_DN10736_c0_g1(RCN51443.1)|TRINITY_DN10736_c0_g1(RCN51443.1)|TRINITY_DN10736_c0_g1(RCN51443.1)|TRINITY_DN10736_c0_g1(RCN51443.1)|TRINITY_DN10736_c0_g1(RCN51443.1)|TRINITY_DN10736_c0_g1(RCN51443.1)|TRINITY_DN10736_c0_g1(RCN51443.1)|TRINITY_DN10736_c0_g1(RCN51443.1)|TRINITY_DN10736_c0_g1(RCN51443.1)|TRINITY_DN10736_c0_g1(RCN51443.1)|TRINITY_DN10736_c0_g1(RCN51443.1)|TRINITY_DN10736_c0_g1(RCN…	K00600|K00600|K00600|K00600|K00600|K00600|K00600|K00600|K00600|K00600|K00600|K00600|K00600|K00600|K18592|K18592|K18592|K18592|K18592|K18592|K18592|K18592|K18592|K18592	http://www.kegg.jp/kegg-bin/show_pathway?ko00460+K00600+K00600+K00600+K00600+K00600+K00600+K00600+K00600+K00600+K00600+K00600+K00600+K00600+K00600+K18592+K18592+K18592+K18592+K18592+K18592+K18592+K18592+K18592+K18592
ko00521	Streptomycin biosynthesis	13	4273	86	10577	1	1	0.151163	TRINITY_DN41047_c0_g1(KIH62156.1)|TRINITY_DN25989_c0_g1(KHN79556.1)|TRINITY_DN10615_c0_g1(NP_001122453.2)|TRINITY_DN19218_c0_g1(XP_024509742.1)|TRINITY_DN59744_c0_g1(XP_002971031.1)|TRINITY_DN59744_c0_g1(XP_002971031.1)|TRINITY_DN59744_c0_g1(XP_002971031.1)|TRINITY_DN59744_c0_g1(XP_002971031.1)|TRINITY_DN59744_c0_g1(XP_002971031.1)|TRINITY_DN59744_c0_g1(XP_002971031.1)|TRINITY_DN59744_c0_g1(XP_00…	K01858|K01835|K01092|K01710|K01858|K01858|K01858|K01858|K01858|K01858|K01858|K01858|K01858	http://www.kegg.jp/kegg-bin/show_pathway?ko00521+K01858+K01835+K01092+K01710+K01858+K01858+K01858+K01858+K01858+K01858+K01858+K01858+K01858
ko00523	Polyketide sugar unit biosynthesis	1	4273	15	10577	0.999577	1	0.0666667	TRINITY_DN19218_c0_g1(XP_024509742.1)	K01710	http://www.kegg.jp/kegg-bin/show_pathway?ko00523+K01710
ko00525	Acarbose and validamycin biosynthesis	1	4273	3	10577	0.788321	1	0.333333	TRINITY_DN19218_c0_g1(XP_024509742.1)	K01710	http://www.kegg.jp/kegg-bin/show_pathway?ko00525+K01710
ko00531	Glycosaminoglycan degradation	17	4273	56	10577	0.954797	1	0.303571	TRINITY_DN936_c0_g1(CRZ22598.1)|TRINITY_DN19083_c0_g1(CDJ93765.1)|TRINITY_DN12063_c0_g2(RCN35312.1)|TRINITY_DN19083_c1_g1(PAV70056.1)|TRINITY_DN19083_c1_g1(PAV70056.1)|TRINITY_DN19083_c1_g1(PAV70056.1)|TRINITY_DN19083_c1_g1(PAV70056.1)|TRINITY_DN1146_c1_g1(RCN35312.1)|TRINITY_DN1146_c1_g1(RCN35312.1)|TRINITY_DN1146_c1_g1(RCN35312.1)|TRINITY_DN1146_c1_g1(RCN35312.1)|TRINITY_DN6252_c0_g1(EYB80973.1…	K12309|K12373|K12373|K12373|K12373|K12373|K12373|K12373|K12373|K12373|K12373|K12373|K12373|K12309|K12373|K12373|K01197	http://www.kegg.jp/kegg-bin/show_pathway?ko00531+K12309+K12373+K12373+K12373+K12373+K12373+K12373+K12373+K12373+K12373+K12373+K12373+K12373+K12309+K12373+K12373+K01197
ko00532	Glycosaminoglycan biosynthesis - chondroitin sulfate / dermatan sulfate	25	4273	57	10577	0.342617	1	0.438596	TRINITY_DN51534_c0_g1(KHN85050.1)|TRINITY_DN11567_c0_g2(KHN86258.1)|TRINITY_DN14568_c0_g1(VBB26391.1)|TRINITY_DN14568_c0_g1(VBB26391.1)|TRINITY_DN14568_c0_g1(VBB26391.1)|TRINITY_DN14568_c0_g1(VBB26391.1)|TRINITY_DN14568_c0_g1(VBB26391.1)|TRINITY_DN14568_c0_g1(VBB26391.1)|TRINITY_DN36270_c0_g1(OZF89972.1)|TRINITY_DN32651_c1_g1(KHN87042.1)|TRINITY_DN67360_c0_g1(VDO37265.1)|TRINITY_DN67360_c0_g1(VDO…	K00747|K13499|K00733|K00733|K00733|K00733|K00733|K00733|K00771|K10158|K00734|K00734|K00734|K00734|K00734|K00734|K00734|K00734|K00734|K00734|K00734|K00734|K00734|K00734|K00734	http://www.kegg.jp/kegg-bin/show_pathway?ko00532+K00747+K13499+K00733+K00733+K00733+K00733+K00733+K00733+K00771+K10158+K00734+K00734+K00734+K00734+K00734+K00734+K00734+K00734+K00734+K00734+K00734+K00734+K00734+K00734+K00734
ko00534	Glycosaminoglycan biosynthesis - heparan sulfate / heparin	32	4273	81	10577	0.606846	1	0.395062	TRINITY_DN19775_c0_g1(KHN72057.1)|TRINITY_DN58760_c0_g1(KHN88230.1)|TRINITY_DN65494_c0_g1(XP_024503014.1)|TRINITY_DN32017_c0_g1(RCN45707.1)|TRINITY_DN31335_c0_g1(EJW87926.1)|TRINITY_DN35041_c0_g1(PAV71566.1)|TRINITY_DN6436_c0_g1(VBB30718.1)|TRINITY_DN14568_c0_g1(VBB26391.1)|TRINITY_DN14568_c0_g1(VBB26391.1)|TRINITY_DN14568_c0_g1(VBB26391.1)|TRINITY_DN14568_c0_g1(VBB26391.1)|TRINITY_DN14568_c0_g1(…	K08104|K08103|K02370|K02513|K02577|K01793|K02366|K00733|K00733|K00733|K00733|K00733|K00733|K00771|K02366|K10158|K00734|K00734|K00734|K00734|K00734|K00734|K00734|K00734|K00734|K00734|K00734|K00734|K00734|K00734|K00734|K02370	http://www.kegg.jp/kegg-bin/show_pathway?ko00534+K08104+K08103+K02370+K02513+K02577+K01793+K02366+K00733+K00733+K00733+K00733+K00733+K00733+K00771+K02366+K10158+K00734+K00734+K00734+K00734+K00734+K00734+K00734+K00734+K00734+K00734+K00734+K00734+K00734+K00734+K00734+K02370
ko00561	Glycerolipid metabolism	222	4273	537	10577	0.339625	1	0.413408	TRINITY_DN61007_c0_g1(PAV71224.1)|TRINITY_DN6831_c0_g1(KHN86680.1)|TRINITY_DN46023_c0_g1(KHN80203.1)|TRINITY_DN59646_c0_g1(EYB88854.1)|TRINITY_DN59646_c0_g1(EYB88854.1)|TRINITY_DN59646_c0_g1(EYB88854.1)|TRINITY_DN59646_c0_g1(EYB88854.1)|TRINITY_DN59646_c0_g1(EYB88854.1)|TRINITY_DN59646_c0_g1(EYB88854.1)|TRINITY_DN59646_c0_g1(EYB88854.1)|TRINITY_DN58331_c0_g1(RCN32339.1)|TRINITY_DN16340_c0_g2(VDD9…	K14457|K00128|K00011|K14457|K14457|K14457|K14457|K14457|K14457|K14457|K00011|K00128|K00011|K01080|K01080|K01080|K01080|K01080|K01080|K01080|K01080|K01080|K01080|K01080|K01080|K01080|K01080|K01080|K13513|K00864|K00864|K00864|K00864|K00864|K00864|K00864|K00864|K00864|K00864|K00864|K00864|K00864|K00864|K00864|K00864|K00864|K00864|K00864|K00864|K00864|K00864|K00864|K00864|K00864|K00864|K00864|K00864|…	http://www.kegg.jp/kegg-bin/show_pathway?ko00561+K14457+K00128+K00011+K14457+K14457+K14457+K14457+K14457+K14457+K14457+K00011+K00128+K00011+K01080+K01080+K01080+K01080+K01080+K01080+K01080+K01080+K01080+K01080+K01080+K01080+K01080+K01080+K01080+K13513+K00864+K00864+K00864+K00864+K00864+K00864+K00864+K00864+K00864+K00864+K00864+K00864+K00864+K00864+K00864+K00864+K00864+K00864+K00864+K00864+K00864+…
ko00562	Inositol phosphate metabolism	117	4273	755	10577	1	1	0.154967	TRINITY_DN27118_c0_g1(XP_018336657.1)|TRINITY_DN2553_c0_g1(XP_024506934.1)|TRINITY_DN27564_c0_g1(KHN80062.1)|TRINITY_DN27564_c0_g1(KHN80062.1)|TRINITY_DN27564_c0_g1(KHN80062.1)|TRINITY_DN27564_c0_g1(KHN80062.1)|TRINITY_DN27564_c0_g1(KHN80062.1)|TRINITY_DN27564_c0_g1(KHN80062.1)|TRINITY_DN22495_c0_g1(VDK88128.1)|TRINITY_DN67462_c0_g1(VDN58057.1)|TRINITY_DN891_c0_g1(OZF90011.1)|TRINITY_DN55340_c0_g…	K13711|K00911|K00920|K00920|K00920|K00920|K00920|K00920|K10572|K00999|K05858|K05857|K20279|K01116|K00140|K00140|K00140|K00140|K00140|K00140|K00140|K05858|K01116|K01116|K18082|K05858|K00922|K01106|K01110|K05858|K19801|K05858|K01116|K01116|K01116|K01116|K01858|K05857|K10572|K00888|K01092|K01116|K01116|K01116|K01116|K01106|K01803|K01803|K01803|K01803|K01803|K01803|K01803|K01803|K01803|K01803|K01803|…	http://www.kegg.jp/kegg-bin/show_pathway?ko00562+K13711+K00911+K00920+K00920+K00920+K00920+K00920+K00920+K10572+K00999+K05858+K05857+K20279+K01116+K00140+K00140+K00140+K00140+K00140+K00140+K00140+K05858+K01116+K01116+K18082+K05858+K00922+K01106+K01110+K05858+K19801+K05858+K01116+K01116+K01116+K01116+K01858+K05857+K10572+K00888+K01092+K01116+K01116+K01116+K01116+K01106+K01803+K01803+K01803+K01803+…
ko00563	Glycosylphosphatidylinositol (GPI)-anchor biosynthesis	15	4273	144	10577	1	1	0.104167	TRINITY_DN7302_c0_g1(VDM41435.1)|TRINITY_DN31611_c0_g1(XP_020303122.1)|TRINITY_DN45594_c0_g1(VDN02006.1)|TRINITY_DN1997_c1_g1(VDN85542.1)|TRINITY_DN45499_c0_g1(KHN88043.1)|TRINITY_DN61794_c0_g1(RYP57842.1)|TRINITY_DN24785_c0_g3(VDN59728.1)|TRINITY_DN47928_c0_g2(EGT44876.1)|TRINITY_DN53782_c0_g1(VDN82971.1)|TRINITY_DN56228_c0_g1(CRZ25810.1)|TRINITY_DN64687_c0_g1(XP_004527292.1)|TRINITY_DN62243_c0_…	K03857|K05294|K05285|K03861|K05291|K05283|K05292|K05284|K05289|K03860|K05293|K03434|K05310|K05286|K05288	http://www.kegg.jp/kegg-bin/show_pathway?ko00563+K03857+K05294+K05285+K03861+K05291+K05283+K05292+K05284+K05289+K03860+K05293+K03434+K05310+K05286+K05288
ko00564	Glycerophospholipid metabolism	195	4273	638	10577	1	1	0.305643	TRINITY_DN10525_c0_g1(XP_009057065.1)|TRINITY_DN28093_c0_g2(XP_024499317.1)|TRINITY_DN28093_c0_g2(XP_024499317.1)|TRINITY_DN9988_c0_g1(EPB72861.1)|TRINITY_DN9988_c0_g1(EPB72861.1)|TRINITY_DN9988_c0_g1(EPB72861.1)|TRINITY_DN9988_c0_g1(EPB72861.1)|TRINITY_DN9988_c0_g1(EPB72861.1)|TRINITY_DN9988_c0_g1(EPB72861.1)|TRINITY_DN9988_c0_g1(EPB72861.1)|TRINITY_DN9988_c0_g1(EPB72861.1)|TRINITY_DN9988_c0_g1(…	K16817|K16343|K16343|K00111|K00111|K00111|K00111|K00111|K00111|K00111|K00111|K00111|K06129|K00623|K14156|K01049|K16343|K08729|K00999|K05929|K14286|K13514|K06130|K01080|K01080|K01080|K01080|K01080|K01080|K01080|K01080|K01080|K01080|K01080|K01080|K01080|K01080|K01080|K01115|K01115|K14156|K13513|K01613|K01613|K01613|K01613|K01613|K01613|K01613|K01613|K01613|K01613|K01613|K01613|K01613|K01613|K01613|…	http://www.kegg.jp/kegg-bin/show_pathway?ko00564+K16817+K16343+K16343+K00111+K00111+K00111+K00111+K00111+K00111+K00111+K00111+K00111+K06129+K00623+K14156+K01049+K16343+K08729+K00999+K05929+K14286+K13514+K06130+K01080+K01080+K01080+K01080+K01080+K01080+K01080+K01080+K01080+K01080+K01080+K01080+K01080+K01080+K01080+K01115+K01115+K14156+K13513+K01613+K01613+K01613+K01613+K01613+K01613+K01613+K01613+…
ko00565	Ether lipid metabolism	73	4273	242	10577	0.999668	1	0.301653	TRINITY_DN10525_c0_g1(XP_009057065.1)|TRINITY_DN28093_c0_g2(XP_024499317.1)|TRINITY_DN28093_c0_g2(XP_024499317.1)|TRINITY_DN67442_c0_g1(KHN80934.1)|TRINITY_DN23514_c0_g1(PDM64988.1)|TRINITY_DN36697_c0_g1(EGT57219.1)|TRINITY_DN36697_c0_g1(EGT57219.1)|TRINITY_DN36697_c0_g1(EGT57219.1)|TRINITY_DN36697_c0_g1(EGT57219.1)|TRINITY_DN36697_c0_g1(EGT57219.1)|TRINITY_DN36697_c0_g1(EGT57219.1)|TRINITY_DN366…	K16817|K16343|K16343|K01062|K16343|K01080|K01080|K01080|K01080|K01080|K01080|K01080|K01080|K01080|K01080|K01080|K01080|K01080|K01080|K01080|K01062|K01115|K01115|K00803|K16860|K16343|K16860|K16794|K16794|K16794|K16794|K16794|K16794|K16794|K16794|K08743|K00993|K16343|K16860|K00803|K00803|K00993|K16343|K16860|K08743|K01047|K01047|K01047|K01047|K01047|K01047|K01047|K01047|K01047|K01047|K01047|K01047|…	http://www.kegg.jp/kegg-bin/show_pathway?ko00565+K16817+K16343+K16343+K01062+K16343+K01080+K01080+K01080+K01080+K01080+K01080+K01080+K01080+K01080+K01080+K01080+K01080+K01080+K01080+K01080+K01062+K01115+K01115+K00803+K16860+K16343+K16860+K16794+K16794+K16794+K16794+K16794+K16794+K16794+K16794+K08743+K00993+K16343+K16860+K00803+K00803+K00993+K16343+K16860+K08743+K01047+K01047+K01047+K01047+K01047+…
ko00590	Arachidonic acid metabolism	107	4273	419	10577	1	1	0.25537	TRINITY_DN10525_c0_g1(XP_009057065.1)|TRINITY_DN28093_c0_g2(XP_024499317.1)|TRINITY_DN28093_c0_g2(XP_024499317.1)|TRINITY_DN21263_c1_g1(AJH66211.1)|TRINITY_DN33362_c0_g1(APZ88401.1)|TRINITY_DN636_c4_g1(KHJ96198.1)|TRINITY_DN636_c4_g1(KHJ96198.1)|TRINITY_DN636_c4_g1(KHJ96198.1)|TRINITY_DN636_c4_g1(KHJ96198.1)|TRINITY_DN636_c4_g1(KHJ96198.1)|TRINITY_DN636_c4_g1(KHJ96198.1)|TRINITY_DN636_c4_g1(KHJ96…	K16817|K16343|K16343|K04097|K00432|K00432|K00432|K00432|K00432|K00432|K00432|K00432|K00432|K16343|K01254|K01254|K01254|K00079|K15730|K00079|K04097|K16343|K04097|K00079|K04097|K04097|K15730|K04097|K16343|K04097|K00079|K00432|K04097|K04097|K00079|K18592|K00079|K04097|K04097|K04097|K00079|K18592|K16343|K04097|K04097|K07418|K01047|K01047|K01047|K01047|K01047|K01047|K01047|K01047|K01047|K01047|K01047|…	http://www.kegg.jp/kegg-bin/show_pathway?ko00590+K16817+K16343+K16343+K04097+K00432+K00432+K00432+K00432+K00432+K00432+K00432+K00432+K00432+K16343+K01254+K01254+K01254+K00079+K15730+K00079+K04097+K16343+K04097+K00079+K04097+K04097+K15730+K04097+K16343+K04097+K00079+K00432+K04097+K04097+K00079+K18592+K00079+K04097+K04097+K04097+K00079+K18592+K16343+K04097+K04097+K07418+K01047+K01047+K01047+K01047+…
ko00600	Sphingolipid metabolism	131	4273	349	10577	0.878043	1	0.375358	TRINITY_DN936_c0_g1(CRZ22598.1)|TRINITY_DN6255_c0_g1(CDJ85814.1)|TRINITY_DN20758_c2_g1(RCN28211.1)|TRINITY_DN48253_c0_g1(CDJ96960.1)|TRINITY_DN8319_c0_g1(EYB87117.1)|TRINITY_DN38024_c0_g1(VDL86379.1)|TRINITY_DN66645_c0_g1(XP_024510432.1)|TRINITY_DN2421_c0_g1(PDM74439.1)|TRINITY_DN18751_c0_g1(EYC19228.1)|TRINITY_DN36697_c0_g1(EGT57219.1)|TRINITY_DN36697_c0_g1(EGT57219.1)|TRINITY_DN36697_c0_g1(EGT5…	K12309|K04710|K12348|K01201|K12350|K12350|K04712|K12350|K00654|K01080|K01080|K01080|K01080|K01080|K01080|K01080|K01080|K01080|K01080|K01080|K01080|K01080|K01080|K01080|K01634|K01634|K01634|K00654|K12350|K04708|K01201|K12350|K12350|K12350|K12350|K12350|K12350|K12350|K12350|K12350|K12350|K12350|K12350|K12350|K12350|K12350|K12350|K01201|K12350|K12348|K12309|K12350|K12350|K12350|K12350|K12350|K01201|…	http://www.kegg.jp/kegg-bin/show_pathway?ko00600+K12309+K04710+K12348+K01201+K12350+K12350+K04712+K12350+K00654+K01080+K01080+K01080+K01080+K01080+K01080+K01080+K01080+K01080+K01080+K01080+K01080+K01080+K01080+K01080+K01634+K01634+K01634+K00654+K12350+K04708+K01201+K12350+K12350+K12350+K12350+K12350+K12350+K12350+K12350+K12350+K12350+K12350+K12350+K12350+K12350+K12350+K12350+K01201+K12350+K12348+…
ko00603	Glycosphingolipid biosynthesis - globo and isoglobo series	17	4273	41	10577	0.503987	1	0.414634	TRINITY_DN19083_c0_g1(CDJ93765.1)|TRINITY_DN12063_c0_g2(RCN35312.1)|TRINITY_DN19083_c1_g1(PAV70056.1)|TRINITY_DN19083_c1_g1(PAV70056.1)|TRINITY_DN19083_c1_g1(PAV70056.1)|TRINITY_DN19083_c1_g1(PAV70056.1)|TRINITY_DN1146_c1_g1(RCN35312.1)|TRINITY_DN1146_c1_g1(RCN35312.1)|TRINITY_DN1146_c1_g1(RCN35312.1)|TRINITY_DN1146_c1_g1(RCN35312.1)|TRINITY_DN3913_c0_g1(PDM74824.1)|TRINITY_DN6252_c0_g1(EYB80973.…	K12373|K12373|K12373|K12373|K12373|K12373|K12373|K12373|K12373|K12373|K01204|K12373|K12373|K00718|K12373|K00718|K12373	http://www.kegg.jp/kegg-bin/show_pathway?ko00603+K12373+K12373+K12373+K12373+K12373+K12373+K12373+K12373+K12373+K12373+K01204+K12373+K12373+K00718+K12373+K00718+K12373
ko00604	Glycosphingolipid biosynthesis - ganglio series	18	4273	50	10577	0.781028	1	0.36	TRINITY_DN936_c0_g1(CRZ22598.1)|TRINITY_DN19083_c0_g1(CDJ93765.1)|TRINITY_DN12063_c0_g2(RCN35312.1)|TRINITY_DN19083_c1_g1(PAV70056.1)|TRINITY_DN19083_c1_g1(PAV70056.1)|TRINITY_DN19083_c1_g1(PAV70056.1)|TRINITY_DN19083_c1_g1(PAV70056.1)|TRINITY_DN1146_c1_g1(RCN35312.1)|TRINITY_DN1146_c1_g1(RCN35312.1)|TRINITY_DN1146_c1_g1(RCN35312.1)|TRINITY_DN1146_c1_g1(RCN35312.1)|TRINITY_DN6252_c0_g1(EYB80973.1…	K12309|K12373|K12373|K12373|K12373|K12373|K12373|K12373|K12373|K12373|K12373|K12373|K12373|K12309|K12373|K12373|K03372|K03372	http://www.kegg.jp/kegg-bin/show_pathway?ko00604+K12309+K12373+K12373+K12373+K12373+K12373+K12373+K12373+K12373+K12373+K12373+K12373+K12373+K12309+K12373+K12373+K03372+K03372
ko00620	Pyruvate metabolism	309	4273	1221	10577	1	1	0.253071	TRINITY_DN6831_c0_g1(KHN86680.1)|TRINITY_DN25730_c0_g1(XP_024510664.1)|TRINITY_DN25730_c0_g1(XP_024510664.1)|TRINITY_DN7495_c0_g1(ARA71334.1)|TRINITY_DN67429_c0_g1(ARA71334.1)|TRINITY_DN16340_c0_g2(VDD90807.1)|TRINITY_DN66968_c0_g1(XP_024408504.1)|TRINITY_DN7693_c0_g1(XP_002648832.1)|TRINITY_DN9974_c0_g1(VDM43070.1)|TRINITY_DN50477_c0_g1(PIC26571.1)|TRINITY_DN38571_c0_g1(VDD90196.1)|TRINITY_DN214…	K00128|K11262|K11262|K13953|K13953|K00128|K00025|K00873|K01638|K01958|K00627|K01596|K01759|K01759|K01759|K01759|K01759|K01759|K01759|K01759|K01759|K00128|K00162|K00162|K01638|K00128|K00128|K00128|K00128|K00128|K00128|K00128|K00128|K00128|K00128|K00128|K13953|K00026|K00026|K00026|K00026|K00026|K00026|K00026|K00026|K00026|K00026|K00026|K00026|K00026|K00026|K00026|K00026|K00026|K00026|K00026|K00026|…	http://www.kegg.jp/kegg-bin/show_pathway?ko00620+K00128+K11262+K11262+K13953+K13953+K00128+K00025+K00873+K01638+K01958+K00627+K01596+K01759+K01759+K01759+K01759+K01759+K01759+K01759+K01759+K01759+K00128+K00162+K00162+K01638+K00128+K00128+K00128+K00128+K00128+K00128+K00128+K00128+K00128+K00128+K00128+K13953+K00026+K00026+K00026+K00026+K00026+K00026+K00026+K00026+K00026+K00026+K00026+K00026+K00026+…
ko00625	Chloroalkane and chloroalkene degradation	42	4273	114	10577	0.808542	1	0.368421	TRINITY_DN6831_c0_g1(KHN86680.1)|TRINITY_DN7495_c0_g1(ARA71334.1)|TRINITY_DN67429_c0_g1(ARA71334.1)|TRINITY_DN16340_c0_g2(VDD90807.1)|TRINITY_DN33915_c0_g1(RCN42446.1)|TRINITY_DN2540_c0_g1(KHN86680.1)|TRINITY_DN2540_c0_g1(KHN86680.1)|TRINITY_DN2540_c0_g1(KHN86680.1)|TRINITY_DN2540_c0_g1(KHN86680.1)|TRINITY_DN2540_c0_g1(KHN86680.1)|TRINITY_DN2540_c0_g1(KHN86680.1)|TRINITY_DN2540_c0_g1(KHN86680.1)|…	K00128|K13953|K13953|K00128|K00128|K00128|K00128|K00128|K00128|K00128|K00128|K00128|K00128|K00128|K00128|K00128|K13953|K00128|K00128|K00128|K00128|K00128|K00128|K00128|K00128|K00128|K00128|K00128|K00128|K00128|K00128|K00128|K13953|K13953|K00128|K00128|K00128|K00128|K00128|K00128|K00128|K13953	http://www.kegg.jp/kegg-bin/show_pathway?ko00625+K00128+K13953+K13953+K00128+K00128+K00128+K00128+K00128+K00128+K00128+K00128+K00128+K00128+K00128+K00128+K00128+K13953+K00128+K00128+K00128+K00128+K00128+K00128+K00128+K00128+K00128+K00128+K00128+K00128+K00128+K00128+K00128+K13953+K13953+K00128+K00128+K00128+K00128+K00128+K00128+K00128+K13953
ko00626	Naphthalene degradation	6	4273	53	10577	0.999999	1	0.113208	TRINITY_DN7495_c0_g1(ARA71334.1)|TRINITY_DN67429_c0_g1(ARA71334.1)|TRINITY_DN13434_c0_g1(ARA71334.1)|TRINITY_DN65005_c0_g1(ARA71334.1)|TRINITY_DN36124_c0_g1(AHC53987.1)|TRINITY_DN4067_c0_g1(XP_020078153.1)	K13953|K13953|K13953|K13953|K13953|K13953	http://www.kegg.jp/kegg-bin/show_pathway?ko00626+K13953+K13953+K13953+K13953+K13953+K13953
ko00627	Aminobenzoate degradation	7	4273	23	10577	0.88403	1	0.304348	TRINITY_DN25044_c0_g1(EYB81278.1)|TRINITY_DN57866_c0_g1(XP_018323890.1)|TRINITY_DN7264_c0_g2(XP_024504997.1)|TRINITY_DN7264_c0_g2(XP_024504997.1)|TRINITY_DN7264_c0_g2(XP_024504997.1)|TRINITY_DN7264_c0_g2(XP_024504997.1)|TRINITY_DN27346_c0_g1(XP_004444403.2)	K07515|K07511|K07515|K07515|K07515|K07515|K07511	http://www.kegg.jp/kegg-bin/show_pathway?ko00627+K07515+K07511+K07515+K07515+K07515+K07515+K07511
ko00640	Propanoate metabolism	127	4273	334	10577	0.830268	1	0.38024	TRINITY_DN55876_c0_g1(EYB99448.1)|TRINITY_DN13807_c0_g1(XP_024510784.1)|TRINITY_DN13807_c0_g1(XP_024510784.1)|TRINITY_DN65036_c0_g1(KHN85811.1)|TRINITY_DN25730_c0_g1(XP_024510664.1)|TRINITY_DN25730_c0_g1(XP_024510664.1)|TRINITY_DN1329_c0_g2(EGT32383.1)|TRINITY_DN64785_c0_g1(VDM80188.1)|TRINITY_DN64785_c0_g1(VDM80188.1)|TRINITY_DN64785_c0_g1(VDM80188.1)|TRINITY_DN64785_c0_g1(VDM80188.1)|TRINITY_DN…	K01900|K13524|K13524|K00232|K11262|K11262|K00232|K01899|K01899|K01899|K01899|K01899|K01899|K01899|K01966|K00140|K00140|K00140|K00140|K00140|K00140|K00140|K00232|K00232|K00232|K00232|K00232|K00167|K01899|K07515|K01895|K01895|K01895|K01895|K01895|K01895|K01895|K01895|K01895|K01895|K01895|K01895|K01895|K01895|K01895|K01895|K01895|K01895|K01895|K01895|K01895|K01895|K01895|K01899|K00166|K07511|K05605|…	http://www.kegg.jp/kegg-bin/show_pathway?ko00640+K01900+K13524+K13524+K00232+K11262+K11262+K00232+K01899+K01899+K01899+K01899+K01899+K01899+K01899+K01966+K00140+K00140+K00140+K00140+K00140+K00140+K00140+K00232+K00232+K00232+K00232+K00232+K00167+K01899+K07515+K01895+K01895+K01895+K01895+K01895+K01895+K01895+K01895+K01895+K01895+K01895+K01895+K01895+K01895+K01895+K01895+K01895+K01895+K01895+K01895+…
ko00643	Styrene degradation	5	4273	19	10577	0.935088	1	0.263158	TRINITY_DN20693_c0_g1(XP_020896764.1)|TRINITY_DN6322_c0_g1(XP_024500310.1)|TRINITY_DN26493_c0_g1(XP_024500310.1)|TRINITY_DN5933_c0_g1(PAV81030.1)|TRINITY_DN18258_c0_g1(XP_024500310.1)	K01800|K01800|K01800|K00451|K01800	http://www.kegg.jp/kegg-bin/show_pathway?ko00643+K01800+K01800+K01800+K00451+K01800
ko00650	Butanoate metabolism	34	4273	103	10577	0.950534	1	0.330097	TRINITY_DN13807_c0_g1(XP_024510784.1)|TRINITY_DN13807_c0_g1(XP_024510784.1)|TRINITY_DN44847_c0_g1(XP_020624665.1)|TRINITY_DN35250_c0_g1(XP_003092195.1)|TRINITY_DN35250_c0_g1(XP_003092195.1)|TRINITY_DN35250_c0_g1(XP_003092195.1)|TRINITY_DN35250_c0_g1(XP_003092195.1)|TRINITY_DN35250_c0_g1(XP_003092195.1)|TRINITY_DN35250_c0_g1(XP_003092195.1)|TRINITY_DN35250_c0_g1(XP_003092195.1)|TRINITY_DN16568_c0_…	K13524|K13524|K01641|K01027|K01027|K01027|K01027|K01027|K01027|K01027|K00022|K00022|K07515|K01640|K01640|K01641|K07511|K00626|K00626|K00626|K00022|K01907|K00626|K00139|K07515|K07515|K07515|K07515|K07511|K01027|K01907|K00022|K00109|K01027	http://www.kegg.jp/kegg-bin/show_pathway?ko00650+K13524+K13524+K01641+K01027+K01027+K01027+K01027+K01027+K01027+K01027+K00022+K00022+K07515+K01640+K01640+K01641+K07511+K00626+K00626+K00626+K00022+K01907+K00626+K00139+K07515+K07515+K07515+K07515+K07511+K01027+K01907+K00022+K00109+K01027
ko00670	One carbon pool by folate	26	4273	97	10577	0.998216	1	0.268041	TRINITY_DN10736_c0_g1(RCN51443.1)|TRINITY_DN10736_c0_g1(RCN51443.1)|TRINITY_DN10736_c0_g1(RCN51443.1)|TRINITY_DN10736_c0_g1(RCN51443.1)|TRINITY_DN10736_c0_g1(RCN51443.1)|TRINITY_DN10736_c0_g1(RCN51443.1)|TRINITY_DN10736_c0_g1(RCN51443.1)|TRINITY_DN10736_c0_g1(RCN51443.1)|TRINITY_DN10736_c0_g1(RCN51443.1)|TRINITY_DN10736_c0_g1(RCN51443.1)|TRINITY_DN10736_c0_g1(RCN51443.1)|TRINITY_DN10736_c0_g1(RCN…	K00600|K00600|K00600|K00600|K00600|K00600|K00600|K00600|K00600|K00600|K00600|K00600|K00600|K00600|K00297|K00288|K00288|K00602|K00602|K00288|K11787|K13403|K00297|K00289|K00289|K00289	http://www.kegg.jp/kegg-bin/show_pathway?ko00670+K00600+K00600+K00600+K00600+K00600+K00600+K00600+K00600+K00600+K00600+K00600+K00600+K00600+K00600+K00297+K00288+K00288+K00602+K00602+K00288+K11787+K13403+K00297+K00289+K00289+K00289
ko00680	Methane metabolism	256	4273	985	10577	1	1	0.259898	TRINITY_DN10736_c0_g1(RCN51443.1)|TRINITY_DN10736_c0_g1(RCN51443.1)|TRINITY_DN10736_c0_g1(RCN51443.1)|TRINITY_DN10736_c0_g1(RCN51443.1)|TRINITY_DN10736_c0_g1(RCN51443.1)|TRINITY_DN10736_c0_g1(RCN51443.1)|TRINITY_DN10736_c0_g1(RCN51443.1)|TRINITY_DN10736_c0_g1(RCN51443.1)|TRINITY_DN10736_c0_g1(RCN51443.1)|TRINITY_DN10736_c0_g1(RCN51443.1)|TRINITY_DN10736_c0_g1(RCN51443.1)|TRINITY_DN10736_c0_g1(RCN…	K00600|K00600|K00600|K00600|K00600|K00600|K00600|K00600|K00600|K00600|K00600|K00600|K00600|K00600|K01079|K00831|K15633|K03841|K03841|K03841|K01623|K03841|K00850|K01623|K01623|K01689|K01689|K01689|K01689|K01689|K01689|K01689|K01689|K01689|K01689|K01689|K01689|K01689|K01689|K01689|K01689|K01689|K01689|K01689|K01689|K01689|K01689|K01689|K01689|K01689|K01689|K01689|K01689|K01689|K01689|K01689|K01689|…	http://www.kegg.jp/kegg-bin/show_pathway?ko00680+K00600+K00600+K00600+K00600+K00600+K00600+K00600+K00600+K00600+K00600+K00600+K00600+K00600+K00600+K01079+K00831+K15633+K03841+K03841+K03841+K01623+K03841+K00850+K01623+K01623+K01689+K01689+K01689+K01689+K01689+K01689+K01689+K01689+K01689+K01689+K01689+K01689+K01689+K01689+K01689+K01689+K01689+K01689+K01689+K01689+K01689+K01689+K01689+K01689+K01689+…
ko00710	Carbon fixation in photosynthetic organisms	154	4273	1203	10577	1	1	0.128013	TRINITY_DN7960_c0_g1(EYC34368.1)|TRINITY_DN7960_c0_g1(EYC34368.1)|TRINITY_DN7960_c0_g1(EYC34368.1)|TRINITY_DN7960_c0_g1(EYC34368.1)|TRINITY_DN7960_c0_g1(EYC34368.1)|TRINITY_DN7960_c0_g1(EYC34368.1)|TRINITY_DN7960_c0_g1(EYC34368.1)|TRINITY_DN5711_c0_g1(XP_024498622.1)|TRINITY_DN5711_c0_g1(XP_024498622.1)|TRINITY_DN5711_c0_g1(XP_024498622.1)|TRINITY_DN10454_c0_g1(EGT57812.1)|TRINITY_DN10454_c0_g1(E…	K14455|K14455|K14455|K14455|K14455|K14455|K14455|K03841|K03841|K03841|K00615|K00615|K00615|K00615|K00025|K01623|K00134|K00814|K03841|K00927|K14454|K01623|K01623|K00026|K00026|K00026|K00026|K00026|K00026|K00026|K00026|K00026|K00026|K00026|K00026|K00026|K00026|K00026|K00026|K00026|K00026|K00026|K00026|K00026|K00026|K00026|K00026|K00026|K00026|K00026|K00026|K00026|K00026|K00026|K00026|K03841|K03841|…	http://www.kegg.jp/kegg-bin/show_pathway?ko00710+K14455+K14455+K14455+K14455+K14455+K14455+K14455+K03841+K03841+K03841+K00615+K00615+K00615+K00615+K00025+K01623+K00134+K00814+K03841+K00927+K14454+K01623+K01623+K00026+K00026+K00026+K00026+K00026+K00026+K00026+K00026+K00026+K00026+K00026+K00026+K00026+K00026+K00026+K00026+K00026+K00026+K00026+K00026+K00026+K00026+K00026+K00026+K00026+K00026+K00026+…
ko00720	Carbon fixation pathways in prokaryotes	217	4273	697	10577	1	1	0.311334	TRINITY_DN10534_c0_g1(XP_024503821.1)|TRINITY_DN10534_c0_g1(XP_024503821.1)|TRINITY_DN10534_c0_g1(XP_024503821.1)|TRINITY_DN10534_c0_g1(XP_024503821.1)|TRINITY_DN10534_c0_g1(XP_024503821.1)|TRINITY_DN10534_c0_g1(XP_024503821.1)|TRINITY_DN10534_c0_g1(XP_024503821.1)|TRINITY_DN10534_c0_g1(XP_024503821.1)|TRINITY_DN10534_c0_g1(XP_024503821.1)|TRINITY_DN10534_c0_g1(XP_024503821.1)|TRINITY_DN10534_c0_…	K01681|K01681|K01681|K01681|K01681|K01681|K01681|K01681|K01681|K01681|K01681|K01681|K00297|K00031|K00031|K00031|K00031|K00031|K00031|K00031|K00031|K00031|K00031|K00031|K00031|K00031|K00031|K00031|K00031|K00031|K00031|K00031|K00031|K00031|K01958|K01681|K01681|K01681|K01681|K01681|K01681|K01681|K01681|K01681|K01681|K01681|K01681|K01681|K01681|K01681|K01681|K01681|K01681|K01681|K01681|K01681|K01681|…	http://www.kegg.jp/kegg-bin/show_pathway?ko00720+K01681+K01681+K01681+K01681+K01681+K01681+K01681+K01681+K01681+K01681+K01681+K01681+K00297+K00031+K00031+K00031+K00031+K00031+K00031+K00031+K00031+K00031+K00031+K00031+K00031+K00031+K00031+K00031+K00031+K00031+K00031+K00031+K00031+K00031+K01958+K01681+K01681+K01681+K01681+K01681+K01681+K01681+K01681+K01681+K01681+K01681+K01681+K01681+K01681+K01681+…
ko00730	Thiamine metabolism	9	4273	60	10577	0.999995	1	0.15	TRINITY_DN59198_c0_g1(VDM39766.1)|TRINITY_DN10230_c0_g1(CDJ96206.1)|TRINITY_DN849_c1_g1(WP_106547497.1)|TRINITY_DN61234_c0_g1(XP_002287746.1)|TRINITY_DN61234_c0_g1(XP_002287746.1)|TRINITY_DN61234_c0_g1(XP_002287746.1)|TRINITY_DN17349_c0_g1(WP_106547497.1)|TRINITY_DN64021_c0_g1(PDM64510.1)|TRINITY_DN58089_c0_g1(KHN72421.1)	K00939|K04487|K03707|K00939|K00939|K00939|K03707|K00939|K14394	http://www.kegg.jp/kegg-bin/show_pathway?ko00730+K00939+K04487+K03707+K00939+K00939+K00939+K03707+K00939+K14394
ko00740	Riboflavin metabolism	18	4273	43	10577	0.480105	1	0.418605	TRINITY_DN5083_c0_g1(KHN84829.1)|TRINITY_DN9274_c0_g1(XP_024502911.1)|TRINITY_DN55376_c0_g1(AAN08587.1)|TRINITY_DN37550_c0_g1(CDP91670.1)|TRINITY_DN58330_c0_g1(VDL78321.1)|TRINITY_DN11538_c0_g1(KHN85250.1)|TRINITY_DN6006_c0_g1(XP_024502911.1)|TRINITY_DN60884_c0_g1(XP_003136999.1)|TRINITY_DN1288_c0_g1(AFQ55439.1)|TRINITY_DN31595_c0_g1(VDK63562.1)|TRINITY_DN37003_c0_g2(PAV65625.1)|TRINITY_DN18122_c…	K14410|K14410|K14410|K14410|K14410|K01513|K14410|K14410|K14410|K00953|K00861|K00861|K14410|K14394|K14379|K14410|K14410|K14410	http://www.kegg.jp/kegg-bin/show_pathway?ko00740+K14410+K14410+K14410+K14410+K14410+K01513+K14410+K14410+K14410+K00953+K00861+K00861+K14410+K14394+K14379+K14410+K14410+K14410
ko00780	Biotin metabolism	4	4273	11	10577	0.713187	1	0.363636	TRINITY_DN33481_c1_g1(WP_036382457.1)|TRINITY_DN17641_c0_g1(VDN52023.1)|TRINITY_DN66131_c0_g1(RCN53141.1)|TRINITY_DN17725_c0_g1(OLB29263.1)	K00059|K01942|K09458|K00059	http://www.kegg.jp/kegg-bin/show_pathway?ko00780+K00059+K01942+K09458+K00059
ko00785	Lipoic acid metabolism	3	4273	19	10577	0.995067	1	0.157895	TRINITY_DN13863_c0_g1(VDM42397.1)|TRINITY_DN14927_c0_g1(XP_024504765.1)|TRINITY_DN14927_c0_g1(XP_024504765.1)	K03801|K03644|K03644	http://www.kegg.jp/kegg-bin/show_pathway?ko00785+K03801+K03644+K03644
ko00790	Folate biosynthesis	45	4273	177	10577	0.999991	1	0.254237	TRINITY_DN46023_c0_g1(KHN80203.1)|TRINITY_DN37545_c0_g1(EGT57923.1)|TRINITY_DN37545_c0_g1(EGT57923.1)|TRINITY_DN37545_c0_g1(EGT57923.1)|TRINITY_DN37545_c0_g1(EGT57923.1)|TRINITY_DN58331_c0_g1(RCN32339.1)|TRINITY_DN4197_c0_g1(VDM91938.1)|TRINITY_DN14316_c0_g1(XP_024507730.1)|TRINITY_DN17144_c0_g1(RIB15724.1)|TRINITY_DN28193_c0_g1(KHN85052.1)|TRINITY_DN9456_c1_g1(KFM68242.1)|TRINITY_DN19611_c0_g1(V…	K00011|K03639|K03639|K03639|K03639|K00011|K00011|K00079|K03639|K00079|K01724|K00011|K00079|K00011|K03635|K00011|K00079|K00079|K00079|K00079|K00501|K00011|K00011|K00072|K00079|K00079|K15376|K00079|K00502|K00502|K00502|K00502|K00502|K00502|K00502|K00502|K00500|K01737|K01495|K00357|K15376|K00079|K00011|K00079|K00011	http://www.kegg.jp/kegg-bin/show_pathway?ko00790+K00011+K03639+K03639+K03639+K03639+K00011+K00011+K00079+K03639+K00079+K01724+K00011+K00079+K00011+K03635+K00011+K00079+K00079+K00079+K00079+K00501+K00011+K00011+K00072+K00079+K00079+K15376+K00079+K00502+K00502+K00502+K00502+K00502+K00502+K00502+K00502+K00500+K01737+K01495+K00357+K15376+K00079+K00011+K00079+K00011
ko00830	Retinol metabolism	69	4273	281	10577	1	1	0.245552	TRINITY_DN30904_c0_g1(EYC40969.1)|TRINITY_DN56578_c0_g1(KHN83392.1)|TRINITY_DN8566_c0_g3(EYC40969.1)|TRINITY_DN1759_c0_g1(XP_024505867.1)|TRINITY_DN7495_c0_g1(ARA71334.1)|TRINITY_DN67429_c0_g1(ARA71334.1)|TRINITY_DN15768_c0_g1(XP_015108084.1)|TRINITY_DN57164_c0_g1(XP_026471212.1)|TRINITY_DN4068_c0_g1(VDP34614.1)|TRINITY_DN16295_c0_g1(EGT42702.1)|TRINITY_DN32286_c0_g1(KHN83392.1)|TRINITY_DN14785_c…	K00699|K00699|K00699|K11147|K13953|K13953|K00699|K15734|K00699|K00699|K00699|K11147|K00699|K00699|K00699|K00699|K00699|K00699|K00699|K00699|K00699|K00699|K00699|K00699|K00699|K00699|K15734|K11147|K00699|K00699|K11147|K00699|K00699|K00699|K13953|K00699|K07424|K00699|K00699|K00699|K00699|K11147|K00699|K11157|K15734|K00699|K00699|K13953|K09516|K00157|K00699|K11147|K00699|K13953|K00699|K15734|K00699|…	http://www.kegg.jp/kegg-bin/show_pathway?ko00830+K00699+K00699+K00699+K11147+K13953+K13953+K00699+K15734+K00699+K00699+K00699+K11147+K00699+K00699+K00699+K00699+K00699+K00699+K00699+K00699+K00699+K00699+K00699+K00699+K00699+K00699+K15734+K11147+K00699+K00699+K11147+K00699+K00699+K00699+K13953+K00699+K07424+K00699+K00699+K00699+K00699+K11147+K00699+K11157+K15734+K00699+K00699+K13953+K09516+K00157+…
ko00860	Porphyrin and chlorophyll metabolism	64	4273	246	10577	0.999999	1	0.260163	TRINITY_DN30904_c0_g1(EYC40969.1)|TRINITY_DN56578_c0_g1(KHN83392.1)|TRINITY_DN8566_c0_g3(EYC40969.1)|TRINITY_DN15768_c0_g1(XP_015108084.1)|TRINITY_DN4068_c0_g1(VDP34614.1)|TRINITY_DN16295_c0_g1(EGT42702.1)|TRINITY_DN32286_c0_g1(KHN83392.1)|TRINITY_DN14024_c0_g1(KHN72871.1)|TRINITY_DN13797_c1_g2(VDP30025.1)|TRINITY_DN12943_c0_g1(CDJ80191.1)|TRINITY_DN7626_c0_g1(EGT52066.1)|TRINITY_DN7626_c0_g1(EGT…	K00699|K00699|K00699|K00699|K00699|K00699|K00699|K14163|K00699|K00699|K00699|K00699|K00699|K00699|K00699|K00699|K00699|K00699|K00699|K00699|K00699|K00699|K00699|K00699|K00699|K00699|K00699|K00699|K00699|K01885|K00699|K00699|K01698|K00699|K00699|K00699|K00699|K00699|K00699|K00699|K00699|K02259|K00699|K00699|K00699|K01764|K01764|K01764|K01764|K01764|K01764|K01764|K01764|K01764|K00699|K00699|K01885|…	http://www.kegg.jp/kegg-bin/show_pathway?ko00860+K00699+K00699+K00699+K00699+K00699+K00699+K00699+K14163+K00699+K00699+K00699+K00699+K00699+K00699+K00699+K00699+K00699+K00699+K00699+K00699+K00699+K00699+K00699+K00699+K00699+K00699+K00699+K00699+K00699+K01885+K00699+K00699+K01698+K00699+K00699+K00699+K00699+K00699+K00699+K00699+K00699+K02259+K00699+K00699+K00699+K01764+K01764+K01764+K01764+K01764+…
ko00900	Terpenoid backbone biosynthesis	57	4273	138	10577	0.445851	1	0.413043	TRINITY_DN1854_c0_g1(XP_024500984.1)|TRINITY_DN1854_c0_g1(XP_024500984.1)|TRINITY_DN1854_c0_g1(XP_024500984.1)|TRINITY_DN1854_c0_g1(XP_024500984.1)|TRINITY_DN1854_c0_g1(XP_024500984.1)|TRINITY_DN1854_c0_g1(XP_024500984.1)|TRINITY_DN1854_c0_g1(XP_024500984.1)|TRINITY_DN1854_c0_g1(XP_024500984.1)|TRINITY_DN1854_c0_g1(XP_024500984.1)|TRINITY_DN1854_c0_g1(XP_024500984.1)|TRINITY_DN1854_c0_g1(XP_02450…	K00021|K00021|K00021|K00021|K00021|K00021|K00021|K00021|K00021|K00021|K00021|K00021|K00021|K00021|K00021|K00021|K00021|K00021|K00021|K00021|K00021|K00787|K01641|K13273|K12504|K06013|K01823|K01823|K00587|K00869|K01641|K00626|K00626|K00626|K00626|K00869|K08658|K01597|K06013|K06013|K06013|K06013|K06013|K06013|K06013|K06013|K06013|K06013|K06013|K06013|K06013|K06013|K06013|K06013|K06013|K05955|K00787	http://www.kegg.jp/kegg-bin/show_pathway?ko00900+K00021+K00021+K00021+K00021+K00021+K00021+K00021+K00021+K00021+K00021+K00021+K00021+K00021+K00021+K00021+K00021+K00021+K00021+K00021+K00021+K00021+K00787+K01641+K13273+K12504+K06013+K01823+K01823+K00587+K00869+K01641+K00626+K00626+K00626+K00626+K00869+K08658+K01597+K06013+K06013+K06013+K06013+K06013+K06013+K06013+K06013+K06013+K06013+K06013+K06013+…
ko00901	Indole alkaloid biosynthesis	13	4273	113	10577	1	1	0.115044	TRINITY_DN13449_c0_g1(CDJ83989.1)|TRINITY_DN13449_c0_g1(CDJ83989.1)|TRINITY_DN13449_c0_g1(CDJ83989.1)|TRINITY_DN13449_c0_g1(CDJ83989.1)|TRINITY_DN13449_c0_g1(CDJ83989.1)|TRINITY_DN13449_c0_g1(CDJ83989.1)|TRINITY_DN13449_c0_g1(CDJ83989.1)|TRINITY_DN13449_c0_g1(CDJ83989.1)|TRINITY_DN13449_c0_g1(CDJ83989.1)|TRINITY_DN13449_c0_g1(CDJ83989.1)|TRINITY_DN13449_c0_g1(CDJ83989.1)|TRINITY_DN13449_c0_g1(CDJ…	K01593|K01593|K01593|K01593|K01593|K01593|K01593|K01593|K01593|K01593|K01593|K01593|K01593	http://www.kegg.jp/kegg-bin/show_pathway?ko00901+K01593+K01593+K01593+K01593+K01593+K01593+K01593+K01593+K01593+K01593+K01593+K01593+K01593
ko00908	Zeatin biosynthesis	1	4273	2	10577	0.644795	1	0.5	TRINITY_DN39145_c0_g1(KHN80018.1)	K00791	http://www.kegg.jp/kegg-bin/show_pathway?ko00908+K00791
ko00920	Sulfur metabolism	68	4273	191	10577	0.92556	1	0.356021	TRINITY_DN5593_c0_g1(PAV62563.1)|TRINITY_DN30019_c0_g1(VDM61172.1)|TRINITY_DN1446_c0_g1(PAV66467.1)|TRINITY_DN4824_c0_g1(NP_001021802.1)|TRINITY_DN4824_c0_g1(NP_001021802.1)|TRINITY_DN4824_c0_g1(NP_001021802.1)|TRINITY_DN4824_c0_g1(NP_001021802.1)|TRINITY_DN4824_c0_g1(NP_001021802.1)|TRINITY_DN4824_c0_g1(NP_001021802.1)|TRINITY_DN4824_c0_g1(NP_001021802.1)|TRINITY_DN4824_c0_g1(NP_001021802.1)|TRI…	K17218|K01738|K01011|K15759|K15759|K15759|K15759|K15759|K15759|K15759|K15759|K15759|K15759|K15759|K15759|K15759|K15759|K15759|K15759|K15759|K15759|K15759|K15759|K15759|K15759|K15759|K15759|K01738|K01738|K01738|K01738|K01738|K01738|K01738|K01738|K01738|K01738|K01738|K01738|K01738|K01738|K01738|K01738|K01738|K01738|K01738|K01738|K01738|K01738|K01738|K01738|K01738|K01738|K01738|K01738|K01738|K01738|…	http://www.kegg.jp/kegg-bin/show_pathway?ko00920+K17218+K01738+K01011+K15759+K15759+K15759+K15759+K15759+K15759+K15759+K15759+K15759+K15759+K15759+K15759+K15759+K15759+K15759+K15759+K15759+K15759+K15759+K15759+K15759+K15759+K15759+K15759+K01738+K01738+K01738+K01738+K01738+K01738+K01738+K01738+K01738+K01738+K01738+K01738+K01738+K01738+K01738+K01738+K01738+K01738+K01738+K01738+K01738+K01738+K01738+…
ko00930	Caprolactam degradation	12	4273	134	10577	1	1	0.0895522	TRINITY_DN16568_c0_g1(WP_099868280.1)|TRINITY_DN2069_c0_g1(RUS75201.1)|TRINITY_DN25044_c0_g1(EYB81278.1)|TRINITY_DN54513_c0_g1(XP_014873790.1)|TRINITY_DN57866_c0_g1(XP_018323890.1)|TRINITY_DN42791_c0_g1(PAV90516.1)|TRINITY_DN7264_c0_g2(XP_024504997.1)|TRINITY_DN7264_c0_g2(XP_024504997.1)|TRINITY_DN7264_c0_g2(XP_024504997.1)|TRINITY_DN7264_c0_g2(XP_024504997.1)|TRINITY_DN27346_c0_g1(XP_004444403.2…	K00022|K00022|K07515|K00002|K07511|K00022|K07515|K07515|K07515|K07515|K07511|K00022	http://www.kegg.jp/kegg-bin/show_pathway?ko00930+K00022+K00022+K07515+K00002+K07511+K00022+K07515+K07515+K07515+K07515+K07511+K00022
ko00950	Isoquinoline alkaloid biosynthesis	27	4273	205	10577	1	1	0.131707	TRINITY_DN7960_c0_g1(EYC34368.1)|TRINITY_DN7960_c0_g1(EYC34368.1)|TRINITY_DN7960_c0_g1(EYC34368.1)|TRINITY_DN7960_c0_g1(EYC34368.1)|TRINITY_DN7960_c0_g1(EYC34368.1)|TRINITY_DN7960_c0_g1(EYC34368.1)|TRINITY_DN7960_c0_g1(EYC34368.1)|TRINITY_DN13449_c0_g1(CDJ83989.1)|TRINITY_DN13449_c0_g1(CDJ83989.1)|TRINITY_DN13449_c0_g1(CDJ83989.1)|TRINITY_DN13449_c0_g1(CDJ83989.1)|TRINITY_DN13449_c0_g1(CDJ83989.1…	K14455|K14455|K14455|K14455|K14455|K14455|K14455|K01593|K01593|K01593|K01593|K01593|K01593|K01593|K01593|K01593|K01593|K01593|K01593|K14454|K00505|K01593|K00501|K00274|K14454|K00815|K00815	http://www.kegg.jp/kegg-bin/show_pathway?ko00950+K14455+K14455+K14455+K14455+K14455+K14455+K14455+K01593+K01593+K01593+K01593+K01593+K01593+K01593+K01593+K01593+K01593+K01593+K01593+K14454+K00505+K01593+K00501+K00274+K14454+K00815+K00815
ko00960	Tropane, piperidine and pyridine alkaloid biosynthesis	11	4273	80	10577	1	1	0.1375	TRINITY_DN7960_c0_g1(EYC34368.1)|TRINITY_DN7960_c0_g1(EYC34368.1)|TRINITY_DN7960_c0_g1(EYC34368.1)|TRINITY_DN7960_c0_g1(EYC34368.1)|TRINITY_DN7960_c0_g1(EYC34368.1)|TRINITY_DN7960_c0_g1(EYC34368.1)|TRINITY_DN7960_c0_g1(EYC34368.1)|TRINITY_DN62462_c0_g1(XP_005764372.1)|TRINITY_DN61848_c0_g1(PAV64953.1)|TRINITY_DN62156_c0_g1(PDM84502.1)|TRINITY_DN3914_c0_g1(EPB73976.1)	K14455|K14455|K14455|K14455|K14455|K14455|K14455|K14454|K14454|K00815|K00815	http://www.kegg.jp/kegg-bin/show_pathway?ko00960+K14455+K14455+K14455+K14455+K14455+K14455+K14455+K14454+K14454+K00815+K00815
ko00965	Betalain biosynthesis	14	4273	118	10577	1	1	0.118644	TRINITY_DN13449_c0_g1(CDJ83989.1)|TRINITY_DN13449_c0_g1(CDJ83989.1)|TRINITY_DN13449_c0_g1(CDJ83989.1)|TRINITY_DN13449_c0_g1(CDJ83989.1)|TRINITY_DN13449_c0_g1(CDJ83989.1)|TRINITY_DN13449_c0_g1(CDJ83989.1)|TRINITY_DN13449_c0_g1(CDJ83989.1)|TRINITY_DN13449_c0_g1(CDJ83989.1)|TRINITY_DN13449_c0_g1(CDJ83989.1)|TRINITY_DN13449_c0_g1(CDJ83989.1)|TRINITY_DN13449_c0_g1(CDJ83989.1)|TRINITY_DN13449_c0_g1(CDJ…	K01593|K01593|K01593|K01593|K01593|K01593|K01593|K01593|K01593|K01593|K01593|K01593|K00505|K01593	http://www.kegg.jp/kegg-bin/show_pathway?ko00965+K01593+K01593+K01593+K01593+K01593+K01593+K01593+K01593+K01593+K01593+K01593+K01593+K00505+K01593
ko00966	Glucosinolate biosynthesis	1	4273	2	10577	0.644795	1	0.5	TRINITY_DN13745_c0_g1(OZG25689.1)	K00826	http://www.kegg.jp/kegg-bin/show_pathway?ko00966+K00826
ko00970	Aminoacyl-tRNA biosynthesis	439	4273	1202	10577	0.99843	1	0.365225	TRINITY_DN20204_c0_g1(CDJ85023.1)|TRINITY_DN6787_c0_g1(EYC15163.1)|TRINITY_DN8668_c1_g1(KHN76022.1)|TRINITY_DN63088_c0_g1(VDD92093.1)|TRINITY_DN20575_c0_g1(VBB31620.1)|TRINITY_DN59291_c0_g1(VDM40667.1)|TRINITY_DN55274_c0_g1(XP_024507218.1)|TRINITY_DN55274_c0_g1(XP_024507218.1)|TRINITY_DN55274_c0_g1(XP_024507218.1)|TRINITY_DN55274_c0_g1(XP_024507218.1)|TRINITY_DN55274_c0_g1(XP_024507218.1)|TRINITY…	K01870|K04567|K01874|K01887|K01881|K01889|K01887|K01887|K01887|K01887|K01887|K01887|K01887|K01887|K01887|K01887|K01887|K01887|K01887|K01887|K01887|K01887|K01887|K01887|K01887|K01887|K01887|K01887|K01887|K01887|K01887|K01887|K01887|K01887|K01887|K01887|K01887|K01887|K01887|K01887|K01887|K01887|K01887|K01887|K01887|K01887|K01887|K01887|K01887|K01887|K01887|K01887|K01887|K01887|K01887|K01887|K01887|…	http://www.kegg.jp/kegg-bin/show_pathway?ko00970+K01870+K04567+K01874+K01887+K01881+K01889+K01887+K01887+K01887+K01887+K01887+K01887+K01887+K01887+K01887+K01887+K01887+K01887+K01887+K01887+K01887+K01887+K01887+K01887+K01887+K01887+K01887+K01887+K01887+K01887+K01887+K01887+K01887+K01887+K01887+K01887+K01887+K01887+K01887+K01887+K01887+K01887+K01887+K01887+K01887+K01887+K01887+K01887+K01887+K01887+…
ko01040	Biosynthesis of unsaturated fatty acids	60	4273	139	10577	0.279112	1	0.431655	TRINITY_DN2118_c0_g1(XP_024504724.1)|TRINITY_DN2118_c0_g1(XP_024504724.1)|TRINITY_DN2118_c0_g1(XP_024504724.1)|TRINITY_DN65036_c0_g1(KHN85811.1)|TRINITY_DN7221_c0_g1(XP_024502634.1)|TRINITY_DN7221_c0_g1(XP_024502634.1)|TRINITY_DN7221_c0_g1(XP_024502634.1)|TRINITY_DN7221_c0_g1(XP_024502634.1)|TRINITY_DN7221_c0_g1(XP_024502634.1)|TRINITY_DN1329_c0_g2(EGT32383.1)|TRINITY_DN31397_c0_g1(KHJ99876.1)|TR…	K10251|K10251|K10251|K00232|K10703|K10703|K10703|K10703|K10703|K00232|K12405|K12405|K00232|K08764|K00507|K10251|K00232|K00232|K00232|K00232|K08764|K10251|K12405|K00507|K12405|K00232|K08764|K08764|K10251|K10251|K10251|K10251|K08764|K08764|K08764|K08764|K08764|K08764|K08764|K00232|K00232|K10251|K10251|K10251|K00232|K00232|K00232|K00232|K10251|K08764|K08764|K10251|K10251|K08764|K08764|K08764|K08764|…	http://www.kegg.jp/kegg-bin/show_pathway?ko01040+K10251+K10251+K10251+K00232+K10703+K10703+K10703+K10703+K10703+K00232+K12405+K12405+K00232+K08764+K00507+K10251+K00232+K00232+K00232+K00232+K08764+K10251+K12405+K00507+K12405+K00232+K08764+K08764+K10251+K10251+K10251+K10251+K08764+K08764+K08764+K08764+K08764+K08764+K08764+K00232+K00232+K10251+K10251+K10251+K00232+K00232+K00232+K00232+K10251+K08764+…
ko01055	Biosynthesis of vancomycin group antibiotics	1	4273	2	10577	0.644795	1	0.5	TRINITY_DN19218_c0_g1(XP_024509742.1)	K01710	http://www.kegg.jp/kegg-bin/show_pathway?ko01055+K01710
ko01110	Biosynthesis of secondary metabolites	2029	4273	6936	10577	1	1	0.292532	TRINITY_DN39852_c0_g1(RCN34473.1)|TRINITY_DN61821_c0_g1(RCN29977.1)|TRINITY_DN6785_c0_g1(KHN83165.1)|TRINITY_DN1854_c0_g1(XP_024500984.1)|TRINITY_DN1854_c0_g1(XP_024500984.1)|TRINITY_DN1854_c0_g1(XP_024500984.1)|TRINITY_DN1854_c0_g1(XP_024500984.1)|TRINITY_DN1854_c0_g1(XP_024500984.1)|TRINITY_DN1854_c0_g1(XP_024500984.1)|TRINITY_DN1854_c0_g1(XP_024500984.1)|TRINITY_DN1854_c0_g1(XP_024500984.1)|TR…
ko01120	Microbial metabolism in diverse environments	1180	4273	4585	10577	1	1	0.257361	TRINITY_DN10736_c0_g1(RCN51443.1)|TRINITY_DN10736_c0_g1(RCN51443.1)|TRINITY_DN10736_c0_g1(RCN51443.1)|TRINITY_DN10736_c0_g1(RCN51443.1)|TRINITY_DN10736_c0_g1(RCN51443.1)|TRINITY_DN10736_c0_g1(RCN51443.1)|TRINITY_DN10736_c0_g1(RCN51443.1)|TRINITY_DN10736_c0_g1(RCN51443.1)|TRINITY_DN10736_c0_g1(RCN51443.1)|TRINITY_DN10736_c0_g1(RCN51443.1)|TRINITY_DN10736_c0_g1(RCN51443.1)|TRINITY_DN10736_c0_g1(RCN…
ko01200	Carbon metabolism	957	4273	4109	10577	1	1	0.232903	TRINITY_DN61821_c0_g1(RCN29977.1)|TRINITY_DN10736_c0_g1(RCN51443.1)|TRINITY_DN10736_c0_g1(RCN51443.1)|TRINITY_DN10736_c0_g1(RCN51443.1)|TRINITY_DN10736_c0_g1(RCN51443.1)|TRINITY_DN10736_c0_g1(RCN51443.1)|TRINITY_DN10736_c0_g1(RCN51443.1)|TRINITY_DN10736_c0_g1(RCN51443.1)|TRINITY_DN10736_c0_g1(RCN51443.1)|TRINITY_DN10736_c0_g1(RCN51443.1)|TRINITY_DN10736_c0_g1(RCN51443.1)|TRINITY_DN10736_c0_g1(RCN…
ko01210	2-Oxocarboxylic acid metabolism	167	4273	710	10577	1	1	0.235211	TRINITY_DN10534_c0_g1(XP_024503821.1)|TRINITY_DN10534_c0_g1(XP_024503821.1)|TRINITY_DN10534_c0_g1(XP_024503821.1)|TRINITY_DN10534_c0_g1(XP_024503821.1)|TRINITY_DN10534_c0_g1(XP_024503821.1)|TRINITY_DN10534_c0_g1(XP_024503821.1)|TRINITY_DN10534_c0_g1(XP_024503821.1)|TRINITY_DN10534_c0_g1(XP_024503821.1)|TRINITY_DN10534_c0_g1(XP_024503821.1)|TRINITY_DN10534_c0_g1(XP_024503821.1)|TRINITY_DN10534_c0_…	K01681|K01681|K01681|K01681|K01681|K01681|K01681|K01681|K01681|K01681|K01681|K01681|K00031|K00031|K00031|K00031|K00031|K00031|K00031|K00031|K00031|K00031|K00031|K00031|K00031|K00031|K00031|K00031|K00031|K00031|K00031|K14455|K14455|K14455|K14455|K14455|K14455|K14455|K00030|K00030|K00030|K00030|K00030|K00030|K00030|K00030|K00030|K00030|K00030|K00030|K00030|K00030|K00030|K00030|K00030|K00030|K00030|…	http://www.kegg.jp/kegg-bin/show_pathway?ko01210+K01681+K01681+K01681+K01681+K01681+K01681+K01681+K01681+K01681+K01681+K01681+K01681+K00031+K00031+K00031+K00031+K00031+K00031+K00031+K00031+K00031+K00031+K00031+K00031+K00031+K00031+K00031+K00031+K00031+K00031+K00031+K14455+K14455+K14455+K14455+K14455+K14455+K14455+K00030+K00030+K00030+K00030+K00030+K00030+K00030+K00030+K00030+K00030+K00030+K00030+…
ko01212	Fatty acid metabolism	161	4273	508	10577	0.999987	1	0.316929	TRINITY_DN19857_c0_g1(PDM75258.1)|TRINITY_DN2118_c0_g1(XP_024504724.1)|TRINITY_DN2118_c0_g1(XP_024504724.1)|TRINITY_DN2118_c0_g1(XP_024504724.1)|TRINITY_DN2281_c0_g1(RCN50599.1)|TRINITY_DN65036_c0_g1(KHN85811.1)|TRINITY_DN14311_c1_g1(XP_024499035.1)|TRINITY_DN14311_c1_g1(XP_024499035.1)|TRINITY_DN14311_c1_g1(XP_024499035.1)|TRINITY_DN33481_c1_g1(WP_036382457.1)|TRINITY_DN56715_c0_g1(XP_024503448.…	K01897|K10251|K10251|K10251|K08765|K00232|K07508|K07508|K07508|K00059|K07512|K11262|K11262|K10703|K10703|K10703|K10703|K10703|K00232|K12405|K09458|K01897|K13370|K00022|K00022|K12405|K00232|K08764|K00507|K10251|K01897|K00232|K00232|K00232|K00232|K08764|K10251|K08766|K01074|K01074|K01074|K01074|K09479|K00059|K00249|K07515|K12405|K00507|K07512|K12405|K01897|K07511|K00232|K08765|K08765|K08765|K08765|…	http://www.kegg.jp/kegg-bin/show_pathway?ko01212+K01897+K10251+K10251+K10251+K08765+K00232+K07508+K07508+K07508+K00059+K07512+K11262+K11262+K10703+K10703+K10703+K10703+K10703+K00232+K12405+K09458+K01897+K13370+K00022+K00022+K12405+K00232+K08764+K00507+K10251+K01897+K00232+K00232+K00232+K00232+K08764+K10251+K08766+K01074+K01074+K01074+K01074+K09479+K00059+K00249+K07515+K12405+K00507+K07512+K12405+…
ko01220	Degradation of aromatic compounds	7	4273	131	10577	1	1	0.0534351	TRINITY_DN7495_c0_g1(ARA71334.1)|TRINITY_DN67429_c0_g1(ARA71334.1)|TRINITY_DN13434_c0_g1(ARA71334.1)|TRINITY_DN54513_c0_g1(XP_014873790.1)|TRINITY_DN65005_c0_g1(ARA71334.1)|TRINITY_DN36124_c0_g1(AHC53987.1)|TRINITY_DN4067_c0_g1(XP_020078153.1)	K13953|K13953|K13953|K00002|K13953|K13953|K13953	http://www.kegg.jp/kegg-bin/show_pathway?ko01220+K13953+K13953+K13953+K00002+K13953+K13953+K13953
ko01230	Biosynthesis of amino acids	734	4273	3197	10577	1	1	0.22959	TRINITY_DN10736_c0_g1(RCN51443.1)|TRINITY_DN10736_c0_g1(RCN51443.1)|TRINITY_DN10736_c0_g1(RCN51443.1)|TRINITY_DN10736_c0_g1(RCN51443.1)|TRINITY_DN10736_c0_g1(RCN51443.1)|TRINITY_DN10736_c0_g1(RCN51443.1)|TRINITY_DN10736_c0_g1(RCN51443.1)|TRINITY_DN10736_c0_g1(RCN51443.1)|TRINITY_DN10736_c0_g1(RCN51443.1)|TRINITY_DN10736_c0_g1(RCN51443.1)|TRINITY_DN10736_c0_g1(RCN51443.1)|TRINITY_DN10736_c0_g1(RCN…	K00600|K00600|K00600|K00600|K00600|K00600|K00600|K00600|K00600|K00600|K00600|K00600|K00600|K00600|K01079|K01681|K01681|K01681|K01681|K01681|K01681|K01681|K01681|K01681|K01681|K01681|K01681|K00031|K00031|K00031|K00031|K00031|K00031|K00031|K00031|K00031|K00031|K00031|K00031|K00031|K00031|K00031|K00031|K00031|K00031|K00031|K00831|K14455|K14455|K14455|K14455|K14455|K14455|K14455|K15633|K00030|K00030|…	http://www.kegg.jp/kegg-bin/show_pathway?ko01230+K00600+K00600+K00600+K00600+K00600+K00600+K00600+K00600+K00600+K00600+K00600+K00600+K00600+K00600+K01079+K01681+K01681+K01681+K01681+K01681+K01681+K01681+K01681+K01681+K01681+K01681+K01681+K00031+K00031+K00031+K00031+K00031+K00031+K00031+K00031+K00031+K00031+K00031+K00031+K00031+K00031+K00031+K00031+K00031+K00031+K00031+K00831+K14455+K14455+K14455+…
ko02010	ABC transporters	182	4273	713	10577	1	1	0.255259	TRINITY_DN5617_c0_g1(VDM62777.1)|TRINITY_DN60987_c0_g1(KHN74317.1)|TRINITY_DN23944_c0_g1(AJM87336.1)|TRINITY_DN11268_c0_g1(EJW75204.1)|TRINITY_DN19737_c0_g1(KHN77521.1)|TRINITY_DN3742_c0_g1(PDM66899.1)|TRINITY_DN65546_c0_g1(KHN76663.1)|TRINITY_DN24150_c0_g1(PIC16677.1)|TRINITY_DN22429_c0_g1(KHN77521.1)|TRINITY_DN3822_c0_g1(VDP09044.1)|TRINITY_DN33027_c0_g1(KHN83510.1)|TRINITY_DN11941_c0_g1(KHN783…	K05676|K05674|K05658|K05658|K05643|K05656|K05656|K05658|K05643|K05656|K05641|K05658|K05658|K05678|K05658|K05658|K05643|K05658|K05665|K05665|K05665|K05665|K05665|K05665|K05665|K05665|K05665|K05665|K05665|K05665|K05665|K05665|K05665|K05665|K05665|K05665|K05665|K05665|K05665|K05665|K05665|K05665|K05665|K05665|K05665|K05665|K05665|K05665|K05665|K05665|K05665|K05665|K05665|K05665|K05665|K05665|K05665|…	http://www.kegg.jp/kegg-bin/show_pathway?ko02010+K05676+K05674+K05658+K05658+K05643+K05656+K05656+K05658+K05643+K05656+K05641+K05658+K05658+K05678+K05658+K05658+K05643+K05658+K05665+K05665+K05665+K05665+K05665+K05665+K05665+K05665+K05665+K05665+K05665+K05665+K05665+K05665+K05665+K05665+K05665+K05665+K05665+K05665+K05665+K05665+K05665+K05665+K05665+K05665+K05665+K05665+K05665+K05665+K05665+K05665+…
ko02024	Quorum sensing	13	4273	81	10577	0.999999	1	0.160494	TRINITY_DN19857_c0_g1(PDM75258.1)|TRINITY_DN61346_c0_g1(VDO23152.1)|TRINITY_DN32105_c0_g1(VDM38376.1)|TRINITY_DN64576_c0_g1(VDL72396.1)|TRINITY_DN4357_c0_g1(XP_024507018.1)|TRINITY_DN8429_c0_g2(OZC05162.1)|TRINITY_DN6044_c0_g2(EYC42541.1)|TRINITY_DN25495_c0_g1(VDD90057.1)|TRINITY_DN63105_c0_g1(EYC24610.1)|TRINITY_DN12306_c0_g1(KHJ85324.1)|TRINITY_DN12306_c0_g1(KHJ85324.1)|TRINITY_DN12306_c0_g1(KH…	K01897|K03106|K01897|K01897|K01897|K01897|K01897|K01897|K03217|K01897|K01897|K01897|K01897	http://www.kegg.jp/kegg-bin/show_pathway?ko02024+K01897+K03106+K01897+K01897+K01897+K01897+K01897+K01897+K03217+K01897+K01897+K01897+K01897
ko02026	Biofilm formation - Escherichia coli	3	4273	12	10577	0.920837	1	0.25	TRINITY_DN4638_c0_g1(VDM46816.1)|TRINITY_DN38150_c0_g1(VDL71850.1)|TRINITY_DN62230_c0_g1(CDJ90103.1)	K00688|K00688|K00688	http://www.kegg.jp/kegg-bin/show_pathway?ko02026+K00688+K00688+K00688
ko03008	Ribosome biogenesis in eukaryotes	250	4273	1437	10577	1	1	0.173974	TRINITY_DN573_c0_g1(VDD89585.1)|TRINITY_DN34320_c0_g2(XP_005715132.1)|TRINITY_DN37171_c0_g1(XP_024505805.1)|TRINITY_DN37171_c0_g1(XP_024505805.1)|TRINITY_DN37171_c0_g1(XP_024505805.1)|TRINITY_DN64562_c0_g1(PIO66139.1)|TRINITY_DN57449_c0_g1(ACZ13327.1)|TRINITY_DN12910_c0_g2(OHT16072.1)|TRINITY_DN36293_c0_g1(KHN81423.1)|TRINITY_DN8808_c0_g1(EYC19806.1)|TRINITY_DN66836_c0_g1(VDM43806.1)|TRINITY_DN66…	K14539|K14564|K07178|K07178|K07178|K14565|K14561|K14758|K07562|K14563|K03264|K03264|K03264|K03264|K03264|K03264|K03264|K03264|K03264|K03264|K03264|K03264|K03264|K03264|K03264|K03264|K03264|K03264|K03264|K03264|K03264|K03264|K03264|K03264|K03264|K03264|K03264|K03264|K03264|K03264|K03264|K03264|K03264|K03264|K03264|K03264|K03264|K03264|K03264|K03264|K03264|K03264|K14574|K03115|K03115|K03115|K03115|…	http://www.kegg.jp/kegg-bin/show_pathway?ko03008+K14539+K14564+K07178+K07178+K07178+K14565+K14561+K14758+K07562+K14563+K03264+K03264+K03264+K03264+K03264+K03264+K03264+K03264+K03264+K03264+K03264+K03264+K03264+K03264+K03264+K03264+K03264+K03264+K03264+K03264+K03264+K03264+K03264+K03264+K03264+K03264+K03264+K03264+K03264+K03264+K03264+K03264+K03264+K03264+K03264+K03264+K03264+K03264+K03264+K03264+…
ko03010	Ribosome	2102	4273	7497	10577	1	1	0.280379	TRINITY_DN11942_c0_g1(VDN59216.1)|TRINITY_DN11942_c0_g1(VDN59216.1)|TRINITY_DN11942_c0_g1(VDN59216.1)|TRINITY_DN62765_c0_g1(OMJ65919.1)|TRINITY_DN62440_c0_g1(XP_012748574.1)|TRINITY_DN65355_c0_g1(XP_009038235.1)|TRINITY_DN65355_c0_g1(XP_009038235.1)|TRINITY_DN65355_c0_g1(XP_009038235.1)|TRINITY_DN65355_c0_g1(XP_009038235.1)|TRINITY_DN65355_c0_g1(XP_009038235.1)|TRINITY_DN65355_c0_g1(XP_009038235.…
ko03013	RNA transport	346	4273	1607	10577	1	1	0.215308	TRINITY_DN43274_c0_g1(VBB27366.1)|TRINITY_DN28524_c0_g1(VDD90978.1)|TRINITY_DN56601_c0_g1(XP_001894750.1)|TRINITY_DN44167_c0_g1(CRZ23614.1)|TRINITY_DN20910_c0_g1(KHN76807.1)|TRINITY_DN11604_c0_g1(VDK43500.1)|TRINITY_DN29734_c0_g1(ACO50114.1)|TRINITY_DN19148_c0_g1(XP_013394587.1)|TRINITY_DN29734_c1_g1(WP_110285645.1)|TRINITY_DN16339_c0_g1(AMD33340.1)|TRINITY_DN36293_c0_g1(KHN81423.1)|TRINITY_DN645…	K12878|K12882|K14308|K12879|K18423|K20223|K03231|K12172|K03231|K13171|K07562|K13025|K03345|K14309|K03231|K03231|K03231|K03231|K03231|K03231|K03231|K03231|K03231|K03231|K03231|K03231|K03231|K03231|K03231|K03231|K03231|K03231|K03231|K03231|K03231|K03231|K03231|K03231|K03231|K03231|K03231|K03231|K03231|K03231|K03231|K03231|K03231|K03231|K03231|K03231|K03231|K03231|K03231|K03231|K03231|K03231|K03231|…	http://www.kegg.jp/kegg-bin/show_pathway?ko03013+K12878+K12882+K14308+K12879+K18423+K20223+K03231+K12172+K03231+K13171+K07562+K13025+K03345+K14309+K03231+K03231+K03231+K03231+K03231+K03231+K03231+K03231+K03231+K03231+K03231+K03231+K03231+K03231+K03231+K03231+K03231+K03231+K03231+K03231+K03231+K03231+K03231+K03231+K03231+K03231+K03231+K03231+K03231+K03231+K03231+K03231+K03231+K03231+K03231+K03231+…
ko03015	mRNA surveillance pathway	297	4273	954	10577	1	1	0.311321	TRINITY_DN60430_c0_g1(XP_020302051.1)|TRINITY_DN28524_c0_g1(VDD90978.1)|TRINITY_DN48714_c0_g1(VDN27509.1)|TRINITY_DN60912_c0_g1(CTP81889.1)|TRINITY_DN67398_c0_g1(VDK66253.1)|TRINITY_DN28690_c0_g1(PAV83747.1)|TRINITY_DN58409_c0_g1(KHN78377.1)|TRINITY_DN16339_c0_g1(AMD33340.1)|TRINITY_DN8442_c0_g1(KHN80191.1)|TRINITY_DN8442_c0_g1(KHN80191.1)|TRINITY_DN8442_c0_g1(KHN80191.1)|TRINITY_DN8442_c0_g1(KHN…	K14402|K12882|K06269|K06965|K14396|K14402|K14406|K13171|K14376|K14376|K14376|K14376|K14376|K14376|K14376|K14376|K14376|K14376|K14376|K14376|K14376|K14376|K14376|K14376|K14376|K14376|K14376|K14376|K13025|K03267|K06269|K06269|K06269|K06100|K14400|K14324|K14407|K14411|K14411|K14411|K14411|K14411|K14411|K14411|K14411|K14294|K14397|K14397|K14397|K14397|K14397|K14397|K14397|K14397|K14397|K14397|K14397|…	http://www.kegg.jp/kegg-bin/show_pathway?ko03015+K14402+K12882+K06269+K06965+K14396+K14402+K14406+K13171+K14376+K14376+K14376+K14376+K14376+K14376+K14376+K14376+K14376+K14376+K14376+K14376+K14376+K14376+K14376+K14376+K14376+K14376+K14376+K14376+K13025+K03267+K06269+K06269+K06269+K06100+K14400+K14324+K14407+K14411+K14411+K14411+K14411+K14411+K14411+K14411+K14411+K14294+K14397+K14397+K14397+K14397+…
ko03018	RNA degradation	289	4273	1039	10577	1	1	0.278152	TRINITY_DN47905_c0_g1(RVX73458.1)|TRINITY_DN47905_c0_g1(RVX73458.1)|TRINITY_DN47905_c0_g1(RVX73458.1)|TRINITY_DN47905_c0_g1(RVX73458.1)|TRINITY_DN47905_c0_g1(RVX73458.1)|TRINITY_DN47905_c0_g1(RVX73458.1)|TRINITY_DN47905_c0_g1(RVX73458.1)|TRINITY_DN47905_c0_g1(RVX73458.1)|TRINITY_DN47905_c0_g1(RVX73458.1)|TRINITY_DN47905_c0_g1(RVX73458.1)|TRINITY_DN47905_c0_g1(RVX73458.1)|TRINITY_DN47905_c0_g1(RVX…	K12571|K12571|K12571|K12571|K12571|K12571|K12571|K12571|K12571|K12571|K12571|K12571|K12571|K12571|K12611|K12603|K12580|K12598|K12626|K04043|K04043|K04043|K04043|K04043|K04043|K04043|K04043|K04043|K04043|K04043|K04043|K04043|K04043|K04043|K04043|K04043|K04043|K04043|K04043|K04043|K04043|K03514|K04043|K04043|K12620|K04043|K04043|K12604|K12617|K12622|K04043|K12584|K10643|K10643|K12572|K12613|K04043|…	http://www.kegg.jp/kegg-bin/show_pathway?ko03018+K12571+K12571+K12571+K12571+K12571+K12571+K12571+K12571+K12571+K12571+K12571+K12571+K12571+K12571+K12611+K12603+K12580+K12598+K12626+K04043+K04043+K04043+K04043+K04043+K04043+K04043+K04043+K04043+K04043+K04043+K04043+K04043+K04043+K04043+K04043+K04043+K04043+K04043+K04043+K04043+K04043+K03514+K04043+K04043+K12620+K04043+K04043+K12604+K12617+K12622+…
ko03030	DNA replication	101	4273	486	10577	1	1	0.207819	TRINITY_DN63528_c0_g1(PDM81962.1)|TRINITY_DN26958_c0_g1(XP_012255117.1)|TRINITY_DN43351_c0_g1(VDD92196.1)|TRINITY_DN5957_c1_g1(XP_013303017.1)|TRINITY_DN5957_c1_g1(XP_013303017.1)|TRINITY_DN5957_c1_g1(XP_013303017.1)|TRINITY_DN5957_c1_g1(XP_013303017.1)|TRINITY_DN5957_c1_g1(XP_013303017.1)|TRINITY_DN5957_c1_g1(XP_013303017.1)|TRINITY_DN5957_c1_g1(XP_013303017.1)|TRINITY_DN5957_c1_g1(XP_013303017.…	K10755|K02325|K02328|K02542|K02542|K02542|K02542|K02542|K02542|K02542|K02542|K04799|K07466|K02320|K04802|K02327|K02327|K02327|K02327|K02327|K02327|K02327|K02327|K02327|K02327|K02327|K02327|K02327|K02327|K02327|K02327|K02327|K02327|K02327|K02327|K10742|K02540|K02540|K02540|K02540|K02540|K02540|K02540|K02540|K02540|K02540|K02540|K02540|K02540|K02540|K02540|K02540|K02540|K02540|K02540|K02540|K02540|…	http://www.kegg.jp/kegg-bin/show_pathway?ko03030+K10755+K02325+K02328+K02542+K02542+K02542+K02542+K02542+K02542+K02542+K02542+K04799+K07466+K02320+K04802+K02327+K02327+K02327+K02327+K02327+K02327+K02327+K02327+K02327+K02327+K02327+K02327+K02327+K02327+K02327+K02327+K02327+K02327+K02327+K02327+K10742+K02540+K02540+K02540+K02540+K02540+K02540+K02540+K02540+K02540+K02540+K02540+K02540+K02540+K02540+…
ko03040	Spliceosome	680	4273	2872	10577	1	1	0.236769	TRINITY_DN63452_c0_g1(KHN79261.1)|TRINITY_DN4478_c3_g1(NP_001296624.1)|TRINITY_DN8462_c0_g1(RZC39374.1)|TRINITY_DN27616_c0_g1(ODM86628.1)|TRINITY_DN43274_c0_g1(VBB27366.1)|TRINITY_DN28524_c0_g1(VDD90978.1)|TRINITY_DN30381_c0_g1(XP_001012263.1)|TRINITY_DN30381_c0_g1(XP_001012263.1)|TRINITY_DN30381_c0_g1(XP_001012263.1)|TRINITY_DN30381_c0_g1(XP_001012263.1)|TRINITY_DN30381_c0_g1(XP_001012263.1)|TRI…	K12849|K03283|K03283|K03283|K12878|K12882|K03283|K03283|K03283|K03283|K03283|K03283|K03283|K03283|K03283|K03283|K03283|K03283|K03283|K03283|K03283|K03283|K03283|K03283|K03283|K03283|K03283|K03283|K03283|K03283|K12854|K12854|K12854|K12854|K12879|K03283|K03283|K03283|K03283|K03283|K03283|K03283|K03283|K03283|K12626|K03283|K12733|K03283|K03283|K03283|K03283|K12842|K12850|K12855|K03283|K12838|K03283|…	http://www.kegg.jp/kegg-bin/show_pathway?ko03040+K12849+K03283+K03283+K03283+K12878+K12882+K03283+K03283+K03283+K03283+K03283+K03283+K03283+K03283+K03283+K03283+K03283+K03283+K03283+K03283+K03283+K03283+K03283+K03283+K03283+K03283+K03283+K03283+K03283+K03283+K12854+K12854+K12854+K12854+K12879+K03283+K03283+K03283+K03283+K03283+K03283+K03283+K03283+K03283+K12626+K03283+K12733+K03283+K03283+K03283+…
ko03050	Proteasome	499	4273	1302	10577	0.951642	1	0.383257	TRINITY_DN47587_c0_g1(VDK47495.1)|TRINITY_DN14739_c0_g1(CDP94316.1)|TRINITY_DN14739_c0_g1(CDP94316.1)|TRINITY_DN7487_c0_g1(VDK69006.1)|TRINITY_DN11984_c0_g1(XP_024505442.1)|TRINITY_DN11984_c0_g1(XP_024505442.1)|TRINITY_DN11984_c0_g1(XP_024505442.1)|TRINITY_DN11984_c0_g1(XP_024505442.1)|TRINITY_DN11984_c0_g1(XP_024505442.1)|TRINITY_DN11984_c0_g1(XP_024505442.1)|TRINITY_DN11984_c0_g1(XP_024505442.1…	K03030|K03032|K03032|K02728|K02734|K02734|K02734|K02734|K02734|K02734|K02734|K02734|K02734|K02734|K02734|K02734|K02734|K02734|K02734|K02734|K02734|K02734|K02734|K02734|K02734|K02734|K02734|K02734|K02734|K02734|K02734|K02734|K02734|K02734|K02734|K02734|K02734|K02734|K02734|K02734|K02734|K02734|K02734|K02734|K03035|K03028|K06699|K03030|K03030|K03030|K03030|K03030|K03030|K03030|K02732|K02732|K02732|…	http://www.kegg.jp/kegg-bin/show_pathway?ko03050+K03030+K03032+K03032+K02728+K02734+K02734+K02734+K02734+K02734+K02734+K02734+K02734+K02734+K02734+K02734+K02734+K02734+K02734+K02734+K02734+K02734+K02734+K02734+K02734+K02734+K02734+K02734+K02734+K02734+K02734+K02734+K02734+K02734+K02734+K02734+K02734+K02734+K02734+K02734+K02734+K02734+K02734+K02734+K02734+K03035+K03028+K06699+K03030+K03030+K03030+…
ko03070	Bacterial secretion system	2	4273	11	10577	0.971553	1	0.181818	TRINITY_DN61346_c0_g1(VDO23152.1)|TRINITY_DN63105_c0_g1(EYC24610.1)	K03106|K03217	http://www.kegg.jp/kegg-bin/show_pathway?ko03070+K03106+K03217
ko03320	PPAR signaling pathway	292	4273	763	10577	0.900416	1	0.3827	TRINITY_DN19857_c0_g1(PDM75258.1)|TRINITY_DN57410_c0_g1(KHN75186.1)|TRINITY_DN2281_c0_g1(RCN50599.1)|TRINITY_DN65036_c0_g1(KHN85811.1)|TRINITY_DN1329_c0_g2(EGT32383.1)|TRINITY_DN355_c2_g1(KYQ89581.1)|TRINITY_DN44847_c0_g1(XP_020624665.1)|TRINITY_DN46310_c0_g1(ABI53722.1)|TRINITY_DN32105_c0_g1(VDM38376.1)|TRINITY_DN2692_c0_g1(NP_494721.1)|TRINITY_DN2692_c0_g1(NP_494721.1)|TRINITY_DN2692_c0_g1(NP_4…	K01897|K08752|K08765|K00232|K00232|K08770|K01641|K08770|K01897|K00864|K00864|K00864|K00864|K00864|K00864|K00864|K00864|K00864|K00864|K00864|K00864|K00864|K00864|K00864|K00864|K00864|K00864|K00864|K00864|K00864|K00864|K00864|K00864|K00864|K00864|K00864|K00864|K00864|K00864|K00864|K00864|K00864|K00864|K00864|K00864|K00864|K00864|K00864|K00864|K00864|K00864|K00864|K00864|K00864|K00864|K00864|K08770|…	http://www.kegg.jp/kegg-bin/show_pathway?ko03320+K01897+K08752+K08765+K00232+K00232+K08770+K01641+K08770+K01897+K00864+K00864+K00864+K00864+K00864+K00864+K00864+K00864+K00864+K00864+K00864+K00864+K00864+K00864+K00864+K00864+K00864+K00864+K00864+K00864+K00864+K00864+K00864+K00864+K00864+K00864+K00864+K00864+K00864+K00864+K00864+K00864+K00864+K00864+K00864+K00864+K00864+K00864+K00864+K00864+K00864+…
ko03410	Base excision repair	70	4273	303	10577	1	1	0.231023	TRINITY_DN26958_c0_g1(XP_012255117.1)|TRINITY_DN43351_c0_g1(VDD92196.1)|TRINITY_DN15607_c0_g1(EYC19681.1)|TRINITY_DN5815_c0_g1(PAV78171.1)|TRINITY_DN5815_c0_g1(PAV78171.1)|TRINITY_DN5815_c0_g1(PAV78171.1)|TRINITY_DN5815_c0_g1(PAV78171.1)|TRINITY_DN5815_c0_g1(PAV78171.1)|TRINITY_DN5815_c0_g1(PAV78171.1)|TRINITY_DN5815_c0_g1(PAV78171.1)|TRINITY_DN5815_c0_g1(PAV78171.1)|TRINITY_DN5815_c0_g1(PAV78171…	K02325|K02328|K04799|K10798|K10798|K10798|K10798|K10798|K10798|K10798|K10798|K10798|K10798|K10798|K10798|K10798|K10798|K10798|K10798|K10798|K10798|K10798|K10798|K10798|K10798|K10798|K10798|K10798|K10798|K10798|K10798|K10798|K10798|K04802|K02327|K02327|K02327|K02327|K02327|K02327|K02327|K02327|K02327|K02327|K02327|K02327|K02327|K02327|K02327|K02327|K02327|K02327|K02327|K02327|K03648|K10802|K02324|…	http://www.kegg.jp/kegg-bin/show_pathway?ko03410+K02325+K02328+K04799+K10798+K10798+K10798+K10798+K10798+K10798+K10798+K10798+K10798+K10798+K10798+K10798+K10798+K10798+K10798+K10798+K10798+K10798+K10798+K10798+K10798+K10798+K10798+K10798+K10798+K10798+K10798+K10798+K10798+K10798+K04802+K02327+K02327+K02327+K02327+K02327+K02327+K02327+K02327+K02327+K02327+K02327+K02327+K02327+K02327+K02327+K02327+…
ko03420	Nucleotide excision repair	77	4273	516	10577	1	1	0.149225	TRINITY_DN57052_c0_g1(VDD87322.1)|TRINITY_DN63528_c0_g1(PDM81962.1)|TRINITY_DN26958_c0_g1(XP_012255117.1)|TRINITY_DN43351_c0_g1(VDD92196.1)|TRINITY_DN34737_c0_g1(VDM56004.1)|TRINITY_DN56626_c0_g1(VDK45473.1)|TRINITY_DN53420_c0_g1(KHN77566.1)|TRINITY_DN22932_c0_g1(NP_500466.3)|TRINITY_DN38352_c0_g1(PDM83685.1)|TRINITY_DN49428_c0_g1(XP_003143198.1)|TRINITY_DN49428_c0_g1(XP_003143198.1)|TRINITY_DN49…	K10844|K10755|K02325|K02328|K10841|K07466|K03142|K04802|K10609|K02327|K02327|K02327|K02327|K02327|K02327|K02327|K02327|K02327|K02327|K02327|K02327|K02327|K02327|K02327|K02327|K02327|K02327|K02327|K02327|K03144|K02202|K02202|K02202|K02202|K02202|K10609|K10739|K10843|K10843|K10843|K10843|K10843|K02324|K03143|K10848|K10756|K10839|K10841|K10754|K06634|K03868|K10756|K10846|K10755|K10747|K10842|K10570|…	http://www.kegg.jp/kegg-bin/show_pathway?ko03420+K10844+K10755+K02325+K02328+K10841+K07466+K03142+K04802+K10609+K02327+K02327+K02327+K02327+K02327+K02327+K02327+K02327+K02327+K02327+K02327+K02327+K02327+K02327+K02327+K02327+K02327+K02327+K02327+K02327+K03144+K02202+K02202+K02202+K02202+K02202+K10609+K10739+K10843+K10843+K10843+K10843+K10843+K02324+K03143+K10848+K10756+K10839+K10841+K10754+K06634+…
ko03430	Mismatch repair	47	4273	442	10577	1	1	0.106335	TRINITY_DN21591_c0_g1(CRZ22771.1)|TRINITY_DN63528_c0_g1(PDM81962.1)|TRINITY_DN63022_c0_g1(KHJ98120.1)|TRINITY_DN43351_c0_g1(VDD92196.1)|TRINITY_DN24822_c0_g1(KHN83625.1)|TRINITY_DN56626_c0_g1(VDK45473.1)|TRINITY_DN22932_c0_g1(NP_500466.3)|TRINITY_DN49428_c0_g1(XP_003143198.1)|TRINITY_DN49428_c0_g1(XP_003143198.1)|TRINITY_DN49428_c0_g1(XP_003143198.1)|TRINITY_DN49428_c0_g1(XP_003143198.1)|TRINITY_…	K10858|K10755|K08735|K02328|K08734|K07466|K04802|K02327|K02327|K02327|K02327|K02327|K02327|K02327|K02327|K02327|K02327|K02327|K02327|K02327|K02327|K02327|K02327|K02327|K02327|K02327|K02327|K08737|K10739|K10746|K10756|K10754|K10756|K10755|K10747|K08737|K08737|K08737|K08737|K08737|K08737|K08737|K08737|K08737|K08737|K08737|K03111	http://www.kegg.jp/kegg-bin/show_pathway?ko03430+K10858+K10755+K08735+K02328+K08734+K07466+K04802+K02327+K02327+K02327+K02327+K02327+K02327+K02327+K02327+K02327+K02327+K02327+K02327+K02327+K02327+K02327+K02327+K02327+K02327+K02327+K02327+K08737+K10739+K10746+K10756+K10754+K10756+K10755+K10747+K08737+K08737+K08737+K08737+K08737+K08737+K08737+K08737+K08737+K08737+K08737+K03111
ko03440	Homologous recombination	61	4273	970	10577	1	1	0.0628866	TRINITY_DN43351_c0_g1(VDD92196.1)|TRINITY_DN56626_c0_g1(VDK45473.1)|TRINITY_DN49428_c0_g1(XP_003143198.1)|TRINITY_DN49428_c0_g1(XP_003143198.1)|TRINITY_DN49428_c0_g1(XP_003143198.1)|TRINITY_DN49428_c0_g1(XP_003143198.1)|TRINITY_DN49428_c0_g1(XP_003143198.1)|TRINITY_DN49428_c0_g1(XP_003143198.1)|TRINITY_DN49428_c0_g1(XP_003143198.1)|TRINITY_DN49428_c0_g1(XP_003143198.1)|TRINITY_DN49428_c0_g1(XP_00…	K02328|K07466|K02327|K02327|K02327|K02327|K02327|K02327|K02327|K02327|K02327|K02327|K02327|K02327|K02327|K02327|K02327|K02327|K02327|K02327|K02327|K02327|K10865|K04482|K10866|K10881|K10881|K10881|K10881|K03165|K10739|K10875|K10875|K10875|K10875|K10875|K10875|K10875|K10875|K10875|K10875|K10875|K10875|K10875|K10875|K10875|K10875|K10875|K03165|K03165|K10728|K10901|K10901|K10901|K10901|K04728|K10865|…	http://www.kegg.jp/kegg-bin/show_pathway?ko03440+K02328+K07466+K02327+K02327+K02327+K02327+K02327+K02327+K02327+K02327+K02327+K02327+K02327+K02327+K02327+K02327+K02327+K02327+K02327+K02327+K02327+K02327+K10865+K04482+K10866+K10881+K10881+K10881+K10881+K03165+K10739+K10875+K10875+K10875+K10875+K10875+K10875+K10875+K10875+K10875+K10875+K10875+K10875+K10875+K10875+K10875+K10875+K10875+K03165+K03165+…
ko03450	Non-homologous end-joining	7	4273	1098	10577	1	1	0.00637523	TRINITY_DN55781_c0_g1(VDM07351.1)|TRINITY_DN15607_c0_g1(EYC19681.1)|TRINITY_DN32608_c0_g1(EYC01903.1)|TRINITY_DN26250_c0_g1(XP_024507071.1)|TRINITY_DN20028_c0_g1(XP_009473520.1)|TRINITY_DN41575_c0_g1(VBB26585.1)|TRINITY_DN57447_c0_g1(KHN86444.1)	K10885|K04799|K10865|K10866|K10884|K10777|K10865	http://www.kegg.jp/kegg-bin/show_pathway?ko03450+K10885+K04799+K10865+K10866+K10884+K10777+K10865
ko03460	Fanconi anemia pathway	61	4273	856	10577	1	1	0.0712617	TRINITY_DN21591_c0_g1(CRZ22771.1)|TRINITY_DN66935_c0_g1(VDN92019.1)|TRINITY_DN24822_c0_g1(KHN83625.1)|TRINITY_DN56626_c0_g1(VDK45473.1)|TRINITY_DN17144_c1_g1(XP_020307429.1)|TRINITY_DN59331_c0_g1(VDD96213.1)|TRINITY_DN9307_c0_g1(VDM08093.1)|TRINITY_DN54285_c0_g1(EYC15966.1)|TRINITY_DN66923_c0_g1(VDD87882.1)|TRINITY_DN18154_c0_g1(NP_497480.2)|TRINITY_DN18154_c0_g1(NP_497480.2)|TRINITY_DN18154_c0_g…	K10858|K15363|K08734|K07466|K06640|K04482|K03515|K03165|K10739|K03509|K03509|K03509|K03509|K03509|K03509|K03509|K03509|K03509|K03509|K03509|K03509|K03509|K03509|K03509|K03509|K03509|K03509|K03509|K03509|K03509|K03509|K03509|K03509|K03511|K10848|K15361|K03165|K02350|K03165|K10901|K10901|K10901|K10901|K15362|K10849|K10849|K10849|K10849|K10849|K10849|K10849|K10849|K10849|K10849|K10849|K10849|K10849|…	http://www.kegg.jp/kegg-bin/show_pathway?ko03460+K10858+K15363+K08734+K07466+K06640+K04482+K03515+K03165+K10739+K03509+K03509+K03509+K03509+K03509+K03509+K03509+K03509+K03509+K03509+K03509+K03509+K03509+K03509+K03509+K03509+K03509+K03509+K03509+K03509+K03509+K03509+K03509+K03509+K03511+K10848+K15361+K03165+K02350+K03165+K10901+K10901+K10901+K10901+K15362+K10849+K10849+K10849+K10849+K10849+K10849+…
ko04010	MAPK signaling pathway	1372	4273	6340	10577	1	1	0.216404	TRINITY_DN5039_c0_g2(KHN73466.1)|TRINITY_DN4478_c3_g1(NP_001296624.1)|TRINITY_DN8462_c0_g1(RZC39374.1)|TRINITY_DN26415_c0_g1(XP_003138568.1)|TRINITY_DN27616_c0_g1(ODM86628.1)|TRINITY_DN20664_c0_g1(VDN59896.1)|TRINITY_DN21871_c0_g1(KHN84437.1)|TRINITY_DN4336_c0_g2(VDM51595.1)|TRINITY_DN1917_c0_g1(VDM38409.1)|TRINITY_DN1917_c0_g1(VDM38409.1)|TRINITY_DN1917_c0_g1(VDM38409.1)|TRINITY_DN1917_c0_g1(VDM…
ko04011	MAPK signaling pathway - yeast	301	4273	819	10577	0.988106	1	0.367521	TRINITY_DN4181_c0_g1(VDN01248.1)|TRINITY_DN4181_c0_g1(VDN01248.1)|TRINITY_DN4181_c0_g1(VDN01248.1)|TRINITY_DN4181_c0_g1(VDN01248.1)|TRINITY_DN4181_c0_g1(VDN01248.1)|TRINITY_DN4181_c0_g1(VDN01248.1)|TRINITY_DN4181_c0_g1(VDN01248.1)|TRINITY_DN4181_c0_g1(VDN01248.1)|TRINITY_DN4181_c0_g1(VDN01248.1)|TRINITY_DN4181_c0_g1(VDN01248.1)|TRINITY_DN4181_c0_g1(VDN01248.1)|TRINITY_DN4181_c0_g1(VDN01248.1)|TRI…	K04441|K04441|K04441|K04441|K04441|K04441|K04441|K04441|K04441|K04441|K04441|K04441|K04441|K04441|K04441|K04441|K04441|K04441|K04441|K04441|K04441|K04441|K04441|K04441|K04441|K04441|K04441|K04441|K04441|K04441|K04441|K04441|K04441|K04441|K04441|K04441|K04441|K04441|K04441|K04441|K04441|K06630|K06630|K06630|K06630|K02516|K02677|K04393|K04371|K04441|K04441|K04441|K11230|K04536|K04513|K03781|K04536|…	http://www.kegg.jp/kegg-bin/show_pathway?ko04011+K04441+K04441+K04441+K04441+K04441+K04441+K04441+K04441+K04441+K04441+K04441+K04441+K04441+K04441+K04441+K04441+K04441+K04441+K04441+K04441+K04441+K04441+K04441+K04441+K04441+K04441+K04441+K04441+K04441+K04441+K04441+K04441+K04441+K04441+K04441+K04441+K04441+K04441+K04441+K04441+K04441+K06630+K06630+K06630+K06630+K02516+K02677+K04393+K04371+K04441+…
ko04012	ErbB signaling pathway	509	4273	3182	10577	1	1	0.159962	TRINITY_DN9374_c0_g1(CRZ21696.1)|TRINITY_DN9374_c0_g1(CRZ21696.1)|TRINITY_DN9374_c0_g1(CRZ21696.1)|TRINITY_DN9374_c0_g1(CRZ21696.1)|TRINITY_DN9374_c0_g1(CRZ21696.1)|TRINITY_DN5908_c0_g1(VBB27315.1)|TRINITY_DN10663_c0_g1(VDK68536.1)|TRINITY_DN56206_c0_g1(VDK52235.1)|TRINITY_DN7913_c0_g1(VDM37367.1)|TRINITY_DN61849_c0_g1(VDK69244.1)|TRINITY_DN26616_c0_g1(KHN81582.1)|TRINITY_DN26616_c0_g1(KHN81582.1…	K04515|K04515|K04515|K04515|K04515|K04364|K07203|K03083|K02677|K17449|K04688|K04688|K04688|K04688|K04688|K04688|K04688|K04371|K06619|K19862|K03099|K02649|K04365|K11224|K01116|K04438|K04361|K04515|K04361|K04368|K04368|K04368|K04368|K04368|K04368|K04368|K04368|K04368|K04368|K04368|K04368|K04368|K04368|K04368|K04368|K04368|K04368|K04368|K04368|K04368|K04368|K04368|K04368|K04368|K04368|K04368|K04368|…	http://www.kegg.jp/kegg-bin/show_pathway?ko04012+K04515+K04515+K04515+K04515+K04515+K04364+K07203+K03083+K02677+K17449+K04688+K04688+K04688+K04688+K04688+K04688+K04688+K04371+K06619+K19862+K03099+K02649+K04365+K11224+K01116+K04438+K04361+K04515+K04361+K04368+K04368+K04368+K04368+K04368+K04368+K04368+K04368+K04368+K04368+K04368+K04368+K04368+K04368+K04368+K04368+K04368+K04368+K04368+K04368+K04368+…
ko04013	MAPK signaling pathway - fly	746	4273	3694	10577	1	1	0.201949	TRINITY_DN66904_c0_g1(VDP11285.1)|TRINITY_DN7437_c0_g1(PVV03621.1)|TRINITY_DN78_c0_g2(KHN75347.1)|TRINITY_DN25938_c1_g1(XP_007894742.1)|TRINITY_DN4181_c0_g1(VDN01248.1)|TRINITY_DN4181_c0_g1(VDN01248.1)|TRINITY_DN4181_c0_g1(VDN01248.1)|TRINITY_DN4181_c0_g1(VDN01248.1)|TRINITY_DN4181_c0_g1(VDN01248.1)|TRINITY_DN4181_c0_g1(VDN01248.1)|TRINITY_DN4181_c0_g1(VDN01248.1)|TRINITY_DN4181_c0_g1(VDN01248.1)…	K06689|K06689|K05759|K10176|K04441|K04441|K04441|K04441|K04441|K04441|K04441|K04441|K04441|K04441|K04441|K04441|K04441|K04441|K04441|K04441|K04441|K04441|K04441|K04441|K04441|K04441|K04441|K04441|K04441|K04441|K04441|K04441|K04441|K04441|K04441|K04441|K04441|K04441|K04441|K04441|K04441|K04441|K04441|K04441|K04441|K20223|K04364|K05759|K06689|K05088|K05088|K05088|K12380|K04371|K04564|K04417|K05759|…	http://www.kegg.jp/kegg-bin/show_pathway?ko04013+K06689+K06689+K05759+K10176+K04441+K04441+K04441+K04441+K04441+K04441+K04441+K04441+K04441+K04441+K04441+K04441+K04441+K04441+K04441+K04441+K04441+K04441+K04441+K04441+K04441+K04441+K04441+K04441+K04441+K04441+K04441+K04441+K04441+K04441+K04441+K04441+K04441+K04441+K04441+K04441+K04441+K04441+K04441+K04441+K04441+K20223+K04364+K05759+K06689+K05088+…
ko04014	Ras signaling pathway	853	4273	5285	10577	1	1	0.1614	TRINITY_DN5039_c0_g2(KHN73466.1)|TRINITY_DN25413_c0_g1(KHN82208.1)|TRINITY_DN10525_c0_g1(XP_009057065.1)|TRINITY_DN14561_c0_g1(VDK42650.1)|TRINITY_DN28093_c0_g2(XP_024499317.1)|TRINITY_DN28093_c0_g2(XP_024499317.1)|TRINITY_DN4336_c0_g2(VDM51595.1)|TRINITY_DN5908_c0_g1(VBB27315.1)|TRINITY_DN110_c2_g1(AAC46513.1)|TRINITY_DN7913_c0_g1(VDM37367.1)|TRINITY_DN25909_c0_g1(VDM48401.1)|TRINITY_DN61849_c0_…	K04358|K04163|K16817|K05702|K16343|K16343|K04345|K04364|K04345|K02677|K04393|K17449|K12380|K05702|K16343|K04371|K04527|K06619|K02183|K04539|K04539|K04539|K04539|K04539|K04539|K04539|K04539|K04539|K04539|K17633|K03099|K02649|K04392|K04392|K04392|K04392|K04392|K04392|K04392|K04392|K04392|K04392|K04392|K04392|K04392|K04392|K04392|K04392|K04392|K04392|K04392|K04392|K04392|K04392|K04392|K04392|K04392|…	http://www.kegg.jp/kegg-bin/show_pathway?ko04014+K04358+K04163+K16817+K05702+K16343+K16343+K04345+K04364+K04345+K02677+K04393+K17449+K12380+K05702+K16343+K04371+K04527+K06619+K02183+K04539+K04539+K04539+K04539+K04539+K04539+K04539+K04539+K04539+K04539+K17633+K03099+K02649+K04392+K04392+K04392+K04392+K04392+K04392+K04392+K04392+K04392+K04392+K04392+K04392+K04392+K04392+K04392+K04392+K04392+K04392+…
ko04015	Rap1 signaling pathway	2136	4273	7895	10577	1	1	0.270551	TRINITY_DN5039_c0_g2(KHN73466.1)|TRINITY_DN14561_c0_g1(VDK42650.1)|TRINITY_DN8330_c0_g1(VDD90249.1)|TRINITY_DN78_c0_g2(KHN75347.1)|TRINITY_DN3184_c0_g1(VDM45514.1)|TRINITY_DN4181_c0_g1(VDN01248.1)|TRINITY_DN4181_c0_g1(VDN01248.1)|TRINITY_DN4181_c0_g1(VDN01248.1)|TRINITY_DN4181_c0_g1(VDN01248.1)|TRINITY_DN4181_c0_g1(VDN01248.1)|TRINITY_DN4181_c0_g1(VDN01248.1)|TRINITY_DN4181_c0_g1(VDN01248.1)|TRIN…
ko04016	MAPK signaling pathway - plant	123	4273	362	10577	0.995477	1	0.339779	TRINITY_DN63237_c0_g1(XP_002177536.1)|TRINITY_DN63237_c0_g1(XP_002177536.1)|TRINITY_DN63237_c0_g1(XP_002177536.1)|TRINITY_DN63237_c0_g1(XP_002177536.1)|TRINITY_DN63237_c0_g1(XP_002177536.1)|TRINITY_DN63237_c0_g1(XP_002177536.1)|TRINITY_DN22507_c0_g1(KHN83520.1)|TRINITY_DN22427_c0_g2(VDM44382.1)|TRINITY_DN8715_c0_g1(XP_019170403.1)|TRINITY_DN8549_c0_g1(EGT45834.1)|TRINITY_DN8549_c0_g1(EGT45834.1)|…	K00940|K00940|K00940|K00940|K00940|K00940|K02183|K17686|K13449|K17686|K17686|K17686|K17686|K17686|K17686|K17686|K17686|K17686|K17686|K17686|K17686|K17686|K17686|K17686|K17686|K17686|K02183|K02183|K02183|K02183|K02183|K02183|K03781|K03781|K02183|K02183|K17686|K02183|K02183|K20537|K02183|K02183|K03781|K02183|K20535|K03781|K00940|K00940|K00940|K00940|K00940|K00940|K00940|K00940|K00940|K00940|K00940|…	http://www.kegg.jp/kegg-bin/show_pathway?ko04016+K00940+K00940+K00940+K00940+K00940+K00940+K02183+K17686+K13449+K17686+K17686+K17686+K17686+K17686+K17686+K17686+K17686+K17686+K17686+K17686+K17686+K17686+K17686+K17686+K17686+K17686+K02183+K02183+K02183+K02183+K02183+K02183+K03781+K03781+K02183+K02183+K17686+K02183+K02183+K20537+K02183+K02183+K03781+K02183+K20535+K03781+K00940+K00940+K00940+K00940+…
ko04020	Calcium signaling pathway	814	4273	5853	10577	1	1	0.139074	TRINITY_DN5039_c0_g2(KHN73466.1)|TRINITY_DN9374_c0_g1(CRZ21696.1)|TRINITY_DN9374_c0_g1(CRZ21696.1)|TRINITY_DN9374_c0_g1(CRZ21696.1)|TRINITY_DN9374_c0_g1(CRZ21696.1)|TRINITY_DN9374_c0_g1(CRZ21696.1)|TRINITY_DN25413_c0_g1(KHN82208.1)|TRINITY_DN51537_c0_g1(CDJ84774.1)|TRINITY_DN51537_c0_g1(CDJ84774.1)|TRINITY_DN51537_c0_g1(CDJ84774.1)|TRINITY_DN51537_c0_g1(CDJ84774.1)|TRINITY_DN4336_c0_g2(VDM51595.1…	K04358|K04515|K04515|K04515|K04515|K04515|K04163|K04958|K04958|K04958|K04958|K04345|K04851|K04851|K04851|K04851|K04851|K04851|K04851|K04851|K04851|K04851|K04851|K04851|K04851|K00911|K05126|K09565|K04345|K02677|K08794|K05858|K15040|K15040|K15040|K15040|K15040|K15040|K05857|K04851|K04851|K04851|K04851|K04851|K04851|K04851|K04851|K04851|K04851|K04851|K04851|K04851|K04851|K04851|K04851|K04851|K04851|…	http://www.kegg.jp/kegg-bin/show_pathway?ko04020+K04358+K04515+K04515+K04515+K04515+K04515+K04163+K04958+K04958+K04958+K04958+K04345+K04851+K04851+K04851+K04851+K04851+K04851+K04851+K04851+K04851+K04851+K04851+K04851+K04851+K00911+K05126+K09565+K04345+K02677+K08794+K05858+K15040+K15040+K15040+K15040+K15040+K15040+K05857+K04851+K04851+K04851+K04851+K04851+K04851+K04851+K04851+K04851+K04851+K04851+…
ko04022	cGMP-PKG signaling pathway	1496	4273	4611	10577	1	1	0.324442	TRINITY_DN1878_c0_g1(KHN81449.1)|TRINITY_DN1878_c0_g1(KHN81449.1)|TRINITY_DN1878_c0_g1(KHN81449.1)|TRINITY_DN1878_c0_g1(KHN81449.1)|TRINITY_DN17055_c0_g1(PDM72659.1)|TRINITY_DN17055_c0_g1(PDM72659.1)|TRINITY_DN17055_c0_g1(PDM72659.1)|TRINITY_DN17055_c0_g1(PDM72659.1)|TRINITY_DN17055_c0_g1(PDM72659.1)|TRINITY_DN17055_c0_g1(PDM72659.1)|TRINITY_DN17055_c0_g1(PDM72659.1)|TRINITY_DN17055_c0_g1(PDM7265…
ko04024	cAMP signaling pathway	1342	4273	6985	10577	1	1	0.192126	TRINITY_DN9374_c0_g1(CRZ21696.1)|TRINITY_DN9374_c0_g1(CRZ21696.1)|TRINITY_DN9374_c0_g1(CRZ21696.1)|TRINITY_DN9374_c0_g1(CRZ21696.1)|TRINITY_DN9374_c0_g1(CRZ21696.1)|TRINITY_DN1878_c0_g1(KHN81449.1)|TRINITY_DN1878_c0_g1(KHN81449.1)|TRINITY_DN1878_c0_g1(KHN81449.1)|TRINITY_DN1878_c0_g1(KHN81449.1)|TRINITY_DN17055_c0_g1(PDM72659.1)|TRINITY_DN17055_c0_g1(PDM72659.1)|TRINITY_DN17055_c0_g1(PDM72659.1)|…
ko04060	Cytokine-cytokine receptor interaction	159	4273	855	10577	1	1	0.185965	TRINITY_DN4084_c0_g1(VDK47567.1)|TRINITY_DN6513_c0_g1(XP_017770361.1)|TRINITY_DN9245_c0_g1(VDK45637.1)|TRINITY_DN26425_c0_g1(AFY98831.1)|TRINITY_DN47550_c0_g1(CDQ03802.1)|TRINITY_DN29242_c0_g1(VBB30427.1)|TRINITY_DN1384_c1_g1(AAL06642.1)|TRINITY_DN66046_c0_g1(AFY98832.1)|TRINITY_DN2866_c0_g1(NP_504709.1)|TRINITY_DN2866_c0_g1(NP_504709.1)|TRINITY_DN2866_c0_g1(NP_504709.1)|TRINITY_DN2866_c0_g1(NP_5…	K16621|K05497|K05496|K05497|K04670|K16621|K13578|K04674|K04662|K04662|K04662|K04662|K04662|K04662|K04662|K04662|K04662|K04662|K04662|K04662|K04662|K04662|K04662|K04662|K04662|K04662|K04662|K04662|K04662|K04662|K04662|K04662|K04662|K04662|K04662|K04662|K04662|K04662|K04662|K04662|K04662|K04662|K04662|K04662|K04662|K04662|K04662|K04662|K04662|K04662|K04662|K04662|K04662|K04662|K04662|K04662|K04662|…	http://www.kegg.jp/kegg-bin/show_pathway?ko04060+K16621+K05497+K05496+K05497+K04670+K16621+K13578+K04674+K04662+K04662+K04662+K04662+K04662+K04662+K04662+K04662+K04662+K04662+K04662+K04662+K04662+K04662+K04662+K04662+K04662+K04662+K04662+K04662+K04662+K04662+K04662+K04662+K04662+K04662+K04662+K04662+K04662+K04662+K04662+K04662+K04662+K04662+K04662+K04662+K04662+K04662+K04662+K04662+K04662+K04662+…
ko04064	NF-kappa B signaling pathway	37	4273	90	10577	0.485168	1	0.411111	TRINITY_DN65956_c0_g1(PAV59169.1)|TRINITY_DN16755_c0_g1(XP_024502340.1)|TRINITY_DN16755_c0_g1(XP_024502340.1)|TRINITY_DN16755_c0_g1(XP_024502340.1)|TRINITY_DN16755_c0_g1(XP_024502340.1)|TRINITY_DN16755_c0_g1(XP_024502340.1)|TRINITY_DN16755_c0_g1(XP_024502340.1)|TRINITY_DN16755_c0_g1(XP_024502340.1)|TRINITY_DN11213_c0_g1(VDK46927.1)|TRINITY_DN7514_c0_g1(XP_011414430.1)|TRINITY_DN14793_c0_g1(VDM365…	K12646|K03115|K03115|K03115|K03115|K03115|K03115|K03115|K01116|K16060|K07369|K01116|K01116|K12646|K10577|K16060|K01116|K01116|K01116|K04730|K01116|K07369|K12646|K07360|K01116|K01116|K01116|K01116|K04427|K04427|K05855|K01116|K04728|K07360|K01116|K01116|K01116	http://www.kegg.jp/kegg-bin/show_pathway?ko04064+K12646+K03115+K03115+K03115+K03115+K03115+K03115+K03115+K01116+K16060+K07369+K01116+K01116+K12646+K10577+K16060+K01116+K01116+K01116+K04730+K01116+K07369+K12646+K07360+K01116+K01116+K01116+K01116+K04427+K04427+K05855+K01116+K04728+K07360+K01116+K01116+K01116
ko04066	HIF-1 signaling pathway	508	4273	6392	10577	1	1	0.0794743	TRINITY_DN9374_c0_g1(CRZ21696.1)|TRINITY_DN9374_c0_g1(CRZ21696.1)|TRINITY_DN9374_c0_g1(CRZ21696.1)|TRINITY_DN9374_c0_g1(CRZ21696.1)|TRINITY_DN9374_c0_g1(CRZ21696.1)|TRINITY_DN34113_c0_g1(VDK80504.1)|TRINITY_DN17108_c0_g1(EJW83064.1)|TRINITY_DN10663_c0_g1(VDK68536.1)|TRINITY_DN21566_c0_g1(XP_003105724.1)|TRINITY_DN21566_c0_g1(XP_003105724.1)|TRINITY_DN64509_c0_g1(OAO16249.1)|TRINITY_DN7775_c0_g1(B…	K04515|K04515|K04515|K04515|K04515|K04498|K04372|K07203|K07299|K07299|K03259|K08268|K02677|K04688|K04688|K04688|K04688|K04688|K04688|K04688|K04371|K04527|K02649|K01623|K02991|K01116|K04527|K04361|K04515|K04361|K00134|K04368|K04368|K04368|K04368|K04368|K04368|K04368|K04368|K04368|K04368|K04368|K04368|K04368|K04368|K04368|K04368|K04368|K04368|K04368|K04368|K04368|K04368|K04368|K04368|K04368|K04368|…	http://www.kegg.jp/kegg-bin/show_pathway?ko04066+K04515+K04515+K04515+K04515+K04515+K04498+K04372+K07203+K07299+K07299+K03259+K08268+K02677+K04688+K04688+K04688+K04688+K04688+K04688+K04688+K04371+K04527+K02649+K01623+K02991+K01116+K04527+K04361+K04515+K04361+K00134+K04368+K04368+K04368+K04368+K04368+K04368+K04368+K04368+K04368+K04368+K04368+K04368+K04368+K04368+K04368+K04368+K04368+K04368+K04368+…
ko04068	FoxO signaling pathway	746	4273	6206	10577	1	1	0.120206	TRINITY_DN34113_c0_g1(VDK80504.1)|TRINITY_DN1917_c0_g1(VDM38409.1)|TRINITY_DN1917_c0_g1(VDM38409.1)|TRINITY_DN1917_c0_g1(VDM38409.1)|TRINITY_DN1917_c0_g1(VDM38409.1)|TRINITY_DN1917_c0_g1(VDM38409.1)|TRINITY_DN1917_c0_g1(VDM38409.1)|TRINITY_DN1917_c0_g1(VDM38409.1)|TRINITY_DN1917_c0_g1(VDM38409.1)|TRINITY_DN1917_c0_g1(VDM38409.1)|TRINITY_DN1917_c0_g1(VDM38409.1)|TRINITY_DN1917_c0_g1(VDM38409.1)|TR…	K04498|K04468|K04468|K04468|K04468|K04468|K04468|K04468|K04468|K04468|K04468|K04468|K04468|K04468|K04468|K04468|K04468|K04468|K04468|K04468|K04468|K04468|K04468|K04468|K04468|K04468|K04468|K04468|K04468|K04468|K04468|K04468|K04468|K04468|K04468|K04441|K04441|K04441|K04441|K04441|K04441|K04441|K04441|K04441|K04441|K04441|K04441|K04441|K04441|K04441|K04441|K04441|K04441|K04441|K04441|K04441|K04441|…	http://www.kegg.jp/kegg-bin/show_pathway?ko04068+K04498+K04468+K04468+K04468+K04468+K04468+K04468+K04468+K04468+K04468+K04468+K04468+K04468+K04468+K04468+K04468+K04468+K04468+K04468+K04468+K04468+K04468+K04468+K04468+K04468+K04468+K04468+K04468+K04468+K04468+K04468+K04468+K04468+K04468+K04468+K04441+K04441+K04441+K04441+K04441+K04441+K04441+K04441+K04441+K04441+K04441+K04441+K04441+K04441+K04441+…
ko04070	Phosphatidylinositol signaling system	155	4273	717	10577	1	1	0.216179	TRINITY_DN51537_c0_g1(CDJ84774.1)|TRINITY_DN51537_c0_g1(CDJ84774.1)|TRINITY_DN51537_c0_g1(CDJ84774.1)|TRINITY_DN51537_c0_g1(CDJ84774.1)|TRINITY_DN27118_c0_g1(XP_018336657.1)|TRINITY_DN2553_c0_g1(XP_024506934.1)|TRINITY_DN27564_c0_g1(KHN80062.1)|TRINITY_DN27564_c0_g1(KHN80062.1)|TRINITY_DN27564_c0_g1(KHN80062.1)|TRINITY_DN27564_c0_g1(KHN80062.1)|TRINITY_DN27564_c0_g1(KHN80062.1)|TRINITY_DN27564_c0…	K04958|K04958|K04958|K04958|K13711|K00911|K00920|K00920|K00920|K00920|K00920|K00920|K02677|K10572|K00999|K05858|K05857|K02183|K02649|K13024|K20279|K01116|K00901|K02183|K02183|K02183|K02183|K02183|K02183|K00901|K02183|K05858|K01116|K01116|K18082|K15759|K15759|K15759|K15759|K15759|K15759|K15759|K15759|K15759|K15759|K15759|K15759|K15759|K15759|K15759|K15759|K15759|K15759|K15759|K15759|K15759|K15759|…	http://www.kegg.jp/kegg-bin/show_pathway?ko04070+K04958+K04958+K04958+K04958+K13711+K00911+K00920+K00920+K00920+K00920+K00920+K00920+K02677+K10572+K00999+K05858+K05857+K02183+K02649+K13024+K20279+K01116+K00901+K02183+K02183+K02183+K02183+K02183+K02183+K00901+K02183+K05858+K01116+K01116+K18082+K15759+K15759+K15759+K15759+K15759+K15759+K15759+K15759+K15759+K15759+K15759+K15759+K15759+K15759+K15759+…
ko04072	Phospholipase D signaling pathway	570	4273	4180	10577	1	1	0.136364	TRINITY_DN21871_c0_g1(KHN84437.1)|TRINITY_DN5908_c0_g1(VBB27315.1)|TRINITY_DN10663_c0_g1(VDK68536.1)|TRINITY_DN7913_c0_g1(VDM37367.1)|TRINITY_DN61849_c0_g1(VDK69244.1)|TRINITY_DN61481_c0_g1(ADI24874.1)|TRINITY_DN34442_c0_g1(VDN52411.1)|TRINITY_DN891_c0_g1(OZF90011.1)|TRINITY_DN52415_c0_g1(VDK53731.1)|TRINITY_DN9694_c0_g2(VDN03628.1)|TRINITY_DN36697_c0_g1(EGT57219.1)|TRINITY_DN36697_c0_g1(EGT57219…	K04346|K04364|K07203|K02677|K17449|K04371|K04527|K05858|K03099|K02649|K01080|K01080|K01080|K01080|K01080|K01080|K01080|K01080|K01080|K01080|K01080|K01080|K01080|K01080|K01080|K01115|K01115|K01116|K07937|K04513|K04527|K04361|K04361|K00901|K04368|K04368|K04368|K04368|K04368|K04368|K04368|K04368|K04368|K04368|K04368|K04368|K04368|K04368|K04368|K04368|K04368|K04368|K04368|K04368|K04368|K04368|K04368|…	http://www.kegg.jp/kegg-bin/show_pathway?ko04072+K04346+K04364+K07203+K02677+K17449+K04371+K04527+K05858+K03099+K02649+K01080+K01080+K01080+K01080+K01080+K01080+K01080+K01080+K01080+K01080+K01080+K01080+K01080+K01080+K01080+K01115+K01115+K01116+K07937+K04513+K04527+K04361+K04361+K00901+K04368+K04368+K04368+K04368+K04368+K04368+K04368+K04368+K04368+K04368+K04368+K04368+K04368+K04368+K04368+K04368+…
ko04075	Plant hormone signal transduction	1	4273	1	10577	0.40399	1	1	TRINITY_DN8715_c0_g1(XP_019170403.1)	K13449	http://www.kegg.jp/kegg-bin/show_pathway?ko04075+K13449
ko04080	Neuroactive ligand-receptor interaction	131	4273	892	10577	1	1	0.146861	TRINITY_DN25413_c0_g1(KHN82208.1)|TRINITY_DN7677_c0_g1(NP_001024578.1)|TRINITY_DN7677_c0_g1(NP_001024578.1)|TRINITY_DN7677_c0_g1(NP_001024578.1)|TRINITY_DN7677_c0_g1(NP_001024578.1)|TRINITY_DN7677_c0_g1(NP_001024578.1)|TRINITY_DN7677_c0_g1(NP_001024578.1)|TRINITY_DN7677_c0_g1(NP_001024578.1)|TRINITY_DN7677_c0_g1(NP_001024578.1)|TRINITY_DN7677_c0_g1(NP_001024578.1)|TRINITY_DN7677_c0_g1(NP_00102457…	K04163|K04148|K04148|K04148|K04148|K04148|K04148|K04148|K04148|K04148|K04148|K04148|K04148|K04148|K04148|K04148|K04148|K04148|K04148|K04148|K04148|K04148|K04148|K04148|K04148|K04148|K04148|K04148|K04148|K04148|K04148|K04148|K04148|K04148|K04148|K04148|K04148|K04148|K04148|K04148|K04148|K04148|K04148|K04148|K04148|K04148|K04148|K04148|K04148|K04148|K04148|K04148|K04148|K04148|K04148|K04148|K04148|…	http://www.kegg.jp/kegg-bin/show_pathway?ko04080+K04163+K04148+K04148+K04148+K04148+K04148+K04148+K04148+K04148+K04148+K04148+K04148+K04148+K04148+K04148+K04148+K04148+K04148+K04148+K04148+K04148+K04148+K04148+K04148+K04148+K04148+K04148+K04148+K04148+K04148+K04148+K04148+K04148+K04148+K04148+K04148+K04148+K04148+K04148+K04148+K04148+K04148+K04148+K04148+K04148+K04148+K04148+K04148+K04148+K04148+…
ko04110	Cell cycle	254	4273	5013	10577	1	1	0.0506683	TRINITY_DN61870_c0_g1(XP_015907188.1)|TRINITY_DN34113_c0_g1(VDK80504.1)|TRINITY_DN12619_c0_g1(VDM45415.1)|TRINITY_DN35185_c0_g1(PRP75719.1)|TRINITY_DN35185_c0_g1(PRP75719.1)|TRINITY_DN35185_c0_g1(PRP75719.1)|TRINITY_DN35185_c0_g1(PRP75719.1)|TRINITY_DN63535_c0_g1(VDN57624.1)|TRINITY_DN2045_c0_g1(EYB98381.1)|TRINITY_DN23759_c0_g1(EYC01345.1)|TRINITY_DN56206_c0_g1(VDK52235.1)|TRINITY_DN65119_c0_g1(…	K06633|K04498|K03363|K06630|K06630|K06630|K06630|K03350|K06639|K06671|K03083|K06631|K06631|K06631|K06631|K06631|K02542|K02542|K02542|K02542|K02542|K02542|K02542|K02542|K06619|K06639|K04802|K06636|K04683|K02180|K06640|K03351|K02202|K02202|K02202|K02202|K02202|K06067|K06067|K06067|K06067|K06067|K06067|K06067|K06067|K06067|K06067|K06067|K06067|K06067|K06067|K06067|K06067|K06067|K06067|K06067|K06067|…	http://www.kegg.jp/kegg-bin/show_pathway?ko04110+K06633+K04498+K03363+K06630+K06630+K06630+K06630+K03350+K06639+K06671+K03083+K06631+K06631+K06631+K06631+K06631+K02542+K02542+K02542+K02542+K02542+K02542+K02542+K02542+K06619+K06639+K04802+K06636+K04683+K02180+K06640+K03351+K02202+K02202+K02202+K02202+K02202+K06067+K06067+K06067+K06067+K06067+K06067+K06067+K06067+K06067+K06067+K06067+K06067+K06067+…
ko04111	Cell cycle - yeast	183	4273	735	10577	1	1	0.24898	TRINITY_DN11105_c0_g1(XP_008502703.1)|TRINITY_DN12619_c0_g1(VDM45415.1)|TRINITY_DN31215_c0_g1(VDK46172.1)|TRINITY_DN63535_c0_g1(VDN57624.1)|TRINITY_DN2045_c0_g1(EYB98381.1)|TRINITY_DN23759_c0_g1(EYC01345.1)|TRINITY_DN3998_c0_g1(PAA65688.1)|TRINITY_DN5957_c1_g1(XP_013303017.1)|TRINITY_DN5957_c1_g1(XP_013303017.1)|TRINITY_DN5957_c1_g1(XP_013303017.1)|TRINITY_DN5957_c1_g1(XP_013303017.1)|TRINITY_DN5…	K18669|K03363|K18669|K03350|K06639|K06671|K02516|K02542|K02542|K02542|K02542|K02542|K02542|K02542|K02542|K04371|K06672|K06639|K06660|K06662|K06636|K02180|K03351|K02540|K02540|K02540|K02540|K02540|K02540|K02540|K02540|K02540|K02540|K02540|K02540|K02540|K02540|K02540|K02540|K02540|K02540|K02540|K02540|K02540|K02540|K02540|K02540|K08866|K03094|K18669|K02603|K03094|K02604|K06685|K03094|K03094|K03094|…	http://www.kegg.jp/kegg-bin/show_pathway?ko04111+K18669+K03363+K18669+K03350+K06639+K06671+K02516+K02542+K02542+K02542+K02542+K02542+K02542+K02542+K02542+K04371+K06672+K06639+K06660+K06662+K06636+K02180+K03351+K02540+K02540+K02540+K02540+K02540+K02540+K02540+K02540+K02540+K02540+K02540+K02540+K02540+K02540+K02540+K02540+K02540+K02540+K02540+K02540+K02540+K02540+K02540+K02540+K08866+K03094+K18669+…
ko04112	Cell cycle - Caulobacter	7	4273	18	10577	0.638975	1	0.388889	TRINITY_DN14286_c0_g1(KHN87449.1)|TRINITY_DN14286_c0_g1(KHN87449.1)|TRINITY_DN14286_c0_g1(KHN87449.1)|TRINITY_DN14286_c0_g1(KHN87449.1)|TRINITY_DN14286_c0_g1(KHN87449.1)|TRINITY_DN25443_c0_g1(KHN83912.1)|TRINITY_DN15110_c0_g1(KHN84856.1)	K01358|K01358|K01358|K01358|K01358|K03544|K03544	http://www.kegg.jp/kegg-bin/show_pathway?ko04112+K01358+K01358+K01358+K01358+K01358+K03544+K03544
ko04113	Meiosis - yeast	342	4273	1101	10577	1	1	0.310627	TRINITY_DN4336_c0_g2(VDM51595.1)|TRINITY_DN12619_c0_g1(VDM45415.1)|TRINITY_DN63535_c0_g1(VDN57624.1)|TRINITY_DN2045_c0_g1(EYB98381.1)|TRINITY_DN48714_c0_g1(VDN27509.1)|TRINITY_DN10663_c0_g1(VDK68536.1)|TRINITY_DN110_c2_g1(AAC46513.1)|TRINITY_DN23759_c0_g1(EYC01345.1)|TRINITY_DN5957_c1_g1(XP_013303017.1)|TRINITY_DN5957_c1_g1(XP_013303017.1)|TRINITY_DN5957_c1_g1(XP_013303017.1)|TRINITY_DN5957_c1_g1…	K04345|K03363|K03350|K06639|K06269|K07203|K04345|K06671|K02542|K02542|K02542|K02542|K02542|K02542|K02542|K02542|K06639|K06269|K06269|K06269|K06660|K06662|K06636|K12771|K03351|K11584|K02540|K02540|K02540|K02540|K02540|K02540|K02540|K02540|K02540|K02540|K02540|K02540|K02540|K02540|K02540|K02540|K02540|K02540|K02540|K02540|K02540|K02540|K02540|K02540|K07827|K06269|K04630|K04345|K04345|K04345|K04345|…	http://www.kegg.jp/kegg-bin/show_pathway?ko04113+K04345+K03363+K03350+K06639+K06269+K07203+K04345+K06671+K02542+K02542+K02542+K02542+K02542+K02542+K02542+K02542+K06639+K06269+K06269+K06269+K06660+K06662+K06636+K12771+K03351+K11584+K02540+K02540+K02540+K02540+K02540+K02540+K02540+K02540+K02540+K02540+K02540+K02540+K02540+K02540+K02540+K02540+K02540+K02540+K02540+K02540+K02540+K02540+K02540+K02540+…
ko04114	Oocyte meiosis	649	4273	1739	10577	0.998124	1	0.373203	TRINITY_DN61870_c0_g1(XP_015907188.1)|TRINITY_DN9374_c0_g1(CRZ21696.1)|TRINITY_DN9374_c0_g1(CRZ21696.1)|TRINITY_DN9374_c0_g1(CRZ21696.1)|TRINITY_DN9374_c0_g1(CRZ21696.1)|TRINITY_DN9374_c0_g1(CRZ21696.1)|TRINITY_DN51537_c0_g1(CDJ84774.1)|TRINITY_DN51537_c0_g1(CDJ84774.1)|TRINITY_DN51537_c0_g1(CDJ84774.1)|TRINITY_DN51537_c0_g1(CDJ84774.1)|TRINITY_DN4336_c0_g2(VDM51595.1)|TRINITY_DN12619_c0_g1(VDM45…	K06633|K04515|K04515|K04515|K04515|K04515|K04958|K04958|K04958|K04958|K04345|K03363|K04441|K04441|K04441|K04441|K04441|K04441|K04441|K04441|K04441|K04441|K04441|K04441|K04441|K04441|K04441|K04441|K04441|K04441|K04441|K04441|K04441|K04441|K04441|K04441|K04441|K04441|K04441|K04441|K04441|K04441|K04441|K04441|K04441|K04441|K04441|K04441|K04441|K04441|K04441|K04441|K04441|K06630|K06630|K06630|K06630|…	http://www.kegg.jp/kegg-bin/show_pathway?ko04114+K06633+K04515+K04515+K04515+K04515+K04515+K04958+K04958+K04958+K04958+K04345+K03363+K04441+K04441+K04441+K04441+K04441+K04441+K04441+K04441+K04441+K04441+K04441+K04441+K04441+K04441+K04441+K04441+K04441+K04441+K04441+K04441+K04441+K04441+K04441+K04441+K04441+K04441+K04441+K04441+K04441+K04441+K04441+K04441+K04441+K04441+K04441+K04441+K04441+K04441+…
ko04115	p53 signaling pathway	108	4273	837	10577	1	1	0.129032	TRINITY_DN6441_c1_g1(XP_001936111.1)|TRINITY_DN6441_c1_g1(XP_001936111.1)|TRINITY_DN6441_c1_g1(XP_001936111.1)|TRINITY_DN6441_c1_g1(XP_001936111.1)|TRINITY_DN6441_c1_g1(XP_001936111.1)|TRINITY_DN6441_c1_g1(XP_001936111.1)|TRINITY_DN6441_c1_g1(XP_001936111.1)|TRINITY_DN6441_c1_g1(XP_001936111.1)|TRINITY_DN6441_c1_g1(XP_001936111.1)|TRINITY_DN6441_c1_g1(XP_001936111.1)|TRINITY_DN6441_c1_g1(XP_00193…	K10808|K10808|K10808|K10808|K10808|K10808|K10808|K10808|K10808|K10808|K10808|K10808|K10808|K10808|K10808|K10808|K10808|K10808|K10808|K10808|K10808|K10808|K10808|K04506|K06640|K02087|K02087|K02087|K02087|K02087|K02087|K02087|K02087|K02087|K02087|K02087|K02087|K02087|K02087|K02087|K02087|K02087|K02087|K02087|K02087|K02087|K02087|K02087|K02087|K02087|K02087|K02087|K02087|K02087|K02087|K02087|K02087|…	http://www.kegg.jp/kegg-bin/show_pathway?ko04115+K10808+K10808+K10808+K10808+K10808+K10808+K10808+K10808+K10808+K10808+K10808+K10808+K10808+K10808+K10808+K10808+K10808+K10808+K10808+K10808+K10808+K10808+K10808+K04506+K06640+K02087+K02087+K02087+K02087+K02087+K02087+K02087+K02087+K02087+K02087+K02087+K02087+K02087+K02087+K02087+K02087+K02087+K02087+K02087+K02087+K02087+K02087+K02087+K02087+K02087+…
ko04120	Ubiquitin mediated proteolysis	320	4273	2808	10577	1	1	0.11396	TRINITY_DN66904_c0_g1(VDP11285.1)|TRINITY_DN7437_c0_g1(PVV03621.1)|TRINITY_DN1062_c0_g1(VDN57390.1)|TRINITY_DN1062_c0_g1(VDN57390.1)|TRINITY_DN1062_c0_g1(VDN57390.1)|TRINITY_DN1062_c0_g1(VDN57390.1)|TRINITY_DN1062_c0_g1(VDN57390.1)|TRINITY_DN1062_c0_g1(VDN57390.1)|TRINITY_DN1062_c0_g1(VDN57390.1)|TRINITY_DN1062_c0_g1(VDN57390.1)|TRINITY_DN1062_c0_g1(VDN57390.1)|TRINITY_DN1062_c0_g1(VDN57390.1)|TR…	K06689|K06689|K10573|K10573|K10573|K10573|K10573|K10573|K10573|K10573|K10573|K10573|K10573|K10573|K10573|K10573|K10573|K10573|K10573|K10573|K10573|K10573|K10573|K10573|K10573|K10573|K10573|K10573|K10573|K10573|K10573|K10573|K10573|K10573|K10573|K10573|K10573|K10573|K10573|K10573|K10573|K10573|K10573|K10573|K10573|K10573|K10573|K10573|K10573|K10573|K10573|K10573|K10573|K10573|K10573|K10573|K10573|…	http://www.kegg.jp/kegg-bin/show_pathway?ko04120+K06689+K06689+K10573+K10573+K10573+K10573+K10573+K10573+K10573+K10573+K10573+K10573+K10573+K10573+K10573+K10573+K10573+K10573+K10573+K10573+K10573+K10573+K10573+K10573+K10573+K10573+K10573+K10573+K10573+K10573+K10573+K10573+K10573+K10573+K10573+K10573+K10573+K10573+K10573+K10573+K10573+K10573+K10573+K10573+K10573+K10573+K10573+K10573+K10573+K10573+…
ko04136	Autophagy - other	35	4273	487	10577	1	1	0.0718686	TRINITY_DN48257_c0_g1(XP_013663922.1)|TRINITY_DN36352_c0_g1(KHN81753.1)|TRINITY_DN57948_c0_g1(VDN02989.1)|TRINITY_DN10663_c0_g1(VDK68536.1)|TRINITY_DN39243_c0_g1(KJH46766.1)|TRINITY_DN39243_c0_g1(KJH46766.1)|TRINITY_DN57139_c0_g1(VDN18064.1)|TRINITY_DN66665_c0_g1(GAX99639.1)|TRINITY_DN66665_c0_g1(GAX99639.1)|TRINITY_DN66665_c0_g1(GAX99639.1)|TRINITY_DN66665_c0_g1(GAX99639.1)|TRINITY_DN66665_c0_g1…	K08269|K08333|K08337|K07203|K08342|K08342|K08339|K08341|K08341|K08341|K08341|K08341|K08341|K08341|K08341|K08331|K08342|K04382|K07203|K17908|K17890|K19730|K17906|K08266|K07204|K08341|K08341|K08269|K17606|K07203|K08336|K08334|K00914|K07203|K17907	http://www.kegg.jp/kegg-bin/show_pathway?ko04136+K08269+K08333+K08337+K07203+K08342+K08342+K08339+K08341+K08341+K08341+K08341+K08341+K08341+K08341+K08341+K08331+K08342+K04382+K07203+K17908+K17890+K19730+K17906+K08266+K07204+K08341+K08341+K08269+K17606+K07203+K08336+K08334+K00914+K07203+K17907
ko04137	Mitophagy - animal	239	4273	916	10577	1	1	0.260917	TRINITY_DN7775_c0_g1(BAJ17131.1)|TRINITY_DN18090_c0_g1(ADD84716.1)|TRINITY_DN58720_c0_g1(VBB30145.1)|TRINITY_DN9272_c0_g1(XP_001901606.1)|TRINITY_DN355_c2_g1(KYQ89581.1)|TRINITY_DN57139_c0_g1(VDN18064.1)|TRINITY_DN66665_c0_g1(GAX99639.1)|TRINITY_DN66665_c0_g1(GAX99639.1)|TRINITY_DN66665_c0_g1(GAX99639.1)|TRINITY_DN66665_c0_g1(GAX99639.1)|TRINITY_DN66665_c0_g1(GAX99639.1)|TRINITY_DN66665_c0_g1(GAX…	K08268|K09408|K20168|K14381|K08770|K08339|K08341|K08341|K08341|K08341|K08341|K08341|K08341|K08341|K03115|K03115|K03115|K03115|K03115|K03115|K03115|K08770|K02977|K11839|K08770|K09408|K07827|K07870|K07830|K07830|K07830|K07830|K07830|K07830|K07830|K07830|K07830|K07830|K07830|K07830|K07830|K07830|K07830|K07830|K07830|K11839|K08268|K04440|K04440|K04440|K07827|K07827|K07827|K07827|K07827|K07827|K07827|…	http://www.kegg.jp/kegg-bin/show_pathway?ko04137+K08268+K09408+K20168+K14381+K08770+K08339+K08341+K08341+K08341+K08341+K08341+K08341+K08341+K08341+K03115+K03115+K03115+K03115+K03115+K03115+K03115+K08770+K02977+K11839+K08770+K09408+K07827+K07870+K07830+K07830+K07830+K07830+K07830+K07830+K07830+K07830+K07830+K07830+K07830+K07830+K07830+K07830+K07830+K07830+K07830+K11839+K08268+K04440+K04440+K04440+…
ko04138	Autophagy - yeast	389	4273	1067	10577	0.997546	1	0.364574	TRINITY_DN48257_c0_g1(XP_013663922.1)|TRINITY_DN4336_c0_g2(VDM51595.1)|TRINITY_DN36352_c0_g1(KHN81753.1)|TRINITY_DN57948_c0_g1(VDN02989.1)|TRINITY_DN57226_c0_g1(VDO46804.1)|TRINITY_DN10663_c0_g1(VDK68536.1)|TRINITY_DN110_c2_g1(AAC46513.1)|TRINITY_DN67353_c0_g1(VDD84895.1)|TRINITY_DN39243_c0_g1(KJH46766.1)|TRINITY_DN39243_c0_g1(KJH46766.1)|TRINITY_DN57139_c0_g1(VDN18064.1)|TRINITY_DN66665_c0_g1(GA…	K08269|K04345|K08333|K08337|K05756|K07203|K04345|K05754|K08342|K08342|K08339|K08341|K08341|K08341|K08341|K08341|K08341|K08341|K08341|K00654|K20195|K08331|K20181|K08516|K00654|K07827|K20178|K06027|K06027|K06027|K06027|K06027|K06027|K06027|K17260|K17260|K17260|K17260|K17260|K17260|K17260|K17260|K17260|K17260|K17260|K17260|K17260|K17260|K17260|K17260|K17260|K17260|K17260|K17260|K17260|K17260|K17260|…	http://www.kegg.jp/kegg-bin/show_pathway?ko04138+K08269+K04345+K08333+K08337+K05756+K07203+K04345+K05754+K08342+K08342+K08339+K08341+K08341+K08341+K08341+K08341+K08341+K08341+K08341+K00654+K20195+K08331+K20181+K08516+K00654+K07827+K20178+K06027+K06027+K06027+K06027+K06027+K06027+K06027+K17260+K17260+K17260+K17260+K17260+K17260+K17260+K17260+K17260+K17260+K17260+K17260+K17260+K17260+K17260+K17260+…
ko04139	Mitophagy - yeast	100	4273	643	10577	1	1	0.155521	TRINITY_DN48257_c0_g1(XP_013663922.1)|TRINITY_DN4181_c0_g1(VDN01248.1)|TRINITY_DN4181_c0_g1(VDN01248.1)|TRINITY_DN4181_c0_g1(VDN01248.1)|TRINITY_DN4181_c0_g1(VDN01248.1)|TRINITY_DN4181_c0_g1(VDN01248.1)|TRINITY_DN4181_c0_g1(VDN01248.1)|TRINITY_DN4181_c0_g1(VDN01248.1)|TRINITY_DN4181_c0_g1(VDN01248.1)|TRINITY_DN4181_c0_g1(VDN01248.1)|TRINITY_DN4181_c0_g1(VDN01248.1)|TRINITY_DN4181_c0_g1(VDN01248.1…	K08269|K04441|K04441|K04441|K04441|K04441|K04441|K04441|K04441|K04441|K04441|K04441|K04441|K04441|K04441|K04441|K04441|K04441|K04441|K04441|K04441|K04441|K04441|K04441|K04441|K04441|K04441|K04441|K04441|K04441|K04441|K04441|K04441|K04441|K04441|K04441|K04441|K04441|K04441|K04441|K04441|K04441|K07203|K02677|K08341|K08341|K08341|K08341|K08341|K08341|K08341|K08341|K04441|K04441|K04441|K03115|K03115|…	http://www.kegg.jp/kegg-bin/show_pathway?ko04139+K08269+K04441+K04441+K04441+K04441+K04441+K04441+K04441+K04441+K04441+K04441+K04441+K04441+K04441+K04441+K04441+K04441+K04441+K04441+K04441+K04441+K04441+K04441+K04441+K04441+K04441+K04441+K04441+K04441+K04441+K04441+K04441+K04441+K04441+K04441+K04441+K04441+K04441+K04441+K04441+K04441+K04441+K07203+K02677+K08341+K08341+K08341+K08341+K08341+K08341+…
ko04140	Autophagy - animal	759	4273	2659	10577	1	1	0.285446	TRINITY_DN48257_c0_g1(XP_013663922.1)|TRINITY_DN51537_c0_g1(CDJ84774.1)|TRINITY_DN51537_c0_g1(CDJ84774.1)|TRINITY_DN51537_c0_g1(CDJ84774.1)|TRINITY_DN51537_c0_g1(CDJ84774.1)|TRINITY_DN14777_c0_g1(XP_024506250.1)|TRINITY_DN14777_c0_g1(XP_024506250.1)|TRINITY_DN14777_c0_g1(XP_024506250.1)|TRINITY_DN4336_c0_g2(VDM51595.1)|TRINITY_DN38364_c0_g2(XP_001022365.1)|TRINITY_DN38364_c0_g2(XP_001022365.1)|TR…	K08269|K04958|K04958|K04958|K04958|K01379|K01379|K01379|K04345|K01365|K01365|K01365|K08333|K08337|K07874|K07874|K07874|K07874|K07874|K07874|K07874|K07874|K07874|K07874|K07874|K07874|K07874|K07874|K07874|K07874|K07874|K07874|K07874|K07874|K07874|K07874|K07874|K07874|K07874|K07874|K07874|K07874|K07874|K07874|K07874|K07874|K01365|K07203|K04345|K08268|K07298|K19330|K04688|K04688|K04688|K04688|K04688|…	http://www.kegg.jp/kegg-bin/show_pathway?ko04140+K08269+K04958+K04958+K04958+K04958+K01379+K01379+K01379+K04345+K01365+K01365+K01365+K08333+K08337+K07874+K07874+K07874+K07874+K07874+K07874+K07874+K07874+K07874+K07874+K07874+K07874+K07874+K07874+K07874+K07874+K07874+K07874+K07874+K07874+K07874+K07874+K07874+K07874+K07874+K07874+K07874+K07874+K07874+K07874+K07874+K07874+K01365+K07203+K04345+K08268+…
ko04144	Endocytosis	870	4273	5290	10577	1	1	0.164461	TRINITY_DN4478_c3_g1(NP_001296624.1)|TRINITY_DN8462_c0_g1(RZC39374.1)|TRINITY_DN27616_c0_g1(ODM86628.1)|TRINITY_DN8330_c0_g1(VDD90249.1)|TRINITY_DN30381_c0_g1(XP_001012263.1)|TRINITY_DN30381_c0_g1(XP_001012263.1)|TRINITY_DN30381_c0_g1(XP_001012263.1)|TRINITY_DN30381_c0_g1(XP_001012263.1)|TRINITY_DN30381_c0_g1(XP_001012263.1)|TRINITY_DN30381_c0_g1(XP_001012263.1)|TRINITY_DN30381_c0_g1(XP_001012263…	K03283|K03283|K03283|K12490|K03283|K03283|K03283|K03283|K03283|K03283|K03283|K03283|K03283|K03283|K03283|K03283|K03283|K03283|K03283|K03283|K03283|K03283|K03283|K03283|K03283|K03283|K03283|K08291|K03283|K05756|K12485|K03283|K12483|K18467|K03283|K03283|K03283|K03283|K03283|K03283|K03283|K03283|K03283|K05754|K10365|K03283|K03283|K03283|K03283|K04393|K03283|K12200|K03283|K19475|K03283|K11824|K03283|…	http://www.kegg.jp/kegg-bin/show_pathway?ko04144+K03283+K03283+K03283+K12490+K03283+K03283+K03283+K03283+K03283+K03283+K03283+K03283+K03283+K03283+K03283+K03283+K03283+K03283+K03283+K03283+K03283+K03283+K03283+K03283+K03283+K03283+K03283+K08291+K03283+K05756+K12485+K03283+K12483+K18467+K03283+K03283+K03283+K03283+K03283+K03283+K03283+K03283+K03283+K05754+K10365+K03283+K03283+K03283+K03283+K04393+…
ko04145	Phagosome	1210	4273	3326	10577	1	1	0.3638	TRINITY_DN8294_c0_g1(PIO57687.1)|TRINITY_DN1571_c0_g1(EYC37341.1)|TRINITY_DN1972_c2_g1(PIC14976.1)|TRINITY_DN62993_c0_g1(VDO45381.1)|TRINITY_DN2119_c2_g3(XP_013062500.1)|TRINITY_DN13260_c0_g1(VDO18899.1)|TRINITY_DN9463_c1_g1(VBB29126.1)|TRINITY_DN11906_c0_g1(PAV77452.1)|TRINITY_DN20468_c0_g1(PAV62013.1)|TRINITY_DN2112_c0_g2(EGT53241.1)|TRINITY_DN38364_c0_g2(XP_001022365.1)|TRINITY_DN38364_c0_g2(X…
ko04146	Peroxisome	258	4273	868	10577	1	1	0.297235	TRINITY_DN5617_c0_g1(VDM62777.1)|TRINITY_DN19857_c0_g1(PDM75258.1)|TRINITY_DN2259_c0_g1(PAV64992.1)|TRINITY_DN53290_c0_g1(VDM44291.1)|TRINITY_DN48486_c0_g1(GBG30269.1)|TRINITY_DN49901_c0_g1(KHN87049.1)|TRINITY_DN30194_c0_g1(EYB80766.1)|TRINITY_DN30194_c0_g1(EYB80766.1)|TRINITY_DN30194_c0_g1(EYB80766.1)|TRINITY_DN30194_c0_g1(EYB80766.1)|TRINITY_DN30194_c0_g1(EYB80766.1)|TRINITY_DN30194_c0_g1(EYB80…	K05676|K01897|K11992|K13356|K13354|K13299|K00031|K00031|K00031|K00031|K00031|K00031|K00031|K00031|K00031|K00031|K00031|K00031|K00031|K00031|K00031|K00031|K00031|K00031|K00031|K00232|K11147|K13299|K00272|K11992|K04564|K00232|K00031|K13239|K13239|K13239|K13239|K13239|K13239|K13239|K13239|K13239|K13239|K13239|K13239|K13239|K13239|K13239|K13239|K13239|K13239|K13239|K13239|K13239|K13239|K13239|K13239|…	http://www.kegg.jp/kegg-bin/show_pathway?ko04146+K05676+K01897+K11992+K13356+K13354+K13299+K00031+K00031+K00031+K00031+K00031+K00031+K00031+K00031+K00031+K00031+K00031+K00031+K00031+K00031+K00031+K00031+K00031+K00031+K00031+K00232+K11147+K13299+K00272+K11992+K04564+K00232+K00031+K13239+K13239+K13239+K13239+K13239+K13239+K13239+K13239+K13239+K13239+K13239+K13239+K13239+K13239+K13239+K13239+K13239+…
ko04150	mTOR signaling pathway	701	4273	3027	10577	1	1	0.231582	TRINITY_DN48257_c0_g1(XP_013663922.1)|TRINITY_DN18824_c0_g1(VDK85712.1)|TRINITY_DN11821_c0_g1(XP_001901515.1)|TRINITY_DN5908_c0_g1(VBB27315.1)|TRINITY_DN10663_c0_g1(VDK68536.1)|TRINITY_DN56206_c0_g1(VDK52235.1)|TRINITY_DN64509_c0_g1(OAO16249.1)|TRINITY_DN7913_c0_g1(VDM37367.1)|TRINITY_DN22868_c0_g1(VBB25482.1)|TRINITY_DN26616_c0_g1(KHN81582.1)|TRINITY_DN26616_c0_g1(KHN81582.1)|TRINITY_DN26616_c0_…	K08269|K02432|K02375|K04364|K07203|K03083|K03259|K02677|K07298|K04688|K04688|K04688|K04688|K04688|K04688|K04688|K04371|K04527|K13302|K13302|K13302|K13302|K13302|K13302|K13302|K13302|K13302|K13302|K13302|K13302|K13302|K13302|K13302|K13302|K13302|K13302|K13302|K13302|K13302|K13302|K13302|K13302|K13302|K13302|K13302|K13302|K13302|K13302|K13302|K13302|K13302|K13302|K13302|K13302|K13302|K13302|K13302|…	http://www.kegg.jp/kegg-bin/show_pathway?ko04150+K08269+K02432+K02375+K04364+K07203+K03083+K03259+K02677+K07298+K04688+K04688+K04688+K04688+K04688+K04688+K04688+K04371+K04527+K13302+K13302+K13302+K13302+K13302+K13302+K13302+K13302+K13302+K13302+K13302+K13302+K13302+K13302+K13302+K13302+K13302+K13302+K13302+K13302+K13302+K13302+K13302+K13302+K13302+K13302+K13302+K13302+K13302+K13302+K13302+K13302+…
ko04151	PI3K-Akt signaling pathway	891	4273	8097	10577	1	1	0.110041	TRINITY_DN5039_c0_g2(KHN73466.1)|TRINITY_DN9718_c0_g1(EYB97116.1)|TRINITY_DN35133_c0_g2(EYC22317.1)|TRINITY_DN36463_c0_g1(EYB97115.1)|TRINITY_DN35185_c0_g1(PRP75719.1)|TRINITY_DN35185_c0_g1(PRP75719.1)|TRINITY_DN35185_c0_g1(PRP75719.1)|TRINITY_DN35185_c0_g1(PRP75719.1)|TRINITY_DN5908_c0_g1(VBB27315.1)|TRINITY_DN10663_c0_g1(VDK68536.1)|TRINITY_DN56206_c0_g1(VDK52235.1)|TRINITY_DN64509_c0_g1(OAO162…	K04358|K09554|K06238|K09554|K06630|K06630|K06630|K06630|K04364|K07203|K03083|K03259|K02677|K07298|K09408|K04688|K04688|K04688|K04688|K04688|K04688|K04688|K05629|K04371|K04527|K13302|K13302|K13302|K13302|K13302|K13302|K13302|K13302|K13302|K13302|K13302|K13302|K13302|K13302|K13302|K13302|K13302|K13302|K13302|K13302|K13302|K13302|K13302|K13302|K13302|K13302|K13302|K13302|K13302|K13302|K13302|K13302|…	http://www.kegg.jp/kegg-bin/show_pathway?ko04151+K04358+K09554+K06238+K09554+K06630+K06630+K06630+K06630+K04364+K07203+K03083+K03259+K02677+K07298+K09408+K04688+K04688+K04688+K04688+K04688+K04688+K04688+K05629+K04371+K04527+K13302+K13302+K13302+K13302+K13302+K13302+K13302+K13302+K13302+K13302+K13302+K13302+K13302+K13302+K13302+K13302+K13302+K13302+K13302+K13302+K13302+K13302+K13302+K13302+K13302+…
ko04152	AMPK signaling pathway	592	4273	2069	10577	1	1	0.286129	TRINITY_DN1854_c0_g1(XP_024500984.1)|TRINITY_DN1854_c0_g1(XP_024500984.1)|TRINITY_DN1854_c0_g1(XP_024500984.1)|TRINITY_DN1854_c0_g1(XP_024500984.1)|TRINITY_DN1854_c0_g1(XP_024500984.1)|TRINITY_DN1854_c0_g1(XP_024500984.1)|TRINITY_DN1854_c0_g1(XP_024500984.1)|TRINITY_DN1854_c0_g1(XP_024500984.1)|TRINITY_DN1854_c0_g1(XP_024500984.1)|TRINITY_DN1854_c0_g1(XP_024500984.1)|TRINITY_DN1854_c0_g1(XP_02450…	K00021|K00021|K00021|K00021|K00021|K00021|K00021|K00021|K00021|K00021|K00021|K00021|K00021|K00021|K00021|K00021|K00021|K00021|K00021|K00021|K00021|K08765|K11262|K11262|K07200|K07203|K07298|K09408|K04688|K04688|K04688|K04688|K04688|K04688|K04688|K03841|K03841|K03841|K04527|K08272|K02649|K09048|K07198|K04527|K11584|K07297|K09408|K07297|K00693|K00693|K00693|K00693|K00693|K00693|K00693|K00693|K00693|…	http://www.kegg.jp/kegg-bin/show_pathway?ko04152+K00021+K00021+K00021+K00021+K00021+K00021+K00021+K00021+K00021+K00021+K00021+K00021+K00021+K00021+K00021+K00021+K00021+K00021+K00021+K00021+K00021+K08765+K11262+K11262+K07200+K07203+K07298+K09408+K04688+K04688+K04688+K04688+K04688+K04688+K04688+K03841+K03841+K03841+K04527+K08272+K02649+K09048+K07198+K04527+K11584+K07297+K09408+K07297+K00693+K00693+…
ko04210	Apoptosis	803	4273	2544	10577	1	1	0.315645	TRINITY_DN11909_c0_g1(XP_024510222.1)|TRINITY_DN51537_c0_g1(CDJ84774.1)|TRINITY_DN51537_c0_g1(CDJ84774.1)|TRINITY_DN51537_c0_g1(CDJ84774.1)|TRINITY_DN51537_c0_g1(CDJ84774.1)|TRINITY_DN11909_c1_g1(EJW84483.1)|TRINITY_DN14777_c0_g1(XP_024506250.1)|TRINITY_DN14777_c0_g1(XP_024506250.1)|TRINITY_DN14777_c0_g1(XP_024506250.1)|TRINITY_DN151_c1_g1(XP_002645498.1)|TRINITY_DN151_c1_g1(XP_002645498.1)|TRINI…	K02186|K04958|K04958|K04958|K04958|K02186|K01379|K01379|K01379|K01366|K01366|K01366|K01366|K01366|K01366|K01366|K01366|K01366|K01366|K01366|K01366|K01366|K01366|K01366|K01365|K01365|K01365|K01365|K05692|K07611|K04371|K01379|K07374|K01373|K01373|K01373|K01373|K01373|K01373|K01373|K01373|K01373|K01373|K01373|K01373|K01373|K01373|K01373|K07611|K02649|K10798|K10798|K10798|K10798|K10798|K10798|K10798|…	http://www.kegg.jp/kegg-bin/show_pathway?ko04210+K02186+K04958+K04958+K04958+K04958+K02186+K01379+K01379+K01379+K01366+K01366+K01366+K01366+K01366+K01366+K01366+K01366+K01366+K01366+K01366+K01366+K01366+K01366+K01366+K01365+K01365+K01365+K01365+K05692+K07611+K04371+K01379+K07374+K01373+K01373+K01373+K01373+K01373+K01373+K01373+K01373+K01373+K01373+K01373+K01373+K01373+K01373+K01373+K07611+K02649+…
ko04211	Longevity regulating pathway	271	4273	1201	10577	1	1	0.225645	TRINITY_DN4336_c0_g2(VDM51595.1)|TRINITY_DN1337_c1_g1(KHN73527.1)|TRINITY_DN10663_c0_g1(VDK68536.1)|TRINITY_DN110_c2_g1(AAC46513.1)|TRINITY_DN64509_c0_g1(OAO16249.1)|TRINITY_DN22868_c0_g1(VBB25482.1)|TRINITY_DN18090_c0_g1(ADD84716.1)|TRINITY_DN26616_c0_g1(KHN81582.1)|TRINITY_DN26616_c0_g1(KHN81582.1)|TRINITY_DN26616_c0_g1(KHN81582.1)|TRINITY_DN26616_c0_g1(KHN81582.1)|TRINITY_DN26616_c0_g1(KHN8158…	K04345|K07200|K07203|K04345|K03259|K07298|K09408|K04688|K04688|K04688|K04688|K04688|K04688|K04688|K04564|K04527|K08339|K02649|K09048|K08331|K07198|K04527|K17589|K07297|K09408|K07827|K03781|K07297|K03781|K09048|K04345|K04345|K04345|K04345|K04345|K04345|K04345|K04345|K04345|K04345|K04345|K04345|K04345|K04345|K04345|K04345|K04345|K04345|K04345|K04345|K04345|K04345|K04345|K04345|K04345|K04345|K04345|…	http://www.kegg.jp/kegg-bin/show_pathway?ko04211+K04345+K07200+K07203+K04345+K03259+K07298+K09408+K04688+K04688+K04688+K04688+K04688+K04688+K04688+K04564+K04527+K08339+K02649+K09048+K08331+K07198+K04527+K17589+K07297+K09408+K07827+K03781+K07297+K03781+K09048+K04345+K04345+K04345+K04345+K04345+K04345+K04345+K04345+K04345+K04345+K04345+K04345+K04345+K04345+K04345+K04345+K04345+K04345+K04345+K04345+…
ko04214	Apoptosis - fly	117	4273	1903	10577	1	1	0.0614819	TRINITY_DN11583_c0_g1(ABW81468.1)|TRINITY_DN17177_c0_g1(VDK59751.1)|TRINITY_DN56554_c0_g1(XP_003145099.1)|TRINITY_DN61481_c0_g1(ADI24874.1)|TRINITY_DN43267_c0_g1(VDN51097.1)|TRINITY_DN26613_c0_g2(ADI24876.1)|TRINITY_DN17144_c1_g1(XP_020307429.1)|TRINITY_DN2291_c0_g1(VBB27764.1)|TRINITY_DN35868_c0_g1(WP_016196748.1)|TRINITY_DN66132_c0_g1(VDM57718.1)|TRINITY_DN15044_c0_g1(VDD91451.1)|TRINITY_DN5918…	K03386|K03386|K07611|K04371|K07611|K04365|K06640|K17065|K05770|K17065|K14034|K04361|K04361|K07827|K07870|K04440|K04440|K04440|K17065|K07827|K07827|K07827|K07827|K07827|K07827|K07827|K07827|K07827|K07827|K07827|K07827|K07827|K07827|K07827|K07827|K07827|K07827|K07827|K07827|K07827|K07827|K07827|K07827|K07827|K07827|K07827|K07827|K07827|K07827|K07827|K07827|K07827|K07827|K03386|K04440|K04426|K04426|…	http://www.kegg.jp/kegg-bin/show_pathway?ko04214+K03386+K03386+K07611+K04371+K07611+K04365+K06640+K17065+K05770+K17065+K14034+K04361+K04361+K07827+K07870+K04440+K04440+K04440+K17065+K07827+K07827+K07827+K07827+K07827+K07827+K07827+K07827+K07827+K07827+K07827+K07827+K07827+K07827+K07827+K07827+K07827+K07827+K07827+K07827+K07827+K07827+K07827+K07827+K07827+K07827+K07827+K07827+K07827+K07827+K07827+…
ko04216	Ferroptosis	76	4273	230	10577	0.99158	1	0.330435	TRINITY_DN4010_c0_g1(NP_001294572.1)|TRINITY_DN19857_c0_g1(PDM75258.1)|TRINITY_DN57948_c0_g1(VDN02989.1)|TRINITY_DN10068_c0_g1(VDM46583.1)|TRINITY_DN18932_c0_g1(KHN75948.1)|TRINITY_DN18932_c0_g1(KHN75948.1)|TRINITY_DN18932_c0_g1(KHN75948.1)|TRINITY_DN18932_c0_g1(KHN75948.1)|TRINITY_DN18932_c0_g1(KHN75948.1)|TRINITY_DN18932_c0_g1(KHN75948.1)|TRINITY_DN57139_c0_g1(VDN18064.1)|TRINITY_DN32105_c0_g1(…	K14720|K01897|K08337|K14685|K15040|K15040|K15040|K15040|K15040|K15040|K08339|K01897|K00522|K00522|K00522|K00522|K00522|K00522|K00522|K00522|K00522|K00522|K00522|K00522|K00522|K00522|K00522|K00522|K00522|K00522|K00522|K00522|K00522|K00522|K00522|K00522|K00522|K00522|K00522|K00522|K00522|K00522|K00522|K00522|K00522|K00522|K00522|K00522|K00522|K00522|K00522|K00522|K00522|K00657|K01897|K14720|K14685|…	http://www.kegg.jp/kegg-bin/show_pathway?ko04216+K14720+K01897+K08337+K14685+K15040+K15040+K15040+K15040+K15040+K15040+K08339+K01897+K00522+K00522+K00522+K00522+K00522+K00522+K00522+K00522+K00522+K00522+K00522+K00522+K00522+K00522+K00522+K00522+K00522+K00522+K00522+K00522+K00522+K00522+K00522+K00522+K00522+K00522+K00522+K00522+K00522+K00522+K00522+K00522+K00522+K00522+K00522+K00522+K00522+K00522+…
ko04217	Necroptosis	347	4273	1880	10577	1	1	0.184574	TRINITY_DN9374_c0_g1(CRZ21696.1)|TRINITY_DN9374_c0_g1(CRZ21696.1)|TRINITY_DN9374_c0_g1(CRZ21696.1)|TRINITY_DN9374_c0_g1(CRZ21696.1)|TRINITY_DN9374_c0_g1(CRZ21696.1)|TRINITY_DN8319_c0_g1(EYB87117.1)|TRINITY_DN9272_c0_g1(XP_001901606.1)|TRINITY_DN38024_c0_g1(VDL86379.1)|TRINITY_DN12345_c1_g2(XP_008604300.1)|TRINITY_DN12345_c1_g2(XP_008604300.1)|TRINITY_DN12345_c1_g2(XP_008604300.1)|TRINITY_DN12345_…	K04515|K04515|K04515|K04515|K04515|K12350|K14381|K12350|K04079|K04079|K04079|K04079|K04079|K04079|K04079|K04079|K04079|K04079|K04079|K04079|K04079|K04079|K04079|K04079|K04079|K04079|K04079|K04079|K04079|K04079|K04079|K04079|K15040|K15040|K15040|K15040|K15040|K15040|K04447|K12350|K05863|K12194|K05863|K17065|K04079|K11224|K00261|K00261|K00261|K12196|K17065|K00522|K00522|K00522|K00522|K00522|K00522|…	http://www.kegg.jp/kegg-bin/show_pathway?ko04217+K04515+K04515+K04515+K04515+K04515+K12350+K14381+K12350+K04079+K04079+K04079+K04079+K04079+K04079+K04079+K04079+K04079+K04079+K04079+K04079+K04079+K04079+K04079+K04079+K04079+K04079+K04079+K04079+K04079+K04079+K04079+K04079+K15040+K15040+K15040+K15040+K15040+K15040+K04447+K12350+K05863+K12194+K05863+K17065+K04079+K11224+K00261+K00261+K00261+K12196+…
ko04218	Cellular senescence	731	4273	3592	10577	1	1	0.203508	TRINITY_DN51537_c0_g1(CDJ84774.1)|TRINITY_DN51537_c0_g1(CDJ84774.1)|TRINITY_DN51537_c0_g1(CDJ84774.1)|TRINITY_DN51537_c0_g1(CDJ84774.1)|TRINITY_DN24945_c0_g1(XP_024499702.1)|TRINITY_DN24945_c0_g1(XP_024499702.1)|TRINITY_DN24945_c0_g1(XP_024499702.1)|TRINITY_DN24945_c0_g1(XP_024499702.1)|TRINITY_DN24945_c0_g1(XP_024499702.1)|TRINITY_DN24945_c0_g1(XP_024499702.1)|TRINITY_DN24945_c0_g1(XP_024499702.…	K04958|K04958|K04958|K04958|K04851|K04851|K04851|K04851|K04851|K04851|K04851|K04851|K04851|K04851|K04851|K04851|K04851|K04441|K04441|K04441|K04441|K04441|K04441|K04441|K04441|K04441|K04441|K04441|K04441|K04441|K04441|K04441|K04441|K04441|K04441|K04441|K04441|K04441|K04441|K04441|K04441|K04441|K04441|K04441|K04441|K04441|K04441|K04441|K04441|K04441|K04441|K04441|K04441|K04441|K04441|K04441|K04441|…	http://www.kegg.jp/kegg-bin/show_pathway?ko04218+K04958+K04958+K04958+K04958+K04851+K04851+K04851+K04851+K04851+K04851+K04851+K04851+K04851+K04851+K04851+K04851+K04851+K04441+K04441+K04441+K04441+K04441+K04441+K04441+K04441+K04441+K04441+K04441+K04441+K04441+K04441+K04441+K04441+K04441+K04441+K04441+K04441+K04441+K04441+K04441+K04441+K04441+K04441+K04441+K04441+K04441+K04441+K04441+K04441+K04441+…
ko04260	Cardiac muscle contraction	760	4273	3171	10577	1	1	0.239672	TRINITY_DN24945_c0_g1(XP_024499702.1)|TRINITY_DN24945_c0_g1(XP_024499702.1)|TRINITY_DN24945_c0_g1(XP_024499702.1)|TRINITY_DN24945_c0_g1(XP_024499702.1)|TRINITY_DN24945_c0_g1(XP_024499702.1)|TRINITY_DN24945_c0_g1(XP_024499702.1)|TRINITY_DN24945_c0_g1(XP_024499702.1)|TRINITY_DN24945_c0_g1(XP_024499702.1)|TRINITY_DN24945_c0_g1(XP_024499702.1)|TRINITY_DN24945_c0_g1(XP_024499702.1)|TRINITY_DN24945_c0_…	K04851|K04851|K04851|K04851|K04851|K04851|K04851|K04851|K04851|K04851|K04851|K04851|K04851|K01539|K01539|K01539|K02265|K02267|K01539|K04851|K04851|K04851|K04851|K04851|K04851|K04851|K04851|K04851|K04851|K04851|K04851|K04851|K04851|K04851|K04851|K04851|K04851|K00416|K00416|K00416|K02261|K05853|K02272|K01539|K00412|K01539|K01539|K17751|K01539|K01539|K01539|K01539|K01539|K01539|K01539|K01539|K01539|…	http://www.kegg.jp/kegg-bin/show_pathway?ko04260+K04851+K04851+K04851+K04851+K04851+K04851+K04851+K04851+K04851+K04851+K04851+K04851+K04851+K01539+K01539+K01539+K02265+K02267+K01539+K04851+K04851+K04851+K04851+K04851+K04851+K04851+K04851+K04851+K04851+K04851+K04851+K04851+K04851+K04851+K04851+K04851+K04851+K00416+K00416+K00416+K02261+K05853+K02272+K01539+K00412+K01539+K01539+K17751+K01539+K01539+…
ko04261	Adrenergic signaling in cardiomyocytes	1096	4273	4027	10577	1	1	0.272163	TRINITY_DN9374_c0_g1(CRZ21696.1)|TRINITY_DN9374_c0_g1(CRZ21696.1)|TRINITY_DN9374_c0_g1(CRZ21696.1)|TRINITY_DN9374_c0_g1(CRZ21696.1)|TRINITY_DN9374_c0_g1(CRZ21696.1)|TRINITY_DN4336_c0_g2(VDM51595.1)|TRINITY_DN24945_c0_g1(XP_024499702.1)|TRINITY_DN24945_c0_g1(XP_024499702.1)|TRINITY_DN24945_c0_g1(XP_024499702.1)|TRINITY_DN24945_c0_g1(XP_024499702.1)|TRINITY_DN24945_c0_g1(XP_024499702.1)|TRINITY_DN2…
ko04270	Vascular smooth muscle contraction	1322	4273	3300	10577	0.69096	1	0.400606	TRINITY_DN1878_c0_g1(KHN81449.1)|TRINITY_DN1878_c0_g1(KHN81449.1)|TRINITY_DN1878_c0_g1(KHN81449.1)|TRINITY_DN1878_c0_g1(KHN81449.1)|TRINITY_DN17055_c0_g1(PDM72659.1)|TRINITY_DN17055_c0_g1(PDM72659.1)|TRINITY_DN17055_c0_g1(PDM72659.1)|TRINITY_DN17055_c0_g1(PDM72659.1)|TRINITY_DN17055_c0_g1(PDM72659.1)|TRINITY_DN17055_c0_g1(PDM72659.1)|TRINITY_DN17055_c0_g1(PDM72659.1)|TRINITY_DN17055_c0_g1(PDM7265…
ko04310	Wnt signaling pathway	1300	4273	4798	10577	1	1	0.270946	TRINITY_DN9374_c0_g1(CRZ21696.1)|TRINITY_DN9374_c0_g1(CRZ21696.1)|TRINITY_DN9374_c0_g1(CRZ21696.1)|TRINITY_DN9374_c0_g1(CRZ21696.1)|TRINITY_DN9374_c0_g1(CRZ21696.1)|TRINITY_DN4336_c0_g2(VDM51595.1)|TRINITY_DN34113_c0_g1(VDK80504.1)|TRINITY_DN7403_c0_g1(VDK43539.1)|TRINITY_DN7403_c0_g1(VDK43539.1)|TRINITY_DN7403_c0_g1(VDK43539.1)|TRINITY_DN7403_c0_g1(VDK43539.1)|TRINITY_DN7403_c0_g1(VDK43539.1)|TR…
ko04320	Dorso-ventral axis formation	305	4273	1837	10577	1	1	0.166032	TRINITY_DN5908_c0_g1(VBB27315.1)|TRINITY_DN4540_c2_g1(VDL85313.1)|TRINITY_DN61481_c0_g1(ADI24874.1)|TRINITY_DN52415_c0_g1(VDK53731.1)|TRINITY_DN8887_c0_g1(VDM64667.1)|TRINITY_DN8887_c0_g1(VDM64667.1)|TRINITY_DN8887_c0_g1(VDM64667.1)|TRINITY_DN8887_c0_g1(VDM64667.1)|TRINITY_DN26613_c0_g2(ADI24876.1)|TRINITY_DN59189_c0_g1(XP_001901212.1)|TRINITY_DN30610_c0_g1(XP_019852034.1)|TRINITY_DN2857_c0_g1(EY…	K04364|K03102|K04371|K03099|K02359|K02359|K02359|K02359|K04365|K04361|K02599|K04361|K04368|K04368|K04368|K04368|K04368|K04368|K04368|K04368|K04368|K04368|K04368|K04368|K04368|K04368|K04368|K04368|K04368|K04368|K04368|K04368|K04368|K04368|K04368|K04368|K04368|K04368|K04368|K04368|K04368|K04368|K04368|K04368|K04368|K04368|K04368|K04368|K04368|K04368|K04368|K04368|K04368|K04368|K04368|K04368|K04368|…	http://www.kegg.jp/kegg-bin/show_pathway?ko04320+K04364+K03102+K04371+K03099+K02359+K02359+K02359+K02359+K04365+K04361+K02599+K04361+K04368+K04368+K04368+K04368+K04368+K04368+K04368+K04368+K04368+K04368+K04368+K04368+K04368+K04368+K04368+K04368+K04368+K04368+K04368+K04368+K04368+K04368+K04368+K04368+K04368+K04368+K04368+K04368+K04368+K04368+K04368+K04368+K04368+K04368+K04368+K04368+K04368+K04368+…
ko04330	Notch signaling pathway	76	4273	2062	10577	1	1	0.0368574	TRINITY_DN34113_c0_g1(VDK80504.1)|TRINITY_DN47934_c0_g1(VDN90348.1)|TRINITY_DN5389_c0_g1(KHN83143.1)|TRINITY_DN23339_c0_g1(EGT49059.1)|TRINITY_DN30610_c0_g1(XP_019852034.1)|TRINITY_DN58332_c0_g1(ACJ63290.1)|TRINITY_DN58332_c0_g1(ACJ63290.1)|TRINITY_DN58332_c0_g1(ACJ63290.1)|TRINITY_DN58332_c0_g1(ACJ63290.1)|TRINITY_DN58332_c0_g1(ACJ63290.1)|TRINITY_DN58332_c0_g1(ACJ63290.1)|TRINITY_DN58332_c0_g1(…	K04498|K06172|K06171|K06053|K02599|K06067|K06067|K06067|K06067|K06067|K06067|K06067|K06067|K06067|K06067|K06067|K06067|K06067|K06067|K06067|K06067|K06067|K06067|K06067|K06067|K06067|K06067|K06067|K06067|K06067|K06067|K06067|K06067|K06067|K06067|K06067|K06067|K06067|K06067|K06067|K06067|K06067|K06067|K06067|K06067|K06067|K06067|K06067|K06067|K06067|K06067|K06067|K06067|K06067|K06067|K06062|K06170|…	http://www.kegg.jp/kegg-bin/show_pathway?ko04330+K04498+K06172+K06171+K06053+K02599+K06067+K06067+K06067+K06067+K06067+K06067+K06067+K06067+K06067+K06067+K06067+K06067+K06067+K06067+K06067+K06067+K06067+K06067+K06067+K06067+K06067+K06067+K06067+K06067+K06067+K06067+K06067+K06067+K06067+K06067+K06067+K06067+K06067+K06067+K06067+K06067+K06067+K06067+K06067+K06067+K06067+K06067+K06067+K06067+K06067+…
ko04340	Hedgehog signaling pathway	269	4273	918	10577	1	1	0.293028	TRINITY_DN881_c0_g1(XP_008851565.1)|TRINITY_DN4336_c0_g2(VDM51595.1)|TRINITY_DN4428_c0_g1(XP_003145263.1)|TRINITY_DN4428_c0_g1(XP_003145263.1)|TRINITY_DN110_c2_g1(AAC46513.1)|TRINITY_DN56206_c0_g1(VDK52235.1)|TRINITY_DN1121_c0_g1(VDK49809.1)|TRINITY_DN16704_c0_g4(XP_013294229.1)|TRINITY_DN40863_c0_g1(VDM38310.1)|TRINITY_DN14731_c0_g1(CDP90656.1)|TRINITY_DN14731_c0_g1(CDP90656.1)|TRINITY_DN14731_c…	K10523|K04345|K10394|K10394|K04345|K03083|K08959|K03869|K06225|K08959|K08959|K08959|K08959|K08959|K08959|K08959|K08959|K08959|K08959|K08959|K08959|K08959|K08959|K08959|K08959|K08959|K08959|K08959|K08959|K08959|K08959|K08959|K08959|K08959|K08959|K08959|K08959|K08959|K08959|K08959|K08959|K08959|K08959|K08959|K08959|K08959|K08959|K08959|K08959|K08959|K08959|K08959|K08959|K10523|K10523|K04345|K04345|…	http://www.kegg.jp/kegg-bin/show_pathway?ko04340+K10523+K04345+K10394+K10394+K04345+K03083+K08959+K03869+K06225+K08959+K08959+K08959+K08959+K08959+K08959+K08959+K08959+K08959+K08959+K08959+K08959+K08959+K08959+K08959+K08959+K08959+K08959+K08959+K08959+K08959+K08959+K08959+K08959+K08959+K08959+K08959+K08959+K08959+K08959+K08959+K08959+K08959+K08959+K08959+K08959+K08959+K08959+K08959+K08959+K08959+…
ko04341	Hedgehog signaling pathway - fly	310	4273	1061	10577	1	1	0.292177	TRINITY_DN881_c0_g1(XP_008851565.1)|TRINITY_DN12586_c0_g1(CRZ25496.1)|TRINITY_DN4336_c0_g2(VDM51595.1)|TRINITY_DN10111_c0_g1(EPB76290.1)|TRINITY_DN110_c2_g1(AAC46513.1)|TRINITY_DN56206_c0_g1(VDK52235.1)|TRINITY_DN16704_c0_g4(XP_013294229.1)|TRINITY_DN40863_c0_g1(VDM38310.1)|TRINITY_DN16901_c1_g2(XP_015917059.1)|TRINITY_DN20542_c0_g1(KFM70955.1)|TRINITY_DN66633_c0_g1(CCG34081.1)|TRINITY_DN8832_c0_…	K10523|K09319|K04345|K08291|K04345|K03083|K03869|K06225|K10523|K10523|K03094|K04345|K04345|K04345|K04345|K04345|K04345|K04345|K04345|K04345|K04345|K04345|K04345|K04345|K04345|K04345|K04345|K04345|K04345|K04345|K04345|K04345|K04345|K04345|K04345|K04345|K04345|K04345|K04345|K04345|K04345|K04345|K04345|K04345|K04345|K04345|K04345|K04345|K04345|K04345|K04345|K04345|K04345|K04345|K04345|K04345|K04345|…	http://www.kegg.jp/kegg-bin/show_pathway?ko04341+K10523+K09319+K04345+K08291+K04345+K03083+K03869+K06225+K10523+K10523+K03094+K04345+K04345+K04345+K04345+K04345+K04345+K04345+K04345+K04345+K04345+K04345+K04345+K04345+K04345+K04345+K04345+K04345+K04345+K04345+K04345+K04345+K04345+K04345+K04345+K04345+K04345+K04345+K04345+K04345+K04345+K04345+K04345+K04345+K04345+K04345+K04345+K04345+K04345+K04345+…
ko04350	TGF-beta signaling pathway	237	4273	3189	10577	1	1	0.074318	TRINITY_DN34113_c0_g1(VDK80504.1)|TRINITY_DN4084_c0_g1(VDK47567.1)|TRINITY_DN26616_c0_g1(KHN81582.1)|TRINITY_DN26616_c0_g1(KHN81582.1)|TRINITY_DN26616_c0_g1(KHN81582.1)|TRINITY_DN26616_c0_g1(KHN81582.1)|TRINITY_DN26616_c0_g1(KHN81582.1)|TRINITY_DN26616_c0_g1(KHN81582.1)|TRINITY_DN26616_c0_g1(KHN81582.1)|TRINITY_DN61481_c0_g1(ADI24874.1)|TRINITY_DN61306_c0_g1(VDK44034.1)|TRINITY_DN60057_c0_g1(VDM3…	K04498|K16621|K04688|K04688|K04688|K04688|K04688|K04688|K04688|K04371|K04514|K04683|K04513|K04500|K03094|K04670|K04498|K16621|K03094|K04498|K13578|K03094|K04500|K04674|K03094|K04676|K04676|K04676|K03094|K04382|K04501|K04501|K04501|K04513|K04513|K04513|K04513|K04513|K04513|K04513|K04513|K04513|K04513|K04513|K04513|K04513|K04513|K04513|K04513|K04513|K04513|K04513|K04513|K04513|K04513|K04513|K04513|…	http://www.kegg.jp/kegg-bin/show_pathway?ko04350+K04498+K16621+K04688+K04688+K04688+K04688+K04688+K04688+K04688+K04371+K04514+K04683+K04513+K04500+K03094+K04670+K04498+K16621+K03094+K04498+K13578+K03094+K04500+K04674+K03094+K04676+K04676+K04676+K03094+K04382+K04501+K04501+K04501+K04513+K04513+K04513+K04513+K04513+K04513+K04513+K04513+K04513+K04513+K04513+K04513+K04513+K04513+K04513+K04513+K04513+…
ko04360	Axon guidance	415	4273	2153	10577	1	1	0.192754	TRINITY_DN9374_c0_g1(CRZ21696.1)|TRINITY_DN9374_c0_g1(CRZ21696.1)|TRINITY_DN9374_c0_g1(CRZ21696.1)|TRINITY_DN9374_c0_g1(CRZ21696.1)|TRINITY_DN9374_c0_g1(CRZ21696.1)|TRINITY_DN4218_c0_g1(XP_020306649.1)|TRINITY_DN24149_c0_g1(GBG31409.1)|TRINITY_DN10911_c0_g1(VDN17032.1)|TRINITY_DN15017_c0_g1(VDM91590.1)|TRINITY_DN15017_c0_g1(VDM91590.1)|TRINITY_DN15017_c0_g1(VDM91590.1)|TRINITY_DN21933_c0_g1(VDN82…	K04515|K04515|K04515|K04515|K04515|K06754|K05765|K07526|K05765|K05765|K05765|K06820|K03083|K02677|K04393|K16621|K06820|K04371|K06619|K19862|K04514|K06268|K06268|K06268|K06268|K06268|K06268|K05765|K06843|K02649|K04392|K04392|K04392|K04392|K04392|K04392|K04392|K04392|K04392|K04392|K04392|K04392|K04392|K04392|K04392|K04392|K04392|K04392|K04392|K04392|K04392|K04392|K04392|K04392|K04392|K04392|K04392|…	http://www.kegg.jp/kegg-bin/show_pathway?ko04360+K04515+K04515+K04515+K04515+K04515+K06754+K05765+K07526+K05765+K05765+K05765+K06820+K03083+K02677+K04393+K16621+K06820+K04371+K06619+K19862+K04514+K06268+K06268+K06268+K06268+K06268+K06268+K05765+K06843+K02649+K04392+K04392+K04392+K04392+K04392+K04392+K04392+K04392+K04392+K04392+K04392+K04392+K04392+K04392+K04392+K04392+K04392+K04392+K04392+K04392+…
ko04370	VEGF signaling pathway	485	4273	1254	10577	0.912481	1	0.386762	TRINITY_DN10987_c0_g1(VDN04746.1)|TRINITY_DN4181_c0_g1(VDN01248.1)|TRINITY_DN4181_c0_g1(VDN01248.1)|TRINITY_DN4181_c0_g1(VDN01248.1)|TRINITY_DN4181_c0_g1(VDN01248.1)|TRINITY_DN4181_c0_g1(VDN01248.1)|TRINITY_DN4181_c0_g1(VDN01248.1)|TRINITY_DN4181_c0_g1(VDN01248.1)|TRINITY_DN4181_c0_g1(VDN01248.1)|TRINITY_DN4181_c0_g1(VDN01248.1)|TRINITY_DN4181_c0_g1(VDN01248.1)|TRINITY_DN4181_c0_g1(VDN01248.1)|TR…	K05760|K04441|K04441|K04441|K04441|K04441|K04441|K04441|K04441|K04441|K04441|K04441|K04441|K04441|K04441|K04441|K04441|K04441|K04441|K04441|K04441|K04441|K04441|K04441|K04441|K04441|K04441|K04441|K04441|K04441|K04441|K04441|K04441|K04441|K04441|K04441|K04441|K04441|K04441|K04441|K04441|K04441|K02677|K04393|K04371|K06268|K06268|K06268|K06268|K06268|K06268|K04441|K04441|K04441|K02649|K04392|K04392|…	http://www.kegg.jp/kegg-bin/show_pathway?ko04370+K05760+K04441+K04441+K04441+K04441+K04441+K04441+K04441+K04441+K04441+K04441+K04441+K04441+K04441+K04441+K04441+K04441+K04441+K04441+K04441+K04441+K04441+K04441+K04441+K04441+K04441+K04441+K04441+K04441+K04441+K04441+K04441+K04441+K04441+K04441+K04441+K04441+K04441+K04441+K04441+K04441+K04441+K02677+K04393+K04371+K06268+K06268+K06268+K06268+K06268+…
ko04371	Apelin signaling pathway	1067	4273	3066	10577	1	1	0.34801	TRINITY_DN51537_c0_g1(CDJ84774.1)|TRINITY_DN51537_c0_g1(CDJ84774.1)|TRINITY_DN51537_c0_g1(CDJ84774.1)|TRINITY_DN51537_c0_g1(CDJ84774.1)|TRINITY_DN4336_c0_g2(VDM51595.1)|TRINITY_DN36352_c0_g1(KHN81753.1)|TRINITY_DN5071_c0_g1(VDM40364.1)|TRINITY_DN4976_c0_g1(CDJ81904.1)|TRINITY_DN1337_c1_g1(KHN73527.1)|TRINITY_DN10663_c0_g1(VDK68536.1)|TRINITY_DN110_c2_g1(AAC46513.1)|TRINITY_DN26616_c0_g1(KHN81582.…
ko04390	Hippo signaling pathway	1296	4273	5225	10577	1	1	0.248038	TRINITY_DN52163_c0_g1(VDM44463.1)|TRINITY_DN35185_c0_g1(PRP75719.1)|TRINITY_DN35185_c0_g1(PRP75719.1)|TRINITY_DN35185_c0_g1(PRP75719.1)|TRINITY_DN35185_c0_g1(PRP75719.1)|TRINITY_DN18824_c0_g1(VDK85712.1)|TRINITY_DN11821_c0_g1(XP_001901515.1)|TRINITY_DN48714_c0_g1(VDN27509.1)|TRINITY_DN44690_c0_g1(BAB31250.1)|TRINITY_DN44690_c0_g1(BAB31250.1)|TRINITY_DN44690_c0_g1(BAB31250.1)|TRINITY_DN44690_c0_g1…
ko04391	Hippo signaling pathway - fly	127	4273	1341	10577	1	1	0.0947054	TRINITY_DN35185_c0_g1(PRP75719.1)|TRINITY_DN35185_c0_g1(PRP75719.1)|TRINITY_DN35185_c0_g1(PRP75719.1)|TRINITY_DN35185_c0_g1(PRP75719.1)|TRINITY_DN3190_c0_g1(XP_014767973.1)|TRINITY_DN20065_c0_g2(KHN75881.1)|TRINITY_DN11217_c0_g1(VBB30990.1)|TRINITY_DN930_c0_g1(XP_020306806.1)|TRINITY_DN29348_c0_g1(VDN33877.1)|TRINITY_DN36228_c0_g1(RTG82029.1)|TRINITY_DN36228_c0_g1(RTG82029.1)|TRINITY_DN36228_c0_g…	K06630|K06630|K06630|K06630|K05692|K16507|K12076|K12076|K16681|K04440|K04440|K04440|K04237|K06069|K06069|K06069|K06069|K06069|K06069|K06069|K06069|K06069|K06069|K06069|K06069|K06069|K06069|K06069|K06685|K04440|K16682|K05692|K16175|K12076|K05628|K05692|K16669|K16507|K16197|K04676|K04676|K04676|K05692|K05692|K05692|K05692|K05692|K05692|K05692|K16687|K04382|K06685|K16676|K16686|K04440|K04440|K04440|…	http://www.kegg.jp/kegg-bin/show_pathway?ko04391+K06630+K06630+K06630+K06630+K05692+K16507+K12076+K12076+K16681+K04440+K04440+K04440+K04237+K06069+K06069+K06069+K06069+K06069+K06069+K06069+K06069+K06069+K06069+K06069+K06069+K06069+K06069+K06069+K06685+K04440+K16682+K05692+K16175+K12076+K05628+K05692+K16669+K16507+K16197+K04676+K04676+K04676+K05692+K05692+K05692+K05692+K05692+K05692+K05692+K16687+…
ko04392	Hippo signaling pathway - multiple species	120	4273	881	10577	1	1	0.136209	TRINITY_DN20065_c0_g2(KHN75881.1)|TRINITY_DN62040_c0_g1(CAM98719.1)|TRINITY_DN3262_c0_g1(VDK44537.1)|TRINITY_DN8882_c0_g1(VDN89966.1)|TRINITY_DN25382_c0_g2(VDD89481.1)|TRINITY_DN18548_c0_g1(XP_024510696.1)|TRINITY_DN9970_c0_g1(VDM48597.1)|TRINITY_DN61320_c0_g1(KXS17134.1)|TRINITY_DN36863_c0_g1(XP_001897911.1)|TRINITY_DN18341_c0_g1(XP_024508571.1)|TRINITY_DN18341_c0_g1(XP_024508571.1)|TRINITY_DN18…	K16507|K06685|K20236|K16682|K16669|K16507|K16687|K06685|K16686|K04409|K04409|K04409|K16687|K16507|K16669|K04409|K04409|K04409|K04409|K04409|K04409|K04409|K04409|K04409|K04409|K04409|K04409|K04409|K04409|K04409|K04409|K04409|K04409|K04409|K04409|K04409|K04409|K04409|K04409|K04409|K04409|K04409|K04409|K04409|K04409|K04409|K04409|K04409|K04409|K04409|K04409|K04409|K04409|K04409|K04409|K04409|K04409|…	http://www.kegg.jp/kegg-bin/show_pathway?ko04392+K16507+K06685+K20236+K16682+K16669+K16507+K16687+K06685+K16686+K04409+K04409+K04409+K16687+K16507+K16669+K04409+K04409+K04409+K04409+K04409+K04409+K04409+K04409+K04409+K04409+K04409+K04409+K04409+K04409+K04409+K04409+K04409+K04409+K04409+K04409+K04409+K04409+K04409+K04409+K04409+K04409+K04409+K04409+K04409+K04409+K04409+K04409+K04409+K04409+K04409+…
ko04510	Focal adhesion	1689	4273	6163	10577	1	1	0.274055	TRINITY_DN35133_c0_g2(EYC22317.1)|TRINITY_DN2946_c0_g2(VDK64913.1)|TRINITY_DN2946_c0_g2(VDK64913.1)|TRINITY_DN2946_c0_g2(VDK64913.1)|TRINITY_DN2946_c0_g2(VDK64913.1)|TRINITY_DN2946_c0_g2(VDK64913.1)|TRINITY_DN2946_c0_g2(VDK64913.1)|TRINITY_DN2946_c0_g2(VDK64913.1)|TRINITY_DN2946_c0_g2(VDK64913.1)|TRINITY_DN2946_c0_g2(VDK64913.1)|TRINITY_DN10987_c0_g1(VDN04746.1)|TRINITY_DN48714_c0_g1(VDN27509.1)|…
ko04512	ECM-receptor interaction	18	4273	254	10577	1	1	0.0708661	TRINITY_DN35133_c0_g2(EYC22317.1)|TRINITY_DN13947_c0_g1(VDK71324.1)|TRINITY_DN41756_c0_g1(AVA09649.1)|TRINITY_DN2889_c0_g1(KHJ97796.1)|TRINITY_DN30362_c0_g2(XP_020306886.1)|TRINITY_DN14980_c0_g1(VDN07204.1)|TRINITY_DN31527_c0_g2(EGT44060.1)|TRINITY_DN3045_c0_g1(VDM46355.1)|TRINITY_DN5598_c2_g1(KHN77148.1)|TRINITY_DN5598_c2_g1(KHN77148.1)|TRINITY_DN5598_c2_g1(KHN77148.1)|TRINITY_DN6568_c0_g1(PAV86…	K06238|K06255|K05635|K06237|K06240|K05636|K06238|K06238|K05719|K05719|K05719|K05719|K05637|K05635|K06265|K06240|K05637|K06238	http://www.kegg.jp/kegg-bin/show_pathway?ko04512+K06238+K06255+K05635+K06237+K06240+K05636+K06238+K06238+K05719+K05719+K05719+K05719+K05637+K05635+K06265+K06240+K05637+K06238
ko04514	Cell adhesion molecules (CAMs)	88	4273	399	10577	1	1	0.220551	TRINITY_DN4900_c0_g1(XP_003116776.1)|TRINITY_DN4900_c0_g1(XP_003116776.1)|TRINITY_DN4900_c0_g1(XP_003116776.1)|TRINITY_DN4900_c0_g1(XP_003116776.1)|TRINITY_DN4900_c0_g1(XP_003116776.1)|TRINITY_DN4900_c0_g1(XP_003116776.1)|TRINITY_DN4900_c0_g1(XP_003116776.1)|TRINITY_DN4900_c0_g1(XP_003116776.1)|TRINITY_DN4900_c0_g1(XP_003116776.1)|TRINITY_DN4900_c0_g1(XP_003116776.1)|TRINITY_DN4900_c0_g1(XP_00311…	K05695|K05695|K05695|K05695|K05695|K05695|K05695|K05695|K05695|K05695|K05695|K05695|K05695|K05695|K05695|K05695|K05695|K05695|K05695|K05695|K05695|K05695|K05695|K05695|K05695|K05695|K05695|K05695|K05695|K05695|K05695|K05695|K05695|K05695|K05695|K05695|K05695|K05695|K05695|K05695|K05695|K05695|K05695|K05695|K05695|K05695|K05695|K05695|K05695|K05695|K05695|K05695|K05695|K05695|K05695|K05695|K05695|…	http://www.kegg.jp/kegg-bin/show_pathway?ko04514+K05695+K05695+K05695+K05695+K05695+K05695+K05695+K05695+K05695+K05695+K05695+K05695+K05695+K05695+K05695+K05695+K05695+K05695+K05695+K05695+K05695+K05695+K05695+K05695+K05695+K05695+K05695+K05695+K05695+K05695+K05695+K05695+K05695+K05695+K05695+K05695+K05695+K05695+K05695+K05695+K05695+K05695+K05695+K05695+K05695+K05695+K05695+K05695+K05695+K05695+…
ko04520	Adherens junction	1438	4273	7144	10577	1	1	0.201288	TRINITY_DN14561_c0_g1(VDK42650.1)|TRINITY_DN34113_c0_g1(VDK80504.1)|TRINITY_DN52163_c0_g1(VDM44463.1)|TRINITY_DN1917_c0_g1(VDM38409.1)|TRINITY_DN1917_c0_g1(VDM38409.1)|TRINITY_DN1917_c0_g1(VDM38409.1)|TRINITY_DN1917_c0_g1(VDM38409.1)|TRINITY_DN1917_c0_g1(VDM38409.1)|TRINITY_DN1917_c0_g1(VDM38409.1)|TRINITY_DN1917_c0_g1(VDM38409.1)|TRINITY_DN1917_c0_g1(VDM38409.1)|TRINITY_DN1917_c0_g1(VDM38409.1)|…
ko04530	Tight junction	1067	4273	3429	10577	1	1	0.311169	TRINITY_DN14561_c0_g1(VDK42650.1)|TRINITY_DN4336_c0_g2(VDM51595.1)|TRINITY_DN15359_c0_g1(KHN84458.1)|TRINITY_DN24945_c0_g1(XP_024499702.1)|TRINITY_DN24945_c0_g1(XP_024499702.1)|TRINITY_DN24945_c0_g1(XP_024499702.1)|TRINITY_DN24945_c0_g1(XP_024499702.1)|TRINITY_DN24945_c0_g1(XP_024499702.1)|TRINITY_DN24945_c0_g1(XP_024499702.1)|TRINITY_DN24945_c0_g1(XP_024499702.1)|TRINITY_DN24945_c0_g1(XP_0244997…
ko04540	Gap junction	1263	4273	4648	10577	1	1	0.27173	TRINITY_DN51537_c0_g1(CDJ84774.1)|TRINITY_DN51537_c0_g1(CDJ84774.1)|TRINITY_DN51537_c0_g1(CDJ84774.1)|TRINITY_DN51537_c0_g1(CDJ84774.1)|TRINITY_DN9463_c1_g1(VBB29126.1)|TRINITY_DN4336_c0_g2(VDM51595.1)|TRINITY_DN20632_c0_g1(EYC27628.1)|TRINITY_DN2112_c0_g2(EGT53241.1)|TRINITY_DN9463_c3_g1(BAI52961.1)|TRINITY_DN5908_c0_g1(VBB27315.1)|TRINITY_DN110_c2_g1(AAC46513.1)|TRINITY_DN7913_c0_g1(VDM37367.1)…
ko04550	Signaling pathways regulating pluripotency of stem cells	1506	4273	5756	10577	1	1	0.26164	TRINITY_DN4181_c0_g1(VDN01248.1)|TRINITY_DN4181_c0_g1(VDN01248.1)|TRINITY_DN4181_c0_g1(VDN01248.1)|TRINITY_DN4181_c0_g1(VDN01248.1)|TRINITY_DN4181_c0_g1(VDN01248.1)|TRINITY_DN4181_c0_g1(VDN01248.1)|TRINITY_DN4181_c0_g1(VDN01248.1)|TRINITY_DN4181_c0_g1(VDN01248.1)|TRINITY_DN4181_c0_g1(VDN01248.1)|TRINITY_DN4181_c0_g1(VDN01248.1)|TRINITY_DN4181_c0_g1(VDN01248.1)|TRINITY_DN4181_c0_g1(VDN01248.1)|TRI…
ko04610	Complement and coagulation cascades	6	4273	16	10577	0.683076	1	0.375	TRINITY_DN3740_c0_g1(TRINITY_DN3740_c0_g1)|TRINITY_DN11477_c0_g1(XP_019960557.1)|TRINITY_DN15962_c0_g1(PDM62487.1)|TRINITY_DN17834_c0_g2(KHN71012.1)|TRINITY_DN13757_c0_g1(NP_999700.1)|TRINITY_DN63952_c0_g1(PDM80854.1)	K01314|K01321|K01324|K03907|K01335|K01300	http://www.kegg.jp/kegg-bin/show_pathway?ko04610+K01314+K01321+K01324+K03907+K01335+K01300
ko04611	Platelet activation	751	4273	1960	10577	0.982617	1	0.383163	TRINITY_DN51537_c0_g1(CDJ84774.1)|TRINITY_DN51537_c0_g1(CDJ84774.1)|TRINITY_DN51537_c0_g1(CDJ84774.1)|TRINITY_DN51537_c0_g1(CDJ84774.1)|TRINITY_DN4336_c0_g2(VDM51595.1)|TRINITY_DN20632_c0_g1(EYC27628.1)|TRINITY_DN4181_c0_g1(VDN01248.1)|TRINITY_DN4181_c0_g1(VDN01248.1)|TRINITY_DN4181_c0_g1(VDN01248.1)|TRINITY_DN4181_c0_g1(VDN01248.1)|TRINITY_DN4181_c0_g1(VDN01248.1)|TRINITY_DN4181_c0_g1(VDN01248.1…	K04958|K04958|K04958|K04958|K04345|K12319|K04441|K04441|K04441|K04441|K04441|K04441|K04441|K04441|K04441|K04441|K04441|K04441|K04441|K04441|K04441|K04441|K04441|K04441|K04441|K04441|K04441|K04441|K04441|K04441|K04441|K04441|K04441|K04441|K04441|K04441|K04441|K04441|K04441|K04441|K04441|K04441|K04441|K04441|K04441|K04441|K04441|K06269|K04345|K05692|K17704|K04371|K05858|K17704|K04514|K06269|K06269|…	http://www.kegg.jp/kegg-bin/show_pathway?ko04611+K04958+K04958+K04958+K04958+K04345+K12319+K04441+K04441+K04441+K04441+K04441+K04441+K04441+K04441+K04441+K04441+K04441+K04441+K04441+K04441+K04441+K04441+K04441+K04441+K04441+K04441+K04441+K04441+K04441+K04441+K04441+K04441+K04441+K04441+K04441+K04441+K04441+K04441+K04441+K04441+K04441+K04441+K04441+K04441+K04441+K04441+K04441+K06269+K04345+K05692+…
ko04612	Antigen processing and presentation	578	4273	1934	10577	1	1	0.298862	TRINITY_DN4478_c3_g1(NP_001296624.1)|TRINITY_DN8462_c0_g1(RZC39374.1)|TRINITY_DN27616_c0_g1(ODM86628.1)|TRINITY_DN5914_c1_g1(RNA11132.1)|TRINITY_DN38364_c0_g2(XP_001022365.1)|TRINITY_DN38364_c0_g2(XP_001022365.1)|TRINITY_DN38364_c0_g2(XP_001022365.1)|TRINITY_DN30381_c0_g1(XP_001012263.1)|TRINITY_DN30381_c0_g1(XP_001012263.1)|TRINITY_DN30381_c0_g1(XP_001012263.1)|TRINITY_DN30381_c0_g1(XP_001012263…	K03283|K03283|K03283|K09490|K01365|K01365|K01365|K03283|K03283|K03283|K03283|K03283|K03283|K03283|K03283|K03283|K03283|K03283|K03283|K03283|K03283|K03283|K03283|K03283|K03283|K09490|K09490|K09490|K09490|K09490|K09490|K09490|K09490|K09490|K09490|K03283|K03283|K03283|K03283|K03283|K03283|K09490|K03283|K01365|K03283|K03283|K03283|K03283|K03283|K03283|K03283|K03283|K03283|K03283|K03283|K03283|K03283|…	http://www.kegg.jp/kegg-bin/show_pathway?ko04612+K03283+K03283+K03283+K09490+K01365+K01365+K01365+K03283+K03283+K03283+K03283+K03283+K03283+K03283+K03283+K03283+K03283+K03283+K03283+K03283+K03283+K03283+K03283+K03283+K03283+K09490+K09490+K09490+K09490+K09490+K09490+K09490+K09490+K09490+K09490+K03283+K03283+K03283+K03283+K03283+K03283+K09490+K03283+K01365+K03283+K03283+K03283+K03283+K03283+K03283+…
ko04614	Renin-angiotensin system	69	4273	236	10577	0.999878	1	0.292373	TRINITY_DN14596_c0_g1(PIC47269.1)|TRINITY_DN33996_c0_g1(VDK17740.1)|TRINITY_DN453_c1_g2(OZG25361.1)|TRINITY_DN453_c1_g2(OZG25361.1)|TRINITY_DN453_c1_g2(OZG25361.1)|TRINITY_DN453_c1_g2(OZG25361.1)|TRINITY_DN453_c1_g2(OZG25361.1)|TRINITY_DN453_c1_g2(OZG25361.1)|TRINITY_DN453_c1_g2(OZG25361.1)|TRINITY_DN453_c1_g2(OZG25361.1)|TRINITY_DN453_c1_g2(OZG25361.1)|TRINITY_DN453_c1_g2(OZG25361.1)|TRINITY_DN3…	K01389|K01285|K13289|K13289|K13289|K13289|K13289|K13289|K13289|K13289|K13289|K13289|K01285|K01380|K11140|K13289|K13289|K13289|K13289|K13289|K11140|K01389|K13289|K13289|K13289|K13289|K13289|K13289|K13289|K13289|K13289|K13289|K13289|K01285|K01322|K11141|K11140|K13289|K13289|K13289|K13289|K13289|K11141|K13289|K13289|K13289|K13289|K13289|K01285|K13289|K13289|K13289|K13289|K13289|K13289|K01285|K01285|…	http://www.kegg.jp/kegg-bin/show_pathway?ko04614+K01389+K01285+K13289+K13289+K13289+K13289+K13289+K13289+K13289+K13289+K13289+K13289+K01285+K01380+K11140+K13289+K13289+K13289+K13289+K13289+K11140+K01389+K13289+K13289+K13289+K13289+K13289+K13289+K13289+K13289+K13289+K13289+K13289+K01285+K01322+K11141+K11140+K13289+K13289+K13289+K13289+K13289+K11141+K13289+K13289+K13289+K13289+K13289+K01285+K13289+…
ko04621	NOD-like receptor signaling pathway	231	4273	1220	10577	1	1	0.189344	TRINITY_DN51537_c0_g1(CDJ84774.1)|TRINITY_DN51537_c0_g1(CDJ84774.1)|TRINITY_DN51537_c0_g1(CDJ84774.1)|TRINITY_DN51537_c0_g1(CDJ84774.1)|TRINITY_DN4181_c0_g1(VDN01248.1)|TRINITY_DN4181_c0_g1(VDN01248.1)|TRINITY_DN4181_c0_g1(VDN01248.1)|TRINITY_DN4181_c0_g1(VDN01248.1)|TRINITY_DN4181_c0_g1(VDN01248.1)|TRINITY_DN4181_c0_g1(VDN01248.1)|TRINITY_DN4181_c0_g1(VDN01248.1)|TRINITY_DN4181_c0_g1(VDN01248.1)…	K04958|K04958|K04958|K04958|K04441|K04441|K04441|K04441|K04441|K04441|K04441|K04441|K04441|K04441|K04441|K04441|K04441|K04441|K04441|K04441|K04441|K04441|K04441|K04441|K04441|K04441|K04441|K04441|K04441|K04441|K04441|K04441|K04441|K04441|K04441|K04441|K04441|K04441|K04441|K04441|K04441|K04441|K04441|K04441|K04441|K06630|K06630|K06630|K06630|K17820|K04371|K04079|K04079|K04079|K04079|K04079|K04079|…	http://www.kegg.jp/kegg-bin/show_pathway?ko04621+K04958+K04958+K04958+K04958+K04441+K04441+K04441+K04441+K04441+K04441+K04441+K04441+K04441+K04441+K04441+K04441+K04441+K04441+K04441+K04441+K04441+K04441+K04441+K04441+K04441+K04441+K04441+K04441+K04441+K04441+K04441+K04441+K04441+K04441+K04441+K04441+K04441+K04441+K04441+K04441+K04441+K04441+K04441+K04441+K04441+K06630+K06630+K06630+K06630+K17820+…
ko04623	Cytosolic DNA-sensing pathway	75	4273	201	10577	0.834576	1	0.373134	TRINITY_DN16832_c0_g1(VDN06902.1)|TRINITY_DN14085_c0_g1(VDK46716.1)|TRINITY_DN28088_c0_g1(VDO78031.1)|TRINITY_DN47309_c0_g1(VDK69007.1)|TRINITY_DN65956_c0_g1(PAV59169.1)|TRINITY_DN59290_c0_g1(VDK83927.1)|TRINITY_DN27994_c0_g1(XP_020303625.1)|TRINITY_DN9063_c0_g1(VDL65567.1)|TRINITY_DN5122_c0_g1(OZC12591.1)|TRINITY_DN35585_c0_g1(VDN92128.1)|TRINITY_DN35585_c0_g1(VDN92128.1)|TRINITY_DN35585_c0_g1(V…	K03019|K03013|K03027|K03021|K12646|K03026|K12646|K03027|K03025|K03018|K03018|K03018|K03022|K12646|K03016|K03021|K03024|K03009|K03009|K03009|K03009|K03009|K03009|K03009|K03009|K03009|K03009|K03009|K03009|K03009|K03009|K03009|K03009|K03009|K03009|K03009|K03009|K03009|K03009|K03009|K03009|K03009|K03009|K03009|K03009|K03009|K03009|K03009|K03009|K03009|K03009|K03009|K03009|K03009|K03009|K03009|K03009|…	http://www.kegg.jp/kegg-bin/show_pathway?ko04623+K03019+K03013+K03027+K03021+K12646+K03026+K12646+K03027+K03025+K03018+K03018+K03018+K03022+K12646+K03016+K03021+K03024+K03009+K03009+K03009+K03009+K03009+K03009+K03009+K03009+K03009+K03009+K03009+K03009+K03009+K03009+K03009+K03009+K03009+K03009+K03009+K03009+K03009+K03009+K03009+K03009+K03009+K03009+K03009+K03009+K03009+K03009+K03009+K03009+K03009+…
ko04625	C-type lectin receptor signaling pathway	374	4273	1802	10577	1	1	0.207547	TRINITY_DN51537_c0_g1(CDJ84774.1)|TRINITY_DN51537_c0_g1(CDJ84774.1)|TRINITY_DN51537_c0_g1(CDJ84774.1)|TRINITY_DN51537_c0_g1(CDJ84774.1)|TRINITY_DN4181_c0_g1(VDN01248.1)|TRINITY_DN4181_c0_g1(VDN01248.1)|TRINITY_DN4181_c0_g1(VDN01248.1)|TRINITY_DN4181_c0_g1(VDN01248.1)|TRINITY_DN4181_c0_g1(VDN01248.1)|TRINITY_DN4181_c0_g1(VDN01248.1)|TRINITY_DN4181_c0_g1(VDN01248.1)|TRINITY_DN4181_c0_g1(VDN01248.1)…	K04958|K04958|K04958|K04958|K04441|K04441|K04441|K04441|K04441|K04441|K04441|K04441|K04441|K04441|K04441|K04441|K04441|K04441|K04441|K04441|K04441|K04441|K04441|K04441|K04441|K04441|K04441|K04441|K04441|K04441|K04441|K04441|K04441|K04441|K04441|K04441|K04441|K04441|K04441|K04441|K04441|K04441|K04441|K04441|K04441|K04371|K02183|K06268|K06268|K06268|K06268|K06268|K06268|K04441|K04441|K04441|K02649|…	http://www.kegg.jp/kegg-bin/show_pathway?ko04625+K04958+K04958+K04958+K04958+K04441+K04441+K04441+K04441+K04441+K04441+K04441+K04441+K04441+K04441+K04441+K04441+K04441+K04441+K04441+K04441+K04441+K04441+K04441+K04441+K04441+K04441+K04441+K04441+K04441+K04441+K04441+K04441+K04441+K04441+K04441+K04441+K04441+K04441+K04441+K04441+K04441+K04441+K04441+K04441+K04441+K04371+K02183+K06268+K06268+K06268+…
ko04630	Jak-STAT signaling pathway	32	4273	5053	10577	1	1	0.00633287	TRINITY_DN34113_c0_g1(VDK80504.1)|TRINITY_DN5908_c0_g1(VBB27315.1)|TRINITY_DN10663_c0_g1(VDK68536.1)|TRINITY_DN8851_c1_g1(XP_011262683.1)|TRINITY_DN64614_c0_g1(VDN56808.1)|TRINITY_DN52415_c0_g1(VDK53731.1)|TRINITY_DN9694_c0_g2(VDN03628.1)|TRINITY_DN8678_c0_g1(KHN77973.1)|TRINITY_DN59189_c0_g1(XP_001901212.1)|TRINITY_DN2857_c0_g1(EYC21277.1)|TRINITY_DN67107_c0_g1(VDD90992.1)|TRINITY_DN2179_c0_g1(V…	K04498|K04364|K07203|K04447|K04705|K03099|K02649|K11224|K04361|K04361|K04364|K07293|K04498|K04498|K00922|K07203|K11224|K10151|K11224|K04498|K04706|K00157|K02649|K07203|K04447|K03099|K04698|K07203|K04361|K04361|K04361|K04498	http://www.kegg.jp/kegg-bin/show_pathway?ko04630+K04498+K04364+K07203+K04447+K04705+K03099+K02649+K11224+K04361+K04361+K04364+K07293+K04498+K04498+K00922+K07203+K11224+K10151+K11224+K04498+K04706+K00157+K02649+K07203+K04447+K03099+K04698+K07203+K04361+K04361+K04361+K04498
ko04650	Natural killer cell mediated cytotoxicity	495	4273	1575	10577	1	1	0.314286	TRINITY_DN5908_c0_g1(VBB27315.1)|TRINITY_DN7913_c0_g1(VDM37367.1)|TRINITY_DN61849_c0_g1(VDK69244.1)|TRINITY_DN61481_c0_g1(ADI24874.1)|TRINITY_DN4478_c4_g1(PAV57453.1)|TRINITY_DN4478_c4_g1(PAV57453.1)|TRINITY_DN4478_c4_g1(PAV57453.1)|TRINITY_DN4478_c4_g1(PAV57453.1)|TRINITY_DN4478_c4_g1(PAV57453.1)|TRINITY_DN4478_c4_g1(PAV57453.1)|TRINITY_DN52415_c0_g1(VDK53731.1)|TRINITY_DN9694_c0_g2(VDN03628.1)|…	K04364|K02677|K17449|K04371|K06268|K06268|K06268|K06268|K06268|K06268|K03099|K02649|K04392|K04392|K04392|K04392|K04392|K04392|K04392|K04392|K04392|K04392|K04392|K04392|K04392|K04392|K04392|K04392|K04392|K04392|K04392|K04392|K04392|K04392|K04392|K04392|K04392|K04392|K04392|K04392|K04392|K04392|K04392|K04392|K04365|K01116|K04368|K04368|K04368|K04368|K04368|K04368|K04368|K04368|K04368|K04368|K04368|…	http://www.kegg.jp/kegg-bin/show_pathway?ko04650+K04364+K02677+K17449+K04371+K06268+K06268+K06268+K06268+K06268+K06268+K03099+K02649+K04392+K04392+K04392+K04392+K04392+K04392+K04392+K04392+K04392+K04392+K04392+K04392+K04392+K04392+K04392+K04392+K04392+K04392+K04392+K04392+K04392+K04392+K04392+K04392+K04392+K04392+K04392+K04392+K04392+K04392+K04392+K04392+K04365+K01116+K04368+K04368+K04368+K04368+…
ko04657	IL-17 signaling pathway	172	4273	673	10577	1	1	0.255572	TRINITY_DN4181_c0_g1(VDN01248.1)|TRINITY_DN4181_c0_g1(VDN01248.1)|TRINITY_DN4181_c0_g1(VDN01248.1)|TRINITY_DN4181_c0_g1(VDN01248.1)|TRINITY_DN4181_c0_g1(VDN01248.1)|TRINITY_DN4181_c0_g1(VDN01248.1)|TRINITY_DN4181_c0_g1(VDN01248.1)|TRINITY_DN4181_c0_g1(VDN01248.1)|TRINITY_DN4181_c0_g1(VDN01248.1)|TRINITY_DN4181_c0_g1(VDN01248.1)|TRINITY_DN4181_c0_g1(VDN01248.1)|TRINITY_DN4181_c0_g1(VDN01248.1)|TRI…	K04441|K04441|K04441|K04441|K04441|K04441|K04441|K04441|K04441|K04441|K04441|K04441|K04441|K04441|K04441|K04441|K04441|K04441|K04441|K04441|K04441|K04441|K04441|K04441|K04441|K04441|K04441|K04441|K04441|K04441|K04441|K04441|K04441|K04441|K04441|K04441|K04441|K04441|K04441|K04441|K04441|K03083|K04371|K04079|K04079|K04079|K04079|K04079|K04079|K04079|K04079|K04079|K04079|K04079|K04079|K04079|K04079|…	http://www.kegg.jp/kegg-bin/show_pathway?ko04657+K04441+K04441+K04441+K04441+K04441+K04441+K04441+K04441+K04441+K04441+K04441+K04441+K04441+K04441+K04441+K04441+K04441+K04441+K04441+K04441+K04441+K04441+K04441+K04441+K04441+K04441+K04441+K04441+K04441+K04441+K04441+K04441+K04441+K04441+K04441+K04441+K04441+K04441+K04441+K04441+K04441+K03083+K04371+K04079+K04079+K04079+K04079+K04079+K04079+K04079+…
ko04658	Th1 and Th2 cell differentiation	106	4273	467	10577	1	1	0.226981	TRINITY_DN4181_c0_g1(VDN01248.1)|TRINITY_DN4181_c0_g1(VDN01248.1)|TRINITY_DN4181_c0_g1(VDN01248.1)|TRINITY_DN4181_c0_g1(VDN01248.1)|TRINITY_DN4181_c0_g1(VDN01248.1)|TRINITY_DN4181_c0_g1(VDN01248.1)|TRINITY_DN4181_c0_g1(VDN01248.1)|TRINITY_DN4181_c0_g1(VDN01248.1)|TRINITY_DN4181_c0_g1(VDN01248.1)|TRINITY_DN4181_c0_g1(VDN01248.1)|TRINITY_DN4181_c0_g1(VDN01248.1)|TRINITY_DN4181_c0_g1(VDN01248.1)|TRI…	K04441|K04441|K04441|K04441|K04441|K04441|K04441|K04441|K04441|K04441|K04441|K04441|K04441|K04441|K04441|K04441|K04441|K04441|K04441|K04441|K04441|K04441|K04441|K04441|K04441|K04441|K04441|K04441|K04441|K04441|K04441|K04441|K04441|K04441|K04441|K04441|K04441|K04441|K04441|K04441|K04441|K04371|K04447|K06268|K06268|K06268|K06268|K06268|K06268|K04441|K04441|K04441|K06053|K11224|K01116|K02599|K04348|…	http://www.kegg.jp/kegg-bin/show_pathway?ko04658+K04441+K04441+K04441+K04441+K04441+K04441+K04441+K04441+K04441+K04441+K04441+K04441+K04441+K04441+K04441+K04441+K04441+K04441+K04441+K04441+K04441+K04441+K04441+K04441+K04441+K04441+K04441+K04441+K04441+K04441+K04441+K04441+K04441+K04441+K04441+K04441+K04441+K04441+K04441+K04441+K04441+K04371+K04447+K06268+K06268+K06268+K06268+K06268+K06268+K04441+…
ko04659	Th17 cell differentiation	148	4273	1551	10577	1	1	0.0954223	TRINITY_DN4181_c0_g1(VDN01248.1)|TRINITY_DN4181_c0_g1(VDN01248.1)|TRINITY_DN4181_c0_g1(VDN01248.1)|TRINITY_DN4181_c0_g1(VDN01248.1)|TRINITY_DN4181_c0_g1(VDN01248.1)|TRINITY_DN4181_c0_g1(VDN01248.1)|TRINITY_DN4181_c0_g1(VDN01248.1)|TRINITY_DN4181_c0_g1(VDN01248.1)|TRINITY_DN4181_c0_g1(VDN01248.1)|TRINITY_DN4181_c0_g1(VDN01248.1)|TRINITY_DN4181_c0_g1(VDN01248.1)|TRINITY_DN4181_c0_g1(VDN01248.1)|TRI…	K04441|K04441|K04441|K04441|K04441|K04441|K04441|K04441|K04441|K04441|K04441|K04441|K04441|K04441|K04441|K04441|K04441|K04441|K04441|K04441|K04441|K04441|K04441|K04441|K04441|K04441|K04441|K04441|K04441|K04441|K04441|K04441|K04441|K04441|K04441|K04441|K04441|K04441|K04441|K04441|K04441|K07203|K08268|K04371|K04079|K04079|K04079|K04079|K04079|K04079|K04079|K04079|K04079|K04079|K04079|K04079|K04079|…	http://www.kegg.jp/kegg-bin/show_pathway?ko04659+K04441+K04441+K04441+K04441+K04441+K04441+K04441+K04441+K04441+K04441+K04441+K04441+K04441+K04441+K04441+K04441+K04441+K04441+K04441+K04441+K04441+K04441+K04441+K04441+K04441+K04441+K04441+K04441+K04441+K04441+K04441+K04441+K04441+K04441+K04441+K04441+K04441+K04441+K04441+K04441+K04441+K07203+K08268+K04371+K04079+K04079+K04079+K04079+K04079+K04079+…
ko04660	T cell receptor signaling pathway	563	4273	1366	10577	0.264314	1	0.412152	TRINITY_DN4181_c0_g1(VDN01248.1)|TRINITY_DN4181_c0_g1(VDN01248.1)|TRINITY_DN4181_c0_g1(VDN01248.1)|TRINITY_DN4181_c0_g1(VDN01248.1)|TRINITY_DN4181_c0_g1(VDN01248.1)|TRINITY_DN4181_c0_g1(VDN01248.1)|TRINITY_DN4181_c0_g1(VDN01248.1)|TRINITY_DN4181_c0_g1(VDN01248.1)|TRINITY_DN4181_c0_g1(VDN01248.1)|TRINITY_DN4181_c0_g1(VDN01248.1)|TRINITY_DN4181_c0_g1(VDN01248.1)|TRINITY_DN4181_c0_g1(VDN01248.1)|TRI…	K04441|K04441|K04441|K04441|K04441|K04441|K04441|K04441|K04441|K04441|K04441|K04441|K04441|K04441|K04441|K04441|K04441|K04441|K04441|K04441|K04441|K04441|K04441|K04441|K04441|K04441|K04441|K04441|K04441|K04441|K04441|K04441|K04441|K04441|K04441|K04441|K04441|K04441|K04441|K04441|K04441|K04364|K03083|K04393|K04371|K19862|K06268|K06268|K06268|K06268|K06268|K06268|K04441|K04441|K04441|K03099|K02649|…	http://www.kegg.jp/kegg-bin/show_pathway?ko04660+K04441+K04441+K04441+K04441+K04441+K04441+K04441+K04441+K04441+K04441+K04441+K04441+K04441+K04441+K04441+K04441+K04441+K04441+K04441+K04441+K04441+K04441+K04441+K04441+K04441+K04441+K04441+K04441+K04441+K04441+K04441+K04441+K04441+K04441+K04441+K04441+K04441+K04441+K04441+K04441+K04441+K04364+K03083+K04393+K04371+K19862+K06268+K06268+K06268+K06268+…
ko04662	B cell receptor signaling pathway	397	4273	1108	10577	0.99956	1	0.358303	TRINITY_DN5908_c0_g1(VBB27315.1)|TRINITY_DN56206_c0_g1(VDK52235.1)|TRINITY_DN61481_c0_g1(ADI24874.1)|TRINITY_DN4478_c4_g1(PAV57453.1)|TRINITY_DN4478_c4_g1(PAV57453.1)|TRINITY_DN4478_c4_g1(PAV57453.1)|TRINITY_DN4478_c4_g1(PAV57453.1)|TRINITY_DN4478_c4_g1(PAV57453.1)|TRINITY_DN4478_c4_g1(PAV57453.1)|TRINITY_DN52415_c0_g1(VDK53731.1)|TRINITY_DN9694_c0_g2(VDN03628.1)|TRINITY_DN64654_c0_g1(XP_00313922…	K04364|K03083|K04371|K06268|K06268|K06268|K06268|K06268|K06268|K03099|K02649|K04392|K04392|K04392|K04392|K04392|K04392|K04392|K04392|K04392|K04392|K04392|K04392|K04392|K04392|K04392|K04392|K04392|K04392|K04392|K04392|K04392|K04392|K04392|K04392|K04392|K04392|K04392|K04392|K04392|K04392|K04392|K04392|K04368|K04368|K04368|K04368|K04368|K04368|K04368|K04368|K04368|K04368|K04368|K04368|K04368|K04368|…	http://www.kegg.jp/kegg-bin/show_pathway?ko04662+K04364+K03083+K04371+K06268+K06268+K06268+K06268+K06268+K06268+K03099+K02649+K04392+K04392+K04392+K04392+K04392+K04392+K04392+K04392+K04392+K04392+K04392+K04392+K04392+K04392+K04392+K04392+K04392+K04392+K04392+K04392+K04392+K04392+K04392+K04392+K04392+K04392+K04392+K04392+K04392+K04392+K04392+K04392+K04368+K04368+K04368+K04368+K04368+K04368+K04368+…
ko04664	Fc epsilon RI signaling pathway	472	4273	1288	10577	0.998521	1	0.36646	TRINITY_DN4181_c0_g1(VDN01248.1)|TRINITY_DN4181_c0_g1(VDN01248.1)|TRINITY_DN4181_c0_g1(VDN01248.1)|TRINITY_DN4181_c0_g1(VDN01248.1)|TRINITY_DN4181_c0_g1(VDN01248.1)|TRINITY_DN4181_c0_g1(VDN01248.1)|TRINITY_DN4181_c0_g1(VDN01248.1)|TRINITY_DN4181_c0_g1(VDN01248.1)|TRINITY_DN4181_c0_g1(VDN01248.1)|TRINITY_DN4181_c0_g1(VDN01248.1)|TRINITY_DN4181_c0_g1(VDN01248.1)|TRINITY_DN4181_c0_g1(VDN01248.1)|TRI…	K04441|K04441|K04441|K04441|K04441|K04441|K04441|K04441|K04441|K04441|K04441|K04441|K04441|K04441|K04441|K04441|K04441|K04441|K04441|K04441|K04441|K04441|K04441|K04441|K04441|K04441|K04441|K04441|K04441|K04441|K04441|K04441|K04441|K04441|K04441|K04441|K04441|K04441|K04441|K04441|K04441|K04364|K02677|K04371|K04441|K04441|K04441|K03099|K02649|K04392|K04392|K04392|K04392|K04392|K04392|K04392|K04392|…	http://www.kegg.jp/kegg-bin/show_pathway?ko04664+K04441+K04441+K04441+K04441+K04441+K04441+K04441+K04441+K04441+K04441+K04441+K04441+K04441+K04441+K04441+K04441+K04441+K04441+K04441+K04441+K04441+K04441+K04441+K04441+K04441+K04441+K04441+K04441+K04441+K04441+K04441+K04441+K04441+K04441+K04441+K04441+K04441+K04441+K04441+K04441+K04441+K04364+K02677+K04371+K04441+K04441+K04441+K03099+K02649+K04392+…
ko04670	Leukocyte transendothelial migration	1176	4273	3136	10577	0.999965	1	0.375	TRINITY_DN14561_c0_g1(VDK42650.1)|TRINITY_DN52163_c0_g1(VDM44463.1)|TRINITY_DN2946_c0_g2(VDK64913.1)|TRINITY_DN2946_c0_g2(VDK64913.1)|TRINITY_DN2946_c0_g2(VDK64913.1)|TRINITY_DN2946_c0_g2(VDK64913.1)|TRINITY_DN2946_c0_g2(VDK64913.1)|TRINITY_DN2946_c0_g2(VDK64913.1)|TRINITY_DN2946_c0_g2(VDK64913.1)|TRINITY_DN2946_c0_g2(VDK64913.1)|TRINITY_DN2946_c0_g2(VDK64913.1)|TRINITY_DN10987_c0_g1(VDN04746.1)|…
ko04712	Circadian rhythm - plant	9	4273	24	10577	0.686615	1	0.375	TRINITY_DN16755_c0_g1(XP_024502340.1)|TRINITY_DN16755_c0_g1(XP_024502340.1)|TRINITY_DN16755_c0_g1(XP_024502340.1)|TRINITY_DN16755_c0_g1(XP_024502340.1)|TRINITY_DN16755_c0_g1(XP_024502340.1)|TRINITY_DN16755_c0_g1(XP_024502340.1)|TRINITY_DN16755_c0_g1(XP_024502340.1)|TRINITY_DN49442_c0_g1(KHN76027.1)|TRINITY_DN22321_c0_g1(XP_018914055.1)	K03115|K03115|K03115|K03115|K03115|K03115|K03115|K10143|K16223	http://www.kegg.jp/kegg-bin/show_pathway?ko04712+K03115+K03115+K03115+K03115+K03115+K03115+K03115+K10143+K16223
ko04713	Circadian entrainment	734	4273	2240	10577	1	1	0.327679	TRINITY_DN9374_c0_g1(CRZ21696.1)|TRINITY_DN9374_c0_g1(CRZ21696.1)|TRINITY_DN9374_c0_g1(CRZ21696.1)|TRINITY_DN9374_c0_g1(CRZ21696.1)|TRINITY_DN9374_c0_g1(CRZ21696.1)|TRINITY_DN51537_c0_g1(CDJ84774.1)|TRINITY_DN51537_c0_g1(CDJ84774.1)|TRINITY_DN51537_c0_g1(CDJ84774.1)|TRINITY_DN51537_c0_g1(CDJ84774.1)|TRINITY_DN4336_c0_g2(VDM51595.1)|TRINITY_DN20632_c0_g1(EYC27628.1)|TRINITY_DN24945_c0_g1(XP_024499…	K04515|K04515|K04515|K04515|K04515|K04958|K04958|K04958|K04958|K04345|K12319|K04851|K04851|K04851|K04851|K04851|K04851|K04851|K04851|K04851|K04851|K04851|K04851|K04851|K04445|K04345|K02677|K04371|K05858|K04851|K04851|K04851|K04851|K04851|K04851|K04851|K04851|K04851|K04851|K04851|K04851|K04851|K04851|K04851|K04851|K04851|K04851|K02183|K04539|K04539|K04539|K04539|K04539|K04539|K04539|K04539|K04539|…	http://www.kegg.jp/kegg-bin/show_pathway?ko04713+K04515+K04515+K04515+K04515+K04515+K04958+K04958+K04958+K04958+K04345+K12319+K04851+K04851+K04851+K04851+K04851+K04851+K04851+K04851+K04851+K04851+K04851+K04851+K04851+K04445+K04345+K02677+K04371+K05858+K04851+K04851+K04851+K04851+K04851+K04851+K04851+K04851+K04851+K04851+K04851+K04851+K04851+K04851+K04851+K04851+K04851+K04851+K02183+K04539+K04539+…
ko04714	Thermogenesis	1612	4273	6703	10577	1	1	0.240489	TRINITY_DN1878_c0_g1(KHN81449.1)|TRINITY_DN1878_c0_g1(KHN81449.1)|TRINITY_DN1878_c0_g1(KHN81449.1)|TRINITY_DN1878_c0_g1(KHN81449.1)|TRINITY_DN19857_c0_g1(PDM75258.1)|TRINITY_DN17055_c0_g1(PDM72659.1)|TRINITY_DN17055_c0_g1(PDM72659.1)|TRINITY_DN17055_c0_g1(PDM72659.1)|TRINITY_DN17055_c0_g1(PDM72659.1)|TRINITY_DN17055_c0_g1(PDM72659.1)|TRINITY_DN17055_c0_g1(PDM72659.1)|TRINITY_DN17055_c0_g1(PDM7265…
ko04720	Long-term potentiation	794	4273	3709	10577	1	1	0.214074	TRINITY_DN9374_c0_g1(CRZ21696.1)|TRINITY_DN9374_c0_g1(CRZ21696.1)|TRINITY_DN9374_c0_g1(CRZ21696.1)|TRINITY_DN9374_c0_g1(CRZ21696.1)|TRINITY_DN9374_c0_g1(CRZ21696.1)|TRINITY_DN51537_c0_g1(CDJ84774.1)|TRINITY_DN51537_c0_g1(CDJ84774.1)|TRINITY_DN51537_c0_g1(CDJ84774.1)|TRINITY_DN51537_c0_g1(CDJ84774.1)|TRINITY_DN4336_c0_g2(VDM51595.1)|TRINITY_DN34113_c0_g1(VDK80504.1)|TRINITY_DN48714_c0_g1(VDN27509.…	K04515|K04515|K04515|K04515|K04515|K04958|K04958|K04958|K04958|K04345|K04498|K06269|K04345|K02677|K04371|K05858|K02183|K06269|K06269|K06269|K06268|K06268|K06268|K06268|K06268|K06268|K04365|K04515|K04368|K04368|K04368|K04368|K04368|K04368|K04368|K04368|K04368|K04368|K04368|K04368|K04368|K04368|K04368|K04368|K04368|K04368|K04368|K04368|K04368|K04368|K04368|K04368|K04368|K04368|K04368|K04368|K04368|…	http://www.kegg.jp/kegg-bin/show_pathway?ko04720+K04515+K04515+K04515+K04515+K04515+K04958+K04958+K04958+K04958+K04345+K04498+K06269+K04345+K02677+K04371+K05858+K02183+K06269+K06269+K06269+K06268+K06268+K06268+K06268+K06268+K06268+K04365+K04515+K04368+K04368+K04368+K04368+K04368+K04368+K04368+K04368+K04368+K04368+K04368+K04368+K04368+K04368+K04368+K04368+K04368+K04368+K04368+K04368+K04368+K04368+…
ko04722	Neurotrophin signaling pathway	687	4273	2355	10577	1	1	0.29172	TRINITY_DN9374_c0_g1(CRZ21696.1)|TRINITY_DN9374_c0_g1(CRZ21696.1)|TRINITY_DN9374_c0_g1(CRZ21696.1)|TRINITY_DN9374_c0_g1(CRZ21696.1)|TRINITY_DN9374_c0_g1(CRZ21696.1)|TRINITY_DN4181_c0_g1(VDN01248.1)|TRINITY_DN4181_c0_g1(VDN01248.1)|TRINITY_DN4181_c0_g1(VDN01248.1)|TRINITY_DN4181_c0_g1(VDN01248.1)|TRINITY_DN4181_c0_g1(VDN01248.1)|TRINITY_DN4181_c0_g1(VDN01248.1)|TRINITY_DN4181_c0_g1(VDN01248.1)|TRI…	K04515|K04515|K04515|K04515|K04515|K04441|K04441|K04441|K04441|K04441|K04441|K04441|K04441|K04441|K04441|K04441|K04441|K04441|K04441|K04441|K04441|K04441|K04441|K04441|K04441|K04441|K04441|K04441|K04441|K04441|K04441|K04441|K04441|K04441|K04441|K04441|K04441|K04441|K04441|K04441|K04441|K04441|K04441|K04441|K04441|K04441|K06630|K06630|K06630|K06630|K04445|K04364|K03083|K04393|K09408|K17449|K08888|…	http://www.kegg.jp/kegg-bin/show_pathway?ko04722+K04515+K04515+K04515+K04515+K04515+K04441+K04441+K04441+K04441+K04441+K04441+K04441+K04441+K04441+K04441+K04441+K04441+K04441+K04441+K04441+K04441+K04441+K04441+K04441+K04441+K04441+K04441+K04441+K04441+K04441+K04441+K04441+K04441+K04441+K04441+K04441+K04441+K04441+K04441+K04441+K04441+K04441+K04441+K04441+K04441+K04441+K06630+K06630+K06630+K06630+…
ko04728	Dopaminergic synapse	811	4273	2289	10577	1	1	0.354303	TRINITY_DN9374_c0_g1(CRZ21696.1)|TRINITY_DN9374_c0_g1(CRZ21696.1)|TRINITY_DN9374_c0_g1(CRZ21696.1)|TRINITY_DN9374_c0_g1(CRZ21696.1)|TRINITY_DN9374_c0_g1(CRZ21696.1)|TRINITY_DN51537_c0_g1(CDJ84774.1)|TRINITY_DN51537_c0_g1(CDJ84774.1)|TRINITY_DN51537_c0_g1(CDJ84774.1)|TRINITY_DN51537_c0_g1(CDJ84774.1)|TRINITY_DN4336_c0_g2(VDM51595.1)|TRINITY_DN24945_c0_g1(XP_024499702.1)|TRINITY_DN24945_c0_g1(XP_02…	K04515|K04515|K04515|K04515|K04515|K04958|K04958|K04958|K04958|K04345|K04851|K04851|K04851|K04851|K04851|K04851|K04851|K04851|K04851|K04851|K04851|K04851|K04851|K04441|K04441|K04441|K04441|K04441|K04441|K04441|K04441|K04441|K04441|K04441|K04441|K04441|K04441|K04441|K04441|K04441|K04441|K04441|K04441|K04441|K04441|K04441|K04441|K04441|K04441|K04441|K04441|K04441|K04441|K04441|K04441|K04441|K04441|…	http://www.kegg.jp/kegg-bin/show_pathway?ko04728+K04515+K04515+K04515+K04515+K04515+K04958+K04958+K04958+K04958+K04345+K04851+K04851+K04851+K04851+K04851+K04851+K04851+K04851+K04851+K04851+K04851+K04851+K04851+K04441+K04441+K04441+K04441+K04441+K04441+K04441+K04441+K04441+K04441+K04441+K04441+K04441+K04441+K04441+K04441+K04441+K04441+K04441+K04441+K04441+K04441+K04441+K04441+K04441+K04441+K04441+…
ko04730	Long-term depression	737	4273	1985	10577	0.999568	1	0.371285	TRINITY_DN51537_c0_g1(CDJ84774.1)|TRINITY_DN51537_c0_g1(CDJ84774.1)|TRINITY_DN51537_c0_g1(CDJ84774.1)|TRINITY_DN51537_c0_g1(CDJ84774.1)|TRINITY_DN21871_c0_g1(KHN84437.1)|TRINITY_DN20632_c0_g1(EYC27628.1)|TRINITY_DN7913_c0_g1(VDM37367.1)|TRINITY_DN61481_c0_g1(ADI24874.1)|TRINITY_DN891_c0_g1(OZF90011.1)|TRINITY_DN26613_c0_g2(ADI24876.1)|TRINITY_DN1881_c0_g1(XP_024508037.1)|TRINITY_DN1881_c0_g1(XP_0…	K04958|K04958|K04958|K04958|K04346|K12319|K02677|K04371|K05858|K04365|K12319|K12319|K12319|K12319|K12319|K07376|K04368|K04368|K04368|K04368|K04368|K04368|K04368|K04368|K04368|K04368|K04368|K04368|K04368|K04368|K04368|K04368|K04368|K04368|K04368|K04368|K04368|K04368|K04368|K04368|K04368|K04368|K04368|K04368|K04368|K04368|K04368|K04368|K04368|K04368|K04368|K04368|K04368|K04368|K04368|K04368|K04368|…	http://www.kegg.jp/kegg-bin/show_pathway?ko04730+K04958+K04958+K04958+K04958+K04346+K12319+K02677+K04371+K05858+K04365+K12319+K12319+K12319+K12319+K12319+K07376+K04368+K04368+K04368+K04368+K04368+K04368+K04368+K04368+K04368+K04368+K04368+K04368+K04368+K04368+K04368+K04368+K04368+K04368+K04368+K04368+K04368+K04368+K04368+K04368+K04368+K04368+K04368+K04368+K04368+K04368+K04368+K04368+K04368+K04368+…
ko04744	Phototransduction	30	4273	146	10577	1	1	0.205479	TRINITY_DN22507_c0_g1(KHN83520.1)|TRINITY_DN60493_c0_g1(AAW82439.1)|TRINITY_DN7516_c0_g1(XP_024500013.1)|TRINITY_DN7516_c0_g1(XP_024500013.1)|TRINITY_DN7516_c0_g1(XP_024500013.1)|TRINITY_DN7516_c0_g1(XP_024500013.1)|TRINITY_DN7516_c0_g1(XP_024500013.1)|TRINITY_DN7516_c0_g1(XP_024500013.1)|TRINITY_DN58314_c0_g1(CDP96801.1)|TRINITY_DN58314_c0_g1(CDP96801.1)|TRINITY_DN58314_c0_g1(CDP96801.1)|TRINITY…	K02183|K04536|K02183|K02183|K02183|K02183|K02183|K02183|K04536|K04536|K04536|K04536|K04536|K04536|K04536|K04536|K04536|K04536|K02183|K02183|K02183|K02183|K02183|K02183|K04952|K04952|K04952|K04952|K02183|K02183	http://www.kegg.jp/kegg-bin/show_pathway?ko04744+K02183+K04536+K02183+K02183+K02183+K02183+K02183+K02183+K04536+K04536+K04536+K04536+K04536+K04536+K04536+K04536+K04536+K04536+K02183+K02183+K02183+K02183+K02183+K02183+K04952+K04952+K04952+K04952+K02183+K02183
ko04810	Regulation of actin cytoskeleton	935	4273	4789	10577	1	1	0.195239	TRINITY_DN5039_c0_g2(KHN73466.1)|TRINITY_DN21871_c0_g1(KHN84437.1)|TRINITY_DN24149_c0_g1(GBG31409.1)|TRINITY_DN15359_c0_g1(KHN84458.1)|TRINITY_DN78_c0_g2(KHN75347.1)|TRINITY_DN2946_c0_g2(VDK64913.1)|TRINITY_DN2946_c0_g2(VDK64913.1)|TRINITY_DN2946_c0_g2(VDK64913.1)|TRINITY_DN2946_c0_g2(VDK64913.1)|TRINITY_DN2946_c0_g2(VDK64913.1)|TRINITY_DN2946_c0_g2(VDK64913.1)|TRINITY_DN2946_c0_g2(VDK64913.1)|TR…	K04358|K04346|K05765|K10352|K05759|K05699|K05699|K05699|K05699|K05699|K05699|K05699|K05699|K05699|K05760|K05756|K00920|K00920|K00920|K00920|K00920|K00920|K06269|K05765|K05765|K05765|K05759|K05692|K05754|K04393|K10352|K10352|K10352|K10352|K10352|K10352|K10352|K10352|K10352|K10352|K10352|K10352|K10352|K10352|K10352|K10352|K10352|K10352|K10352|K10352|K10352|K10352|K10352|K10352|K10352|K10352|K10352|…	http://www.kegg.jp/kegg-bin/show_pathway?ko04810+K04358+K04346+K05765+K10352+K05759+K05699+K05699+K05699+K05699+K05699+K05699+K05699+K05699+K05699+K05760+K05756+K00920+K00920+K00920+K00920+K00920+K00920+K06269+K05765+K05765+K05765+K05759+K05692+K05754+K04393+K10352+K10352+K10352+K10352+K10352+K10352+K10352+K10352+K10352+K10352+K10352+K10352+K10352+K10352+K10352+K10352+K10352+K10352+K10352+K10352+…
ko04910	Insulin signaling pathway	863	4273	2504	10577	1	1	0.344649	TRINITY_DN4336_c0_g2(VDM51595.1)|TRINITY_DN4900_c0_g1(XP_003116776.1)|TRINITY_DN4900_c0_g1(XP_003116776.1)|TRINITY_DN4900_c0_g1(XP_003116776.1)|TRINITY_DN4900_c0_g1(XP_003116776.1)|TRINITY_DN4900_c0_g1(XP_003116776.1)|TRINITY_DN4900_c0_g1(XP_003116776.1)|TRINITY_DN4900_c0_g1(XP_003116776.1)|TRINITY_DN4900_c0_g1(XP_003116776.1)|TRINITY_DN4900_c0_g1(XP_003116776.1)|TRINITY_DN4900_c0_g1(XP_003116776…	K04345|K05695|K05695|K05695|K05695|K05695|K05695|K05695|K05695|K05695|K05695|K05695|K05695|K05695|K05695|K05695|K05695|K05695|K05695|K05695|K05695|K05695|K05695|K05695|K05695|K05695|K05695|K05695|K05695|K05695|K05695|K05695|K05695|K05695|K05695|K05695|K05695|K05695|K05695|K05695|K05695|K05695|K05695|K05695|K05695|K05695|K05695|K05695|K05695|K05695|K05695|K05695|K05695|K05695|K05695|K05695|K05695|…	http://www.kegg.jp/kegg-bin/show_pathway?ko04910+K04345+K05695+K05695+K05695+K05695+K05695+K05695+K05695+K05695+K05695+K05695+K05695+K05695+K05695+K05695+K05695+K05695+K05695+K05695+K05695+K05695+K05695+K05695+K05695+K05695+K05695+K05695+K05695+K05695+K05695+K05695+K05695+K05695+K05695+K05695+K05695+K05695+K05695+K05695+K05695+K05695+K05695+K05695+K05695+K05695+K05695+K05695+K05695+K05695+K05695+…
ko04911	Insulin secretion	911	4273	3008	10577	1	1	0.302859	TRINITY_DN9374_c0_g1(CRZ21696.1)|TRINITY_DN9374_c0_g1(CRZ21696.1)|TRINITY_DN9374_c0_g1(CRZ21696.1)|TRINITY_DN9374_c0_g1(CRZ21696.1)|TRINITY_DN9374_c0_g1(CRZ21696.1)|TRINITY_DN4336_c0_g2(VDM51595.1)|TRINITY_DN24945_c0_g1(XP_024499702.1)|TRINITY_DN24945_c0_g1(XP_024499702.1)|TRINITY_DN24945_c0_g1(XP_024499702.1)|TRINITY_DN24945_c0_g1(XP_024499702.1)|TRINITY_DN24945_c0_g1(XP_024499702.1)|TRINITY_DN2…	K04515|K04515|K04515|K04515|K04515|K04345|K04851|K04851|K04851|K04851|K04851|K04851|K04851|K04851|K04851|K04851|K04851|K04851|K04851|K01539|K01539|K04560|K01539|K04345|K07299|K07299|K02677|K04560|K04560|K04560|K04560|K04560|K04560|K04560|K04560|K04560|K04560|K04560|K04560|K04560|K04560|K04560|K04560|K04560|K04560|K04560|K04560|K04560|K04560|K04560|K04560|K04560|K04560|K04560|K04560|K04560|K04560|…	http://www.kegg.jp/kegg-bin/show_pathway?ko04911+K04515+K04515+K04515+K04515+K04515+K04345+K04851+K04851+K04851+K04851+K04851+K04851+K04851+K04851+K04851+K04851+K04851+K04851+K04851+K01539+K01539+K04560+K01539+K04345+K07299+K07299+K02677+K04560+K04560+K04560+K04560+K04560+K04560+K04560+K04560+K04560+K04560+K04560+K04560+K04560+K04560+K04560+K04560+K04560+K04560+K04560+K04560+K04560+K04560+K04560+…
ko04912	GnRH signaling pathway	964	4273	3854	10577	1	1	0.25013	TRINITY_DN9374_c0_g1(CRZ21696.1)|TRINITY_DN9374_c0_g1(CRZ21696.1)|TRINITY_DN9374_c0_g1(CRZ21696.1)|TRINITY_DN9374_c0_g1(CRZ21696.1)|TRINITY_DN9374_c0_g1(CRZ21696.1)|TRINITY_DN51537_c0_g1(CDJ84774.1)|TRINITY_DN51537_c0_g1(CDJ84774.1)|TRINITY_DN51537_c0_g1(CDJ84774.1)|TRINITY_DN51537_c0_g1(CDJ84774.1)|TRINITY_DN4336_c0_g2(VDM51595.1)|TRINITY_DN24945_c0_g1(XP_024499702.1)|TRINITY_DN24945_c0_g1(XP_02…
ko04913	Ovarian steroidogenesis	223	4273	539	10577	0.333589	1	0.413729	TRINITY_DN4336_c0_g2(VDM51595.1)|TRINITY_DN110_c2_g1(AAC46513.1)|TRINITY_DN34442_c0_g1(VDN52411.1)|TRINITY_DN7002_c0_g2(XP_024499418.1)|TRINITY_DN5575_c0_g1(VDN52411.1)|TRINITY_DN8832_c0_g1(NP_740964.1)|TRINITY_DN8832_c0_g1(NP_740964.1)|TRINITY_DN8832_c0_g1(NP_740964.1)|TRINITY_DN8832_c0_g1(NP_740964.1)|TRINITY_DN8832_c0_g1(NP_740964.1)|TRINITY_DN8832_c0_g1(NP_740964.1)|TRINITY_DN8832_c0_g1(NP_74…	K04345|K04345|K04527|K00070|K04527|K04345|K04345|K04345|K04345|K04345|K04345|K04345|K04345|K04345|K04345|K04345|K04345|K04345|K04345|K04345|K04345|K04345|K04345|K04345|K04345|K04345|K04345|K04345|K04345|K04345|K04345|K04345|K04345|K04345|K04345|K04345|K04345|K04345|K04345|K04345|K04345|K04345|K04345|K04345|K04345|K04345|K04345|K04345|K04345|K04345|K04345|K04345|K04345|K04345|K04345|K04345|K04345|…	http://www.kegg.jp/kegg-bin/show_pathway?ko04913+K04345+K04345+K04527+K00070+K04527+K04345+K04345+K04345+K04345+K04345+K04345+K04345+K04345+K04345+K04345+K04345+K04345+K04345+K04345+K04345+K04345+K04345+K04345+K04345+K04345+K04345+K04345+K04345+K04345+K04345+K04345+K04345+K04345+K04345+K04345+K04345+K04345+K04345+K04345+K04345+K04345+K04345+K04345+K04345+K04345+K04345+K04345+K04345+K04345+K04345+…
ko04915	Estrogen signaling pathway	1325	4273	4898	10577	1	1	0.270519	TRINITY_DN4478_c3_g1(NP_001296624.1)|TRINITY_DN8462_c0_g1(RZC39374.1)|TRINITY_DN27616_c0_g1(ODM86628.1)|TRINITY_DN51537_c0_g1(CDJ84774.1)|TRINITY_DN51537_c0_g1(CDJ84774.1)|TRINITY_DN51537_c0_g1(CDJ84774.1)|TRINITY_DN51537_c0_g1(CDJ84774.1)|TRINITY_DN14777_c0_g1(XP_024506250.1)|TRINITY_DN14777_c0_g1(XP_024506250.1)|TRINITY_DN14777_c0_g1(XP_024506250.1)|TRINITY_DN4336_c0_g2(VDM51595.1)|TRINITY_DN30…
ko04916	Melanogenesis	1830	4273	5832	10577	1	1	0.313786	TRINITY_DN9374_c0_g1(CRZ21696.1)|TRINITY_DN9374_c0_g1(CRZ21696.1)|TRINITY_DN9374_c0_g1(CRZ21696.1)|TRINITY_DN9374_c0_g1(CRZ21696.1)|TRINITY_DN9374_c0_g1(CRZ21696.1)|TRINITY_DN4336_c0_g2(VDM51595.1)|TRINITY_DN34113_c0_g1(VDK80504.1)|TRINITY_DN18824_c0_g1(VDK85712.1)|TRINITY_DN11821_c0_g1(XP_001901515.1)|TRINITY_DN44690_c0_g1(BAB31250.1)|TRINITY_DN44690_c0_g1(BAB31250.1)|TRINITY_DN44690_c0_g1(BAB31…
ko04917	Prolactin signaling pathway	397	4273	1609	10577	1	1	0.246737	TRINITY_DN4181_c0_g1(VDN01248.1)|TRINITY_DN4181_c0_g1(VDN01248.1)|TRINITY_DN4181_c0_g1(VDN01248.1)|TRINITY_DN4181_c0_g1(VDN01248.1)|TRINITY_DN4181_c0_g1(VDN01248.1)|TRINITY_DN4181_c0_g1(VDN01248.1)|TRINITY_DN4181_c0_g1(VDN01248.1)|TRINITY_DN4181_c0_g1(VDN01248.1)|TRINITY_DN4181_c0_g1(VDN01248.1)|TRINITY_DN4181_c0_g1(VDN01248.1)|TRINITY_DN4181_c0_g1(VDN01248.1)|TRINITY_DN4181_c0_g1(VDN01248.1)|TRI…	K04441|K04441|K04441|K04441|K04441|K04441|K04441|K04441|K04441|K04441|K04441|K04441|K04441|K04441|K04441|K04441|K04441|K04441|K04441|K04441|K04441|K04441|K04441|K04441|K04441|K04441|K04441|K04441|K04441|K04441|K04441|K04441|K04441|K04441|K04441|K04441|K04441|K04441|K04441|K04441|K04441|K04364|K03083|K09408|K17449|K04371|K04447|K04441|K04441|K04441|K03099|K02649|K11224|K04368|K04368|K04368|K04368|…	http://www.kegg.jp/kegg-bin/show_pathway?ko04917+K04441+K04441+K04441+K04441+K04441+K04441+K04441+K04441+K04441+K04441+K04441+K04441+K04441+K04441+K04441+K04441+K04441+K04441+K04441+K04441+K04441+K04441+K04441+K04441+K04441+K04441+K04441+K04441+K04441+K04441+K04441+K04441+K04441+K04441+K04441+K04441+K04441+K04441+K04441+K04441+K04441+K04364+K03083+K09408+K17449+K04371+K04447+K04441+K04441+K04441+…
ko04918	Thyroid hormone synthesis	900	4273	2762	10577	1	1	0.325851	TRINITY_DN5914_c1_g1(RNA11132.1)|TRINITY_DN51537_c0_g1(CDJ84774.1)|TRINITY_DN51537_c0_g1(CDJ84774.1)|TRINITY_DN51537_c0_g1(CDJ84774.1)|TRINITY_DN51537_c0_g1(CDJ84774.1)|TRINITY_DN4336_c0_g2(VDM51595.1)|TRINITY_DN4478_c1_g1(XP_012181391.1)|TRINITY_DN4478_c1_g1(XP_012181391.1)|TRINITY_DN4478_c1_g1(XP_012181391.1)|TRINITY_DN4478_c1_g1(XP_012181391.1)|TRINITY_DN4478_c1_g1(XP_012181391.1)|TRINITY_DN44…	K09490|K04958|K04958|K04958|K04958|K04345|K09490|K09490|K09490|K09490|K09490|K09490|K09490|K09490|K09490|K09490|K01539|K01539|K00383|K00432|K09490|K17231|K01539|K04345|K00432|K00432|K00432|K00432|K00432|K00432|K00432|K00432|K02677|K05858|K09490|K09490|K01539|K09490|K09490|K01539|K01539|K01539|K09048|K09490|K01539|K01539|K01539|K01539|K01539|K01539|K01539|K01539|K01539|K01539|K01539|K01539|K01539|…	http://www.kegg.jp/kegg-bin/show_pathway?ko04918+K09490+K04958+K04958+K04958+K04958+K04345+K09490+K09490+K09490+K09490+K09490+K09490+K09490+K09490+K09490+K09490+K01539+K01539+K00383+K00432+K09490+K17231+K01539+K04345+K00432+K00432+K00432+K00432+K00432+K00432+K00432+K00432+K02677+K05858+K09490+K09490+K01539+K09490+K09490+K01539+K01539+K01539+K09048+K09490+K01539+K01539+K01539+K01539+K01539+K01539+…
ko04919	Thyroid hormone signaling pathway	1866	4273	8128	10577	1	1	0.229577	TRINITY_DN26914_c0_g1(XP_020304064.1)|TRINITY_DN4336_c0_g2(VDM51595.1)|TRINITY_DN34113_c0_g1(VDK80504.1)|TRINITY_DN23610_c0_g1(KHN88766.1)|TRINITY_DN16352_c0_g2(PAV71600.1)|TRINITY_DN44690_c0_g1(BAB31250.1)|TRINITY_DN44690_c0_g1(BAB31250.1)|TRINITY_DN44690_c0_g1(BAB31250.1)|TRINITY_DN44690_c0_g1(BAB31250.1)|TRINITY_DN44690_c0_g1(BAB31250.1)|TRINITY_DN44690_c0_g1(BAB31250.1)|TRINITY_DN44690_c0_g1(…
ko04920	Adipocytokine signaling pathway	116	4273	1674	10577	1	1	0.0692951	TRINITY_DN19857_c0_g1(PDM75258.1)|TRINITY_DN2281_c0_g1(RCN50599.1)|TRINITY_DN1337_c1_g1(KHN73527.1)|TRINITY_DN10663_c0_g1(VDK68536.1)|TRINITY_DN21566_c0_g1(XP_003105724.1)|TRINITY_DN21566_c0_g1(XP_003105724.1)|TRINITY_DN22868_c0_g1(VBB25482.1)|TRINITY_DN8851_c1_g1(XP_011262683.1)|TRINITY_DN32105_c0_g1(VDM38376.1)|TRINITY_DN1230_c0_g1(KHN81288.1)|TRINITY_DN19893_c0_g1(VDM47170.1)|TRINITY_DN15481_c…	K01897|K08765|K07200|K07203|K07299|K07299|K07298|K04447|K01897|K07198|K07297|K07297|K01596|K07293|K04440|K04440|K04440|K01897|K07297|K04440|K07299|K16172|K07199|K07198|K07203|K07200|K07297|K04440|K04440|K04440|K07299|K07200|K01897|K08765|K08765|K08765|K08765|K08765|K08765|K08765|K08765|K08765|K01596|K01596|K01596|K01596|K01596|K01596|K01596|K01596|K01596|K01596|K01596|K01596|K01596|K01596|K01596|…	http://www.kegg.jp/kegg-bin/show_pathway?ko04920+K01897+K08765+K07200+K07203+K07299+K07299+K07298+K04447+K01897+K07198+K07297+K07297+K01596+K07293+K04440+K04440+K04440+K01897+K07297+K04440+K07299+K16172+K07199+K07198+K07203+K07200+K07297+K04440+K04440+K04440+K07299+K07200+K01897+K08765+K08765+K08765+K08765+K08765+K08765+K08765+K08765+K08765+K01596+K01596+K01596+K01596+K01596+K01596+K01596+K01596+…
ko04921	Oxytocin signaling pathway	1418	4273	5527	10577	1	1	0.256559	TRINITY_DN9374_c0_g1(CRZ21696.1)|TRINITY_DN9374_c0_g1(CRZ21696.1)|TRINITY_DN9374_c0_g1(CRZ21696.1)|TRINITY_DN9374_c0_g1(CRZ21696.1)|TRINITY_DN9374_c0_g1(CRZ21696.1)|TRINITY_DN1878_c0_g1(KHN81449.1)|TRINITY_DN1878_c0_g1(KHN81449.1)|TRINITY_DN1878_c0_g1(KHN81449.1)|TRINITY_DN1878_c0_g1(KHN81449.1)|TRINITY_DN17055_c0_g1(PDM72659.1)|TRINITY_DN17055_c0_g1(PDM72659.1)|TRINITY_DN17055_c0_g1(PDM72659.1)|…
ko04922	Glucagon signaling pathway	663	4273	3894	10577	1	1	0.170262	TRINITY_DN9374_c0_g1(CRZ21696.1)|TRINITY_DN9374_c0_g1(CRZ21696.1)|TRINITY_DN9374_c0_g1(CRZ21696.1)|TRINITY_DN9374_c0_g1(CRZ21696.1)|TRINITY_DN9374_c0_g1(CRZ21696.1)|TRINITY_DN51537_c0_g1(CDJ84774.1)|TRINITY_DN51537_c0_g1(CDJ84774.1)|TRINITY_DN51537_c0_g1(CDJ84774.1)|TRINITY_DN51537_c0_g1(CDJ84774.1)|TRINITY_DN4336_c0_g2(VDM51595.1)|TRINITY_DN34113_c0_g1(VDK80504.1)|TRINITY_DN2281_c0_g1(RCN50599.1…	K04515|K04515|K04515|K04515|K04515|K04958|K04958|K04958|K04958|K04345|K04498|K08765|K11262|K11262|K07200|K04345|K07299|K07299|K03841|K03841|K03841|K05858|K02183|K06268|K06268|K06268|K06268|K06268|K06268|K00871|K00873|K09048|K07198|K04515|K00688|K02183|K02183|K02183|K02183|K02183|K02183|K00693|K00693|K00693|K00693|K00693|K00693|K00693|K00693|K00693|K00693|K00693|K00693|K00693|K00693|K00693|K00693|…	http://www.kegg.jp/kegg-bin/show_pathway?ko04922+K04515+K04515+K04515+K04515+K04515+K04958+K04958+K04958+K04958+K04345+K04498+K08765+K11262+K11262+K07200+K04345+K07299+K07299+K03841+K03841+K03841+K05858+K02183+K06268+K06268+K06268+K06268+K06268+K06268+K00871+K00873+K09048+K07198+K04515+K00688+K02183+K02183+K02183+K02183+K02183+K02183+K00693+K00693+K00693+K00693+K00693+K00693+K00693+K00693+K00693+…
ko04923	Regulation of lipolysis in adipocytes	342	4273	837	10577	0.401866	1	0.408602	TRINITY_DN1878_c0_g1(KHN81449.1)|TRINITY_DN1878_c0_g1(KHN81449.1)|TRINITY_DN1878_c0_g1(KHN81449.1)|TRINITY_DN1878_c0_g1(KHN81449.1)|TRINITY_DN17055_c0_g1(PDM72659.1)|TRINITY_DN17055_c0_g1(PDM72659.1)|TRINITY_DN17055_c0_g1(PDM72659.1)|TRINITY_DN17055_c0_g1(PDM72659.1)|TRINITY_DN17055_c0_g1(PDM72659.1)|TRINITY_DN17055_c0_g1(PDM72659.1)|TRINITY_DN17055_c0_g1(PDM72659.1)|TRINITY_DN17055_c0_g1(PDM7265…	K12323|K12323|K12323|K12323|K12323|K12323|K12323|K12323|K12323|K12323|K12323|K12323|K12323|K12323|K12323|K16817|K04345|K12323|K04345|K04527|K02649|K04527|K07376|K04630|K04345|K04345|K04345|K04345|K04345|K04345|K04345|K04345|K04345|K04345|K04345|K04345|K04345|K04345|K04345|K04345|K04345|K04345|K04345|K04345|K04345|K04345|K04345|K04345|K04345|K04345|K04345|K04345|K04345|K04345|K04345|K04345|K04345|…	http://www.kegg.jp/kegg-bin/show_pathway?ko04923+K12323+K12323+K12323+K12323+K12323+K12323+K12323+K12323+K12323+K12323+K12323+K12323+K12323+K12323+K12323+K16817+K04345+K12323+K04345+K04527+K02649+K04527+K07376+K04630+K04345+K04345+K04345+K04345+K04345+K04345+K04345+K04345+K04345+K04345+K04345+K04345+K04345+K04345+K04345+K04345+K04345+K04345+K04345+K04345+K04345+K04345+K04345+K04345+K04345+K04345+…
ko04925	Aldosterone synthesis and secretion	1204	4273	3703	10577	1	1	0.325142	TRINITY_DN9374_c0_g1(CRZ21696.1)|TRINITY_DN9374_c0_g1(CRZ21696.1)|TRINITY_DN9374_c0_g1(CRZ21696.1)|TRINITY_DN9374_c0_g1(CRZ21696.1)|TRINITY_DN9374_c0_g1(CRZ21696.1)|TRINITY_DN1878_c0_g1(KHN81449.1)|TRINITY_DN1878_c0_g1(KHN81449.1)|TRINITY_DN1878_c0_g1(KHN81449.1)|TRINITY_DN1878_c0_g1(KHN81449.1)|TRINITY_DN17055_c0_g1(PDM72659.1)|TRINITY_DN17055_c0_g1(PDM72659.1)|TRINITY_DN17055_c0_g1(PDM72659.1)|…
ko04926	Relaxin signaling pathway	750	4273	3861	10577	1	1	0.19425	TRINITY_DN4336_c0_g2(VDM51595.1)|TRINITY_DN4181_c0_g1(VDN01248.1)|TRINITY_DN4181_c0_g1(VDN01248.1)|TRINITY_DN4181_c0_g1(VDN01248.1)|TRINITY_DN4181_c0_g1(VDN01248.1)|TRINITY_DN4181_c0_g1(VDN01248.1)|TRINITY_DN4181_c0_g1(VDN01248.1)|TRINITY_DN4181_c0_g1(VDN01248.1)|TRINITY_DN4181_c0_g1(VDN01248.1)|TRINITY_DN4181_c0_g1(VDN01248.1)|TRINITY_DN4181_c0_g1(VDN01248.1)|TRINITY_DN4181_c0_g1(VDN01248.1)|TRI…	K04345|K04441|K04441|K04441|K04441|K04441|K04441|K04441|K04441|K04441|K04441|K04441|K04441|K04441|K04441|K04441|K04441|K04441|K04441|K04441|K04441|K04441|K04441|K04441|K04441|K04441|K04441|K04441|K04441|K04441|K04441|K04441|K04441|K04441|K04441|K04441|K04441|K04441|K04441|K04441|K04441|K04441|K04364|K04345|K02677|K17449|K04371|K05858|K04539|K04539|K04539|K04539|K04539|K04539|K04539|K04539|K04539|…	http://www.kegg.jp/kegg-bin/show_pathway?ko04926+K04345+K04441+K04441+K04441+K04441+K04441+K04441+K04441+K04441+K04441+K04441+K04441+K04441+K04441+K04441+K04441+K04441+K04441+K04441+K04441+K04441+K04441+K04441+K04441+K04441+K04441+K04441+K04441+K04441+K04441+K04441+K04441+K04441+K04441+K04441+K04441+K04441+K04441+K04441+K04441+K04441+K04441+K04364+K04345+K02677+K17449+K04371+K05858+K04539+K04539+…
ko04928	Parathyroid hormone synthesis, secretion and action	875	4273	3349	10577	1	1	0.261272	TRINITY_DN51537_c0_g1(CDJ84774.1)|TRINITY_DN51537_c0_g1(CDJ84774.1)|TRINITY_DN51537_c0_g1(CDJ84774.1)|TRINITY_DN51537_c0_g1(CDJ84774.1)|TRINITY_DN21871_c0_g1(KHN84437.1)|TRINITY_DN4336_c0_g2(VDM51595.1)|TRINITY_DN414_c0_g2(WP_099868261.1)|TRINITY_DN5071_c0_g1(VDM40364.1)|TRINITY_DN110_c2_g1(AAC46513.1)|TRINITY_DN7913_c0_g1(VDM37367.1)|TRINITY_DN61481_c0_g1(ADI24874.1)|TRINITY_DN891_c0_g1(OZF90011…	K04958|K04958|K04958|K04958|K04346|K04345|K03626|K09203|K04345|K02677|K04371|K05858|K04365|K01115|K01115|K09048|K03068|K16529|K04513|K04361|K04361|K14683|K04368|K04368|K04368|K04368|K04368|K04368|K04368|K04368|K04368|K04368|K04368|K04368|K04368|K04368|K04368|K04368|K04368|K04368|K04368|K04368|K04368|K04368|K04368|K04368|K04368|K04368|K04368|K04368|K04368|K04368|K04368|K04368|K04368|K04368|K04368|…	http://www.kegg.jp/kegg-bin/show_pathway?ko04928+K04958+K04958+K04958+K04958+K04346+K04345+K03626+K09203+K04345+K02677+K04371+K05858+K04365+K01115+K01115+K09048+K03068+K16529+K04513+K04361+K04361+K14683+K04368+K04368+K04368+K04368+K04368+K04368+K04368+K04368+K04368+K04368+K04368+K04368+K04368+K04368+K04368+K04368+K04368+K04368+K04368+K04368+K04368+K04368+K04368+K04368+K04368+K04368+K04368+K04368+…
ko04960	Aldosterone-regulated sodium reabsorption	584	4273	1569	10577	0.997577	1	0.372212	TRINITY_DN23610_c0_g1(KHN88766.1)|TRINITY_DN16352_c0_g2(PAV71600.1)|TRINITY_DN21584_c0_g1(EYC44985.1)|TRINITY_DN7913_c0_g1(VDM37367.1)|TRINITY_DN61481_c0_g1(ADI24874.1)|TRINITY_DN34442_c0_g1(VDN52411.1)|TRINITY_DN2335_c0_g1(NP_001041298.1)|TRINITY_DN2335_c0_g1(NP_001041298.1)|TRINITY_DN2335_c0_g1(NP_001041298.1)|TRINITY_DN2335_c0_g1(NP_001041298.1)|TRINITY_DN2335_c0_g1(NP_001041298.1)|TRINITY_DN2…	K01539|K01539|K01539|K02677|K04371|K04527|K13302|K13302|K13302|K13302|K13302|K13302|K13302|K13302|K13302|K13302|K13302|K13302|K13302|K13302|K13302|K13302|K13302|K13302|K13302|K13302|K13302|K13302|K13302|K13302|K13302|K13302|K13302|K13302|K13302|K13302|K13302|K13302|K13302|K13302|K13302|K13302|K13302|K13302|K13302|K13302|K13302|K13302|K13302|K13302|K13302|K13302|K13302|K13302|K13302|K13302|K13302|…	http://www.kegg.jp/kegg-bin/show_pathway?ko04960+K01539+K01539+K01539+K02677+K04371+K04527+K13302+K13302+K13302+K13302+K13302+K13302+K13302+K13302+K13302+K13302+K13302+K13302+K13302+K13302+K13302+K13302+K13302+K13302+K13302+K13302+K13302+K13302+K13302+K13302+K13302+K13302+K13302+K13302+K13302+K13302+K13302+K13302+K13302+K13302+K13302+K13302+K13302+K13302+K13302+K13302+K13302+K13302+K13302+K13302+…
ko04961	Endocrine and other factor-regulated calcium reabsorption	788	4273	2642	10577	1	1	0.298259	TRINITY_DN4336_c0_g2(VDM51595.1)|TRINITY_DN23610_c0_g1(KHN88766.1)|TRINITY_DN16352_c0_g2(PAV71600.1)|TRINITY_DN21584_c0_g1(EYC44985.1)|TRINITY_DN110_c2_g1(AAC46513.1)|TRINITY_DN7913_c0_g1(VDM37367.1)|TRINITY_DN891_c0_g1(OZF90011.1)|TRINITY_DN9720_c0_g1(PAV71600.1)|TRINITY_DN44233_c0_g1(VDO18854.1)|TRINITY_DN31459_c0_g1(VDK77504.1)|TRINITY_DN14319_c0_g1(PAV89513.1)|TRINITY_DN1454_c11_g1(PDM78270.1…	K04345|K01539|K01539|K01539|K04345|K02677|K05858|K01539|K11824|K01539|K01539|K01539|K01539|K01539|K01539|K01539|K01539|K01539|K01539|K01539|K01539|K01539|K01539|K01539|K01539|K01539|K01539|K01539|K01539|K01539|K01539|K01539|K01539|K01539|K01539|K01539|K11827|K01539|K01539|K01539|K01539|K01539|K01539|K01539|K01539|K01539|K01539|K01539|K01539|K01539|K01539|K01539|K01539|K01539|K01539|K01539|K01539|…	http://www.kegg.jp/kegg-bin/show_pathway?ko04961+K04345+K01539+K01539+K01539+K04345+K02677+K05858+K01539+K11824+K01539+K01539+K01539+K01539+K01539+K01539+K01539+K01539+K01539+K01539+K01539+K01539+K01539+K01539+K01539+K01539+K01539+K01539+K01539+K01539+K01539+K01539+K01539+K01539+K01539+K01539+K01539+K11827+K01539+K01539+K01539+K01539+K01539+K01539+K01539+K01539+K01539+K01539+K01539+K01539+K01539+…
ko04962	Vasopressin-regulated water reabsorption	322	4273	919	10577	0.999789	1	0.350381	TRINITY_DN4336_c0_g2(VDM51595.1)|TRINITY_DN22060_c0_g1(KHN77188.1)|TRINITY_DN110_c2_g1(AAC46513.1)|TRINITY_DN22527_c0_g1(VDM25931.1)|TRINITY_DN14159_c0_g1(KHN85536.1)|TRINITY_DN29469_c0_g1(EYC01189.1)|TRINITY_DN18536_c0_g1(VBB31663.1)|TRINITY_DN18536_c0_g1(VBB31663.1)|TRINITY_DN18536_c0_g1(VBB31663.1)|TRINITY_DN18536_c0_g1(VBB31663.1)|TRINITY_DN18536_c0_g1(VBB31663.1)|TRINITY_DN18536_c0_g1(VBB316…	K04345|K10418|K04345|K09048|K04648|K09048|K06027|K06027|K06027|K06027|K06027|K06027|K06027|K04345|K04345|K04345|K04345|K04345|K04345|K04345|K04345|K04345|K04345|K04345|K04345|K04345|K04345|K04345|K04345|K04345|K04345|K04345|K04345|K04345|K04345|K04345|K04345|K04345|K04345|K04345|K04345|K04345|K04345|K04345|K04345|K04345|K04345|K04345|K04345|K04345|K04345|K04345|K04345|K04345|K04345|K04345|K04345|…	http://www.kegg.jp/kegg-bin/show_pathway?ko04962+K04345+K10418+K04345+K09048+K04648+K09048+K06027+K06027+K06027+K06027+K06027+K06027+K06027+K04345+K04345+K04345+K04345+K04345+K04345+K04345+K04345+K04345+K04345+K04345+K04345+K04345+K04345+K04345+K04345+K04345+K04345+K04345+K04345+K04345+K04345+K04345+K04345+K04345+K04345+K04345+K04345+K04345+K04345+K04345+K04345+K04345+K04345+K04345+K04345+K04345+…
ko04964	Proximal tubule bicarbonate reclamation	422	4273	1533	10577	1	1	0.275277	TRINITY_DN23610_c0_g1(KHN88766.1)|TRINITY_DN16352_c0_g2(PAV71600.1)|TRINITY_DN21584_c0_g1(EYC44985.1)|TRINITY_DN4393_c0_g1(CDJ80161.1)|TRINITY_DN9720_c0_g1(PAV71600.1)|TRINITY_DN66968_c0_g1(XP_024408504.1)|TRINITY_DN31459_c0_g1(VDK77504.1)|TRINITY_DN14319_c0_g1(PAV89513.1)|TRINITY_DN1454_c11_g1(PDM78270.1)|TRINITY_DN4320_c0_g1(EYC44985.1)|TRINITY_DN4320_c0_g1(EYC44985.1)|TRINITY_DN4320_c0_g1(EYC4…	K01539|K01539|K01539|K01425|K01539|K00025|K01539|K01539|K01539|K01539|K01539|K01539|K01539|K01539|K01539|K01539|K01539|K01539|K01539|K01539|K01539|K01539|K01539|K01539|K01539|K01539|K01539|K01539|K01539|K01539|K01539|K00261|K00261|K00261|K13577|K01539|K01539|K01539|K01539|K01539|K01539|K01539|K01539|K01539|K01539|K01539|K01539|K01539|K01539|K01539|K01539|K01539|K01539|K01539|K01539|K01539|K01539|…	http://www.kegg.jp/kegg-bin/show_pathway?ko04964+K01539+K01539+K01539+K01425+K01539+K00025+K01539+K01539+K01539+K01539+K01539+K01539+K01539+K01539+K01539+K01539+K01539+K01539+K01539+K01539+K01539+K01539+K01539+K01539+K01539+K01539+K01539+K01539+K01539+K01539+K01539+K00261+K00261+K00261+K13577+K01539+K01539+K01539+K01539+K01539+K01539+K01539+K01539+K01539+K01539+K01539+K01539+K01539+K01539+K01539+…
ko04970	Salivary secretion	858	4273	3047	10577	1	1	0.281588	TRINITY_DN51537_c0_g1(CDJ84774.1)|TRINITY_DN51537_c0_g1(CDJ84774.1)|TRINITY_DN51537_c0_g1(CDJ84774.1)|TRINITY_DN51537_c0_g1(CDJ84774.1)|TRINITY_DN4336_c0_g2(VDM51595.1)|TRINITY_DN20632_c0_g1(EYC27628.1)|TRINITY_DN23610_c0_g1(KHN88766.1)|TRINITY_DN16352_c0_g2(PAV71600.1)|TRINITY_DN21584_c0_g1(EYC44985.1)|TRINITY_DN110_c2_g1(AAC46513.1)|TRINITY_DN7913_c0_g1(VDM37367.1)|TRINITY_DN891_c0_g1(OZF90011.…	K04958|K04958|K04958|K04958|K04345|K12319|K01539|K01539|K01539|K04345|K02677|K05858|K01539|K02183|K04975|K01539|K01539|K01539|K01539|K01539|K01539|K01539|K01539|K01539|K01539|K01539|K01539|K01539|K01539|K01539|K01539|K01539|K01539|K01539|K01539|K01539|K01539|K01539|K01539|K01539|K12319|K12319|K12319|K12319|K12319|K13899|K01176|K07376|K02183|K02183|K02183|K02183|K02183|K02183|K01539|K01539|K01539|…	http://www.kegg.jp/kegg-bin/show_pathway?ko04970+K04958+K04958+K04958+K04958+K04345+K12319+K01539+K01539+K01539+K04345+K02677+K05858+K01539+K02183+K04975+K01539+K01539+K01539+K01539+K01539+K01539+K01539+K01539+K01539+K01539+K01539+K01539+K01539+K01539+K01539+K01539+K01539+K01539+K01539+K01539+K01539+K01539+K01539+K01539+K01539+K12319+K12319+K12319+K12319+K12319+K13899+K01176+K07376+K02183+K02183+…
ko04971	Gastric acid secretion	844	4273	2427	10577	1	1	0.347754	TRINITY_DN9374_c0_g1(CRZ21696.1)|TRINITY_DN9374_c0_g1(CRZ21696.1)|TRINITY_DN9374_c0_g1(CRZ21696.1)|TRINITY_DN9374_c0_g1(CRZ21696.1)|TRINITY_DN9374_c0_g1(CRZ21696.1)|TRINITY_DN51537_c0_g1(CDJ84774.1)|TRINITY_DN51537_c0_g1(CDJ84774.1)|TRINITY_DN51537_c0_g1(CDJ84774.1)|TRINITY_DN51537_c0_g1(CDJ84774.1)|TRINITY_DN4336_c0_g2(VDM51595.1)|TRINITY_DN23610_c0_g1(KHN88766.1)|TRINITY_DN16352_c0_g2(PAV71600.…	K04515|K04515|K04515|K04515|K04515|K04958|K04958|K04958|K04958|K04345|K01539|K01539|K01539|K04345|K05692|K02677|K05858|K01539|K02183|K01539|K01539|K01539|K01539|K01539|K01539|K01539|K01539|K01539|K01539|K01539|K01539|K01539|K01539|K01539|K01539|K01539|K01539|K01539|K01539|K01539|K01539|K01539|K01539|K01539|K04218|K04515|K02183|K02183|K02183|K02183|K02183|K02183|K01539|K01539|K01539|K01539|K01539|…	http://www.kegg.jp/kegg-bin/show_pathway?ko04971+K04515+K04515+K04515+K04515+K04515+K04958+K04958+K04958+K04958+K04345+K01539+K01539+K01539+K04345+K05692+K02677+K05858+K01539+K02183+K01539+K01539+K01539+K01539+K01539+K01539+K01539+K01539+K01539+K01539+K01539+K01539+K01539+K01539+K01539+K01539+K01539+K01539+K01539+K01539+K01539+K01539+K01539+K01539+K01539+K04218+K04515+K02183+K02183+K02183+K02183+…
ko04972	Pancreatic secretion	955	4273	3593	10577	1	1	0.265795	TRINITY_DN51537_c0_g1(CDJ84774.1)|TRINITY_DN51537_c0_g1(CDJ84774.1)|TRINITY_DN51537_c0_g1(CDJ84774.1)|TRINITY_DN51537_c0_g1(CDJ84774.1)|TRINITY_DN3688_c0_g1(XP_022254702.1)|TRINITY_DN23610_c0_g1(KHN88766.1)|TRINITY_DN16352_c0_g2(PAV71600.1)|TRINITY_DN21584_c0_g1(EYC44985.1)|TRINITY_DN1386_c0_g1(KHN85380.1)|TRINITY_DN7913_c0_g1(VDM37367.1)|TRINITY_DN891_c0_g1(OZF90011.1)|TRINITY_DN9720_c0_g1(PAV71…
ko04973	Carbohydrate digestion and absorption	327	4273	1487	10577	1	1	0.219906	TRINITY_DN24945_c0_g1(XP_024499702.1)|TRINITY_DN24945_c0_g1(XP_024499702.1)|TRINITY_DN24945_c0_g1(XP_024499702.1)|TRINITY_DN24945_c0_g1(XP_024499702.1)|TRINITY_DN24945_c0_g1(XP_024499702.1)|TRINITY_DN24945_c0_g1(XP_024499702.1)|TRINITY_DN24945_c0_g1(XP_024499702.1)|TRINITY_DN24945_c0_g1(XP_024499702.1)|TRINITY_DN24945_c0_g1(XP_024499702.1)|TRINITY_DN24945_c0_g1(XP_024499702.1)|TRINITY_DN24945_c0_…	K04851|K04851|K04851|K04851|K04851|K04851|K04851|K04851|K04851|K04851|K04851|K04851|K04851|K01539|K01539|K01539|K05858|K01539|K04851|K04851|K04851|K04851|K04851|K04851|K04851|K04851|K04851|K04851|K04851|K04851|K04851|K04851|K04851|K04851|K04851|K04851|K02649|K01539|K01539|K01539|K01539|K01539|K01539|K01539|K01539|K01539|K01539|K01539|K01539|K01539|K01539|K01539|K01539|K01539|K01539|K01539|K01539|…	http://www.kegg.jp/kegg-bin/show_pathway?ko04973+K04851+K04851+K04851+K04851+K04851+K04851+K04851+K04851+K04851+K04851+K04851+K04851+K04851+K01539+K01539+K01539+K05858+K01539+K04851+K04851+K04851+K04851+K04851+K04851+K04851+K04851+K04851+K04851+K04851+K04851+K04851+K04851+K04851+K04851+K04851+K04851+K02649+K01539+K01539+K01539+K01539+K01539+K01539+K01539+K01539+K01539+K01539+K01539+K01539+K01539+…
ko04974	Protein digestion and absorption	371	4273	1426	10577	1	1	0.260168	TRINITY_DN3688_c0_g1(XP_022254702.1)|TRINITY_DN35133_c0_g2(EYC22317.1)|TRINITY_DN23610_c0_g1(KHN88766.1)|TRINITY_DN16352_c0_g2(PAV71600.1)|TRINITY_DN21584_c0_g1(EYC44985.1)|TRINITY_DN1386_c0_g1(KHN85380.1)|TRINITY_DN14596_c0_g1(PIC47269.1)|TRINITY_DN33996_c0_g1(VDK17740.1)|TRINITY_DN9720_c0_g1(PAV71600.1)|TRINITY_DN3411_c0_g1(EYB97442.1)|TRINITY_DN31459_c0_g1(VDK77504.1)|TRINITY_DN14319_c0_g1(PAV…	K01291|K06238|K01539|K01539|K01539|K01298|K01389|K01285|K01539|K01285|K01539|K01539|K01539|K01539|K01539|K01539|K01539|K01539|K01539|K01539|K01539|K01539|K01539|K01539|K01539|K01539|K01539|K01539|K01539|K01539|K01539|K01539|K01539|K01539|K01539|K01278|K14206|K06237|K01539|K01539|K01539|K01539|K01539|K01539|K01539|K01539|K01539|K01539|K01539|K01539|K01539|K01539|K01539|K01539|K01539|K01539|K01539|…	http://www.kegg.jp/kegg-bin/show_pathway?ko04974+K01291+K06238+K01539+K01539+K01539+K01298+K01389+K01285+K01539+K01285+K01539+K01539+K01539+K01539+K01539+K01539+K01539+K01539+K01539+K01539+K01539+K01539+K01539+K01539+K01539+K01539+K01539+K01539+K01539+K01539+K01539+K01539+K01539+K01539+K01539+K01278+K14206+K06237+K01539+K01539+K01539+K01539+K01539+K01539+K01539+K01539+K01539+K01539+K01539+K01539+…
ko04975	Fat digestion and absorption	81	4273	204	10577	0.607014	1	0.397059	TRINITY_DN61007_c0_g1(PAV71224.1)|TRINITY_DN7960_c0_g1(EYC34368.1)|TRINITY_DN7960_c0_g1(EYC34368.1)|TRINITY_DN7960_c0_g1(EYC34368.1)|TRINITY_DN7960_c0_g1(EYC34368.1)|TRINITY_DN7960_c0_g1(EYC34368.1)|TRINITY_DN7960_c0_g1(EYC34368.1)|TRINITY_DN7960_c0_g1(EYC34368.1)|TRINITY_DN33027_c0_g1(KHN83510.1)|TRINITY_DN59646_c0_g1(EYB88854.1)|TRINITY_DN59646_c0_g1(EYB88854.1)|TRINITY_DN59646_c0_g1(EYB88854.1…	K14457|K14455|K14455|K14455|K14455|K14455|K14455|K14455|K05641|K14457|K14457|K14457|K14457|K14457|K14457|K14457|K01080|K01080|K01080|K01080|K01080|K01080|K01080|K01080|K01080|K01080|K01080|K01080|K01080|K01080|K01080|K14457|K12298|K08745|K13509|K05641|K08745|K13885|K01047|K01047|K01047|K01047|K01047|K01047|K01047|K01047|K01047|K01047|K01047|K01047|K01047|K01047|K01047|K01047|K01047|K01047|K01047|…	http://www.kegg.jp/kegg-bin/show_pathway?ko04975+K14457+K14455+K14455+K14455+K14455+K14455+K14455+K14455+K05641+K14457+K14457+K14457+K14457+K14457+K14457+K14457+K01080+K01080+K01080+K01080+K01080+K01080+K01080+K01080+K01080+K01080+K01080+K01080+K01080+K01080+K01080+K14457+K12298+K08745+K13509+K05641+K08745+K13885+K01047+K01047+K01047+K01047+K01047+K01047+K01047+K01047+K01047+K01047+K01047+K01047+…
ko04976	Bile secretion	651	4273	2444	10577	1	1	0.266367	TRINITY_DN1854_c0_g1(XP_024500984.1)|TRINITY_DN1854_c0_g1(XP_024500984.1)|TRINITY_DN1854_c0_g1(XP_024500984.1)|TRINITY_DN1854_c0_g1(XP_024500984.1)|TRINITY_DN1854_c0_g1(XP_024500984.1)|TRINITY_DN1854_c0_g1(XP_024500984.1)|TRINITY_DN1854_c0_g1(XP_024500984.1)|TRINITY_DN1854_c0_g1(XP_024500984.1)|TRINITY_DN1854_c0_g1(XP_024500984.1)|TRINITY_DN1854_c0_g1(XP_024500984.1)|TRINITY_DN1854_c0_g1(XP_02450…	K00021|K00021|K00021|K00021|K00021|K00021|K00021|K00021|K00021|K00021|K00021|K00021|K00021|K00021|K00021|K00021|K00021|K00021|K00021|K00021|K00021|K04345|K05658|K05658|K01539|K01539|K00699|K00699|K00699|K01539|K04345|K07299|K07299|K01253|K05658|K05658|K14360|K01539|K05658|K00699|K00699|K01253|K14360|K00699|K00699|K01539|K01539|K01539|K00699|K01539|K01539|K01539|K01539|K01539|K01539|K01539|K01539|…	http://www.kegg.jp/kegg-bin/show_pathway?ko04976+K00021+K00021+K00021+K00021+K00021+K00021+K00021+K00021+K00021+K00021+K00021+K00021+K00021+K00021+K00021+K00021+K00021+K00021+K00021+K00021+K00021+K04345+K05658+K05658+K01539+K01539+K00699+K00699+K00699+K01539+K04345+K07299+K07299+K01253+K05658+K05658+K14360+K01539+K05658+K00699+K00699+K01253+K14360+K00699+K00699+K01539+K01539+K01539+K00699+K01539+…
ko04978	Mineral absorption	388	4273	2042	10577	1	1	0.19001	TRINITY_DN23610_c0_g1(KHN88766.1)|TRINITY_DN16352_c0_g2(PAV71600.1)|TRINITY_DN21584_c0_g1(EYC44985.1)|TRINITY_DN10068_c0_g1(VDM46583.1)|TRINITY_DN9720_c0_g1(PAV71600.1)|TRINITY_DN15247_c0_g1(KHN78627.1)|TRINITY_DN22427_c0_g2(VDM44382.1)|TRINITY_DN39390_c0_g1(VDK77777.1)|TRINITY_DN31459_c0_g1(VDK77504.1)|TRINITY_DN14319_c0_g1(PAV89513.1)|TRINITY_DN1454_c11_g1(PDM78270.1)|TRINITY_DN4320_c0_g1(EYC44…	K01539|K01539|K01539|K14685|K01539|K14686|K17686|K04975|K01539|K01539|K01539|K01539|K01539|K01539|K01539|K01539|K01539|K01539|K01539|K01539|K01539|K01539|K01539|K01539|K01539|K01539|K01539|K01539|K01539|K01539|K01539|K01539|K01539|K00522|K00522|K00522|K00522|K00522|K00522|K00522|K00522|K00522|K00522|K00522|K00522|K00522|K00522|K00522|K00522|K00522|K00522|K00522|K00522|K00522|K00522|K00522|K00522|…	http://www.kegg.jp/kegg-bin/show_pathway?ko04978+K01539+K01539+K01539+K14685+K01539+K14686+K17686+K04975+K01539+K01539+K01539+K01539+K01539+K01539+K01539+K01539+K01539+K01539+K01539+K01539+K01539+K01539+K01539+K01539+K01539+K01539+K01539+K01539+K01539+K01539+K01539+K01539+K01539+K00522+K00522+K00522+K00522+K00522+K00522+K00522+K00522+K00522+K00522+K00522+K00522+K00522+K00522+K00522+K00522+K00522+…
ko04979	Cholesterol metabolism	49	4273	898	10577	1	1	0.0545657	TRINITY_DN54550_c0_g1(CDJ83125.1)|TRINITY_DN65160_c0_g1(XP_021342120.1)|TRINITY_DN29687_c0_g1(PDM74904.1)|TRINITY_DN33027_c0_g1(KHN83510.1)|TRINITY_DN18932_c0_g1(KHN75948.1)|TRINITY_DN18932_c0_g1(KHN75948.1)|TRINITY_DN18932_c0_g1(KHN75948.1)|TRINITY_DN18932_c0_g1(KHN75948.1)|TRINITY_DN18932_c0_g1(KHN75948.1)|TRINITY_DN18932_c0_g1(KHN75948.1)|TRINITY_DN16649_c0_g1(VDD86299.1)|TRINITY_DN35868_c0_g1…	K01052|K10707|K01052|K05641|K15040|K15040|K15040|K15040|K15040|K15040|K01052|K05770|K10707|K01052|K04550|K06233|K12385|K01052|K01052|K01052|K01052|K01052|K01052|K01052|K01052|K12385|K01052|K01052|K01052|K01052|K01052|K01052|K01052|K01052|K01052|K01052|K01052|K05641|K05770|K04550|K08767|K13885|K06233|K10707|K01052|K05641|K13443|K13443|K05770	http://www.kegg.jp/kegg-bin/show_pathway?ko04979+K01052+K10707+K01052+K05641+K15040+K15040+K15040+K15040+K15040+K15040+K01052+K05770+K10707+K01052+K04550+K06233+K12385+K01052+K01052+K01052+K01052+K01052+K01052+K01052+K01052+K12385+K01052+K01052+K01052+K01052+K01052+K01052+K01052+K01052+K01052+K01052+K01052+K05641+K05770+K04550+K08767+K13885+K06233+K10707+K01052+K05641+K13443+K13443+K05770
ko01100	Metabolic pathways	6535	4273	19074	10577	NA	NA	0.342613	TRINITY_DN14840_c0_g1(XP_024499990.1)|TRINITY_DN14840_c0_g1(XP_024499990.1)|TRINITY_DN14840_c0_g1(XP_024499990.1)|TRINITY_DN14840_c0_g1(XP_024499990.1)|TRINITY_DN14840_c0_g1(XP_024499990.1)|TRINITY_DN14840_c0_g1(XP_024499990.1)|TRINITY_DN14840_c0_g1(XP_024499990.1)|TRINITY_DN6441_c1_g1(XP_001936111.1)|TRINITY_DN6441_c1_g1(XP_001936111.1)|TRINITY_DN6441_c1_g1(XP_001936111.1)|TRINITY_DN6441_c1_g1(X…
